# Supplementary material for: Augmenting tomato functional genomics with a genome-wide induced genetic variation resource
Source: Front Plant Sci. 2024 Jan 24;14:1290937. doi: 10.3389/fpls.2023.1290937 (PMC10848261; doi:10.3389/fpls.2023.1290937)
Supplement: Supplementary file 2 [file Table_1.xlsx]

## Sheet: Table S1
Table S1: List of TILLING platforms in different crop species.
Species (Ploidy)	Mutagen	Screening method	Size of M2 population/screened	Mutation frequency	References
Arabidopsis thaliana (2x)	EMS	LI-COR	3712	1/89 Kb	Martin et al., 2009
			6912	1/170 Kb	Till et al., 2003
			3072	1/300 Kb	Greene et al., 2003
Arachis hypogea (4x)	EMS	LI-COR	3420	1/967 Kb	Knoll et al., 2011
	EMS	TILLING by Sequencing	768	1/1066 Kb	Guo et al., 2015
Avena sativa (6x)	EMS	MALDI TOF	2600	1/33 Kb	Chawade et al., 2010
Brassica napus (4x)	EMS	LI-COR	5355	1/16 Kb	Harloff et al., 2012
			3488	1/61 Kb	Harloff et al., 2012
			1344	1/86 Kb	Wang et al., 2008
		LI-COR, NGS	3158	1/109 Kb	Gilchrist et al., 2013
Brassica oleracea (2x)	EMS	LI-COR	8750	1/447 Kb	Himelbalu et al., 2009
Brassica rapa (2x)	EMS	CE	9216	1/60 Kb	Stephenson et al., 2010
		LI-COR	1344	1/41.5 Kb, 1/130.8 Kb	Wang et al., 2008
		NGS	300	1870/Mb	Sun et al., 2022
Cucumis melo (2x)	EMS	LI-COR	4023	1/573 Kb	Dahmani-Madras et al., 2010
			2368	1/1500 Kb	Gonzalez et al., 2011
Glycine max (2x)	EMS,MNU	LI-COR	529, 768	1/550 Kb, 1/140 Kb	Cooper et al., 2008
	EMS	NGS	1536	1/74 Kb	Tsuda et al., 2015
Helianthus annus (2x)	EMS	LI-COR	3651	1/475 Kb	Sabetta et al., 2011
		NGS	2048	Not Determined	Fanelli et al., 2021
Hordeum vulgare (2x)	EMS	dHPLC	9216	1/1000 Kb	Caldwell et al., 2004
	EMS	LI-COR	10279	1/500 Kb	Gottwald et al., 2009
	NaN3	LI-COR	4906	1/374 Kb	Talame et al., 2008
	EMS	NGS	8525	1.5-4.1/Mb	Jiang et al., 2022
Lotus japonicus (2x)	EMS	Li-COR	4904	1/502 Kb	Perry et al., 2003
Medicago truncatula (2x)	EMS	CE, LI-COR	4350, 4500	1/424, 1/485	Le Signor et al., 2009
Oryza sativa (2x)	MNU	CE	767	1/135 Kb	Suzuki et al., 2008
	EMS	LI-COR	2000	1/1000 Kb	Wu et al., 2005
	MNU, EMS	LI-COR	768	1/265 Kb, 1/294 Kb	Till et al., 2007
	EMS	NGS	2048	1/293 Kb	Kim and Tai, 2014
Pisum sativum (2x)	EMS	LI-COR	4717	1/193 Kb	Triques et al., 2007
Solanum lycopersicum (2x)	EMS	LI-COR, CE	4741, 1926	1/322 Kb, 1/574 Kb	Minoia et al., 2010
		NGS	15000	Not Determined	Rigola et al., 2009
		LI-COR	4759	1/574 Kb	Piron et al., 2010
		HRM	8225	1/737 Kb	Gady et al., 2009
		LI-COR	4759	1/1237 Kb	Gauffier et al., 2016
		NGS	768	1/367 Kb	Gupta et al., 2017
		LI-COR	2180, 872	1/1710 Kb, 1/737 Kb	Okabe et al., 2011
Sorghum bicolor (2x)	EMS	LI-COR	1600	1/526 Kb	Xin et al., 2008
		NGS	1024	Not Determined	Nida et al., 2016
		NGS	586	1/243 Kb	Addo-Quaye et al., 2018
Triticum aestivum (6x)	EMS	LI-COR	10000	1/24 Kb	Slade et al., 2005
		PAGE, LI-COR	1536	1/38 Kb	Uauy et al., 2009
		LI-COR, HRM	4500	1/84 Kb	Botticella et al., 2011
		NGS	4500	34/Mb	King et al., 2015
		WES	1200	1/35-1/40	Krasileva et al., 2017
		WES	2090	1/50 Kb	Wang et al., 2023
Triticum durum (6x)	EMS	LI-COR	8000	1/40 Kb	Slade et al., 2005
		PAGE, LI-COR	1386	1/51/ Kb	Uauy et al., 2009
		NGS	1386	Not Determined	Tsai et al., 2011
Triticum turgidum (4x)	EMS	WES	1535	1/35-1/40 Kb	Krasileva et al., 2017
Zea mays (2x)	EMS	LI-COR	750	1/485 Kb	Till et al., 2004
		WES	1086	1/48 Kb	Lu et al., 2018
Nicotiana tabacum (2x)	EMS	NGS	3072	1/1423 Kb	Reddy et al., 2012
References for Table S1
Addo-Quaye C, Tuinstra M, Carraro N, Weil C, Dilkes BP. Whole-genome sequence accuracy is improved by replication in a population of mutagenized sorghum. G3: Genes, Genomes, Genetics. 2018 Mar 1;8(3):1079-94.
Botticella, E., Sestili, F., Hernandez-Lopez, A., Phillips, A. and Lafiandra, D. (2011) High Resolution Melting analysis for the detection of EMS induced mutations in wheat Sbella genes. BMC Plant Biology 11, 156.
Caldwell, D.G., McCallum, N., Shaw, P., Muehlbauer, G.J., Marshall, D.F. and Waugh, R. (2004) A structured mutant population for forward and reverse genetics in Barley (Hordeum vulgare L.). The Plant Journal 40, 143-150.
Chawade, A., Sikora, P., Bräutigam, M., Larsson, M., Vivekanand, V., Nakash, M.A., Chen, T. and Olsson, O. (2010) Development and characterization of an oat TILLING-population and identification of mutations in lignin and β-glucan biosynthesis genes. BMC Plant Biology 10, 86.
Cooper, J.L., Till, B.J., Laport, R.G., Darlow, M.C., Kleffner, J.M., Jamai, A., El-Mellouki, T., Liu, S., Ritchie, R. and Nielsen, N. (2008) TILLING to detect induced mutations in soybean. BMC Plant Biology 8, 9.
Dahmani-Mardas, F., Troadec, C., Boualem, A., Leveˆque, S., Alsadon, A.A., Aldoss, A.A., Dogimont, C. and Bendahmane, A. (2010) Engineering melon plants with improved fruit shelf life using the TILLING approach. PloS one 5, e15776.
Fanelli, V., Ngo, K.J., Thompson, V.L., Silva, B.R., Tsai, H., Sabetta, W., Montemurro, C., Comai, L. and Harmer, S.L. (2021). A TILLING by sequencing approach to identify induced mutations in sunflower genes. Sci. Rep. 11(1), 9885.
Gady, A.L., Hermans, F.W., Van de Wal, M.H., van Loo, E.N., Visser, R.G. and Bachem, C.W. (2009) Implementation of two high through-put techniques in a novel application: detecting point mutations in large EMS mutated plant populations. Plant Methods 5, 13.
Gauffier, C., Lebaron, C., Moretti, A., Constant, C., Moquet, F., Bonnet, G., Caranta, C. and Gallois, J.L. (2016) A TILLING approach to generate broad‐spectrum resistance to potyviruses in tomato is hampered by eIF4E gene redundancy. The Plant Journal, 85, 717-729.
Gilchrist, E.J., Sidebottom, C.H., Koh, C.S., MacInnes, T., Sharpe, A.G. and Haughn, G.W. (2013) A mutant Brassica napus (Canola) population for the identification of new genetic diversity via TILLING and next generation sequencing. PloS one 8, e84303.
González, M., Xu, M., Esteras, C., Roig, C., Monforte, A.J., Troadec, C., Pujol, M., Nuez, F., Bendahmane, A. and Garcia-Mas, J. (2011) Towards a TILLING platform for functional genomics in Piel de Sapo melons. BMC Research Notes 4, 289.
Gottwald, S., Bauer, P., Komatsuda, T., Lundqvist, U. and Stein, N. (2009) TILLING in the two-rowed barley cultivar'Barke'reveals preferred sites of functional diversity in the gene HvHox1. BMC Research Notes 2, 258.
Greene, E.A., Codomo, C.A., Taylor, N.E., Henikoff, J.G., Till, B.J., Reynolds, S.H., Enns, L.C., Burtner, C., Johnson, J.E. and Odden, A.R. (2003) Spectrum of chemically induced mutations from a large-scale reverse-genetic screen in Arabidopsis. Genetics 164, 731-740.
Guo, Y., Abernathy, B., Zeng, Y. and Ozias-Akins, P. (2015) TILLING by sequencing to identify induced mutations in stress resistance genes of peanut (Arachis hypogaea). BMC Genomics 16, 157.
Gupta, P., Reddaiah, B., Salava, H., Upadhayaya, P., Tyagi, K., Sarma, S., Datta, S., Malhotra, B., Thomas, S., Sunkum, A., Devulapalli, S., Till, B.J., Sreelakshmi, Y., Sharma, R. (2017) NGS-based identification of induced mutations in a doubly mutagenized tomato (Solanum lycopersicum) population. Plant Journal, doi: 10.1111/tpj.13654.
Harloff, H.-J., Lemcke, S., Mittasch, J., Frolov, A., Wu, J.G., Dreyer, F., Leckband, G. and Jung, C. (2012) A mutation screening platform for rapeseed (Brassica napus L.) and the detection of sinapine biosynthesis mutants. Theoretical and Applied Genetics 124, 957-969.
Himelblau, E., Gilchrist, E.J., Buono, K., Bizzell, C., Mentzer, L., Vogelzang, R., Osborn, T., Amasino, R.M., Parkin, I.A. and Haughn, G.W. (2009) Forward and reverse genetics of rapid-cycling Brassica oleracea. Theoretical and Applied Genetics 118, 953-961.
Jiang, C., Lei, M., Guo, Y., Gao, G., Shi, L., Jin, Y., Cai, Y., Himmelbach, A., Zhou, S., He, Q. and Yao, X. (2022). A reference-guided TILLING by amplicon-sequencing platform supports forward and reverse genetics in barley. Plant Commun. 3(4).. https://doi.org/10.1016/j.xplc.2022.100317
Kim, S.-I. and Tai, T.H. (2014) Identification of novel rice low phytic acid mutations via TILLING by sequencing. Molecular Breeding 34, 1717-1729.
King, R., Bird, N., Ramirez-Gonzalez, R., Coghill, J.A., Patil, A., Hassani-Pak, K., Uauy, C. and Phillips, A.L. (2015) Mutation scanning in wheat by exon capture and next-generation sequencing. PloS one 10, e0137549.
Knoll, J.E., Ramos, M.L., Zeng, Y., Holbrook, C.C., Chow, M., Chen, S., Maleki, S., Bhattacharya, A. and Ozias-Akins, P. (2011) TILLING for allergen reduction and improvement of quality traits in peanut (Arachis hypogaea L.). BMC Plant Biology 11, 81.
Krasileva, K.V., Vasquez-Gross, H.A., Howell, T., Bailey, P., Paraiso, F., Clissold, L., Simmonds, J., Ramirez-Gonzalez, R.H., Wang, X., Borrill, P. and Fosker, C. (2017). Uncovering hidden variation in polyploid wheat. Proc. Natl. Acad. Sci. U.S.A. 114, E913-E921
Le Signor, C., Savois, V., Aubert, G., Verdier, J., Nicolas, M., Pagny, G., Moussy, F., Sanchez, M., Baker, D., Clarke, J. and Thompson, R., (2009) Optimizing TILLING populations for reverse genetics in Medicago truncatula. Plant Biotechnology Journal, 7, 430-441.
Lu, X., Liu, J., Ren, W., Yang, Q., Chai, Z., Chen, R., Wang, L., Zhao, J., Lang, Z., Wang, H. and Fan, Y. (2018). Gene-indexed mutations in maize. Mol. Plant 11, 496-504
Martín, B., Ramiro, M., Martínez-Zapater, J.M. and Alonso-Blanco, C. (2009) A high-density collection of EMS-induced mutations for TILLING in Landsberg erecta genetic background of Arabidopsis. BMC plant biology 9, 147.
Minoia, S., Petrozza, A., D'Onofrio, O., Piron, F., Mosca, G., Sozio, G., Cellini, F., Bendahmane, A. and Carriero, F. (2010) A new mutant genetic resource for tomato crop improvement by TILLING technology. BMC Research Notes 3, 69.
Nida, H., Blum, S., Zielinski, D., Srivastava, D.A., Elbaum, R., Xin, Z., Erlich, Y., Fridman, E. and Shental, N. (2016) Highly efficient de novo mutant identification in a Sorghum bicolor TILLING population using the ComSeq approach. The Plant Journal 86, 349-359.
Okabe, Y., Asamizu, E., Saito, T., Matsukura, C., Ariizumi, T., Bres, C., Rothan, C., Mizoguchi, T. and Ezura, H. (2011). Tomato TILLING technology: development of a reverse genetics tool for the efficient isolation of mutants from Micro-Tom mutant libraries. Plant Cell Physiol. 52, 1994-2005
Perry, J.A., Wang, T.L., Welham, T.J., Gardner, S., Pike, J.M., Yoshida, S. and Parniske, M. (2003) A TILLING reverse genetics tool and a web-accessible collection of mutants of the legume Lotus japonicus. Plant Physiology 131, 866-871.
Piron, F., Nicolaï, M., Minoïa, S., Piednoir, E., Moretti, A., Salgues, A., Zamir, D., Caranta, C. and Bendahmane, A. (2010) An induced mutation in tomato eIF4E leads to immunity to two potyviruses. PloS one 5, e11313.
Reddy, T.V., Dwivedi, S. and Sharma, N.K. (2012) Development of TILLING by sequencing platform towards enhanced leaf yield in tobacco. Industrial Crops and Products 40, 324-335.
Rigola, D., van Oeveren, J., Janssen, A., Bonné, A., Schneiders, H., van der Poel, H.J., van Orsouw, N.J., Hogers, R.C., de Both, M.T. and van Eijk, M.J. (2009) High-throughput detection of induced mutations and natural variation using KeyPoint™ technology. PloS one 4, e4761.
Sabetta, W., Alba, V., Blanco, A. and Montemurro, C. (2011) sunTILL: a TILLING resource for gene function analysis in sunflower. Plant Methods 7, 20.
Slade, A.J., Fuerstenberg, S.I., Loeffler, D., Steine, M.N. and Facciotti, D. (2005) A reverse genetic, nontransgenic approach to wheat crop improvement by TILLING. Nature Biotechnology 23, 75-81.
Stephenson, P., Baker, D., Girin, T., Perez, A., Amoah, S., King, G.J. and Østergaard, L. (2010) A rich TILLING resource for studying gene function in Brassica rapa. BMC Plant Biology 10, 62.
Sun, X., Li, X., Lu, Y., Wang, S., Zhang, X., Zhang, K., Su, X., Liu, M., Feng, D., Luo, S. and Gu, A. (2022). Construction of a high-density mutant population of Chinese cabbage facilitates the genetic dissection of agronomic traits. Mol. Plant 15, 913-924.
Suzuki, T., Eiguchi, M., Kumamaru, T., Satoh, H., Matsusaka, H., Moriguchi, K., Nagato, Y. and Kurata, N. (2008) MNU-induced mutant pools and high performance TILLING enable finding of any gene mutation in rice. Molecular Genetics and Genomics 279, 213-223.
Talamè, V., Bovina, R., Sanguineti, M.C., Tuberosa, R., Lundqvist, U. and Salvi, S. (2008) TILLMore, a resource for the discovery of chemically induced mutants in barley. Plant Biotechnology Journal 6, 477-485.
Till, B.J., Cooper, J., Tai, T.H., Colowit, P., Greene, E.A., Henikoff, S. and Comai, L. (2007) Discovery of chemically induced mutations in rice by TILLING. BMC Plant Biology 7, 19.
Till, B.J., Reynolds, S.H., Greene, E.A., Codomo, C.A., Enns, L.C., Johnson, J.E., Burtner, C., Odden, A.R., Young, K. and Taylor, N.E. (2003) Large-scale discovery of induced point mutations with high-throughput TILLING. Genome Research 13, 524-530.
Till, B.J., Reynolds, S.H., Weil, C., Springer, N., Burtner, C., Young, K., Bowers, E., Codomo, C.A., Enns, L.C. and Odden, A.R. (2004) Discovery of induced point mutations in maize genes by TILLING. BMC Plant Biology 4, 12.
Triques, K., Sturbois, B., Gallais, S., Dalmais, M., Chauvin, S., Clepet, C., Aubourg, S., Rameau, C., Caboche, M. and Bendahmane, A. (2007) Characterization of Arabidopsis thaliana mismatch specific endonucleases: application to mutation discovery by TILLING in pea. The Plant Journal 51, 1116-1125.
Tsai, H., Howell, T., Nitcher, R., Missirian, V., Watson, B., Ngo, K.J., Lieberman, M., Fass, J., Uauy, C. and Tran, R.K. (2011) Discovery of rare mutations in populations: TILLING by sequencing. Plant Physiology 156, 1257-1268.
Tsuda, M., Kaga, A., Anai, T., Shimizu, T., Sayama, T., Takagi, K., Machita, K., Watanabe, S., Nishimura, M., Yamada, N. and Mori, S. (2015). Construction of a high-density mutant library in soybean and development of a mutant retrieval method using amplicon sequencing. BMC Genomics 16, 1-18
Uauy, C., Paraiso, F., Colasuonno, P., Tran, R.K., Tsai, H., Berardi, S., Comai, L. and Dubcovsky, J. (2009) A modified TILLING approach to detect induced mutations in tetraploid and hexaploid wheat. BMC Plant Biology, 9, 115.
Wang, N., Wang, Y., Tian, F., King, G.J., Zhang, C., Long, Y., Shi, L. and Meng, J. (2008) A functional genomics resource for Brassica napus: development of an EMS mutagenized population and discovery of FAE1 point mutations by TILLING. New Phytologist 180, 751-765.
Wang, D., Li, Y., Wang, H., Xu, Y., Yang, Y., Zhou, Y., Chen, Z., Zhou, Y., Gui, L., Guo, Y. and Zhou, C. (2023). Boosting wheat functional genomics via an indexed EMS mutant library of KN9204. Plant Commun.: https://doi.org/10.1016/j.xplc.2023.100593.
Wu, J.-L., Wu, C., Lei, C., Baraoidan, M., Bordeos, A., Madamba, M.R.S., Ramos-Pamplona, M., Mauleon, R., Portugal, A. and Ulat, V.J. (2005) Chemical-and irradiation-induced mutants of indica rice IR64 for forward and reverse genetics. Plant Molecular Biology 59, 85-97.
Xin, Z., Li Wang, M., Barkley, N.A., Burow, G., Franks, C., Pederson, G. and Burke, J., 2008. Applying genotyping (TILLING) and phenotyping analyses to elucidate gene function in a chemically induced sorghum mutant population. BMC plant biology, 8, pp.1-14.
