# Supplementary material for: Augmenting tomato functional genomics with a genome-wide induced genetic variation resource
Source: Front Plant Sci. 2024 Jan 24;14:1290937. doi: 10.3389/fpls.2023.1290937 (PMC10848261; doi:10.3389/fpls.2023.1290937)
Supplement: Supplementary file 4 [file Table_3.xlsx]

## Sheet: Table S3A
Table S3A: Unique SNPs present in each individual line in the mutagenized population.																Nucleotide frequency
Line number	Plant ID	'A>C'	'A>G'	'A>T'	'C>A'	'C>G'	'C>T'	'G>A'	'G>C'	'G>T'	'T>A'	'T>C'	'T>G'	Total		GC>AT	AT>GC	GC>TA	AT>TA	AT>CG	GC>CG
1	RM31A M4 3	189	539	371	800	126	2020	2873	149	838	372	565	180	9022		30.6957	23.3078	14.3903	14.1697	10.9988	6.43775
2	RM52A M4 2	270	694	489	1015	170	1329	1270	165	935	492	672	256	7757
3	RM74A M4 1	236	667	540	953	165	1569	1727	173	962	547	718	271	8528
4	RM77A M4 1	304	633	685	776	191	1623	1885	211	836	677	696	326	8843
7	RM114A M4 2	225	477	364	445	126	888	990	130	422	392	537	208	5204
10	RM124A M4 5	203	484	390	690	124	1481	1849	142	708	359	514	206	7150
11	RM125A M4 5	221	522	534	690	136	1528	1980	143	735	443	530	204	7666
12	RM131A M4 2	272	596	419	748	210	1165	1141	188	754	442	568	274	6777
13	RM132A M4 1	231	461	444	532	139	1551	2119	152	604	333	449	199	7214
14	RM133A M4 3	265	686	511	906	173	1880	1775	197	889	559	668	323	8832
15	RM135A M4 4	216	514	393	735	143	2191	1887	138	717	566	572	227	8299
16	RM136A M4 1	193	494	426	748	133	1085	1043	152	749	386	499	187	6095
17	RM138A M4 2	280	649	418	535	183	1037	1033	183	536	398	618	273	6143
18	RM142A M4 3	158	399	270	496	112	654	683	105	497	252	429	160	4215
19	RM143A M4 2	172	430	268	343	133	778	705	106	406	261	491	174	4267
21	RM145A M4 1	224	520	390	534	140	1174	1112	143	553	392	485	187	5854
22	RM147A M4 1	177	477	456	539	115	1090	1068	121	488	470	473	200	5674
25	RM157A M4 4	104349	184682	119800	111362	56634	182492	183563	56606	111635	119482	184593	104826	1520024
27	RM162A M4 3	225	502	418	549	134	1991	2100	135	515	386	509	199	7663
28	RM164A M4 3	253	537	473	670	129	1541	1240	140	579	673	508	239	6982
30	RM173A M4 1	153	310	209	345	84	553	506	93	342	227	323	132	3277
32	RM201A M4 4	5931	17418	10146	10313	4405	24358	24360	4362	10376	9919	17589	5814	144991
33	RM202A M4 4	2536	6561	5259	6802	2568	14180	14250	2562	6935	5507	6553	2593	76306
34	RM210A M4 3	253	547	689	730	156	2215	1939	124	666	904	559	295	9077
36	RM224A M4 1	176	522	547	634	158	2016	1777	138	654	521	502	218	7863
38	RM232A M4 3	239	682	575	595	150	1967	2098	152	585	583	628	237	8491
39	RM234A M4 2	145	293	232	220	60	498	440	72	203	205	292	138	2798
40	RM241A M4 5	154	364	286	364	106	1157	988	109	339	288	394	165	4714
42	RM260A M4 1	131	291	227	279	70	1429	1119	90	274	256	291	138	4595
43	RM268A M4 3	139	333	318	351	89	1226	1170	66	354	360	370	120	4896
44	RM271A M4 5	232	592	575	543	164	2015	2346	164	603	541	567	195	8537
47	RM277A M4 2	191	434	392	424	122	1476	1619	121	392	380	441	202	6194
48	RM279A M4 5	183	320	256	328	93	797	756	91	335	291	348	134	3932
52	RM308A M4 4	177	371	598	517	112	2406	2261	113	561	588	460	197	8361
54	RM347A M4 1	164	345	332	423	99	3055	2447	108	430	362	377	175	8317
55	RM380A M4 1	382	840	559	716	251	1389	1401	252	616	620	929	400	8355
57	RM456A M4 2	198	407	366	409	145	897	875	126	402	353	434	174	4786
58	RM459A M4 5	486	1461	853	738	314	2079	1949	323	752	921	1499	483	11858
59	RM461A M4 2	207	400	339	450	133	980	944	130	405	352	491	196	5027
60	RM464A M4 2	100	223	223	301	76	924	704	70	245	235	216	82	3399
61	RM470A M4 3	124	211	162	179	72	478	562	66	226	160	230	110	2580
62	RM472A M4 1	203	364	768	494	109	1407	1673	111	448	629	359	205	6770
63	RM474A M4 3	120	251	254	218	55	618	763	53	216	253	248	100	3149
65	RM478A M4 1	229	465	363	417	133	905	902	129	424	344	461	224	4996
69	RM486A M4 4	217	456	481	463	118	1563	1708	156	474	450	455	237	6778
72	RM493A M4 2	154	295	219	302	82	756	704	73	307	260	280	122	3554
73	RM505A M4 4	106	225	237	234	60	781	740	37	251	193	242	105	3211
77	RM514A M4 3	200	416	283	392	138	1473	987	111	374	320	404	240	5338
79	RM527A M4 2	2397	5972	4174	4628	1732	9647	9890	1814	4664	4141	5925	2430	57414
81	RM535A M4 3	1346	3106	2024	2105	826	4306	4184	812	2139	2066	3195	1328	27437
82	RM538A M4 5	39196	93462	44078	44522	21811	93033	93004	21802	44728	44241	93690	39622	673189
85	RM552A M4 2	2673	9769	4948	3668	1743	11711	12019	1849	3606	4743	10129	2655	69513
86	RM560A M4 5	10363	32102	18674	18569	7958	47644	47789	7988	18683	18510	32159	10467	270906
87	RM598A M4 1	202	442	395	534	124	3470	3030	103	511	595	450	167	10023
89	RM601A M4 4	178	404	399	534	118	2302	2229	119	599	383	413	167	7845
90	RM607A M4 3	309	590	502	685	164	1540	1764	163	658	513	531	327	7746
91	RM609A M4 1	161	258	233	310	72	603	579	72	307	296	261	123	3275
92	RM614A M4 2	217	480	353	573	138	970	1069	137	575	379	463	213	5567
93	RM619A M4 1	1034	3143	2436	2364	889	7228	6945	893	2380	2562	3198	1087	34159
94	RM630A M4 3	162	280	252	382	92	561	566	100	414	249	306	156	3520
95	RM634A M4 4	162	343	277	295	96	908	679	92	274	318	371	153	3968
96	RM674A M4 4	217	452	427	464	132	1334	1448	112	421	393	476	189	6065
97	RM904A M4 2	3580	8442	5596	7325	2689	13474	14295	2562	7133	5607	8352	3447	82502
98	RM911A M4 2	51225	114874	57631	58145	29932	123586	123491	30264	58176	57879	114548	50826	870577
99	RM1068A M4 2	136	354	264	284	94	608	637	89	310	219	307	128	3430
100	RM1422A M4 1	109	232	302	279	58	1894	1554	52	272	316	221	99	5388
101	RM1744A M4 3	146	279	539	392	98	1727	1577	98	394	497	317	159	6223
102	RM1814A M4 2	177	359	535	448	100	1901	1810	109	426	559	337	173	6934
103	RM1857A M4 4	118	276	329	397	81	1767	1871	94	367	374	306	135	6115
104	RM2171A M4 2	107	190	145	190	50	371	364	50	185	157	206	99	2114
105	RM2235A M4 2	167	346	282	449	104	1653	1374	100	418	325	332	142	5692
106	RM2359A M4 3	151	345	370	452	103	1490	1497	97	446	384	351	164	5850
107	RM2378A M4 5	206	423	599	610	124	2764	2549	137	516	641	479	190	9238
108	RM2467A M4 1	133	257	239	277	75	496	588	74	296	214	234	143	3026
109	RM2484A M4 4	259	501	365	417	147	1339	1432	154	470	353	527	215	6179
110	RM2899A M4 2	161	361	295	348	92	1357	1450	106	337	339	383	157	5386
111	RM2916A M4 5	118	208	225	237	62	1449	1853	63	252	197	210	91	4965
112	RM1466A M4 3	271	528	411	549	164	1355	1412	164	506	447	601	251	6659
113	RM1425A M4 4	271	495	437	496	158	1131	1100	160	530	509	565	270	6122
114	RM1470A M4 4	297	516	308	725	154	1077	1122	144	771	331	544	254	6243
115	RM1443A M4 3	212	317	592	434	86	1649	1749	78	497	540	327	180	6661
116	RM2109A M4 4	224	460	369	522	149	1232	1369	150	485	373	426	257	6016
117	RM661A M4 2	228	410	326	386	110	1300	1238	121	352	350	390	279	5490
118	RM2241A M4 4	445	1021	965	1104	412	2730	2642	426	1154	958	1076	444	13377
119	RM869A M4 4	115	231	190	221	70	836	882	64	214	207	210	95	3335
120	RM734A M4 1	223	281	271	328	87	1412	1532	94	262	379	264	236	5369
121	RM1858A M4 1	175	329	465	469	113	2825	3227	113	505	435	340	175	9171
122	RM864A M4 3	157	263	374	301	89	1058	1000	76	283	336	255	158	4350
123	RM1467A M4 3	233	313	239	291	93	677	692	88	293	317	300	241	3777
124	RM1440A M4 3	191	383	411	409	104	1660	1682	94	397	506	363	213	6413
125	RM1409A M4 4	231	441	313	363	136	1107	1081	99	322	327	438	198	5056
126	RM2120A M4 4	1181	1473	802	735	360	1621	1500	349	676	911	1695	1286	12589
127	RM928A M4 5	8869	22462	15708	20437	8157	45790	45599	8065	20822	15639	22292	8880	242720
128	RM1896A M4 1	195	274	274	324	86	782	795	88	319	288	286	203	3914
129	RM2884A M4 3	1331	1642	1252	947	418	2145	2333	415	899	1385	1740	1609	16116
130	RM848A M4 3	173	276	441	390	92	949	940	87	386	449	297	178	4658
131	RM919A M4 1	1336	1408	900	697	355	1672	1714	337	679	1027	1529	1544	13198
132	RM1710A M4 2	165	250	415	293	63	940	1127	74	296	441	222	186	4472
133	RM1088A M4 4	129	202	145	158	37	317	347	58	164	143	192	102	1994
134	RM518A M4 1	494	1024	1040	858	244	1933	1888	284	793	1110	1046	519	11233
135	RM1424A M4 3	165	300	261	292	99	1011	896	91	282	327	270	172	4166
136	RM1842A M4 1	1016	1281	753	705	348	1650	2118	264	642	776	1288	1274	12115
137	RM2244A M4 1	244	430	657	483	133	1360	1366	105	492	694	434	283	6681
138	RM2136A M4 4	206	361	493	429	88	1002	1268	99	440	485	351	186	5408
139	RM2898A M4 2	987	1146	897	656	330	1276	1399	270	619	911	1137	1197	10825
140	RM871A M4 4	1104	1243	640	491	327	859	812	306	496	713	1312	1323	9626
141	RM741A M4 1	1096	1218	839	626	345	1346	1212	298	622	957	1272	1216	11047
142	RM1459A M4 1	535	1450	829	1185	320	2723	2472	316	1216	825	1442	487	13800
143	RM689A M4 3	278	577	359	384	131	1078	1144	164	407	384	615	240	5761
144	RM677A M4 5	123	291	300	258	73	1018	1108	60	246	261	260	141	4139
145	RM1030A M4 4	140	248	263	253	70	533	522	75	247	331	246	145	3073
146	RM2256A M4 4	169	298	269	315	78	788	737	68	280	280	289	190	3761
147	RM622A M4 1	222	477	333	435	103	1839	1668	101	416	357	489	195	6635
148	RM2856A M4 3	275	700	631	581	131	1982	1779	159	570	601	719	269	8397
149	RM1083A M4 3	328	697	576	502	166	1269	1404	186	571	556	780	305	7340
150	RM1441A M4 4	287	675	368	426	160	903	930	132	439	404	612	238	5574
151	RM868A M4 1	175	266	267	208	71	434	622	85	231	209	252	158	2978
152	RM2161A M4 4	239	630	400	515	117	2139	2006	117	456	398	592	218	7827
153	RM511A M4 1	791	1986	1100	1077	356	2929	3159	440	1099	1066	1928	755	16686
154	RM1116A M4 4	273	614	456	496	148	1442	1495	165	467	467	654	279	6956
155	RM865A M4 4	163	373	260	267	84	685	737	94	299	236	378	125	3701
156	RM640A M4 4	269	574	458	430	157	951	974	170	456	402	621	246	5708
157	RM1438A M4 5	207	274	300	320	82	1602	1183	89	280	460	302	194	5293
158	RM2486A M4 1	270	495	435	442	153	1021	896	122	437	406	466	272	5415
159	RM1097A M4 1	140	268	223	265	83	800	678	63	253	288	233	125	3419
160	RM1379A M4 1	265	700	456	543	128	2044	2032	155	523	484	676	233	8239
161	RM1862A M4 3	285	768	529	612	166	2341	1891	161	540	667	761	323	9044
162	RM1020A M4 4	161	225	224	253	71	672	604	94	238	279	273	156	3250
163	RM2364A M4 5	182	515	252	343	108	835	822	111	366	315	496	203	4548
164	RM747A M4 3	169	449	500	377	111	1874	1830	83	435	435	433	168	6864
165	RM2380A M4 3	320	903	470	635	166	1284	1268	174	640	464	894	296	7514
B1	B1	209	382	449	340	144	1759	1667	162	378	415	376	206	6487
Total		266042	564423	342590	348711	156026	743445	745238	156193	349192	344615	565962	267378	4849815
Average		2015.47	4275.93	2595.38	2641.75	1182.02	5632.16	5645.74	1183.28	2645.39	2610.72	4287.59	2025.59	36741
Percentage		5.48561	11.638	7.06398	7.19019	3.21715	15.3293	15.3663	3.2206	7.20011	7.10573	11.6698	5.51316	100

## Sheet: Table S3B
	Table S3B: The percent nucleotide frequencies in +20 bp to -20 bp flanking the mutated base The mutated base is marked as 0.
	Base Position (bp)	Total number of nucleotides				Total (A+T+G+C)		Nucleotides (%)
		A	T	G	C			A (%)	T (%)	G (%)	C (%)		AT (%)	GC (%)
	-20	12351463	13499443	6683155	8529278	41063339		30.0791	32.8747	16.2752	20.771		62.9537	37.0463
	-19	12735036	13574168	6863777	7890276	41063257		31.0132	33.0567	16.7151	19.2149		64.0699	35.9301
	-18	13195599	12979290	7327743	7559872	41062504		32.1354	31.6086	17.8453	18.4106		63.744	36.256
	-17	13290902	13020202	7203660	7546941	41061705		32.3681	31.7089	17.5435	18.3795		64.077	35.923
	-16	13227937	12851499	7325690	7655587	41060713		32.2156	31.2988	17.8411	18.6446		63.5143	36.4857
	-15	12892727	13076210	7416166	7674793	41059896		31.3998	31.8467	18.0618	18.6917		63.2465	36.7535
	-14	13067857	12777777	7518855	7694380	41058869		31.8271	31.1206	18.3124	18.7399		62.9477	37.0523
	-13	12913969	12972150	7495519	7675958	41057596		31.4533	31.595	18.2561	18.6956		63.0483	36.9517
	-12	12862435	12999289	7575462	7619506	41056692		31.3285	31.6618	18.4512	18.5585		62.9903	37.0097
	-11	12858114	13018555	7562053	7617004	41055726		31.3187	31.7095	18.419	18.5528		63.0282	36.9718
	-10	13029672	12990236	7446858	7588314	41055080		31.7371	31.641	18.1387	18.4833		63.378	36.622
	-9	12983672	12845218	7606179	7618993	41054062		31.6258	31.2885	18.5272	18.5584		62.9143	37.0857
	-8	12945112	12999982	7545107	7563149	41053350		31.5324	31.6661	18.3788	18.4227		63.1985	36.8015
	-7	12962282	13038744	7497311	7554052	41052389		31.575	31.7612	18.2628	18.401		63.3362	36.6638
	-6	12933770	13052156	7458983	7606821	41051730		31.506	31.7944	18.1697	18.5298		63.3004	36.6996
	-5	12977936	13053216	7483862	7536151	41051165		31.6141	31.7974	18.2306	18.3579		63.4115	36.5885
	-4	12965489	12969395	7543484	7571904	41050272		31.5844	31.5939	18.3762	18.4454		63.1783	36.8217
	-3	12855138	12959732	7653946	7580496	41049312		31.3163	31.5711	18.6457	18.4668		62.8875	37.1125
	-2	12973751	13012363	7584873	7477615	41048602		31.6058	31.6999	18.4778	18.2165		63.3057	36.6943
	-1	13022189	12980936	7456625	7588204	41047954		31.7243	31.6238	18.1656	18.4862		63.3482	36.6518
	0	10952846	10887857	9622542	9600389	41063634		26.6729	26.5146	23.4332	23.3793		53.1875	46.8125
	1	13508723	12385443	8346963	6822372	41063501		32.8972	30.1617	20.327	16.6142		63.0588	36.9412
	2	13582183	12778050	7720317	6982272	41062822		33.0766	31.1183	18.8012	17.0039		64.1949	35.8051
	3	12993084	13206663	7374266	7487750	41061763		31.6428	32.1629	17.959	18.2353		63.8057	36.1943
	4	13034353	13278699	7390228	7357211	41060491		31.7443	32.3394	17.9984	17.918		64.0836	35.9164
	5	12893377	13207732	7505101	7452685	41058895		31.4022	32.1678	18.2789	18.1512		63.5699	36.4301
	6	13116970	12864504	7560356	7515372	41057202		31.948	31.3331	18.4142	18.3046		63.2812	36.7188
	7	12796179	13123346	7533564	7602455	41055544		31.168	31.9649	18.3497	18.5175		63.1328	36.8672
	8	12947316	12958198	7584071	7564326	41053911		31.5374	31.5639	18.4734	18.4253		63.1012	36.8988
	9	13037962	12887984	7481763	7644357	41052066		31.7596	31.3942	18.2251	18.6211		63.1538	36.8462
	10	13036704	12893209	7505514	7614885	41050312		31.7579	31.4083	18.2837	18.5501		63.1662	36.8338
	11	13032272	13036401	7450173	7529757	41048603		31.7484	31.7585	18.1496	18.3435		63.5068	36.4932
	12	12903386	13007371	7452330	7683675	41046762		31.4358	31.6892	18.1557	18.7193		63.125	36.875
	13	13060418	12916240	7461692	7606584	41044934		31.8198	31.4685	18.1793	18.5323		63.2883	36.7117
	14	13075898	12993580	7473720	7500065	41043263		31.8588	31.6583	18.2094	18.2736		63.5171	36.4829
	15	13084857	12915729	7518899	7521617	41041102		31.8823	31.4702	18.3204	18.327		63.3526	36.6474
	16	13122479	12941956	7417569	7557444	41039448		31.9753	31.5354	18.0742	18.4151		63.5107	36.4893
	17	12968164	13036988	7468477	7564261	41037890		31.6005	31.7682	18.199	18.4324		63.3686	36.6314
	18	12967852	12894265	7512325	7661466	41035908		31.6012	31.4219	18.3067	18.6702		63.0231	36.9769
	19	13006852	12961915	7449621	7615849	41034237		31.6976	31.588	18.1546	18.5597		63.2856	36.7144
	20	12971545	13048399	7521221	7491228	41032393		31.6129	31.8002	18.33	18.2569		63.4132	36.5868
