# Supplementary material for: Augmenting tomato functional genomics with a genome-wide induced genetic variation resource
Source: Front Plant Sci. 2024 Jan 24;14:1290937. doi: 10.3389/fpls.2023.1290937 (PMC10848261; doi:10.3389/fpls.2023.1290937)
Supplement: Supplementary file 5 [file Table_4.xlsx]

## Sheet: Sheet1
Table S4. Mutation density and distribution of SNPs in genic and intergenic regions of mutagenized lines.
Line number	Plant ID	CDS	3' UTR	5' UTR	Intronic	Intergenic	Total gene SNPs	Total SNPs	Mutation density	Mutation density	Mutation density (CDS)	Mutation density (CDS)	Total SNPs (GC>AT transitions only)	Mutation density (GC> AT transitions only)	Mutation density (GC>AT transitions only)	Total SNPs CDS (GC> AT transitions only)	Mutation density CDS (GC>AT transitions only)	Mutation density CDS (GC>AT transitions only)		Homo (Whole Genome)	Hetero (Whole Genome)	Total (whole Genome)	% Homo (whole Genome)	Ratio (Hetero/Homo)		Homo (Gene)	Hetero (Gene)	Total	%Homo (Gene)
1	RM31A M4 3	3885	992	733	8230	101067	13840	114907	0.000120955	1/8267.6	0.000102246	1/9780.4	38601	4.06326e-05	1/24610.8	1807	4.75567e-05	1/21027.5		8727	106150	114877	7.59682	12.1634		858	4153	5011	17.1223
2	RM52A M4 2	7112	2150	1298	19768	312968	30328	343296	0.000361364	1/2767.3	0.000187174	1/5342.6	92422	9.72863e-05	1/10278.9	2667	7.01902e-05	1/14247		17678	325575	343253	5.15014	18.417		1143	8089	9232	12.3808
3	RM74A M4 1	6581	1847	1193	17045	310361	26666	337027	0.000354765	1/2818.8	0.000173199	1/5773.7	91298	9.61032e-05	1/10405.5	2519	6.62951e-05	1/15084.1		5664	331322	336986	1.68078	58.4961		411	8119	8530	4.81829
4	RM77A M4 1	6072	1326	903	16598	400789	24899	425688	0.000448093	1/2231.7	0.000159803	1/6257.7	113551	0.000119527	1/8366.3	2312	6.08473e-05	1/16434.6		87498	338112	425610	20.5583	3.86423		1067	6459	7526	14.1775
7	RM114A M4 2	3056	405	387	6795	187858	10643	198501	0.000208948	1/4785.9	8.04279e-05	1/12433.5	57507	6.05337e-05	1/16519.7	1458	3.83717e-05	1/26060.9		86044	112408	198452	43.3576	1.3064		855	2824	3679	23.24
10	RM124A M4 5	3799	674	596	7595	105413	12664	118077	0.000124292	1/8045.6	9.99822e-05	1/10001.8	39381	4.14537e-05	1/24123.3	1663	4.37669e-05	1/22848.3		20321	97730	118051	17.2137	4.80931		1333	3275	4608	28.928
11	RM125A M4 5	3470	793	674	7879	107560	12816	120376	0.000126712	1/7891.9	9.13235e-05	1/10950.1	40021	4.21274e-05	1/23737.5	1668	4.38985e-05	1/22779.8		11296	109049	120345	9.38635	9.65377		902	3680	4582	19.6857
12	RM131A M4 2	3932	905	546	8896	196095	14279	210374	0.000221446	1/4515.8	0.000103482	1/9663.5	61405	6.46368e-05	1/15471.1	1731	4.55565e-05	1/21950.8		90381	119939	210320	42.9731	1.32704		1379	3595	4974	27.7242
13	RM132A M4 1	2963	411	416	5304	100698	9094	109792	0.000115571	1/8652.7	7.79803e-05	1/12823.8	35982	3.78758e-05	1/26402.1	1433	3.77137e-05	1/26515.5		12103	97656	109759	11.0269	8.06874		594	2914	3508	16.9327
14	RM133A M4 3	7842	2007	1355	21232	412874	32436	445310	0.000468747	1/2133.3	0.000206386	1/4845.3	119995	0.000126311	1/7917	2903	7.64012e-05	1/13088.8		23277	421985	445262	5.22771	18.1288		1539	8361	9900	15.5455
15	RM135A M4 4	3785	819	633	8157	118706	13394	132100	0.000139053	1/7191.5	9.96137e-05	1/10038.8	44445	4.67842e-05	1/21374.7	1667	4.38721e-05	1/22793.5		5984	126087	132071	4.5309	21.0707		367	4418	4785	7.6698
16	RM136A M4 1	3009	736	543	6304	102792	10592	113384	0.000119352	1/8378.6	7.91909e-05	1/12627.7	36280	3.81895e-05	1/26185.2	1435	3.77664e-05	1/26478.6		6009	107337	113346	5.30147	17.8627		341	3635	3976	8.57646
17	RM138A M4 2	3054	606	385	6163	102077	10208	112285	0.000118195	1/8460.6	8.03752e-05	1/12441.6	35078	3.69242e-05	1/27082.5	1465	3.85559e-05	1/25936.4		10509	101743	112252	9.36197	9.68151		781	2832	3613	21.6164
18	RM142A M4 3	3817	783	480	6908	112375	11988	124363	0.000130908	1/7638.9	0.000100456	1/9954.6	39054	4.11095e-05	1/24325.3	1569	4.1293e-05	1/24217.2		23644	100686	124330	19.0171	4.25842		1293	3275	4568	28.3056
19	RM143A M4 2	3893	865	597	8917	199692	14272	213964	0.000225225	1/4440	0.000102456	1/9760.3	62841	6.61484e-05	1/15117.5	1696	4.46354e-05	1/22403.8		3595	210331	213926	1.68049	58.5065		177	4707	4884	3.62408
21	RM145A M4 1	6357	1379	1029	16595	306046	25360	331406	0.000348848	1/2866.6	0.000167304	1/5977.2	88513	9.31716e-05	1/10732.9	2442	6.42686e-05	1/15559.7		9051	322303	331354	2.73152	35.6097		728	7029	7757	9.38507
22	RM147A M4 1	3976	749	526	8824	199942	14075	214017	0.000225281	1/4438.9	0.00010464	1/9556.5	62559	6.58516e-05	1/15185.7	1729	4.55039e-05	1/21976.2		3999	209984	213983	1.86884	52.5091		217	4567	4784	4.53595
25	RM157A M4 4	25093	9067	4986	84983	1987698	124129	2111827	0.00222298	1/449.8	0.000660398	1/1514.2	518139	0.000545409	1/1833.5	8159	0.000214729	1/4657		377336	1733508	2110844	17.8761	4.59407		9639	25941	35580	27.0911
27	RM162A M4 3	4530	809	611	9440	128488	15390	143878	0.000151451	1/6602.8	0.000119221	1/8387.8	47698	5.02084e-05	1/19917	1933	5.08727e-05	1/19656.9		9899	133945	143844	6.88176	13.5312		664	4671	5335	12.4461
28	RM164A M4 3	6940	1779	1122	19286	403047	29127	432174	0.00045492	1/2198.2	0.000182647	1/5475	115956	0.000122059	1/8192.8	2532	6.66372e-05	1/15006.6		10142	421976	432118	2.34704	41.6068		592	8067	8659	6.83682
30	RM173A M4 1	3291	697	493	6842	111290	11323	122613	0.000129066	1/7748	8.66126e-05	1/11545.7	38547	4.05758e-05	1/24645.2	1435	3.77664e-05	1/26478.6		23868	98711	122579	19.4715	4.1357		1310	2737	4047	32.3697
32	RM201A M4 4	24725	10087	6763	83940	1147582	125515	1273097	0.0013401	1/746.2	0.000650713	1/1536.8	340410	0.000358326	1/2790.8	8042	0.00021165	1/4724.8		5501	1267461	1272962	0.432142	230.406		320	36992	37312	0.857633
33	RM202A M4 4	17428	7065	4866	51756	591141	81115	672256	0.000707638	1/1413.2	0.00045867	1/2180.2	193411	0.000203591	1/4911.8	5689	0.000149723	1/6679		16776	655393	672169	2.4958	39.0673		1795	24251	26046	6.89165
34	RM210A M4 3	6853	2012	1173	18814	319147	28852	347999	0.000366315	1/2729.9	0.000180357	1/5544.5	95128	0.000100135	1/9986.5	2592	6.82163e-05	1/14659.3		18050	329900	347950	5.18753	18.277		1913	6955	8868	21.5719
36	RM224A M4 1	3556	1090	710	8275	141341	13631	154972	0.000163128	1/6130.1	9.35869e-05	1/10685.3	48042	5.05705e-05	1/19774.4	1597	4.20299e-05	1/23792.6		23051	131884	154935	14.8779	5.7214		996	3929	4925	20.2234
38	RM232A M4 3	3595	840	547	6414	103515	11396	114911	0.000120959	1/8267.3	9.46133e-05	1/10569.3	37980	3.99789e-05	1/25013.2	1614	4.24773e-05	1/23542		15110	99771	114881	13.1527	6.60298		1408	3143	4551	30.9383
39	RM234A M4 2	3338	738	512	6594	97470	11182	108652	0.000114371	1/8743.5	8.78496e-05	1/11383.1	33631	3.54011e-05	1/28247.7	1342	3.53188e-05	1/28313.5		23706	84925	108631	21.8225	3.58243		1321	2773	4094	32.2667
40	RM241A M4 5	5794	1402	920	15832	303363	23948	327311	0.000344538	1/2902.4	0.000152487	1/6558	86271	9.08116e-05	1/11011.8	2058	5.41625e-05	1/18463		4166	323094	327260	1.27299	77.555		227	6984	7211	3.14797
42	RM260A M4 1	3009	759	525	6411	84920	10704	95624	0.000100657	1/9934.7	7.91909e-05	1/12627.7	30827	3.24495e-05	1/30817.1	1347	3.54504e-05	1/28208.4		13683	81909	95592	14.314	5.98619		1144	2745	3889	29.4163
43	RM268A M4 3	6345	1773	1087	16925	288847	26130	314977	0.000331555	1/3016.1	0.000166988	1/5988.5	83318	8.77032e-05	1/11402.1	2283	6.0084e-05	1/16643.4		3213	311710	314923	1.02025	97.0153		172	7948	8120	2.11823
44	RM271A M4 5	4170	1258	983	9424	107487	15835	123322	0.000129813	1/7703.4	0.000109746	1/9111.9	41115	4.32789e-05	1/23105.9	1747	4.59776e-05	1/21749.7		10560	112727	123287	8.56538	10.6749		929	4823	5752	16.1509
47	RM277A M4 2	6270	1604	1005	18166	324895	27045	351940	0.000370463	1/2699.3	0.000165014	1/6060.1	96561	0.000101643	1/9838.3	2391	6.29264e-05	1/15891.6		185292	166391	351683	52.6872	0.897993		2920	4874	7794	37.4647
48	RM279A M4 5	4786	966	625	12754	290662	19131	309793	0.000326098	1/3066.6	0.000125958	1/7939.2	82021	8.63379e-05	1/11582.4	1820	4.78988e-05	1/20877.4		5386	304363	309749	1.73883	56.51		319	5466	5785	5.51426
52	RM308A M4 4	7495	2239	1311	20849	352772	31894	384666	0.000404912	1/2469.7	0.000197254	1/5069.6	107686	0.000113354	1/8821.9	2778	7.31115e-05	1/13677.7		8205	376396	384601	2.13338	45.874		378	9430	9808	3.854
54	RM347A M4 1	5993	1680	845	14588	241470	23106	264576	0.000278501	1/3590.7	0.000157724	1/6340.2	77591	8.16747e-05	1/12243.7	2292	6.03209e-05	1/16578		16781	247751	264532	6.34366	14.7638		1548	5918	7466	20.734
55	RM380A M4 1	12247	3985	2406	36914	693226	55552	748778	0.000788187	1/1268.7	0.000322317	1/3102.5	198429	0.000208873	1/4787.6	4259	0.000112088	1/8921.5		186056	562450	748506	24.857	3.02301		3470	12909	16379	21.1857
57	RM456A M4 2	4012	1130	746	9545	191951	15433	207384	0.000218299	1/4580.9	0.000105588	1/9470.8	61022	6.42337e-05	1/15568.2	1595	4.19772e-05	1/23822.4		96380	110947	207327	46.487	1.15114		1852	3376	5228	35.4246
58	RM459A M4 5	13319	5939	4122	37709	193036	61089	254125	0.0002675	1/3738.3	0.00035053	1/2852.8	80945	8.52053e-05	1/11736.4	4494	0.000118273	1/8455		56444	197625	254069	22.216	3.50126		5790	14836	20626	28.0714
59	RM461A M4 2	3404	648	473	8175	184124	12700	196824	0.000207183	1/4826.6	8.95865e-05	1/11162.4	57339	6.03568e-05	1/16568.1	1450	3.81611e-05	1/26204.7		84899	111874	196773	43.1457	1.31773		821	3405	4226	19.4274
60	RM464A M4 2	3260	975	661	6746	92554	11642	104196	0.00010968	1/9117.4	8.57968e-05	1/11655.5	34305	3.61105e-05	1/27692.8	1485	3.90823e-05	1/25587.1		2957	101210	104167	2.83871	34.2273		122	4288	4410	2.76644
61	RM470A M4 3	3029	773	602	6561	89662	10965	100627	0.000105923	1/9440.8	7.97173e-05	1/12544.3	32053	3.374e-05	1/29638.4	1314	3.45819e-05	1/28916.9		16141	84452	100593	16.0458	5.23214		1473	2556	4029	36.5599
62	RM472A M4 1	7180	2035	1216	19847	321167	30278	351445	0.000369942	1/2703.1	0.000188963	1/5292	95890	0.000100937	1/9907.2	2654	6.9848e-05	1/14316.8		11736	339659	351395	3.33983	28.9416		916	8248	9164	9.99564
63	RM474A M4 3	2706	720	493	5935	90893	9854	100747	0.000106049	1/9429.6	7.12166e-05	1/14041.7	31990	3.36737e-05	1/29696.8	1254	3.30028e-05	1/30300.5		15131	85591	100722	15.0225	5.65667		639	2978	3617	17.6666
65	RM478A M4 1	6536	1713	1042	19174	399069	28465	427534	0.000450036	1/2222	0.000172015	1/5813.5	113755	0.000119742	1/8351.3	2482	6.53213e-05	1/15308.9		191222	236074	427296	44.7516	1.23455		3404	4694	8098	42.0351
69	RM486A M4 4	6736	1713	1030	18506	320190	27985	348175	0.0003665	1/2728.5	0.000177278	1/5640.9	94900	9.98947e-05	1/10010.5	2622	6.90059e-05	1/14491.5		198700	149245	347945	57.1067	0.751107		4337	3936	8273	52.4235
72	RM493A M4 2	6592	1858	995	18883	388745	28328	417073	0.000439024	1/2277.8	0.000173488	1/5764.1	110893	0.000116729	1/8566.8	2323	6.11368e-05	1/16356.8		3167	413862	417029	0.75942	130.68		131	8112	8243	1.58923
73	RM505A M4 4	2691	534	427	5374	87743	9026	96769	0.000101862	1/9817.2	7.08218e-05	1/14119.9	31083	3.27189e-05	1/30563.3	1317	3.46608e-05	1/28851		13144	83600	96744	13.5864	6.36032		771	2609	3380	22.8107
77	RM514A M4 3	6802	1675	990	17876	322482	27343	349825	0.000368237	1/2715.6	0.000179015	1/5586.1	95125	0.000100132	1/9986.9	2597	6.83479e-05	1/14631		201474	148091	349565	57.6356	0.735038		4232	4020	8252	51.2845
79	RM527A M4 2	31259	12636	8365	97998	1438326	150258	1588584	0.00167219	1/598	0.000822675	1/1215.5	415537	0.000437407	1/2286.2	9806	0.000258075	1/3874.8		9251	1579194	1588445	0.582393	170.705		676	45969	46645	1.44924
81	RM535A M4 3	26891	11049	7266	84369	1067829	129575	1197404	0.00126043	1/793.4	0.000707718	1/1413	314924	0.000331499	1/3016.6	8587	0.000225993	1/4424.9		177906	1019206	1197112	14.8613	5.7289		2734	37303	40037	6.82868
82	RM538A M4 5	26009	9299	6459	78246	1106927	120013	1226940	0.00129152	1/774.3	0.000684505	1/1460.9	326821	0.000344022	1/2906.8	8505	0.000223835	1/4467.6		649275	577112	1226387	52.9421	0.888856		19037	18333	37370	50.9419
85	RM552A M4 2	14525	5477	3662	42192	478408	65856	544264	0.000572909	1/1745.5	0.000382269	1/2616	153209	0.000161273	1/6200.7	4840	0.000127379	1/7850.6		79696	464485	544181	14.6451	5.82821		7971	12897	20868	38.1972
86	RM560A M4 5	31917	11781	7925	107486	1485916	159109	1645025	0.00173161	1/577.5	0.000839992	1/1190.5	450966	0.000474701	1/2106.6	10390	0.000273444	1/3657.1		897453	746164	1643617	54.6023	0.831424		22877	23249	46126	49.5968
87	RM598A M4 1	6457	1515	856	17310	385202	26138	411340	0.000432989	1/2309.5	0.000169935	1/5884.6	111724	0.000117604	1/8503.1	2519	6.62951e-05	1/15084.1		6003	405276	411279	1.45959	67.5122		364	7512	7876	4.62164
89	RM601A M4 4	4235	1095	740	7993	99418	14063	113481	0.000119454	1/8371.4	0.000111457	1/8972.1	38583	4.06137e-05	1/24622.2	1723	4.5346e-05	1/22052.7		24178	89283	113461	21.3095	3.69274		1576	3817	5393	29.2231
90	RM607A M4 3	6283	1524	881	16280	311860	24968	336828	0.000354556	1/2820.4	0.000165356	1/6047.6	92059	9.69042e-05	1/10319.5	2280	6.00051e-05	1/16665.3		192167	144425	336592	57.092	0.75156		3644	3841	7485	48.684
91	RM609A M4 1	3634	746	573	8737	184340	13690	198030	0.000208453	1/4797.3	9.56397e-05	1/10455.9	57489	6.05147e-05	1/16524.9	1515	3.98718e-05	1/25080.4		3660	194342	198002	1.84847	53.0989		185	4396	4581	4.03842
92	RM614A M4 2	2627	355	344	5516	171991	8842	180833	0.000190351	1/5253.5	6.91374e-05	1/14463.9	52588	5.53558e-05	1/18065	1119	2.94499e-05	1/33956		85682	95097	180779	47.396	1.10988		841	2305	3146	26.7324
93	RM619A M4 1	11033	3579	2902	27194	179677	44708	224385	0.000236195	1/4233.8	0.000290367	1/3443.9	72142	7.59389e-05	1/13168.5	3738	9.83768e-05	1/10165		4866	219488	224354	2.16889	45.1065		374	15292	15666	2.38734
94	RM630A M4 3	2477	407	324	5536	169787	8744	178531	0.000187927	1/5321.2	6.51897e-05	1/15339.8	52072	5.48126e-05	1/18244	1087	2.86077e-05	1/34955.6		86591	91893	178484	48.5147	1.06123		930	2135	3065	30.3426
95	RM634A M4 4	4781	1265	884	12015	199154	18945	218099	0.000229578	1/4355.8	0.000125826	1/7947.5	65144	6.85726e-05	1/14583.1	1947	5.12412e-05	1/19515.6		5696	212369	218065	2.61207	37.2839		276	6107	6383	4.32399
96	RM674A M4 4	5432	1022	696	14327	311668	21477	333145	0.000350679	1/2851.6	0.000142959	1/6995	89949	9.46832e-05	1/10561.5	2214	5.82681e-05	1/17162		172615	160286	332901	51.8518	0.928575		2558	3768	6326	40.4363
97	RM904A M4 2	15134	4751	2982	46856	1166274	69723	1235997	0.00130105	1/768.6	0.000398297	1/2510.7	310326	0.000326659	1/3061.3	4848	0.00012759	1/7837.6		12639	1223253	1235892	1.02266	96.784		720	19645	20365	3.53548
98	RM911A M4 2	25627	9500	6352	80761	1511628	122240	1633868	0.00171986	1/581.4	0.000674452	1/1482.7	428099	0.000450631	1/2219.1	8292	0.000218229	1/4582.3		6803	1626895	1633698	0.416417	239.144		451	36805	37256	1.21054
99	RM1068A M4 2	3496	760	592	6557	94268	11405	105673	0.000111235	1/8990	9.20078e-05	1/10868.6	33267	3.50179e-05	1/28556.8	1462	3.84769e-05	1/25989.6		14373	91270	105643	13.6053	6.3501		1278	3044	4322	29.5696
100	RM1422A M4 1	3338	827	620	6624	94013	11409	105422	0.000110971	1/9011.4	8.78496e-05	1/11383.1	34857	3.66916e-05	1/27254.2	1470	3.86875e-05	1/25848.1		3228	102167	105395	3.06276	31.6502		148	4068	4216	3.51044
101	RM1744A M4 3	4692	1647	937	12305	201885	19581	221466	0.000233122	1/4289.6	0.000123484	1/8098.2	66017	6.94916e-05	1/14390.2	1857	4.88726e-05	1/20461.4		4637	216804	221441	2.09401	46.7552		355	6034	6389	5.55643
102	RM1814A M4 2	4926	974	694	13290	294735	19884	314619	0.000331178	1/3019.5	0.000129643	1/7713.5	83694	8.80989e-05	1/11350.9	1950	5.13201e-05	1/19485.5		4863	309702	314565	1.54594	63.6854		206	5753	5959	3.45696
103	RM1857A M4 4	3781	999	762	8313	115061	13855	128916	0.000135701	1/7369.1	9.95084e-05	1/10049.4	41115	4.32789e-05	1/23105.9	1682	4.42669e-05	1/22590.2		3384	125505	128889	2.62551	37.0878		182	4879	5061	3.59613
104	RM2171A M4 2	3121	746	511	6222	88996	10600	99596	0.000104838	1/9538.5	8.21385e-05	1/12174.6	31231	3.28747e-05	1/30418.5	1392	3.66347e-05	1/27296.5		12605	86961	99566	12.6599	6.89893		1190	2733	3923	30.3339
105	RM2235A M4 2	3317	714	517	6844	126492	11392	137884	0.000145141	1/6889.8	8.72969e-05	1/11455.2	43274	4.55516e-05	1/21953.1	1442	3.79506e-05	1/26350.1		32159	105698	137857	23.3278	3.28673		835	3253	4088	20.4256
106	RM2359A M4 3	4518	1396	784	9799	188905	16497	205402	0.000216213	1/4625.1	0.000118905	1/8410.1	61948	6.52084e-05	1/15335.4	1764	4.6425e-05	1/21540.1		3359	202009	205368	1.6356	60.1396		276	5771	6047	4.56425
107	RM2378A M4 5	6905	1549	934	18482	410032	27870	437902	0.000460949	1/2169.4	0.000181726	1/5502.8	118824	0.000125078	1/7995	2622	6.90059e-05	1/14491.5		16312	421520	437832	3.72563	25.8411		526	7854	8380	6.27685
108	RM2467A M4 1	2742	669	475	5560	90642	9446	100088	0.000105356	1/9491.6	7.2164e-05	1/13857.3	33034	3.47726e-05	1/28758.2	1195	3.145e-05	1/31796.5		9536	90522	100058	9.53047	9.49266		674	2772	3446	19.5589
109	RM2484A M4 4	3302	710	524	7543	189913	12079	201992	0.000212623	1/4703.2	8.69021e-05	1/11507.2	59357	6.24811e-05	1/16004.9	1492	3.92665e-05	1/25467		89085	112855	201940	44.1146	1.26682		1303	2944	4247	30.6805
110	RM2899A M4 2	6937	1992	1165	19908	336760	30002	366762	0.000386065	1/2590.2	0.000182568	1/5477.4	99457	0.000104692	1/9551.9	2592	6.82163e-05	1/14659.3		5707	361011	366718	1.55624	63.2576		334	8622	8956	3.72934
111	RM2916A M4 5	6153	2012	1227	18237	292414	27629	320043	0.000336887	1/2968.4	0.000161935	1/6175.3	91054	9.58463e-05	1/10433.4	2595	6.82953e-05	1/14642.3		9724	310282	320006	3.03869	31.9089		217	8144	8361	2.59538
112	RM1466A M4 3	7721	2425	1417	23120	424967	34683	459650	0.000483842	1/2066.8	0.000203201	1/4921.2	126080	0.000132716	1/7534.9	2781	7.31904e-05	1/13663		3758	455861	459619	0.817634	121.304		175	10073	10248	1.70765
113	RM1425A M4 4	5978	1334	906	15788	312515	24006	336521	0.000354233	1/2823	0.000157329	1/6356.1	89773	9.44979e-05	1/10582.2	2227	5.86102e-05	1/17061.9		186114	150161	336275	55.3458	0.806823		3570	3685	7255	49.2074
114	RM1470A M4 4	3933	1084	798	8929	129475	14744	144219	0.000151809	1/6587.2	0.000103509	1/9661	45480	4.78737e-05	1/20888.3	1645	4.32931e-05	1/23098.3		53302	90884	144186	36.9675	1.70508		2383	2880	5263	45.2784
115	RM1443A M4 3	3118	667	483	5807	92897	10075	102972	0.000108392	1/9225.8	8.20596e-05	1/12186.3	35581	3.74537e-05	1/26699.6	1344	3.53714e-05	1/28271.4		11208	91731	102939	10.888	8.18442		489	3301	3790	12.9024
116	RM2109A M4 4	5191	1392	802	12445	276728	19830	296558	0.000312166	1/3203.4	0.000136617	1/7319.7	78789	8.29358e-05	1/12057.5	1811	4.76619e-05	1/20981.1		3130	293394	296524	1.05556	93.7361		160	6345	6505	2.45965
117	RM661A M4 2	5431	943	715	13101	291113	20190	311303	0.000327687	1/3051.7	0.000142933	1/6996.3	83361	8.77484e-05	1/11396.2	2011	5.29255e-05	1/18894.5		177135	133954	311089	56.9403	0.756225		3022	3144	6166	49.0107
118	RM2241A M4 4	4509	1219	720	10387	223736	16835	240571	0.000253233	1/3948.9	0.000118668	1/8426.9	69289	7.29358e-05	1/13710.7	1843	4.85041e-05	1/20616.8		116112	124387	240499	48.2796	1.07127		2310	3570	5880	39.2857
119	RM869A M4 4	3173	785	564	6830	94292	11352	105644	0.000111204	1/8992.5	8.35071e-05	1/11975	35158	3.70084e-05	1/27020.9	1314	3.45819e-05	1/28916.9		4083	101530	105613	3.866	24.8665		263	3730	3993	6.58653
120	RM734A M4 1	3612	1138	732	7687	88404	13169	101573	0.000106919	1/9352.9	9.50607e-05	1/10519.6	33801	3.558e-05	1/28105.7	1416	3.72663e-05	1/26833.9		4743	96804	101547	4.67074	20.4099		304	4533	4837	6.28489
121	RM1858A M4 1	2867	688	487	6268	82123	10310	92433	9.72979e-05	1/10277.7	7.54538e-05	1/13253.1	32786	3.45116e-05	1/28975.8	1290	3.39502e-05	1/29454.9		4223	88180	92403	4.5702	20.8809		287	3299	3586	8.00335
122	RM864A M4 3	2662	505	393	6371	175694	9931	185625	0.000195395	1/5117.8	7.00586e-05	1/14273.8	54343	5.72032e-05	1/17481.6	1208	3.17922e-05	1/31454.3		7325	178271	185596	3.94674	24.3373		500	2863	3363	14.8677
123	RM1467A M4 3	3223	856	624	8289	174470	12992	187462	0.000197328	1/5067.7	8.4823e-05	1/11789.3	55743	5.86768e-05	1/17042.5	1292	3.40029e-05	1/29409.3		5889	181534	187423	3.14209	30.8259		356	3961	4317	8.24647
124	RM1440A M4 3	2943	863	621	6179	83862	10606	94468	9.944e-05	1/10056.3	7.74539e-05	1/12910.9	31793	3.34663e-05	1/29880.8	1257	3.30818e-05	1/30228.1		2980	91464	94444	3.15531	30.6926		233	3763	3996	5.83083
125	RM1409A M4 4	6578	1649	929	18103	331608	27259	358867	0.000377755	1/2647.2	0.00017312	1/5776.3	95827	0.000100871	1/9913.7	2330	6.1321e-05	1/16307.6		38971	319837	358808	10.8612	8.20705		1526	6590	8116	18.8024
126	RM2120A M4 4	7515	2180	1386	21560	351083	32641	383724	0.00040392	1/2475.7	0.00019778	1/5056.1	100921	0.000106233	1/9413.3	2733	7.19272e-05	1/13903		196280	187162	383442	51.189	0.953546		3954	5869	9823	40.2525
127	RM928A M4 5	19647	7420	4303	63344	1093553	94714	1188267	0.00125081	1/799.5	0.00051707	1/1934	322403	0.000339372	1/2946.6	6445	0.00016962	1/5895.5		11334	1176813	1188147	0.953922	103.83		1115	26911	28026	3.97845
128	RM1896A M4 1	3508	849	632	8745	174578	13734	188312	0.000198223	1/5044.8	9.23236e-05	1/10831.5	55813	5.87505e-05	1/17021.1	1457	3.83454e-05	1/26078.8		8155	180118	188273	4.33148	22.0868		598	3874	4472	13.3721
129	RM2884A M4 3	4280	1084	699	10247	193415	16310	209725	0.000220763	1/4529.7	0.000112641	1/8877.8	58020	6.10737e-05	1/16373.7	1641	4.31879e-05	1/23154.6		13259	196423	209682	6.32338	14.8143		985	4616	5601	17.5861
130	RM848A M4 3	2642	559	404	4731	77647	8336	85983	9.05084e-05	1/11048.7	6.95322e-05	1/14381.8	28158	2.964e-05	1/33738.2	1096	2.88446e-05	1/34668.6		3584	82366	85950	4.16987	22.9816		199	3038	3237	6.14767
131	RM919A M4 1	4403	1200	749	10361	123477	16713	140190	0.000147568	1/6776.5	0.000115878	1/8629.7	39859	4.19568e-05	1/23834	1661	4.37142e-05	1/22875.8		40611	99536	140147	28.9774	2.45096		2033	3659	5692	35.7168
132	RM1710A M4 2	5617	1373	974	15343	342427	23307	365734	0.000384983	1/2597.5	0.000147828	1/6764.6	96144	0.000101204	1/9881	2039	5.36624e-05	1/18635		3346	362362	365708	0.914938	108.297		232	6800	7032	3.2992
133	RM1088A M4 4	3044	887	650	6408	83590	10989	94579	9.95568e-05	1/10044.5	8.01121e-05	1/12482.5	31014	3.26463e-05	1/30631.3	1275	3.35555e-05	1/29801.4		5081	89471	94552	5.37376	17.6089		441	3565	4006	11.0085
134	RM518A M4 1	3078	316	323	4638	79692	8355	88047	9.26811e-05	1/10789.7	8.10069e-05	1/12344.6	27980	2.94526e-05	1/33952.8	1382	3.63715e-05	1/27494		6702	81320	88022	7.61401	12.1337		374	3040	3414	10.9549
135	RM1424A M4 3	2651	676	470	5496	83841	9293	93134	9.80358e-05	1/10200.4	6.97691e-05	1/14333	31211	3.28537e-05	1/30438	1151	3.0292e-05	1/33012		9138	83964	93102	9.81504	9.18844		701	2628	3329	21.0574
136	RM1842A M4 1	3692	963	636	7856	95539	13147	108686	0.000114406	1/8740.8	9.71661e-05	1/10291.7	32008	3.36926e-05	1/29680.1	1487	3.91349e-05	1/25552.6		11717	96922	108639	10.7853	8.27191		876	3995	4871	17.984
137	RM2244A M4 1	7274	2461	1315	21152	402554	32202	434756	0.000457638	1/2185.1	0.000191437	1/5223.6	116257	0.000122376	1/8171.6	2461	6.47687e-05	1/15439.6		7711	426998	434709	1.77383	55.3752		722	9015	9737	7.41501
138	RM2136A M4 4	3493	1157	719	7799	89908	13168	103076	0.000108501	1/9216.5	9.19288e-05	1/10878	34322	3.61284e-05	1/27679	1441	3.79243e-05	1/26368.3		7199	95845	103044	6.98634	13.3137		378	4333	4711	8.02377
139	RM2898A M4 2	2895	494	342	5640	88212	9371	97583	0.000102719	1/9735.3	7.61907e-05	1/13125	27593	2.90453e-05	1/34429	1305	3.4345e-05	1/29116.3		7804	89730	97534	8.00131	11.4979		335	3182	3517	9.52516
140	RM871A M4 4	4406	1025	708	9205	133659	15344	149003	0.000156845	1/6375.7	0.000115957	1/8623.9	43193	4.54663e-05	1/21994.3	1775	4.67145e-05	1/21406.6		5215	143741	148956	3.50103	27.563		387	5247	5634	6.86901
141	RM741A M4 1	4725	1360	790	10511	135097	17386	152483	0.000160508	1/6230.2	0.000124353	1/8041.6	44771	4.71274e-05	1/21219.1	1786	4.7004e-05	1/21274.8		53132	99292	152424	34.858	1.86878		2513	3641	6154	40.8352
142	RM1459A M4 1	6433	1876	1012	16469	273653	25790	299443	0.000315203	1/3172.6	0.000169304	1/5906.5	87239	9.18305e-05	1/10889.6	2432	6.40054e-05	1/15623.7		147729	151524	299253	49.3659	1.02569		4120	4104	8224	50.0973
143	RM689A M4 3	7784	2325	1442	22490	421056	34041	455097	0.000479049	1/2087.5	0.000204859	1/4881.4	122736	0.000129196	1/7740.2	2947	7.75592e-05	1/12893.4		176005	278848	454853	38.6949	1.58432		3348	6760	10108	33.1223
144	RM677A M4 5	3397	1042	727	6752	90552	11918	102470	0.000107863	1/9271	8.94023e-05	1/11185.4	33578	3.53453e-05	1/28292.3	1387	3.65031e-05	1/27394.9		25481	76967	102448	24.8721	3.02056		2074	2395	4469	46.4086
145	RM1030A M4 4	3034	700	590	5924	80085	10248	90333	9.50874e-05	1/10516.6	7.98489e-05	1/12523.7	29195	3.07316e-05	1/32539.8	1217	3.2029e-05	1/31221.7		4406	85897	90303	4.87913	19.4955		286	3596	3882	7.36734
146	RM2256A M4 4	2733	514	409	5665	90139	9321	99460	0.000104695	1/9551.6	7.19272e-05	1/13903	32297	3.39968e-05	1/29414.5	1114	2.93183e-05	1/34108.4		25313	74114	99427	25.4589	2.9279		1287	2038	3325	38.7068
147	RM622A M4 1	4162	1128	703	9322	131345	15315	146660	0.000154379	1/6477.6	0.000109536	1/9129.5	46980	4.94526e-05	1/20221.4	1777	4.67671e-05	1/21382.5		6098	140537	146635	4.15863	23.0464		573	4792	5365	10.6803
148	RM2856A M4 3	2642	405	371	5383	89659	8801	98460	0.000103642	1/9648.6	6.95322e-05	1/14381.8	31765	3.34368e-05	1/29907.1	1256	3.30554e-05	1/30252.2		7153	91273	98426	7.26739	12.7601		538	2579	3117	17.2602
149	RM1083A M4 3	7281	1851	1124	19000	330129	29256	359385	0.0003783	1/2643.4	0.000191622	1/5218.6	96954	0.000102057	1/9798.5	2713	7.14008e-05	1/14005.4		189975	169167	359142	52.8969	0.89047		3920	4879	8799	44.5505
150	RM1441A M4 4	6802	1981	1129	19722	325835	29634	355469	0.000374178	1/2672.5	0.000179015	1/5586.1	96023	0.000101077	1/9893.5	2533	6.66635e-05	1/15000.7		200711	154508	355219	56.5035	0.769803		4662	3903	8565	54.4308
151	RM868A M4 1	3248	747	539	6256	107401	10790	118191	0.000124412	1/8037.8	8.54809e-05	1/11698.5	37958	3.99558e-05	1/25027.7	1348	3.54767e-05	1/28187.5		41311	76842	118153	34.964	1.86009		1406	2651	4057	34.6561
152	RM2161A M4 4	6326	1609	987	17605	297963	26527	324490	0.000341568	1/2927.7	0.000166488	1/6006.4	87429	9.20305e-05	1/10866	2295	6.03999e-05	1/16556.3		14340	310106	324446	4.41984	21.6252		1149	6625	7774	14.78
153	RM511A M4 1	4667	718	545	7983	95622	13913	109535	0.0001153	1/8673	0.000122826	1/8141.6	34805	3.66368e-05	1/27294.9	1886	4.96358e-05	1/20146.8		7241	102258	109499	6.61285	14.1221		570	4737	5307	10.7405
154	RM1116A M4 4	3171	722	605	6804	99202	11302	110504	0.00011632	1/8597	8.34544e-05	1/11982.6	34621	3.64432e-05	1/27440	1314	3.45819e-05	1/28916.9		18238	92238	110476	16.5086	5.05746		1418	2613	4031	35.1774
155	RM865A M4 4	3540	1023	778	8413	106200	13754	119954	0.000126267	1/7919.7	9.31658e-05	1/10733.6	38138	4.01453e-05	1/24909.5	1498	3.94244e-05	1/25365		4508	115422	119930	3.75886	25.6038		382	4435	4817	7.93025
156	RM640A M4 4	6253	1453	872	17318	328906	25896	354802	0.000373476	1/2677.5	0.000164567	1/6076.6	94846	9.98379e-05	1/10016.2	2406	6.33212e-05	1/15792.5		187533	167021	354554	52.8926	0.890622		3342	4142	7484	44.6553
157	RM1438A M4 5	3089	767	501	6154	94197	10511	104708	0.000110219	1/9072.9	8.12964e-05	1/12300.7	35953	3.78453e-05	1/26423.4	1367	3.59767e-05	1/27795.7		11924	92756	104680	11.3909	7.77893		406	3552	3958	10.2577
158	RM2486A M4 1	7885	2569	1565	22510	419687	34529	454216	0.000478122	1/2091.5	0.000207518	1/4818.9	123132	0.000129613	1/7715.3	2747	7.22956e-05	1/13832.1		193930	260049	453979	42.7178	1.34094		4241	6146	10387	40.8299
159	RM1097A M4 1	3488	967	688	7816	178567	12959	191526	0.000201606	1/4960.2	9.17973e-05	1/10893.6	56673	5.96558e-05	1/16762.8	1466	3.85822e-05	1/25918.7		3298	188197	191495	1.72224	57.064		152	4550	4702	3.23267
160	RM1379A M4 1	3886	1079	785	8857	115310	14607	129917	0.000136755	1/7312.4	0.000102272	1/9777.9	42938	4.51979e-05	1/22124.9	1668	4.38985e-05	1/22779.8		6186	123707	129893	4.76238	19.9979		475	4681	5156	9.21257
161	RM1862A M4 3	6869	2252	1268	19523	309186	29912	339098	0.000356945	1/2801.5	0.000180778	1/5531.6	92612	9.74863e-05	1/10257.8	2470	6.50055e-05	1/15383.3		8327	330718	339045	2.45602	39.7163		724	8328	9052	7.99823
162	RM1020A M4 4	2511	692	537	5144	77399	8884	86283	9.08242e-05	1/11010.3	6.60846e-05	1/15132.1	28513	3.00137e-05	1/33318.1	1022	2.6897e-05	1/37178.8		15465	70784	86249	17.9306	4.57704		1239	2039	3278	37.7974
163	RM2364A M4 5	3068	719	633	7139	103395	11559	114954	0.000121004	1/8264.2	8.07437e-05	1/12384.9	35788	3.76716e-05	1/26545.2	1335	3.51346e-05	1/28462		26725	88197	114922	23.2549	3.30017		1558	2496	4054	38.4312
164	RM747A M4 3	2650	478	435	5470	89581	9033	98614	0.000103804	1/9633.5	6.97428e-05	1/14338.4	32044	3.37305e-05	1/29646.7	1359	3.57662e-05	1/27959.4		5857	92726	98583	5.94119	15.8317		328	3021	3349	9.79397
165	RM2380A M4 3	6249	2062	1290	17341	311717	26942	338659	0.000356483	1/2805.2	0.000164461	1/6080.5	93515	9.84368e-05	1/10158.8	2298	6.04788e-05	1/16534.7		4694	333921	338615	1.38624	71.1378		352	8046	8398	4.19147
B1	B1	3872	1024	659	7289	113654	12844	126498	0.000133156	1/7510	0.000101903	1/9813.2	40757	4.29021e-05	1/23308.9	1510	3.97402e-05	1/25163.4		44497	81956	126453	35.1886	1.84183		2147	2892	5039	42.6077
Total		832726	248261	163019	2240937	37580407	3484943	41065350
Average		6308.53	1880.77	1234.99	16976.8	284700	26401.1	311101	0.000327475	1/3053.7	0.000166028	1/6023.1		9.12577e-05	1/10958		6.19779e-05	1/16134.8					16.7046	26.7478					19.6911
Percentage		2.02781	0.604551	0.396975	5.457	91.5137	8.48633
										Range 1/0.45 Kb to 1/11.05 Kb
