# Supplementary material for: Augmenting tomato functional genomics with a genome-wide induced genetic variation resource
Source: Front Plant Sci. 2024 Jan 24;14:1290937. doi: 10.3389/fpls.2023.1290937 (PMC10848261; doi:10.3389/fpls.2023.1290937)
Supplement: Supplementary file 8 [file Table_7.xlsx]

## Sheet: Cultivars
	Table S7. Common and Unique SNPs present in nine high density mutagenized lines (> 1 million SNPs) compared to tomato cultivars (Sheet1) and wild relatives (Sheet2).The data for cultivars and wild relatives are from Aflitos et al. (2014, Plant Journal, 80: 136-148) reanalysed by Gupta et al. (2020, Bioinformatics 36: 4984-4990).
Name	Cultivars line no.	Total SNPs (Line_025)	Unique SNPs	Common SNPs	Unique SNPs (%)	Common SNPs (%)		Total SNPs (Line_086)	Unique SNPs	Common SNPs	Unique SNPs (%)	Common SNPs (%)		Total SNPs (Line_098)	Unique SNPs	Common SNPs	Unique SNPs (%)	Common SNPs (%)		Total SNPs (Line_079)	Unique SNPs	Common SNPs	Unique SNPs (%)	Common SNPs (%)		Total SNPs (Line_032)	Unique SNPs	Common SNPs	Unique SNPs (%)	Common SNPs (%)		Total SNPs (Line_097)	Unique SNPs	Common SNPs	Unique SNPs (%)	Common SNPs (%)		Total SNPs (Line_082)	Unique SNPs	Common SNPs	Unique SNPs (%)	Common SNPs (%)		Total SNPs (Line_081)	Unique SNPs	Common SNPs	Unique SNPs (%)	Common SNPs (%)
Moneymaker	1	2111866	2097153	14713	99.3033	0.696682		1645064	1629262	15802	99.0394	0.960571		1633907	1613920	19987	98.7767	1.22326		1588623	1544254	44369	97.2071	2.79292		1273136	1234126	39010	96.9359	3.06409		1236035	1221074	14961	98.7896	1.2104		1226979	1211206	15773	98.7145	1.28552		1197442	1155074	42368	96.4618	3.53821
Ailsa Craig	2	2111866	2096823	15043	99.2877	0.712308		1645064	1627602	17462	98.9385	1.06148		1633907	1613092	20815	98.7261	1.27394		1588623	1547632	40991	97.4197	2.58028		1273136	1231508	41628	96.7303	3.26972		1236035	1221631	14404	98.8347	1.16534		1226979	1208890	18089	98.5257	1.47427		1197442	1157897	39545	96.6975	3.30246
Gardeners Delight	3	2111866	1770752	341114	83.8477	16.1523		1645064	1268369	376695	77.1015	22.8985		1633907	1584402	49505	96.9701	3.02985		1588623	1149494	439129	72.3579	27.6421		1273136	1201565	71571	94.3784	5.62163		1236035	899900	336135	72.8054	27.1946		1226979	1025232	201747	83.5574	16.4426		1197442	1087231	110211	90.7961	9.20387
Rutgers	4	2111866	2088726	23140	98.9043	1.09571		1645064	1625265	19799	98.7965	1.20354		1633907	1603821	30086	98.1586	1.84135		1588623	1569589	19034	98.8019	1.19814		1273136	1247247	25889	97.9665	2.03348		1236035	1222396	13639	98.8966	1.10345		1226979	1211188	15791	98.713	1.28698		1197442	1179510	17932	98.5025	1.49753
Galina	5	2111866	1774422	337444	84.0215	15.9785		1645064	1233151	411913	74.9607	25.0393		1633907	1575998	57909	96.4558	3.5442		1588623	1191306	397317	74.9898	25.0102		1273136	1149501	123635	90.2889	9.71106		1236035	905422	330613	73.2521	26.7479		1226979	1160188	66791	94.5565	5.44353		1197442	1129033	68409	94.2871	5.71293
Taxi	6	2111866	2098947	12919	99.3883	0.611734		1645064	1630678	14386	99.1255	0.874495		1633907	1609071	24836	98.48	1.52004		1588623	1570470	18153	98.8573	1.14269		1273136	1255234	17902	98.5939	1.40613		1236035	1223107	12928	98.9541	1.04593		1226979	1210989	15990	98.6968	1.3032		1197442	1179482	17960	98.5001	1.49986
Katinka Cherry	7	2111866	557487	1554379	26.3978	73.6022		1645064	1101927	543137	66.9838	33.0162		1633907	1131220	502687	69.2341	30.7659		1588623	971762	616861	61.1701	38.8299		1273136	1189635	83501	93.4413	6.55869		1236035	333731	902304	27.0001	72.9999		1226979	783493	443486	63.8555	36.1445		1197442	912368	285074	76.1931	23.8069
Jon's big orange	8	2111866	2094590	17276	99.182	0.818044		1645064	1609868	35196	97.8605	2.13949		1633907	1613827	20080	98.771	1.22896		1588623	1521981	66642	95.805	4.19495		1273136	1209105	64031	94.9706	5.02939		1236035	1198157	37878	96.9355	3.06448		1226979	1188676	38303	96.8783	3.12173		1197442	1131658	65784	94.5063	5.49371
All Round	11	2111866	2096773	15093	99.2853	0.714676		1645064	1628604	16460	98.9994	1.00057		1633907	1612767	21140	98.7062	1.29383		1588623	1542520	46103	97.0979	2.90207		1273136	1229954	43182	96.6082	3.39178		1236035	1221302	14733	98.808	1.19196		1226979	1210240	16739	98.6358	1.36425		1197442	1154831	42611	96.4415	3.5585
Sonato	12	2111866	880658	1231208	41.7005	58.2995		1645064	1625533	19531	98.8128	1.18725		1633907	1604465	29442	98.1981	1.80194		1588623	1541478	47145	97.0323	2.96766		1273136	1231316	41820	96.7152	3.2848		1236035	1218243	17792	98.5606	1.43944		1226979	1149592	77387	93.6929	6.30712		1197442	1151776	45666	96.1864	3.81363
Cross Country	13	2111866	2085886	25980	98.7698	1.23019		1645064	1622338	22726	98.6185	1.38147		1633907	1617103	16804	98.9715	1.02846		1588623	1549737	38886	97.5522	2.44778		1273136	1225706	47430	96.2746	3.72545		1236035	1221841	14194	98.8517	1.14835		1226979	1212530	14449	98.8224	1.17761		1197442	1160154	37288	96.886	3.11397
Lidi	14	2111866	2080096	31770	98.4956	1.50436		1645064	1618412	26652	98.3799	1.62012		1633907	1595200	38707	97.631	2.36898		1588623	1538276	50347	96.8308	3.16922		1273136	1212695	60441	95.2526	4.74741		1236035	1220042	15993	98.7061	1.2939		1226979	1192728	34251	97.2085	2.79149		1197442	1148513	48929	95.9139	4.08613
Momotaro (Tough Boy)	15	2111866	862033	1249833	40.8185	59.1815		1645064	1586684	58380	96.4512	3.5488		1633907	1607258	26649	98.369	1.631		1588623	1542317	46306	97.0851	2.91485		1273136	1231088	42048	96.6973	3.30271		1236035	1193836	42199	96.5859	3.41406		1226979	1127684	99295	91.9074	8.09264		1197442	1152817	44625	96.2733	3.72669
Rote Beere	16	2111866	2066965	44901	97.8739	2.12613		1645064	1575171	69893	95.7514	4.24865		1633907	1126362	507545	68.9367	31.0633		1588623	942582	646041	59.3333	40.6667		1273136	571916	701220	44.9218	55.0782		1236035	788023	448012	63.7541	36.2459		1226979	1148652	78327	93.6163	6.38373		1197442	570816	626626	47.6696	52.3304
Solanum lycopersicum	17	2111866	1760658	351208	83.3698	16.6302		1645064	933509	711555	56.7461	43.2539		1633907	1063203	570704	65.0712	34.9288		1588623	653335	935288	41.1259	58.8741		1273136	293571	979565	23.0589	76.9411		1236035	476864	759171	38.5801	61.4199		1226979	1122730	104249	91.5036	8.4964		1197442	599645	597797	50.0772	49.9228
Dana	18	2111866	2088169	23697	98.8779	1.12209		1645064	1624097	20967	98.7255	1.27454		1633907	1600978	32929	97.9846	2.01535		1588623	1544767	43856	97.2394	2.76063		1273136	1224000	49136	96.1406	3.85945		1236035	1219877	16158	98.6928	1.30724		1226979	1208286	18693	98.4765	1.5235		1197442	1155097	42345	96.4637	3.53629
Large Pink	19	2111866	2091126	20740	99.0179	0.98207		1645064	1627029	18035	98.9037	1.09631		1633907	1595989	37918	97.6793	2.3207		1588623	1546489	42134	97.3478	2.65223		1273136	1246855	26281	97.9357	2.06427		1236035	1211666	24369	98.0285	1.97155		1226979	1210321	16658	98.6424	1.35764		1197442	1177280	20162	98.3162	1.68376
Solanum lycopersicum	20	2111866	2086831	25035	98.8146	1.18544		1645064	1623477	21587	98.6878	1.31223		1633907	1600203	33704	97.9372	2.06279		1588623	1565482	23141	98.5433	1.45667		1273136	1244877	28259	97.7804	2.21964		1236035	1219526	16509	98.6644	1.33564		1226979	1207463	19516	98.4094	1.59057		1197442	1176645	20797	98.2632	1.73679
Bolivar	21	2111866	1715582	396284	81.2354	18.7646		1645064	1308013	337051	79.5114	20.4886		1633907	1093683	540224	66.9367	33.0633		1588623	1221522	367101	76.8919	23.1081		1273136	1242597	30539	97.6013	2.39872		1236035	897960	338075	72.6484	27.3516		1226979	1017864	209115	82.9569	17.0431		1197442	1168246	29196	97.5618	2.4382
Solanum lycopersicum	22	2111866	1975636	136230	93.5493	6.45069		1645064	1092059	553005	66.384	33.616		1633907	1408644	225263	86.2132	13.7868		1588623	1261626	326997	79.4163	20.5837		1273136	896253	376883	70.3973	29.6027		1236035	986595	249440	79.8193	20.1807		1226979	467778	759201	38.1244	61.8756		1197442	904351	293091	75.5236	24.4764
Solanum lycopersicum	23	2111866	2030187	81679	96.1324	3.86762		1645064	1507071	137993	91.6117	8.38831		1633907	1495656	138251	91.5386	8.46138		1588623	1442925	145698	90.8287	9.17134		1273136	1148520	124616	90.2119	9.78811		1236035	1153691	82344	93.3381	6.66195		1226979	1094180	132799	89.1768	10.8232		1197442	1087357	110085	90.8067	9.19335
Jersey Devil	24	2111866	2085067	26799	98.731	1.26897		1645064	1622903	22161	98.6529	1.34712		1633907	1600301	33606	97.9432	2.05679		1588623	1569198	19425	98.7772	1.22276		1273136	1245335	27801	97.8163	2.18366		1236035	1221530	14505	98.8265	1.17351		1226979	1210331	16648	98.6432	1.35683		1197442	1178057	19385	98.3811	1.61887
Polish Joe	26	2111866	2091168	20698	99.0199	0.980081		1645064	1625396	19668	98.8044	1.19558		1633907	1608240	25667	98.4291	1.5709		1588623	1569113	19510	98.7719	1.22811		1273136	1246614	26522	97.9168	2.0832		1236035	1224168	11867	99.0399	0.960086		1226979	1212093	14886	98.7868	1.21322		1197442	1179785	17657	98.5254	1.47456
Cal J	27	2111866	1771153	340713	83.8667	16.1333		1645064	1337577	307487	81.3085	18.6915		1633907	1163596	470311	71.2156	28.7844		1588623	1237056	351567	77.8697	22.1303		1273136	1237761	35375	97.2214	2.77857		1236035	421987	814048	34.1404	65.8596		1226979	1196147	30832	97.4872	2.51284		1197442	1164463	32979	97.2459	2.75412
The Dutchman	28	2111866	2092510	19356	99.0835	0.916535		1645064	1628689	16375	99.0046	0.995402		1633907	1603279	30628	98.1255	1.87453		1588623	1551266	37357	97.6485	2.35153		1273136	1249789	23347	98.1662	1.83382		1236035	1215161	20874	98.3112	1.68879		1226979	1213836	13143	98.9288	1.07117		1197442	1181469	15973	98.6661	1.33393
Black Cherry	29	2111866	2085294	26572	98.7418	1.25822		1645064	1446037	199027	87.9016	12.0984		1633907	1171558	462349	71.7029	28.2971		1588623	1376240	212383	86.631	13.369		1273136	1233354	39782	96.8753	3.12473		1236035	654655	581380	52.9641	47.0359		1226979	1034086	192893	84.279	15.721		1197442	992055	205387	82.8479	17.1521
Anto	30	2111866	2094303	17563	99.1684	0.831634		1645064	1624739	20325	98.7645	1.23551		1633907	1595532	38375	97.6513	2.34866		1588623	1563483	25140	98.4175	1.5825		1273136	1250719	22417	98.2392	1.76077		1236035	1217777	18258	98.5229	1.47714		1226979	1205505	21474	98.2498	1.75015		1197442	1173600	23842	98.0089	1.99108
Winter Tipe	31	2111866	2093743	18123	99.1418	0.858151		1645064	1624679	20385	98.7608	1.23916		1633907	1609888	24019	98.53	1.47003		1588623	1544433	44190	97.2183	2.78165		1273136	1230338	42798	96.6384	3.36162		1236035	1220486	15549	98.742	1.25797		1226979	1206235	20744	98.3093	1.69066		1197442	1155308	42134	96.4813	3.51867
Chang Li	32	2111866	2083325	28541	98.6485	1.35146		1645064	1590145	54919	96.6616	3.33841		1633907	1592047	41860	97.438	2.56196		1588623	1551280	37343	97.6493	2.35065		1273136	1229377	43759	96.5629	3.4371		1236035	1220014	16021	98.7038	1.29616		1226979	1207260	19719	98.3929	1.60712		1197442	1163182	34260	97.1389	2.8611
Belmonte	33	2111866	2086803	25063	98.8132	1.18677		1645064	1623954	21110	98.7168	1.28323		1633907	1598591	35316	97.8386	2.16144		1588623	1569363	19260	98.7876	1.21237		1273136	1244012	29124	97.7124	2.28758		1236035	1223176	12859	98.9597	1.04034		1226979	1211727	15252	98.7569	1.24305		1197442	1179427	18015	98.4955	1.50446
Tiffen Mennonite	34	2111866	2090518	21348	98.9891	1.01086		1645064	1626661	18403	98.8813	1.11868		1633907	1595467	38440	97.6474	2.35264		1588623	1546223	42400	97.331	2.66898		1273136	1246281	26855	97.8906	2.10936		1236035	1211348	24687	98.0027	1.99727		1226979	1210081	16898	98.6228	1.3772		1197442	1176910	20532	98.2853	1.71466
Wheatley's Frost Resistant	35	2111866	2093080	18786	99.1105	0.889545		1645064	1623780	21284	98.7062	1.29381		1633907	1578719	55188	96.6223	3.37767		1588623	1565667	22956	98.555	1.44503		1273136	1249781	23355	98.1656	1.83445		1236035	1224085	11950	99.0332	0.966801		1226979	1208679	18300	98.5085	1.49147		1197442	1176589	20853	98.2585	1.74146
Solanum lycopersicum	36	2111866	2087646	24220	98.8531	1.14685		1645064	1616640	28424	98.2722	1.72784		1633907	1574624	59283	96.3717	3.6283		1588623	1536716	51907	96.7326	3.26742		1273136	1233447	39689	96.8826	3.11742		1236035	1198173	37862	96.9368	3.06318		1226979	1204383	22596	98.1584	1.8416		1197442	1160061	37381	96.8783	3.12174
Solanum lycopersicum	37	2111866	2003093	108773	94.8494	5.15056		1645064	1168672	476392	71.0411	28.9589		1633907	1232056	401851	75.4055	24.5945		1588623	1190042	398581	74.9103	25.0897		1273136	961492	311644	75.5215	24.4785		1236035	979467	256568	79.2427	20.7573		1226979	707138	519841	57.6324	42.3676		1197442	817111	380331	68.238	31.762
Chih-Mu-Tao-Se	38	2111866	2094514	17352	99.1784	0.821643		1645064	1627230	17834	98.9159	1.08409		1633907	1601819	32088	98.0361	1.96388		1588623	1572798	15825	99.0039	0.996146		1273136	1253121	20015	98.4279	1.5721		1236035	1223831	12204	99.0126	0.987351		1226979	1213454	13525	98.8977	1.1023		1197442	1182738	14704	98.772	1.22795
Solanum lycopersicum	39	2111866	2005301	106565	94.954	5.04601		1645064	1114064	531000	67.7216	32.2784		1633907	775480	858427	47.4617	52.5383		1588623	1204492	384131	75.8199	24.1801		1273136	911170	361966	71.5689	28.4311		1236035	1015478	220557	82.1561	17.8439		1226979	719605	507374	58.6485	41.3515		1197442	833569	363873	69.6125	30.3875
Heinz ES58	40	2111866	2089228	22638	98.9281	1.07194		1645064	1435072	209992	87.235	12.765		1633907	1607406	26501	98.3781	1.62194		1588623	1375569	213054	86.5888	13.4112		1273136	1246757	26379	97.928	2.07197		1236035	1034530	201505	83.6975	16.3025		1226979	1010144	216835	82.3277	17.6723		1197442	976916	220526	81.5836	18.4164
Dolmalik	41	2111866	2099173	12693	99.399	0.601032		1645064	1629424	15640	99.0493	0.950723		1633907	1604690	29217	98.2118	1.78817		1588623	1549633	38990	97.5457	2.45433		1273136	1235267	37869	97.0255	2.97447		1236035	1223008	13027	98.9461	1.05393		1226979	1211638	15341	98.7497	1.25031		1197442	1159997	37445	96.8729	3.12708
Solanum lycopersicum	42	2111866	1707649	404217	80.8597	19.1403		1645064	562972	1082092	34.2219	65.7781		1633907	454924	1178983	27.8427	72.1573		1588623	353191	1235432	22.2325	77.7675		1273136	522024	751112	41.003	58.997		1236035	241348	994687	19.526	80.474		1226979	383710	843269	31.2727	68.7273		1197442	260860	936582	21.7848	78.2152
Solanum lycopersicum	43	2111866	2081685	30181	98.5709	1.42912		1645064	1606956	38108	97.6835	2.31651		1633907	1589856	44051	97.3039	2.69605		1588623	1536149	52474	96.6969	3.30311		1273136	1237287	35849	97.1842	2.8158		1236035	1204129	31906	97.4187	2.58132		1226979	1190752	36227	97.0475	2.95254		1197442	1167087	30355	97.465	2.53499
Solanum lycopersicum	54	2111866	1694787	417079	80.2507	19.7493		1645064	995974	649090	60.5432	39.4568		1633907	1566856	67051	95.8963	4.10372		1588623	623112	965511	39.2234	60.7766		1273136	561256	711880	44.0845	55.9155		1236035	903026	333009	73.0583	26.9417		1226979	727447	499532	59.2876	40.7124		1197442	547994	649448	45.7637	54.2363
Large Red Cherry	77	2111866	2094907	16959	99.197	0.803034		1645064	1625725	19339	98.8244	1.17558		1633907	1612430	21477	98.6855	1.31446		1588623	1544135	44488	97.1996	2.80041		1273136	1231180	41956	96.7045	3.29548		1236035	1218374	17661	98.5712	1.42884		1226979	1206016	20963	98.2915	1.70851		1197442	1154579	42863	96.4205	3.57955
Porter	78	2111866	2091570	20296	99.039	0.961046		1645064	1622373	22691	98.6207	1.37934		1633907	1598183	35724	97.8136	2.18642		1588623	1568931	19692	98.7604	1.23956		1273136	1249358	23778	98.1323	1.86767		1236035	1222495	13540	98.9046	1.09544		1226979	1209033	17946	98.5374	1.46262		1197442	1179464	17978	98.4986	1.50137
Bloody Butcher	88	2111866	2087984	23882	98.8692	1.13085		1645064	1601213	43851	97.3344	2.66561		1633907	1604120	29787	98.1769	1.82305		1588623	1501381	87242	94.5083	5.49167		1273136	1201866	71270	94.402	5.59799		1236035	1204591	31444	97.4561	2.54394		1226979	1190391	36588	97.018	2.98196		1197442	1110086	87356	92.7048	7.29522
Brandywine	89	2111866	2091294	20572	99.0259	0.974115		1645064	1626541	18523	98.874	1.12597		1633907	1598646	35261	97.8419	2.15808		1588623	1548048	40575	97.4459	2.5541		1273136	1247305	25831	97.9711	2.02893		1236035	1212344	23691	98.0833	1.91669		1226979	1209814	17165	98.601	1.39896		1197442	1178311	19131	98.4023	1.59766
Dixy Golden Giant	90	2111866	2095949	15917	99.2463	0.753694		1645064	1626749	18315	98.8867	1.11333		1633907	1590174	43733	97.3234	2.67659		1588623	1548434	40189	97.4702	2.5298		1273136	1252004	21132	98.3402	1.65984		1236035	1212019	24016	98.057	1.94299		1226979	1208821	18158	98.5201	1.47989		1197442	1176714	20728	98.269	1.73102
Giant Belgium	91	2111866	2097737	14129	99.331	0.669029		1645064	1628335	16729	98.9831	1.01692		1633907	1594589	39318	97.5936	2.40638		1588623	1549394	39229	97.5306	2.46937		1273136	1255148	17988	98.5871	1.41289		1236035	1211395	24640	98.0065	1.99347		1226979	1210664	16315	98.6703	1.32969		1197442	1179398	18044	98.4931	1.50688
Kentucky Beefsteak	93	2111866	1775343	336523	84.0651	15.9349		1645064	1351261	293803	82.1403	17.8597		1633907	1603677	30230	98.1498	1.85017		1588623	1264714	323909	79.6107	20.3893		1273136	1249012	24124	98.1052	1.89485		1236035	918808	317227	74.3351	25.6649		1226979	1212429	14550	98.8142	1.18584		1197442	1181288	16154	98.651	1.34904
Mamande VFA	94	2111866	2086331	25535	98.7909	1.20912		1645064	1624147	20917	98.7285	1.2715		1633907	1600266	33641	97.9411	2.05893		1588623	1549796	38827	97.5559	2.44407		1273136	1225805	47331	96.2823	3.71767		1236035	1222957	13078	98.9419	1.05806		1226979	1211597	15382	98.7464	1.25365		1197442	1159766	37676	96.8536	3.14637
Thessaloniki	96	2111866	2088542	23324	98.8956	1.10443		1645064	1625100	19964	98.7864	1.21357		1633907	1603950	29957	98.1665	1.83346		1588623	1569572	19051	98.8008	1.19921		1273136	1247345	25791	97.9742	2.02579		1236035	1222385	13650	98.8957	1.10434		1226979	1210763	16216	98.6784	1.32162		1197442	1179646	17796	98.5138	1.48617
Watermelon Beefsteak	97	2111866	1782489	329377	84.4035	15.5965		1645064	1353012	292052	82.2468	17.7532		1633907	1597225	36682	97.755	2.24505		1588623	1240642	347981	78.0954	21.9046		1273136	1254201	18935	98.5127	1.48727		1236035	907441	328594	73.4155	26.5845		1226979	1208880	18099	98.5249	1.47509		1197442	1177461	19981	98.3314	1.66864
Solanum lycopersicum	102	2111866	2072965	38901	98.158	1.84202		1645064	1572132	72932	95.5666	4.43338		1633907	1574760	59147	96.38	3.61997		1588623	1499748	88875	94.4055	5.59447		1273136	1209300	63836	94.9859	5.01408		1236035	1198784	37251	96.9863	3.01375		1226979	1168278	58701	95.2158	4.78419		1197442	1133429	64013	94.6542	5.34581
Solanum lycopersicum	103	2111866	2056685	55181	97.3871	2.6129		1645064	1398505	246559	85.0122	14.9878		1633907	877073	756834	53.6795	46.3205		1588623	784732	803891	49.397	50.603		1273136	634998	638138	49.8767	50.1233		1236035	909135	326900	73.5525	26.4475		1226979	798458	428521	65.0751	34.9249		1197442	403923	793519	33.7322	66.2678
Solanum lycopersicum	105	2111866	1718081	393785	81.3537	18.6463		1645064	577507	1067557	35.1054	64.8946		1633907	832423	801484	50.9468	49.0532		1588623	524198	1064425	32.997	67.003		1273136	416498	856638	32.7143	67.2857		1236035	672920	563115	54.4418	45.5582		1226979	543584	683395	44.3026	55.6974		1197442	431638	765804	36.0467	63.9533
[truncated: 5 more columns]

## Sheet: Wild-relatives
Name	Wild-relatives line no.	Total SNPs (Line_025)	Unique SNPs	Common SNPs	Unique SNPs (%)	Common SNPs (%)		Total SNPs (Line_086)	Unique SNPs	Common SNPs	Unique SNPs (%)	Common SNPs (%)		Total SNPs (Line_098)	Unique SNPs	Common SNPs	Unique SNPs (%)	Common SNPs (%)		Total SNPs (Line_079)	Unique SNPs	Common SNPs	Unique SNPs (%)	Common SNPs (%)		Total SNPs (Line_032)	Unique SNPs	Common SNPs	Unique SNPs (%)	Common SNPs (%)		Total SNPs (Line_097)	Unique SNPs	Common SNPs	Unique SNPs (%)	Common SNPs (%)		Total SNPs (Line_082)	Unique SNPs	Common SNPs	Unique SNPs (%)	Common SNPs (%)		Total SNPs (Line_081)	Unique SNPs	Common SNPs	Unique SNPs (%)	Common SNPs (%)
Solanum corneliomuelleri	25	2111866	977278	1134588	46.2756	53.7244		1645064	1198104	446960	72.8302	27.1698		1633907	1214297	419610	74.3186	25.6814		1588623	1111436	477187	69.9622	30.0378		1273136	912642	360494	71.6846	28.3154		1236035	893660	342375	72.3005	27.6995		1226979	906234	320745	73.859	26.141		1197442	844694	352748	70.5415	29.4585
Solanum pimpinellifolium	44	2111866	1688355	423511	79.9461	20.0539		1645064	532811	1112253	32.3885	67.6115		1633907	516391	1117516	31.6047	68.3953		1588623	437304	1151319	27.5272	72.4728		1273136	282312	990824	22.1745	77.8255		1236035	337100	898935	27.2727	72.7273		1226979	397971	829008	32.435	67.565		1197442	373131	824311	31.1607	68.8393
Solanum lycopersicum	45	2111866	1776756	335110	84.132	15.868		1645064	1243589	401475	75.5952	24.4048		1633907	1575352	58555	96.4163	3.58374		1588623	1129344	459279	71.0895	28.9105		1273136	1162951	110185	91.3454	8.65461		1236035	897263	338772	72.592	27.408		1226979	995454	231525	81.1305	18.8695		1197442	1062099	135343	88.6973	11.3027
Solanum pimpinellifolium	46	2111866	1714613	397253	81.1895	18.8105		1645064	498096	1146968	30.2782	69.7218		1633907	654386	979521	40.0504	59.9496		1588623	427580	1161043	26.9151	73.0849		1273136	402794	870342	31.6379	68.3621		1236035	522591	713444	42.2796	57.7204		1226979	445126	781853	36.2782	63.7218		1197442	331027	866415	27.6445	72.3555
Solanum pimpinellifolium	47	2111866	1673118	438748	79.2246	20.7754		1645064	593806	1051258	36.0962	63.9038		1633907	409678	1224229	25.0735	74.9265		1588623	409768	1178855	25.7939	74.2061		1273136	527525	745611	41.4351	58.5649		1236035	267538	968497	21.6449	78.3551		1226979	432717	794262	35.2669	64.7331		1197442	356025	841417	29.7321	70.2679
Solanum peruvianum	49	2111866	1136972	974894	53.8373	46.1627		1645064	1228153	416911	74.6569	25.3431		1633907	1225317	408590	74.9931	25.0069		1588623	1127415	461208	70.9681	29.0319		1273136	928886	344250	72.9605	27.0395		1236035	920713	315322	74.4892	25.5108		1226979	922684	304295	75.1997	24.8003		1197442	856271	341171	71.5083	28.4917
Solanum chmielewskii	51	2111866	1524159	587707	72.1712	27.8288		1645064	1200112	444952	72.9523	27.0477		1633907	1185313	448594	72.5447	27.4553		1588623	1158034	430589	72.8955	27.1045		1273136	933440	339696	73.3182	26.6818		1236035	901082	334953	72.901	27.099		1226979	881335	345644	71.8297	28.1703		1197442	891466	305976	74.4475	25.5525
Solanum chmielewskii	52	2111866	1522364	589502	72.0862	27.9138		1645064	1201447	443617	73.0335	26.9665		1633907	1188325	445582	72.729	27.271		1588623	1157340	431283	72.8518	27.1482		1273136	935075	338061	73.4466	26.5534		1236035	901753	334282	72.9553	27.0447		1226979	881711	345268	71.8603	28.1397		1197442	891374	306068	74.4398	25.5602
Solanum galapagense	53	2111866	1837997	273869	87.0319	12.9681		1645064	1081372	563692	65.7343	34.2657		1633907	1164348	469559	71.2616	28.7384		1588623	1104136	484487	69.5027	30.4973		1273136	948687	324449	74.5158	25.4842		1236035	867679	368356	70.1986	29.8014		1226979	726444	500535	59.2059	40.7941		1197442	840229	357213	70.1687	29.8313
Solanum galapagense	55	2111866	1903567	208299	90.1367	9.86327		1645064	1067123	577941	64.8682	35.1318		1633907	1206186	427721	73.8222	26.1778		1588623	1093806	494817	68.8525	31.1475		1273136	935668	337468	73.4932	26.5068		1236035	866725	369310	70.1214	29.8786		1226979	719231	507748	58.618	41.382		1197442	829006	368436	69.2314	30.7686
Solanum neorickii	56	2111866	1520308	591558	71.9888	28.0112		1645064	1197516	447548	72.7945	27.2055		1633907	1184546	449361	72.4978	27.5022		1588623	1156935	431688	72.8263	27.1737		1273136	931234	341902	73.1449	26.8551		1236035	904082	331953	73.1437	26.8563		1226979	878820	348159	71.6247	28.3753		1197442	890746	306696	74.3874	25.6126
Solanum neorickii	57	2111866	1527686	584180	72.3382	27.6618		1645064	1212748	432316	73.7204	26.2796		1633907	1192367	441540	72.9764	27.0236		1588623	1168930	419693	73.5813	26.4187		1273136	940172	332964	73.8469	26.1531		1236035	906288	329747	73.3222	26.6778		1226979	889744	337235	72.515	27.485		1197442	901827	295615	75.3128	24.6872
Solanum arcanum	58	2111866	1418255	693611	67.1565	32.8435		1645064	1167798	477266	70.988	29.012		1633907	1188424	445483	72.7351	27.2649		1588623	1142732	445891	71.9322	28.0678		1273136	930511	342625	73.0881	26.9119		1236035	884867	351168	71.5892	28.4108		1226979	854834	372145	69.6698	30.3302		1197442	874256	323186	73.0103	26.9897
Solanum arcanum	59	2111866	1531178	580688	72.5036	27.4964		1645064	1198122	446942	72.8313	27.1687		1633907	1168959	464948	71.5438	28.4562		1588623	1153587	435036	72.6155	27.3845		1273136	934475	338661	73.3995	26.6005		1236035	899406	336629	72.7654	27.2346		1226979	877135	349844	71.4874	28.5126		1197442	889330	308112	74.2692	25.7308
Solanum peruvianum	60	2111866	1148968	962898	54.4053	45.5947		1645064	1227021	418043	74.588	25.412		1633907	1219682	414225	74.6482	25.3518		1588623	1146001	442622	72.138	27.862		1273136	931200	341936	73.1422	26.8578		1236035	916235	319800	74.1269	25.8731		1226979	925372	301607	75.4187	24.5813		1197442	868564	328878	72.535	27.465
Solanum huaylense	62	2111866	1257327	854539	59.5363	40.4637		1645064	1180112	464952	71.7365	28.2635		1633907	1159713	474194	70.9779	29.0221		1588623	1066857	521766	67.1561	32.8439		1273136	870548	402588	68.3782	31.6218		1236035	869235	366800	70.3245	29.6755		1226979	883787	343192	72.0295	27.9705		1197442	794901	402541	66.3833	33.6167
Solanum huaylense	63	2111866	1010683	1101183	47.8573	52.1427		1645064	1189695	455369	72.3191	27.6809		1633907	1179521	454386	72.1902	27.8098		1588623	1114388	474235	70.148	29.852		1273136	908328	364808	71.3457	28.6543		1236035	886308	349727	71.7057	28.2943		1226979	894388	332591	72.8935	27.1065		1197442	841286	356156	70.2569	29.7431
Solanum chilense	64	2111866	1001805	1110061	47.437	52.563		1645064	1201177	443887	73.017	26.983		1633907	1201257	432650	73.5205	26.4795		1588623	1124767	463856	70.8014	29.1986		1273136	926170	346966	72.7471	27.2529		1236035	892668	343367	72.2203	27.7797		1226979	894775	332204	72.925	27.075		1197442	855866	341576	71.4745	28.5255
Solanum chilense	65	2111866	753650	1358216	35.6864	64.3136		1645064	1236192	408872	75.1455	24.8545		1633907	1193225	440682	73.0289	26.9711		1588623	1144337	444286	72.0333	27.9667		1273136	948147	324989	74.4733	25.5267		1236035	895293	340742	72.4327	27.5673		1226979	907674	319305	73.9763	26.0237		1197442	878615	318827	73.3743	26.6257
Solanum habrochaites	66	2111866	1578403	533463	74.7397	25.2603		1645064	1295867	349197	78.773	21.227		1633907	1266914	366993	77.5389	22.4611		1588623	1250523	338100	78.7174	21.2826		1273136	1009065	264071	79.2582	20.7418		1236035	964245	271790	78.0111	21.9889		1226979	978916	248063	79.7826	20.2174		1197442	948800	248642	79.2356	20.7644
Solanum habrochaites	67	2111866	1560167	551699	73.8762	26.1238		1645064	1293675	351389	78.6398	21.3602		1633907	1251314	382593	76.5842	23.4158		1588623	1229624	358999	77.4019	22.5981		1273136	990271	282865	77.782	22.218		1236035	954014	282021	77.1834	22.8166		1226979	966990	259989	78.8106	21.1894		1197442	927127	270315	77.4256	22.5744
Solanum habrochaites	68	2111866	1561251	550615	73.9276	26.0724		1645064	1290127	354937	78.4241	21.5759		1633907	1264103	369804	77.3669	22.6331		1588623	1248700	339923	78.6027	21.3973		1273136	1005390	267746	78.9696	21.0304		1236035	964135	271900	78.0022	21.9978		1226979	974599	252380	79.4308	20.5692		1197442	947597	249845	79.1351	20.8649
Solanum habrochaites	69	2111866	1544662	567204	73.142	26.858		1645064	1288531	356533	78.3271	21.6729		1633907	1245611	388296	76.2351	23.7649		1588623	1235412	353211	77.7662	22.2338		1273136	997929	275207	78.3835	21.6165		1236035	948317	287718	76.7225	23.2775		1226979	965478	261501	78.6874	21.3126		1197442	934535	262907	78.0443	21.9557
Solanum habrochaites	70	2111866	1569865	542001	74.3354	25.6646		1645064	1299382	345682	78.9867	21.0133		1633907	1266411	367496	77.5081	22.4919		1588623	1245550	343073	78.4044	21.5956		1273136	1003362	269774	78.8103	21.1897		1236035	958951	277084	77.5828	22.4172		1226979	972513	254466	79.2608	20.7392		1197442	941764	255678	78.648	21.352
Solanum habrochaites	71	2111866	1574989	536877	74.5781	25.4219		1645064	1296745	348319	78.8264	21.1736		1633907	1269872	364035	77.72	22.28		1588623	1250401	338222	78.7097	21.2903		1273136	1007660	265476	79.1479	20.8521		1236035	965308	270727	78.0971	21.9029		1226979	978450	248529	79.7446	20.2554		1197442	948507	248935	79.2111	20.7889
Solanum habrochaites	72	2111866	1575634	536232	74.6086	25.3914		1645064	1294980	350084	78.7191	21.2809		1633907	1265723	368184	77.466	22.534		1588623	1249627	338996	78.661	21.339		1273136	1008641	264495	79.2249	20.7751		1236035	962777	273258	77.8924	22.1076		1226979	978466	248513	79.7459	20.2541		1197442	948449	248993	79.2063	20.7937
Solanum pennellii	73	2111866	1013050	1098816	47.9694	52.0306		1645064	1223368	421696	74.366	25.634		1633907	1219589	414318	74.6425	25.3575		1588623	1155159	433464	72.7145	27.2855		1273136	939282	333854	73.777	26.223		1236035	912208	323827	73.8011	26.1989		1226979	907949	319030	73.9987	26.0013		1197442	868595	328847	72.5375	27.4625
Solanum pennellii	74	2111866	1517209	594657	71.8421	28.1579		1645064	1273949	371115	77.4407	22.5593		1633907	1224568	409339	74.9472	25.0528		1588623	1157954	430669	72.8904	27.1096		1273136	930796	342340	73.1105	26.8895		1236035	932653	303382	75.4552	24.5448		1226979	941886	285093	76.7646	23.2354		1197442	878638	318804	73.3762	26.6238
Solanum huaylense	75	2111866	1012096	1099770	47.9243	52.0757		1645064	1206551	438513	73.3437	26.6563		1633907	1199115	434792	73.3894	26.6106		1588623	1131310	457313	71.2132	28.7868		1273136	918944	354192	72.1796	27.8204		1236035	892040	343995	72.1695	27.8305		1226979	909231	317748	74.1032	25.8968		1197442	854736	342706	71.3802	28.6198
Solanum galapagense	104	2111866	1841544	270322	87.1999	12.8001		1645064	1080350	564714	65.6722	34.3278		1633907	1167204	466703	71.4364	28.5636		1588623	1103678	484945	69.4739	30.5261		1273136	947517	325619	74.4239	25.5761		1236035	868802	367233	70.2894	29.7106		1226979	727822	499157	59.3182	40.6818		1197442	839637	357805	70.1192	29.8808
[truncated: 5 more columns]
