# Supplementary material for: Augmenting tomato functional genomics with a genome-wide induced genetic variation resource
Source: Front Plant Sci. 2024 Jan 24;14:1290937. doi: 10.3389/fpls.2023.1290937 (PMC10848261; doi:10.3389/fpls.2023.1290937)
Supplement: Supplementary file 10 [file Table_9.xlsx]

## Sheet: Sheet1
	Table S9: List of microRNA regions bearing mutations in mutagenized lines (Tomato microRNA loci coordinates from the PmiREN database; https://www.pmiren.com/).(Guo Z, Kuang Z, Wang Y, Zhao Y, Tao Y, Cheng C, Yang J, Lu X, Hao C, Wang T, Cao X. PmiREN: a comprehensive encyclopedia of plant miRNAs. Nucleic acids research. 2020 Jan 8;48(D1):D1114-21.)
	MicroRNA	Chromosome	Position	Ref Base	Alt base	Zygosity	Line number	Gene	Location	Substitution type	Amino acid change	Amino acid position	SIFT score	SIFT prediction	Putative target gene Ids
	Sly_MIR10529	SL3.0ch11	1186618	A	G	Homo	85	Solyc11g006530.2	UTR_3	NONCODING	NA/NA	NA	NA	NA	Solyc07g032740.3.1, Solyc11g006530.2.1
	Sly_MIR10531	SL3.0ch06	35093854	C	T	Hetero	32								Solyc03g117630.1.1, Solyc01g044480.3.1
	Sly_MIR10531	SL3.0ch06	35093854	C	T	Hetero	33								Solyc03g117630.1.1, Solyc01g044480.3.1
	Sly_MIR10531	SL3.0ch06	35093854	C	T	Hetero	58								Solyc03g117630.1.1, Solyc01g044480.3.1
	Sly_MIR10531	SL3.0ch06	35093854	C	T	Homo	86								Solyc03g117630.1.1, Solyc01g044480.3.1
	Sly_MIR10531	SL3.0ch06	35093870	T	C	Hetero	32								Solyc03g117630.1.1, Solyc01g044480.3.1
	Sly_MIR10531	SL3.0ch06	35093870	T	C	Hetero	33								Solyc03g117630.1.1, Solyc01g044480.3.1
	Sly_MIR10531	SL3.0ch06	35093870	T	C	Hetero	58								Solyc03g117630.1.1, Solyc01g044480.3.1
	Sly_MIR10531	SL3.0ch06	35093870	T	C	Homo	86								Solyc03g117630.1.1, Solyc01g044480.3.1
	Sly_MIR10531	SL3.0ch06	35093870	T	C	Hetero	98								Solyc03g117630.1.1, Solyc01g044480.3.1
	Sly_MIR10534a	SL3.0ch04	47713864	A	G	Homo	25								Solyc01g097010.3.1, Solyc02g072260.3.1, Solyc03g093690.3.1, Solyc05g012090.3.1, Solyc06g071770.3.1, Solyc08g062920.3.1
	Sly_MIR10534a	SL3.0ch04	47713864	A	G	Hetero	55								Solyc01g097010.3.1, Solyc02g072260.3.1, Solyc03g093690.3.1, Solyc05g012090.3.1, Solyc06g071770.3.1, Solyc08g062920.3.1
	Sly_MIR10534a	SL3.0ch04	47713864	A	G	Hetero	79								Solyc01g097010.3.1, Solyc02g072260.3.1, Solyc03g093690.3.1, Solyc05g012090.3.1, Solyc06g071770.3.1, Solyc08g062920.3.1
	Sly_MIR10534a	SL3.0ch04	47713864	A	G	Homo	86								Solyc01g097010.3.1, Solyc02g072260.3.1, Solyc03g093690.3.1, Solyc05g012090.3.1, Solyc06g071770.3.1, Solyc08g062920.3.1
	Sly_MIR10534a	SL3.0ch04	47713864	A	G	Hetero	97								Solyc01g097010.3.1, Solyc02g072260.3.1, Solyc03g093690.3.1, Solyc05g012090.3.1, Solyc06g071770.3.1, Solyc08g062920.3.1
	Sly_MIR10534a	SL3.0ch04	47713864	A	G	Hetero	127								Solyc01g097010.3.1, Solyc02g072260.3.1, Solyc03g093690.3.1, Solyc05g012090.3.1, Solyc06g071770.3.1, Solyc08g062920.3.1
	Sly_MIR10534b	SL3.0ch04	42342777	C	T	Homo	25								Solyc09g011210.3.1, Solyc08g062920.3.1
	Sly_MIR10534b	SL3.0ch04	42342777	C	T	Hetero	55								Solyc09g011210.3.1, Solyc08g062920.3.1
	Sly_MIR10534b	SL3.0ch04	42342777	C	T	Hetero	79								Solyc09g011210.3.1, Solyc08g062920.3.1
	Sly_MIR10534b	SL3.0ch04	42342777	C	T	Hetero	97								Solyc09g011210.3.1, Solyc08g062920.3.1
	Sly_MIR10534b	SL3.0ch04	42342777	C	T	Hetero	127								Solyc09g011210.3.1, Solyc08g062920.3.1
	Sly_MIR10534b	SL3.0ch04	42342778	A	G	Homo	25								Solyc09g011210.3.1, Solyc08g062920.3.1
	Sly_MIR10534b	SL3.0ch04	42342778	A	G	Hetero	55								Solyc09g011210.3.1, Solyc08g062920.3.1
	Sly_MIR10534b	SL3.0ch04	42342778	A	G	Hetero	79								Solyc09g011210.3.1, Solyc08g062920.3.1
	Sly_MIR10534b	SL3.0ch04	42342778	A	G	Hetero	97								Solyc09g011210.3.1, Solyc08g062920.3.1
	Sly_MIR10534b	SL3.0ch04	42342778	A	G	Hetero	127								Solyc09g011210.3.1, Solyc08g062920.3.1
	Sly_MIR10534b	SL3.0ch04	42342861	G	T	Homo	86								Solyc09g011210.3.1, Solyc08g062920.3.1
	Sly_MIR10539	SL3.0ch12	4194534	A	G	Hetero	3								Solyc04g078150.3.1, Solyc00g009100.3.1, Solyc01g108840.3.1, Solyc02g089610.2.1, Solyc03g007240.3.1, Solyc03g025170.1.1, Solyc03g063420.2.1, Solyc03g118020.3.1, Solyc06g060830.3.1, Solyc07g005820.3.1, Solyc07g056350.3.1, Solyc10g079970.2.1, Solyc12g013820.2.1
	Sly_MIR10539	SL3.0ch12	4194534	A	G	Hetero	4								Solyc04g078150.3.1, Solyc00g009100.3.1, Solyc01g108840.3.1, Solyc02g089610.2.1, Solyc03g007240.3.1, Solyc03g025170.1.1, Solyc03g063420.2.1, Solyc03g118020.3.1, Solyc06g060830.3.1, Solyc07g005820.3.1, Solyc07g056350.3.1, Solyc10g079970.2.1, Solyc12g013820.2.1
	Sly_MIR10539	SL3.0ch12	4194534	A	G	Homo	7								Solyc04g078150.3.1, Solyc00g009100.3.1, Solyc01g108840.3.1, Solyc02g089610.2.1, Solyc03g007240.3.1, Solyc03g025170.1.1, Solyc03g063420.2.1, Solyc03g118020.3.1, Solyc06g060830.3.1, Solyc07g005820.3.1, Solyc07g056350.3.1, Solyc10g079970.2.1, Solyc12g013820.2.1
	Sly_MIR10539	SL3.0ch12	4194534	A	G	Hetero	12								Solyc04g078150.3.1, Solyc00g009100.3.1, Solyc01g108840.3.1, Solyc02g089610.2.1, Solyc03g007240.3.1, Solyc03g025170.1.1, Solyc03g063420.2.1, Solyc03g118020.3.1, Solyc06g060830.3.1, Solyc07g005820.3.1, Solyc07g056350.3.1, Solyc10g079970.2.1, Solyc12g013820.2.1
	Sly_MIR10539	SL3.0ch12	4194534	A	G	Homo	14								Solyc04g078150.3.1, Solyc00g009100.3.1, Solyc01g108840.3.1, Solyc02g089610.2.1, Solyc03g007240.3.1, Solyc03g025170.1.1, Solyc03g063420.2.1, Solyc03g118020.3.1, Solyc06g060830.3.1, Solyc07g005820.3.1, Solyc07g056350.3.1, Solyc10g079970.2.1, Solyc12g013820.2.1
	Sly_MIR10539	SL3.0ch12	4194534	A	G	Homo	15								Solyc04g078150.3.1, Solyc00g009100.3.1, Solyc01g108840.3.1, Solyc02g089610.2.1, Solyc03g007240.3.1, Solyc03g025170.1.1, Solyc03g063420.2.1, Solyc03g118020.3.1, Solyc06g060830.3.1, Solyc07g005820.3.1, Solyc07g056350.3.1, Solyc10g079970.2.1, Solyc12g013820.2.1
	Sly_MIR10539	SL3.0ch12	4194534	A	G	Homo	16								Solyc04g078150.3.1, Solyc00g009100.3.1, Solyc01g108840.3.1, Solyc02g089610.2.1, Solyc03g007240.3.1, Solyc03g025170.1.1, Solyc03g063420.2.1, Solyc03g118020.3.1, Solyc06g060830.3.1, Solyc07g005820.3.1, Solyc07g056350.3.1, Solyc10g079970.2.1, Solyc12g013820.2.1
	Sly_MIR10539	SL3.0ch12	4194534	A	G	Hetero	19								Solyc04g078150.3.1, Solyc00g009100.3.1, Solyc01g108840.3.1, Solyc02g089610.2.1, Solyc03g007240.3.1, Solyc03g025170.1.1, Solyc03g063420.2.1, Solyc03g118020.3.1, Solyc06g060830.3.1, Solyc07g005820.3.1, Solyc07g056350.3.1, Solyc10g079970.2.1, Solyc12g013820.2.1
	Sly_MIR10539	SL3.0ch12	4194534	A	G	Homo	21								Solyc04g078150.3.1, Solyc00g009100.3.1, Solyc01g108840.3.1, Solyc02g089610.2.1, Solyc03g007240.3.1, Solyc03g025170.1.1, Solyc03g063420.2.1, Solyc03g118020.3.1, Solyc06g060830.3.1, Solyc07g005820.3.1, Solyc07g056350.3.1, Solyc10g079970.2.1, Solyc12g013820.2.1
	Sly_MIR10539	SL3.0ch12	4194534	A	G	Homo	22								Solyc04g078150.3.1, Solyc00g009100.3.1, Solyc01g108840.3.1, Solyc02g089610.2.1, Solyc03g007240.3.1, Solyc03g025170.1.1, Solyc03g063420.2.1, Solyc03g118020.3.1, Solyc06g060830.3.1, Solyc07g005820.3.1, Solyc07g056350.3.1, Solyc10g079970.2.1, Solyc12g013820.2.1
	Sly_MIR10539	SL3.0ch12	4194534	A	G	Homo	25								Solyc04g078150.3.1, Solyc00g009100.3.1, Solyc01g108840.3.1, Solyc02g089610.2.1, Solyc03g007240.3.1, Solyc03g025170.1.1, Solyc03g063420.2.1, Solyc03g118020.3.1, Solyc06g060830.3.1, Solyc07g005820.3.1, Solyc07g056350.3.1, Solyc10g079970.2.1, Solyc12g013820.2.1
	Sly_MIR10539	SL3.0ch12	4194534	A	G	Homo	28								Solyc04g078150.3.1, Solyc00g009100.3.1, Solyc01g108840.3.1, Solyc02g089610.2.1, Solyc03g007240.3.1, Solyc03g025170.1.1, Solyc03g063420.2.1, Solyc03g118020.3.1, Solyc06g060830.3.1, Solyc07g005820.3.1, Solyc07g056350.3.1, Solyc10g079970.2.1, Solyc12g013820.2.1
	Sly_MIR10539	SL3.0ch12	4194534	A	G	Hetero	32								Solyc04g078150.3.1, Solyc00g009100.3.1, Solyc01g108840.3.1, Solyc02g089610.2.1, Solyc03g007240.3.1, Solyc03g025170.1.1, Solyc03g063420.2.1, Solyc03g118020.3.1, Solyc06g060830.3.1, Solyc07g005820.3.1, Solyc07g056350.3.1, Solyc10g079970.2.1, Solyc12g013820.2.1
	Sly_MIR10539	SL3.0ch12	4194534	A	G	Hetero	44								Solyc04g078150.3.1, Solyc00g009100.3.1, Solyc01g108840.3.1, Solyc02g089610.2.1, Solyc03g007240.3.1, Solyc03g025170.1.1, Solyc03g063420.2.1, Solyc03g118020.3.1, Solyc06g060830.3.1, Solyc07g005820.3.1, Solyc07g056350.3.1, Solyc10g079970.2.1, Solyc12g013820.2.1
	Sly_MIR10539	SL3.0ch12	4194534	A	G	Homo	47								Solyc04g078150.3.1, Solyc00g009100.3.1, Solyc01g108840.3.1, Solyc02g089610.2.1, Solyc03g007240.3.1, Solyc03g025170.1.1, Solyc03g063420.2.1, Solyc03g118020.3.1, Solyc06g060830.3.1, Solyc07g005820.3.1, Solyc07g056350.3.1, Solyc10g079970.2.1, Solyc12g013820.2.1
	Sly_MIR10539	SL3.0ch12	4194534	A	G	Hetero	48								Solyc04g078150.3.1, Solyc00g009100.3.1, Solyc01g108840.3.1, Solyc02g089610.2.1, Solyc03g007240.3.1, Solyc03g025170.1.1, Solyc03g063420.2.1, Solyc03g118020.3.1, Solyc06g060830.3.1, Solyc07g005820.3.1, Solyc07g056350.3.1, Solyc10g079970.2.1, Solyc12g013820.2.1
	Sly_MIR10539	SL3.0ch12	4194534	A	G	Hetero	52								Solyc04g078150.3.1, Solyc00g009100.3.1, Solyc01g108840.3.1, Solyc02g089610.2.1, Solyc03g007240.3.1, Solyc03g025170.1.1, Solyc03g063420.2.1, Solyc03g118020.3.1, Solyc06g060830.3.1, Solyc07g005820.3.1, Solyc07g056350.3.1, Solyc10g079970.2.1, Solyc12g013820.2.1
	Sly_MIR10539	SL3.0ch12	4194534	A	G	Hetero	55								Solyc04g078150.3.1, Solyc00g009100.3.1, Solyc01g108840.3.1, Solyc02g089610.2.1, Solyc03g007240.3.1, Solyc03g025170.1.1, Solyc03g063420.2.1, Solyc03g118020.3.1, Solyc06g060830.3.1, Solyc07g005820.3.1, Solyc07g056350.3.1, Solyc10g079970.2.1, Solyc12g013820.2.1
	Sly_MIR10539	SL3.0ch12	4194534	A	G	Homo	57								Solyc04g078150.3.1, Solyc00g009100.3.1, Solyc01g108840.3.1, Solyc02g089610.2.1, Solyc03g007240.3.1, Solyc03g025170.1.1, Solyc03g063420.2.1, Solyc03g118020.3.1, Solyc06g060830.3.1, Solyc07g005820.3.1, Solyc07g056350.3.1, Solyc10g079970.2.1, Solyc12g013820.2.1
	Sly_MIR10539	SL3.0ch12	4194534	A	G	Hetero	60								Solyc04g078150.3.1, Solyc00g009100.3.1, Solyc01g108840.3.1, Solyc02g089610.2.1, Solyc03g007240.3.1, Solyc03g025170.1.1, Solyc03g063420.2.1, Solyc03g118020.3.1, Solyc06g060830.3.1, Solyc07g005820.3.1, Solyc07g056350.3.1, Solyc10g079970.2.1, Solyc12g013820.2.1
	Sly_MIR10539	SL3.0ch12	4194534	A	G	Hetero	62								Solyc04g078150.3.1, Solyc00g009100.3.1, Solyc01g108840.3.1, Solyc02g089610.2.1, Solyc03g007240.3.1, Solyc03g025170.1.1, Solyc03g063420.2.1, Solyc03g118020.3.1, Solyc06g060830.3.1, Solyc07g005820.3.1, Solyc07g056350.3.1, Solyc10g079970.2.1, Solyc12g013820.2.1
	Sly_MIR10539	SL3.0ch12	4194534	A	G	Hetero	63								Solyc04g078150.3.1, Solyc00g009100.3.1, Solyc01g108840.3.1, Solyc02g089610.2.1, Solyc03g007240.3.1, Solyc03g025170.1.1, Solyc03g063420.2.1, Solyc03g118020.3.1, Solyc06g060830.3.1, Solyc07g005820.3.1, Solyc07g056350.3.1, Solyc10g079970.2.1, Solyc12g013820.2.1
	Sly_MIR10539	SL3.0ch12	4194534	A	G	Homo	65								Solyc04g078150.3.1, Solyc00g009100.3.1, Solyc01g108840.3.1, Solyc02g089610.2.1, Solyc03g007240.3.1, Solyc03g025170.1.1, Solyc03g063420.2.1, Solyc03g118020.3.1, Solyc06g060830.3.1, Solyc07g005820.3.1, Solyc07g056350.3.1, Solyc10g079970.2.1, Solyc12g013820.2.1
	Sly_MIR10539	SL3.0ch12	4194534	A	G	Hetero	72								Solyc04g078150.3.1, Solyc00g009100.3.1, Solyc01g108840.3.1, Solyc02g089610.2.1, Solyc03g007240.3.1, Solyc03g025170.1.1, Solyc03g063420.2.1, Solyc03g118020.3.1, Solyc06g060830.3.1, Solyc07g005820.3.1, Solyc07g056350.3.1, Solyc10g079970.2.1, Solyc12g013820.2.1
	Sly_MIR10539	SL3.0ch12	4194534	A	G	Homo	73								Solyc04g078150.3.1, Solyc00g009100.3.1, Solyc01g108840.3.1, Solyc02g089610.2.1, Solyc03g007240.3.1, Solyc03g025170.1.1, Solyc03g063420.2.1, Solyc03g118020.3.1, Solyc06g060830.3.1, Solyc07g005820.3.1, Solyc07g056350.3.1, Solyc10g079970.2.1, Solyc12g013820.2.1
	Sly_MIR10539	SL3.0ch12	4194534	A	G	Homo	77								Solyc04g078150.3.1, Solyc00g009100.3.1, Solyc01g108840.3.1, Solyc02g089610.2.1, Solyc03g007240.3.1, Solyc03g025170.1.1, Solyc03g063420.2.1, Solyc03g118020.3.1, Solyc06g060830.3.1, Solyc07g005820.3.1, Solyc07g056350.3.1, Solyc10g079970.2.1, Solyc12g013820.2.1
	Sly_MIR10539	SL3.0ch12	4194534	A	G	Hetero	79								Solyc04g078150.3.1, Solyc00g009100.3.1, Solyc01g108840.3.1, Solyc02g089610.2.1, Solyc03g007240.3.1, Solyc03g025170.1.1, Solyc03g063420.2.1, Solyc03g118020.3.1, Solyc06g060830.3.1, Solyc07g005820.3.1, Solyc07g056350.3.1, Solyc10g079970.2.1, Solyc12g013820.2.1
	Sly_MIR10539	SL3.0ch12	4194534	A	G	Homo	86								Solyc04g078150.3.1, Solyc00g009100.3.1, Solyc01g108840.3.1, Solyc02g089610.2.1, Solyc03g007240.3.1, Solyc03g025170.1.1, Solyc03g063420.2.1, Solyc03g118020.3.1, Solyc06g060830.3.1, Solyc07g005820.3.1, Solyc07g056350.3.1, Solyc10g079970.2.1, Solyc12g013820.2.1
	Sly_MIR10539	SL3.0ch12	4194534	A	G	Homo	87								Solyc04g078150.3.1, Solyc00g009100.3.1, Solyc01g108840.3.1, Solyc02g089610.2.1, Solyc03g007240.3.1, Solyc03g025170.1.1, Solyc03g063420.2.1, Solyc03g118020.3.1, Solyc06g060830.3.1, Solyc07g005820.3.1, Solyc07g056350.3.1, Solyc10g079970.2.1, Solyc12g013820.2.1
	Sly_MIR10539	SL3.0ch12	4194534	A	G	Homo	89								Solyc04g078150.3.1, Solyc00g009100.3.1, Solyc01g108840.3.1, Solyc02g089610.2.1, Solyc03g007240.3.1, Solyc03g025170.1.1, Solyc03g063420.2.1, Solyc03g118020.3.1, Solyc06g060830.3.1, Solyc07g005820.3.1, Solyc07g056350.3.1, Solyc10g079970.2.1, Solyc12g013820.2.1
	Sly_MIR10539	SL3.0ch12	4194534	A	G	Homo	91								Solyc04g078150.3.1, Solyc00g009100.3.1, Solyc01g108840.3.1, Solyc02g089610.2.1, Solyc03g007240.3.1, Solyc03g025170.1.1, Solyc03g063420.2.1, Solyc03g118020.3.1, Solyc06g060830.3.1, Solyc07g005820.3.1, Solyc07g056350.3.1, Solyc10g079970.2.1, Solyc12g013820.2.1
	Sly_MIR10539	SL3.0ch12	4194534	A	G	Homo	92								Solyc04g078150.3.1, Solyc00g009100.3.1, Solyc01g108840.3.1, Solyc02g089610.2.1, Solyc03g007240.3.1, Solyc03g025170.1.1, Solyc03g063420.2.1, Solyc03g118020.3.1, Solyc06g060830.3.1, Solyc07g005820.3.1, Solyc07g056350.3.1, Solyc10g079970.2.1, Solyc12g013820.2.1
	Sly_MIR10539	SL3.0ch12	4194534	A	G	Hetero	93								Solyc04g078150.3.1, Solyc00g009100.3.1, Solyc01g108840.3.1, Solyc02g089610.2.1, Solyc03g007240.3.1, Solyc03g025170.1.1, Solyc03g063420.2.1, Solyc03g118020.3.1, Solyc06g060830.3.1, Solyc07g005820.3.1, Solyc07g056350.3.1, Solyc10g079970.2.1, Solyc12g013820.2.1
	Sly_MIR10539	SL3.0ch12	4194534	A	G	Homo	94								Solyc04g078150.3.1, Solyc00g009100.3.1, Solyc01g108840.3.1, Solyc02g089610.2.1, Solyc03g007240.3.1, Solyc03g025170.1.1, Solyc03g063420.2.1, Solyc03g118020.3.1, Solyc06g060830.3.1, Solyc07g005820.3.1, Solyc07g056350.3.1, Solyc10g079970.2.1, Solyc12g013820.2.1
	Sly_MIR10539	SL3.0ch12	4194534	A	G	Homo	96								Solyc04g078150.3.1, Solyc00g009100.3.1, Solyc01g108840.3.1, Solyc02g089610.2.1, Solyc03g007240.3.1, Solyc03g025170.1.1, Solyc03g063420.2.1, Solyc03g118020.3.1, Solyc06g060830.3.1, Solyc07g005820.3.1, Solyc07g056350.3.1, Solyc10g079970.2.1, Solyc12g013820.2.1
	Sly_MIR10539	SL3.0ch12	4194534	A	G	Hetero	97								Solyc04g078150.3.1, Solyc00g009100.3.1, Solyc01g108840.3.1, Solyc02g089610.2.1, Solyc03g007240.3.1, Solyc03g025170.1.1, Solyc03g063420.2.1, Solyc03g118020.3.1, Solyc06g060830.3.1, Solyc07g005820.3.1, Solyc07g056350.3.1, Solyc10g079970.2.1, Solyc12g013820.2.1
	Sly_MIR10539	SL3.0ch12	4194534	A	G	Homo	98								Solyc04g078150.3.1, Solyc00g009100.3.1, Solyc01g108840.3.1, Solyc02g089610.2.1, Solyc03g007240.3.1, Solyc03g025170.1.1, Solyc03g063420.2.1, Solyc03g118020.3.1, Solyc06g060830.3.1, Solyc07g005820.3.1, Solyc07g056350.3.1, Solyc10g079970.2.1, Solyc12g013820.2.1
	Sly_MIR10539	SL3.0ch12	4194534	A	G	Hetero	100								Solyc04g078150.3.1, Solyc00g009100.3.1, Solyc01g108840.3.1, Solyc02g089610.2.1, Solyc03g007240.3.1, Solyc03g025170.1.1, Solyc03g063420.2.1, Solyc03g118020.3.1, Solyc06g060830.3.1, Solyc07g005820.3.1, Solyc07g056350.3.1, Solyc10g079970.2.1, Solyc12g013820.2.1
	Sly_MIR10539	SL3.0ch12	4194534	A	G	Hetero	101								Solyc04g078150.3.1, Solyc00g009100.3.1, Solyc01g108840.3.1, Solyc02g089610.2.1, Solyc03g007240.3.1, Solyc03g025170.1.1, Solyc03g063420.2.1, Solyc03g118020.3.1, Solyc06g060830.3.1, Solyc07g005820.3.1, Solyc07g056350.3.1, Solyc10g079970.2.1, Solyc12g013820.2.1
	Sly_MIR10539	SL3.0ch12	4194534	A	G	Hetero	102								Solyc04g078150.3.1, Solyc00g009100.3.1, Solyc01g108840.3.1, Solyc02g089610.2.1, Solyc03g007240.3.1, Solyc03g025170.1.1, Solyc03g063420.2.1, Solyc03g118020.3.1, Solyc06g060830.3.1, Solyc07g005820.3.1, Solyc07g056350.3.1, Solyc10g079970.2.1, Solyc12g013820.2.1
	Sly_MIR10539	SL3.0ch12	4194534	A	G	Homo	103								Solyc04g078150.3.1, Solyc00g009100.3.1, Solyc01g108840.3.1, Solyc02g089610.2.1, Solyc03g007240.3.1, Solyc03g025170.1.1, Solyc03g063420.2.1, Solyc03g118020.3.1, Solyc06g060830.3.1, Solyc07g005820.3.1, Solyc07g056350.3.1, Solyc10g079970.2.1, Solyc12g013820.2.1
	Sly_MIR10539	SL3.0ch12	4194534	A	G	Homo	105								Solyc04g078150.3.1, Solyc00g009100.3.1, Solyc01g108840.3.1, Solyc02g089610.2.1, Solyc03g007240.3.1, Solyc03g025170.1.1, Solyc03g063420.2.1, Solyc03g118020.3.1, Solyc06g060830.3.1, Solyc07g005820.3.1, Solyc07g056350.3.1, Solyc10g079970.2.1, Solyc12g013820.2.1
	Sly_MIR10539	SL3.0ch12	4194534	A	G	Homo	110								Solyc04g078150.3.1, Solyc00g009100.3.1, Solyc01g108840.3.1, Solyc02g089610.2.1, Solyc03g007240.3.1, Solyc03g025170.1.1, Solyc03g063420.2.1, Solyc03g118020.3.1, Solyc06g060830.3.1, Solyc07g005820.3.1, Solyc07g056350.3.1, Solyc10g079970.2.1, Solyc12g013820.2.1
	Sly_MIR10539	SL3.0ch12	4194534	A	G	Hetero	111								Solyc04g078150.3.1, Solyc00g009100.3.1, Solyc01g108840.3.1, Solyc02g089610.2.1, Solyc03g007240.3.1, Solyc03g025170.1.1, Solyc03g063420.2.1, Solyc03g118020.3.1, Solyc06g060830.3.1, Solyc07g005820.3.1, Solyc07g056350.3.1, Solyc10g079970.2.1, Solyc12g013820.2.1
	Sly_MIR10539	SL3.0ch12	4194534	A	G	Hetero	112								Solyc04g078150.3.1, Solyc00g009100.3.1, Solyc01g108840.3.1, Solyc02g089610.2.1, Solyc03g007240.3.1, Solyc03g025170.1.1, Solyc03g063420.2.1, Solyc03g118020.3.1, Solyc06g060830.3.1, Solyc07g005820.3.1, Solyc07g056350.3.1, Solyc10g079970.2.1, Solyc12g013820.2.1
	Sly_MIR10539	SL3.0ch12	4194534	A	G	Hetero	115								Solyc04g078150.3.1, Solyc00g009100.3.1, Solyc01g108840.3.1, Solyc02g089610.2.1, Solyc03g007240.3.1, Solyc03g025170.1.1, Solyc03g063420.2.1, Solyc03g118020.3.1, Solyc06g060830.3.1, Solyc07g005820.3.1, Solyc07g056350.3.1, Solyc10g079970.2.1, Solyc12g013820.2.1
	Sly_MIR10539	SL3.0ch12	4194534	A	G	Homo	117								Solyc04g078150.3.1, Solyc00g009100.3.1, Solyc01g108840.3.1, Solyc02g089610.2.1, Solyc03g007240.3.1, Solyc03g025170.1.1, Solyc03g063420.2.1, Solyc03g118020.3.1, Solyc06g060830.3.1, Solyc07g005820.3.1, Solyc07g056350.3.1, Solyc10g079970.2.1, Solyc12g013820.2.1
	Sly_MIR10539	SL3.0ch12	4194534	A	G	Homo	118								Solyc04g078150.3.1, Solyc00g009100.3.1, Solyc01g108840.3.1, Solyc02g089610.2.1, Solyc03g007240.3.1, Solyc03g025170.1.1, Solyc03g063420.2.1, Solyc03g118020.3.1, Solyc06g060830.3.1, Solyc07g005820.3.1, Solyc07g056350.3.1, Solyc10g079970.2.1, Solyc12g013820.2.1
	Sly_MIR10539	SL3.0ch12	4194534	A	G	Hetero	119								Solyc04g078150.3.1, Solyc00g009100.3.1, Solyc01g108840.3.1, Solyc02g089610.2.1, Solyc03g007240.3.1, Solyc03g025170.1.1, Solyc03g063420.2.1, Solyc03g118020.3.1, Solyc06g060830.3.1, Solyc07g005820.3.1, Solyc07g056350.3.1, Solyc10g079970.2.1, Solyc12g013820.2.1
	Sly_MIR10539	SL3.0ch12	4194534	A	G	Hetero	121								Solyc04g078150.3.1, Solyc00g009100.3.1, Solyc01g108840.3.1, Solyc02g089610.2.1, Solyc03g007240.3.1, Solyc03g025170.1.1, Solyc03g063420.2.1, Solyc03g118020.3.1, Solyc06g060830.3.1, Solyc07g005820.3.1, Solyc07g056350.3.1, Solyc10g079970.2.1, Solyc12g013820.2.1
	Sly_MIR10539	SL3.0ch12	4194534	A	G	Hetero	122								Solyc04g078150.3.1, Solyc00g009100.3.1, Solyc01g108840.3.1, Solyc02g089610.2.1, Solyc03g007240.3.1, Solyc03g025170.1.1, Solyc03g063420.2.1, Solyc03g118020.3.1, Solyc06g060830.3.1, Solyc07g005820.3.1, Solyc07g056350.3.1, Solyc10g079970.2.1, Solyc12g013820.2.1
	Sly_MIR10539	SL3.0ch12	4194534	A	G	Hetero	123								Solyc04g078150.3.1, Solyc00g009100.3.1, Solyc01g108840.3.1, Solyc02g089610.2.1, Solyc03g007240.3.1, Solyc03g025170.1.1, Solyc03g063420.2.1, Solyc03g118020.3.1, Solyc06g060830.3.1, Solyc07g005820.3.1, Solyc07g056350.3.1, Solyc10g079970.2.1, Solyc12g013820.2.1
	Sly_MIR10539	SL3.0ch12	4194534	A	G	Hetero	124								Solyc04g078150.3.1, Solyc00g009100.3.1, Solyc01g108840.3.1, Solyc02g089610.2.1, Solyc03g007240.3.1, Solyc03g025170.1.1, Solyc03g063420.2.1, Solyc03g118020.3.1, Solyc06g060830.3.1, Solyc07g005820.3.1, Solyc07g056350.3.1, Solyc10g079970.2.1, Solyc12g013820.2.1
	Sly_MIR10539	SL3.0ch12	4194534	A	G	Homo	125								Solyc04g078150.3.1, Solyc00g009100.3.1, Solyc01g108840.3.1, Solyc02g089610.2.1, Solyc03g007240.3.1, Solyc03g025170.1.1, Solyc03g063420.2.1, Solyc03g118020.3.1, Solyc06g060830.3.1, Solyc07g005820.3.1, Solyc07g056350.3.1, Solyc10g079970.2.1, Solyc12g013820.2.1
	Sly_MIR10539	SL3.0ch12	4194534	A	G	Homo	126								Solyc04g078150.3.1, Solyc00g009100.3.1, Solyc01g108840.3.1, Solyc02g089610.2.1, Solyc03g007240.3.1, Solyc03g025170.1.1, Solyc03g063420.2.1, Solyc03g118020.3.1, Solyc06g060830.3.1, Solyc07g005820.3.1, Solyc07g056350.3.1, Solyc10g079970.2.1, Solyc12g013820.2.1
	Sly_MIR10539	SL3.0ch12	4194534	A	G	Hetero	127								Solyc04g078150.3.1, Solyc00g009100.3.1, Solyc01g108840.3.1, Solyc02g089610.2.1, Solyc03g007240.3.1, Solyc03g025170.1.1, Solyc03g063420.2.1, Solyc03g118020.3.1, Solyc06g060830.3.1, Solyc07g005820.3.1, Solyc07g056350.3.1, Solyc10g079970.2.1, Solyc12g013820.2.1
	Sly_MIR10539	SL3.0ch12	4194534	A	G	Hetero	130								Solyc04g078150.3.1, Solyc00g009100.3.1, Solyc01g108840.3.1, Solyc02g089610.2.1, Solyc03g007240.3.1, Solyc03g025170.1.1, Solyc03g063420.2.1, Solyc03g118020.3.1, Solyc06g060830.3.1, Solyc07g005820.3.1, Solyc07g056350.3.1, Solyc10g079970.2.1, Solyc12g013820.2.1
	Sly_MIR10539	SL3.0ch12	4194534	A	G	Hetero	133								Solyc04g078150.3.1, Solyc00g009100.3.1, Solyc01g108840.3.1, Solyc02g089610.2.1, Solyc03g007240.3.1, Solyc03g025170.1.1, Solyc03g063420.2.1, Solyc03g118020.3.1, Solyc06g060830.3.1, Solyc07g005820.3.1, Solyc07g056350.3.1, Solyc10g079970.2.1, Solyc12g013820.2.1
	Sly_MIR10539	SL3.0ch12	4194534	A	G	Homo	134								Solyc04g078150.3.1, Solyc00g009100.3.1, Solyc01g108840.3.1, Solyc02g089610.2.1, Solyc03g007240.3.1, Solyc03g025170.1.1, Solyc03g063420.2.1, Solyc03g118020.3.1, Solyc06g060830.3.1, Solyc07g005820.3.1, Solyc07g056350.3.1, Solyc10g079970.2.1, Solyc12g013820.2.1
	Sly_MIR10539	SL3.0ch12	4194534	A	G	Homo	135								Solyc04g078150.3.1, Solyc00g009100.3.1, Solyc01g108840.3.1, Solyc02g089610.2.1, Solyc03g007240.3.1, Solyc03g025170.1.1, Solyc03g063420.2.1, Solyc03g118020.3.1, Solyc06g060830.3.1, Solyc07g005820.3.1, Solyc07g056350.3.1, Solyc10g079970.2.1, Solyc12g013820.2.1
	Sly_MIR10539	SL3.0ch12	4194534	A	G	Hetero	136								Solyc04g078150.3.1, Solyc00g009100.3.1, Solyc01g108840.3.1, Solyc02g089610.2.1, Solyc03g007240.3.1, Solyc03g025170.1.1, Solyc03g063420.2.1, Solyc03g118020.3.1, Solyc06g060830.3.1, Solyc07g005820.3.1, Solyc07g056350.3.1, Solyc10g079970.2.1, Solyc12g013820.2.1
	Sly_MIR10539	SL3.0ch12	4194534	A	G	Homo	137								Solyc04g078150.3.1, Solyc00g009100.3.1, Solyc01g108840.3.1, Solyc02g089610.2.1, Solyc03g007240.3.1, Solyc03g025170.1.1, Solyc03g063420.2.1, Solyc03g118020.3.1, Solyc06g060830.3.1, Solyc07g005820.3.1, Solyc07g056350.3.1, Solyc10g079970.2.1, Solyc12g013820.2.1
	Sly_MIR10539	SL3.0ch12	4194534	A	G	Homo	139								Solyc04g078150.3.1, Solyc00g009100.3.1, Solyc01g108840.3.1, Solyc02g089610.2.1, Solyc03g007240.3.1, Solyc03g025170.1.1, Solyc03g063420.2.1, Solyc03g118020.3.1, Solyc06g060830.3.1, Solyc07g005820.3.1, Solyc07g056350.3.1, Solyc10g079970.2.1, Solyc12g013820.2.1
	Sly_MIR10539	SL3.0ch12	4194534	A	G	Homo	140								Solyc04g078150.3.1, Solyc00g009100.3.1, Solyc01g108840.3.1, Solyc02g089610.2.1, Solyc03g007240.3.1, Solyc03g025170.1.1, Solyc03g063420.2.1, Solyc03g118020.3.1, Solyc06g060830.3.1, Solyc07g005820.3.1, Solyc07g056350.3.1, Solyc10g079970.2.1, Solyc12g013820.2.1
	Sly_MIR10539	SL3.0ch12	4194534	A	G	Homo	141								Solyc04g078150.3.1, Solyc00g009100.3.1, Solyc01g108840.3.1, Solyc02g089610.2.1, Solyc03g007240.3.1, Solyc03g025170.1.1, Solyc03g063420.2.1, Solyc03g118020.3.1, Solyc06g060830.3.1, Solyc07g005820.3.1, Solyc07g056350.3.1, Solyc10g079970.2.1, Solyc12g013820.2.1
	Sly_MIR10539	SL3.0ch12	4194534	A	G	Homo	142								Solyc04g078150.3.1, Solyc00g009100.3.1, Solyc01g108840.3.1, Solyc02g089610.2.1, Solyc03g007240.3.1, Solyc03g025170.1.1, Solyc03g063420.2.1, Solyc03g118020.3.1, Solyc06g060830.3.1, Solyc07g005820.3.1, Solyc07g056350.3.1, Solyc10g079970.2.1, Solyc12g013820.2.1
	Sly_MIR10539	SL3.0ch12	4194534	A	G	Homo	144								Solyc04g078150.3.1, Solyc00g009100.3.1, Solyc01g108840.3.1, Solyc02g089610.2.1, Solyc03g007240.3.1, Solyc03g025170.1.1, Solyc03g063420.2.1, Solyc03g118020.3.1, Solyc06g060830.3.1, Solyc07g005820.3.1, Solyc07g056350.3.1, Solyc10g079970.2.1, Solyc12g013820.2.1
	Sly_MIR10539	SL3.0ch12	4194534	A	G	Hetero	145								Solyc04g078150.3.1, Solyc00g009100.3.1, Solyc01g108840.3.1, Solyc02g089610.2.1, Solyc03g007240.3.1, Solyc03g025170.1.1, Solyc03g063420.2.1, Solyc03g118020.3.1, Solyc06g060830.3.1, Solyc07g005820.3.1, Solyc07g056350.3.1, Solyc10g079970.2.1, Solyc12g013820.2.1
	Sly_MIR10539	SL3.0ch12	4194534	A	G	Hetero	148								Solyc04g078150.3.1, Solyc00g009100.3.1, Solyc01g108840.3.1, Solyc02g089610.2.1, Solyc03g007240.3.1, Solyc03g025170.1.1, Solyc03g063420.2.1, Solyc03g118020.3.1, Solyc06g060830.3.1, Solyc07g005820.3.1, Solyc07g056350.3.1, Solyc10g079970.2.1, Solyc12g013820.2.1
	Sly_MIR10539	SL3.0ch12	4194534	A	G	Homo	150								Solyc04g078150.3.1, Solyc00g009100.3.1, Solyc01g108840.3.1, Solyc02g089610.2.1, Solyc03g007240.3.1, Solyc03g025170.1.1, Solyc03g063420.2.1, Solyc03g118020.3.1, Solyc06g060830.3.1, Solyc07g005820.3.1, Solyc07g056350.3.1, Solyc10g079970.2.1, Solyc12g013820.2.1
	Sly_MIR10539	SL3.0ch12	4194534	A	G	Homo	151								Solyc04g078150.3.1, Solyc00g009100.3.1, Solyc01g108840.3.1, Solyc02g089610.2.1, Solyc03g007240.3.1, Solyc03g025170.1.1, Solyc03g063420.2.1, Solyc03g118020.3.1, Solyc06g060830.3.1, Solyc07g005820.3.1, Solyc07g056350.3.1, Solyc10g079970.2.1, Solyc12g013820.2.1
	Sly_MIR10539	SL3.0ch12	4194534	A	G	Homo	155								Solyc04g078150.3.1, Solyc00g009100.3.1, Solyc01g108840.3.1, Solyc02g089610.2.1, Solyc03g007240.3.1, Solyc03g025170.1.1, Solyc03g063420.2.1, Solyc03g118020.3.1, Solyc06g060830.3.1, Solyc07g005820.3.1, Solyc07g056350.3.1, Solyc10g079970.2.1, Solyc12g013820.2.1
	Sly_MIR10539	SL3.0ch12	4194534	A	G	Hetero	157								Solyc04g078150.3.1, Solyc00g009100.3.1, Solyc01g108840.3.1, Solyc02g089610.2.1, Solyc03g007240.3.1, Solyc03g025170.1.1, Solyc03g063420.2.1, Solyc03g118020.3.1, Solyc06g060830.3.1, Solyc07g005820.3.1, Solyc07g056350.3.1, Solyc10g079970.2.1, Solyc12g013820.2.1
	Sly_MIR10539	SL3.0ch12	4194534	A	G	Hetero	158								Solyc04g078150.3.1, Solyc00g009100.3.1, Solyc01g108840.3.1, Solyc02g089610.2.1, Solyc03g007240.3.1, Solyc03g025170.1.1, Solyc03g063420.2.1, Solyc03g118020.3.1, Solyc06g060830.3.1, Solyc07g005820.3.1, Solyc07g056350.3.1, Solyc10g079970.2.1, Solyc12g013820.2.1
	Sly_MIR10539	SL3.0ch12	4194534	A	G	Hetero	160								Solyc04g078150.3.1, Solyc00g009100.3.1, Solyc01g108840.3.1, Solyc02g089610.2.1, Solyc03g007240.3.1, Solyc03g025170.1.1, Solyc03g063420.2.1, Solyc03g118020.3.1, Solyc06g060830.3.1, Solyc07g005820.3.1, Solyc07g056350.3.1, Solyc10g079970.2.1, Solyc12g013820.2.1
	Sly_MIR10539	SL3.0ch12	4194534	A	G	Homo	163								Solyc04g078150.3.1, Solyc00g009100.3.1, Solyc01g108840.3.1, Solyc02g089610.2.1, Solyc03g007240.3.1, Solyc03g025170.1.1, Solyc03g063420.2.1, Solyc03g118020.3.1, Solyc06g060830.3.1, Solyc07g005820.3.1, Solyc07g056350.3.1, Solyc10g079970.2.1, Solyc12g013820.2.1
	Sly_MIR10539	SL3.0ch12	4194534	A	G	Hetero	164								Solyc04g078150.3.1, Solyc00g009100.3.1, Solyc01g108840.3.1, Solyc02g089610.2.1, Solyc03g007240.3.1, Solyc03g025170.1.1, Solyc03g063420.2.1, Solyc03g118020.3.1, Solyc06g060830.3.1, Solyc07g005820.3.1, Solyc07g056350.3.1, Solyc10g079970.2.1, Solyc12g013820.2.1
	Sly_MIR156e	SL3.0ch08	52009026	A	G	Hetero	98								Solyc03g119970.3.1, Solyc05g013340.3.1, Solyc08g076030.3.1, Solyc02g079970.3.1, Solyc01g067910.3.1, Solyc02g091240.1.1, Solyc03g111700.3.1, Solyc01g105270.3.1, Solyc07g062980.3.1, Solyc03g114850.3.1, Solyc04g045560.3.1, Solyc05g015510.3.1, Solyc05g015840.3.1, Solyc07g053810.3.1, Solyc10g078700.2.1, Solyc12g038520.2.1
	Sly_MIR156g	SL3.0ch08	51997713	G	A	Hetero	98								Solyc03g114850.3.1, Solyc12g038520.2.1, Solyc05g015510.3.1, Solyc10g078700.2.1, Solyc01g073640.3.1, Solyc01g094150.3.1, Solyc02g069370.3.1, Solyc03g007660.3.1, Solyc04g072780.3.1, Solyc07g064890.1.1, Solyc07g062980.3.1, Solyc04g045560.3.1, Solyc05g015840.3.1, Solyc07g053810.3.1, Solyc07g005640.3.1, Solyc10g009080.3.1
	Sly_MIR156g	SL3.0ch08	51997785	A	C	Hetero	98								Solyc03g114850.3.1, Solyc12g038520.2.1, Solyc05g015510.3.1, Solyc10g078700.2.1, Solyc01g073640.3.1, Solyc01g094150.3.1, Solyc02g069370.3.1, Solyc03g007660.3.1, Solyc04g072780.3.1, Solyc07g064890.1.1, Solyc07g062980.3.1, Solyc04g045560.3.1, Solyc05g015840.3.1, Solyc07g053810.3.1, Solyc07g005640.3.1, Solyc10g009080.3.1
	Sly_MIR157a	SL3.0ch02	35865210	T	A	Hetero	82								Solyc04g045560.3.1, Solyc10g078700.2.1, Solyc12g038520.2.1, Solyc05g015840.3.1, Solyc02g064680.3.1, Solyc03g118270.1.1, Solyc04g076220.3.1, Solyc04g082700.3.1, Solyc09g065610.2.1, Solyc12g055855.1.1, Solyc05g015510.3.1, Solyc11g005660.2.1, Solyc01g106780.3.1, Solyc02g070280.3.1, Solyc04g082845.1.1, Solyc05g012040.3.1
	Sly_MIR157a	SL3.0ch02	35865301	A	G	Hetero	82								Solyc04g045560.3.1, Solyc10g078700.2.1, Solyc12g038520.2.1, Solyc05g015840.3.1, Solyc02g064680.3.1, Solyc03g118270.1.1, Solyc04g076220.3.1, Solyc04g082700.3.1, Solyc09g065610.2.1, Solyc12g055855.1.1, Solyc05g015510.3.1, Solyc11g005660.2.1, Solyc01g106780.3.1, Solyc02g070280.3.1, Solyc04g082845.1.1, Solyc05g012040.3.1
	Sly_MIR157b	SL3.0ch02	35866326	T	C	Hetero	82								Solyc06g074000.1.1, Solyc03g093140.3.1, Solyc07g005600.3.1, Solyc04g045560.3.1, Solyc05g015510.3.1, Solyc10g078700.2.1, Solyc11g005660.2.1
	Sly_MIR157e	SL3.0ch06	42968455	C	T	Hetero	79								Solyc04g045560.3.1, Solyc05g015510.3.1, Solyc05g015840.3.1, Solyc12g038520.2.1, Solyc01g080750.3.1, Solyc02g064680.3.1, Solyc09g065610.2.1, Solyc12g055855.1.1, Solyc10g078700.2.1, Solyc11g005660.2.1, Solyc01g106780.3.1, Solyc02g070280.3.1, Solyc04g082845.1.1, Solyc05g012040.3.1
	Sly_MIR157e	SL3.0ch06	42968455	C	T	Hetero	81								Solyc04g045560.3.1, Solyc05g015510.3.1, Solyc05g015840.3.1, Solyc12g038520.2.1, Solyc01g080750.3.1, Solyc02g064680.3.1, Solyc09g065610.2.1, Solyc12g055855.1.1, Solyc10g078700.2.1, Solyc11g005660.2.1, Solyc01g106780.3.1, Solyc02g070280.3.1, Solyc04g082845.1.1, Solyc05g012040.3.1
	Sly_MIR159b	SL3.0ch08	64457525	G	A	Homo	85								Solyc07g007020.3.1, Solyc08g007170.1.1, Solyc00g005440.2.1, Solyc04g005680.3.1, Solyc01g010540.3.1, Solyc01g010580.3.1, Solyc01g096140.3.1, Solyc03g117300.3.1, Solyc03g120350.3.1, Solyc04g072400.3.1, Solyc04g082890.3.1, Solyc06g066060.3.1, Solyc06g071230.3.1, Solyc07g055050.3.1, Solyc08g006430.3.1, Solyc08g014480.3.1, Solyc08g061960.3.1, Solyc09g074060.3.1, Solyc09g082050.3.1, Solyc10g009330.3.1,…
	Sly_MIR162a	SL3.0ch06	43189956	C	T	Hetero	79								Solyc10g005130.3.1, Solyc04g010080.3.1
	Sly_MIR162a	SL3.0ch06	43189956	C	T	Hetero	81								Solyc10g005130.3.1, Solyc04g010080.3.1
	Sly_MIR162b	SL3.0ch03	65922668	G	T	Hetero	3								Solyc10g005130.3.1
	Sly_MIR162b	SL3.0ch03	65922668	G	T	Hetero	32								Solyc10g005130.3.1
	Sly_MIR162b	SL3.0ch03	65922668	G	T	Homo	33								Solyc10g005130.3.1
	Sly_MIR162b	SL3.0ch03	65922668	G	T	Homo	34								Solyc10g005130.3.1
	Sly_MIR162b	SL3.0ch03	65922668	G	T	Homo	38								Solyc10g005130.3.1
	Sly_MIR162b	SL3.0ch03	65922668	G	T	Hetero	55								Solyc10g005130.3.1
	Sly_MIR162b	SL3.0ch03	65922668	G	T	Hetero	58								Solyc10g005130.3.1
	Sly_MIR162b	SL3.0ch03	65922668	G	T	Hetero	72								Solyc10g005130.3.1
	Sly_MIR162b	SL3.0ch03	65922668	G	T	Homo	85								Solyc10g005130.3.1
	Sly_MIR162b	SL3.0ch03	65922668	G	T	Hetero	89								Solyc10g005130.3.1
	Sly_MIR162b	SL3.0ch03	65922668	G	T	Hetero	97								Solyc10g005130.3.1
	Sly_MIR162b	SL3.0ch03	65922668	G	T	Hetero	116								Solyc10g005130.3.1
	Sly_MIR162b	SL3.0ch03	65922668	G	T	Hetero	120								Solyc10g005130.3.1
	Sly_MIR162b	SL3.0ch03	65922668	G	T	Hetero	127								Solyc10g005130.3.1
	Sly_MIR162b	SL3.0ch03	65922668	G	T	Hetero	137								Solyc10g005130.3.1
	Sly_MIR162b	SL3.0ch03	65922668	G	T	Hetero	138								Solyc10g005130.3.1
	Sly_MIR162b	SL3.0ch03	65922668	G	T	Hetero	143								Solyc10g005130.3.1
	Sly_MIR162b	SL3.0ch03	65922668	G	T	Homo	144								Solyc10g005130.3.1
	Sly_MIR162b	SL3.0ch03	65922668	G	T	Hetero	158								Solyc10g005130.3.1
	Sly_MIR162b	SL3.0ch03	65922668	G	T	Hetero	161								Solyc10g005130.3.1
	Sly_MIR162b	SL3.0ch03	65922668	G	T	Hetero	165								Solyc10g005130.3.1
	Sly_MIR164a	SL3.0ch09	7198279	G	A	Homo	82								Solyc07g062840.3.1, Solyc03g115850.3.1, Solyc09g075120.3.1, Solyc04g025715.1.1, Solyc01g007220.3.1, Solyc08g065850.1.1, Solyc10g055450.2.1, Solyc07g066330.3.1, Solyc06g069710.3.1, Solyc11g066150.2.1, Solyc01g066710.3.1
	Sly_MIR164a	SL3.0ch09	7198343	A	G	Hetero	25								Solyc07g062840.3.1, Solyc03g115850.3.1, Solyc09g075120.3.1, Solyc04g025715.1.1, Solyc01g007220.3.1, Solyc08g065850.1.1, Solyc10g055450.2.1, Solyc07g066330.3.1, Solyc06g069710.3.1, Solyc11g066150.2.1, Solyc01g066710.3.1
	Sly_MIR164b	SL3.0ch01	89848723	A	G	Hetero	86								Solyc11g066150.2.1, Solyc03g115850.3.1, Solyc09g075120.3.1, Solyc01g111040.3.1, Solyc09g082950.1.1, Solyc10g055450.2.1, Solyc07g062840.3.1, Solyc07g066330.3.1, Solyc06g069710.3.1, Solyc01g066710.3.1
	Sly_MIR164d	SL3.0ch06	39920959	T	G	Hetero	153								Solyc07g066330.3.1, Solyc02g065400.3.1, Solyc10g008010.3.1, Solyc09g005810.3.1, Solyc11g017010.2.1, Solyc01g067550.3.1, Solyc01g103750.3.1, Solyc04g080340.3.1, Solyc07g042313.1.1, Solyc07g056220.3.1, Solyc08g074580.3.1, Solyc07g062840.3.1, Solyc01g090590.3.1
	Sly_MIR164d	SL3.0ch06	39920963	T	G	Hetero	153								Solyc07g066330.3.1, Solyc02g065400.3.1, Solyc10g008010.3.1, Solyc09g005810.3.1, Solyc11g017010.2.1, Solyc01g067550.3.1, Solyc01g103750.3.1, Solyc04g080340.3.1, Solyc07g042313.1.1, Solyc07g056220.3.1, Solyc08g074580.3.1, Solyc07g062840.3.1, Solyc01g090590.3.1
	Sly_MIR166c	SL3.0ch01	92515435	G	A	Hetero	86	Solyc01g104150.3	CDS	NONSYNONYMOUS	S/L	67	0	DELETERIOUS (*WARNING! Low confidence)	Solyc03g121640.3.1, Solyc12g015880.2.1, Solyc01g007120.3.1, Solyc01g109570.3.1, Solyc03g006970.1.1, Solyc03g025740.3.1, Solyc03g117970.3.1, Solyc04g005340.2.1, Solyc04g011350.3.1, Solyc07g066540.1.1, Solyc09g091740.3.1, Solyc10g079720.2.1, Solyc11g008700.2.1, Solyc11g065000.2.1, Solyc03g120910.3.1, Solyc12g044410.2.1, Solyc02g024070.3.1, Solyc02g069830.3.1, Solyc08g066500.3.1
	Sly_MIR166c	SL3.0ch01	92515435	G	A	Hetero	127	Solyc01g104150.3	CDS	NONSYNONYMOUS	S/L	67	0	DELETERIOUS (*WARNING! Low confidence)	Solyc03g121640.3.1, Solyc12g015880.2.1, Solyc01g007120.3.1, Solyc01g109570.3.1, Solyc03g006970.1.1, Solyc03g025740.3.1, Solyc03g117970.3.1, Solyc04g005340.2.1, Solyc04g011350.3.1, Solyc07g066540.1.1, Solyc09g091740.3.1, Solyc10g079720.2.1, Solyc11g008700.2.1, Solyc11g065000.2.1, Solyc03g120910.3.1, Solyc12g044410.2.1, Solyc02g024070.3.1, Solyc02g069830.3.1, Solyc08g066500.3.1
	Sly_MIR166c	SL3.0ch01	92515523	C	T	Hetero	86	Solyc01g104150.3	CDS	NONSYNONYMOUS	V/M	38	0	DELETERIOUS (*WARNING! Low confidence)	Solyc03g121640.3.1, Solyc12g015880.2.1, Solyc01g007120.3.1, Solyc01g109570.3.1, Solyc03g006970.1.1, Solyc03g025740.3.1, Solyc03g117970.3.1, Solyc04g005340.2.1, Solyc04g011350.3.1, Solyc07g066540.1.1, Solyc09g091740.3.1, Solyc10g079720.2.1, Solyc11g008700.2.1, Solyc11g065000.2.1, Solyc03g120910.3.1, Solyc12g044410.2.1, Solyc02g024070.3.1, Solyc02g069830.3.1, Solyc08g066500.3.1
	Sly_MIR166e	SL3.0ch03	53905175	G	A	Hetero	85								Solyc03g120910.3.1, Solyc12g044410.2.1, Solyc02g024070.3.1, Solyc02g069830.3.1, Solyc08g066500.3.1
	Sly_MIR166e	SL3.0ch03	53905175	G	A	Hetero	86								Solyc03g120910.3.1, Solyc12g044410.2.1, Solyc02g024070.3.1, Solyc02g069830.3.1, Solyc08g066500.3.1
	Sly_MIR167d	SL3.0ch09	68911135	T	C	Homo	151	Solyc09g082820.3	CDS	NONSYNONYMOUS	L/S	7	0	DELETERIOUS (*WARNING! Low confidence)	Solyc07g006260.3.1, Solyc03g031970.3.1, Solyc03g025350.3.1, Solyc01g010440.3.1, Solyc10g081180.2.1, Solyc06g036780.3.1
	Sly_MIR168b	SL3.0ch12	66209049	G	A	Hetero	28								Solyc03g098280.3.1, Solyc06g072300.3.1, Solyc07g049610.1.1, Solyc12g098980.2.1, Solyc11g066100.2.1, Solyc04g081580.3.1, Solyc04g074410.2.1, Solyc04g074450.1.1, Solyc08g005690.1.1
	Sly_MIR168b	SL3.0ch12	66209049	G	A	Hetero	79								Solyc03g098280.3.1, Solyc06g072300.3.1, Solyc07g049610.1.1, Solyc12g098980.2.1, Solyc11g066100.2.1, Solyc04g081580.3.1, Solyc04g074410.2.1, Solyc04g074450.1.1, Solyc08g005690.1.1
	Sly_MIR168b	SL3.0ch12	66209049	G	A	Hetero	91								Solyc03g098280.3.1, Solyc06g072300.3.1, Solyc07g049610.1.1, Solyc12g098980.2.1, Solyc11g066100.2.1, Solyc04g081580.3.1, Solyc04g074410.2.1, Solyc04g074450.1.1, Solyc08g005690.1.1
	Sly_MIR169a	SL3.0ch01	46680861	A	C	Hetero	129								Solyc08g062210.3.1, Solyc06g084270.3.1, Solyc01g090900.3.1
	Sly_MIR169a	SL3.0ch01	46680942	A	G	Hetero	150								Solyc08g062210.3.1, Solyc06g084270.3.1, Solyc01g090900.3.1
	Sly_MIR169a	SL3.0ch01	46680991	C	A	Hetero	33								Solyc08g062210.3.1, Solyc06g084270.3.1, Solyc01g090900.3.1
	Sly_MIR169b	SL3.0ch07	2174920	G	A	Homo	86								Solyc03g121940.3.1, Solyc01g087240.3.1, Solyc01g108040.1.1, Solyc01g008490.3.1, Solyc06g068930.2.1, Solyc02g065070.3.1, Solyc01g103720.3.1, Solyc02g068740.3.1, Solyc09g055910.3.1, Solyc02g088120.3.1, Solyc07g007480.2.1, Solyc08g062210.3.1, Solyc12g009050.2.1
	Sly_MIR169d	SL3.0ch07	2171830	T	C	Homo	86								Solyc02g088120.3.1, Solyc03g121940.3.1, Solyc07g007480.2.1, Solyc08g062210.3.1, Solyc01g008490.3.1, Solyc12g009050.2.1
	Sly_MIR169f	SL3.0ch03	61533324	A	G	Homo	86								Solyc01g006930.3.1, Solyc01g108880.3.1, Solyc02g082270.3.1, Solyc06g069560.2.1, Solyc08g008380.3.1, Solyc11g061770.2.1, Solyc02g088120.3.1, Solyc03g121940.3.1, Solyc07g007480.2.1, Solyc08g062210.3.1, Solyc01g008490.3.1, Solyc12g009050.2.1
	Sly_MIR169f	SL3.0ch03	61533349	C	T	Homo	86								Solyc01g006930.3.1, Solyc01g108880.3.1, Solyc02g082270.3.1, Solyc06g069560.2.1, Solyc08g008380.3.1, Solyc11g061770.2.1, Solyc02g088120.3.1, Solyc03g121940.3.1, Solyc07g007480.2.1, Solyc08g062210.3.1, Solyc01g008490.3.1, Solyc12g009050.2.1
	Sly_MIR169h	SL3.0ch07	4134983	G	T	Hetero	61								Solyc08g062210.3.1, Solyc09g065520.3.1
	Sly_MIR169k	SL3.0ch07	2180866	T	A	Homo	86	Solyc07g007480.2	UTR_3	NONCODING	NA/NA	NA	NA	NA	Solyc02g088120.3.1, Solyc03g121940.3.1, Solyc07g007480.2.1, Solyc08g062210.3.1, Solyc01g008490.3.1, Solyc12g009050.2.1
	Sly_MIR170	SL3.0ch07	60893357	C	T	Hetero	32								Solyc01g090950.3.1, Solyc05g050600.3.1, Solyc01g056690.3.1, Solyc01g103990.3.1, Solyc03g095840.3.1, Solyc03g097440.3.1, Solyc04g072290.3.1, Solyc06g053400.3.1, Solyc10g081900.2.1, Solyc12g006830.2.1, Solyc12g096760.2.1, Solyc08g078800.1.1
	Sly_MIR171c	SL3.0ch12	519886	C	T	Hetero	159								Solyc08g078800.1.1, Solyc01g090350.3.1, Solyc11g020670.1.1, Solyc01g107980.3.1, Solyc02g079100.3.1, Solyc03g093800.1.1, Solyc05g051400.3.1, Solyc06g066090.3.1, Solyc07g064080.3.1, Solyc11g010680.3.1, Solyc01g090950.3.1
	Sly_MIR171d	SL3.0ch12	2882940	A	T	Hetero	32								Solyc08g078800.1.1, Solyc11g013150.1.1, Solyc07g049180.3.1, Solyc01g080910.2.1, Solyc02g032450.3.1, Solyc02g093340.3.1, Solyc03g115167.1.1, Solyc10g054590.2.1, Solyc10g083610.2.1, Solyc11g011140.2.1, Solyc01g090950.3.1
	Sly_MIR171j	SL3.0ch03	54024641	A	G	Hetero	85								Solyc11g013150.1.1, Solyc03g117760.3.1, Solyc08g082530.3.1, Solyc01g080910.2.1, Solyc03g118020.3.1, Solyc05g006010.3.1, Solyc07g045290.3.1, Solyc08g005630.3.1, Solyc08g008030.3.1, Solyc07g063860.3.1, Solyc08g069180.3.1, Solyc12g042177.1.1
	Sly_MIR171j	SL3.0ch03	54024641	A	G	Hetero	86								Solyc11g013150.1.1, Solyc03g117760.3.1, Solyc08g082530.3.1, Solyc01g080910.2.1, Solyc03g118020.3.1, Solyc05g006010.3.1, Solyc07g045290.3.1, Solyc08g005630.3.1, Solyc08g008030.3.1, Solyc07g063860.3.1, Solyc08g069180.3.1, Solyc12g042177.1.1
	Sly_MIR171k	SL3.0ch07	2683327	T	A	Hetero	157								Solyc08g078800.1.1, Solyc11g013150.1.1, Solyc08g015960.3.1, Solyc03g117760.3.1, Solyc02g091100.3.1, Solyc03g096380.3.1, Solyc03g116740.3.1, Solyc05g053210.3.1, Solyc06g050120.3.1, Solyc07g006790.3.1, Solyc07g065050.3.1, Solyc09g082110.3.1, Solyc09g082160.3.1, Solyc09g091470.3.1, Solyc09g092090.3.1, Solyc10g085980.2.1, Solyc11g007540.2.1, Solyc12g095880.2.1, Solyc01g090950.3.1
	Sly_MIR171k	SL3.0ch07	2683383	C	A	Hetero	18								Solyc08g078800.1.1, Solyc11g013150.1.1, Solyc08g015960.3.1, Solyc03g117760.3.1, Solyc02g091100.3.1, Solyc03g096380.3.1, Solyc03g116740.3.1, Solyc05g053210.3.1, Solyc06g050120.3.1, Solyc07g006790.3.1, Solyc07g065050.3.1, Solyc09g082110.3.1, Solyc09g082160.3.1, Solyc09g091470.3.1, Solyc09g092090.3.1, Solyc10g085980.2.1, Solyc11g007540.2.1, Solyc12g095880.2.1, Solyc01g090950.3.1
	Sly_MIR172a	SL3.0ch06	46670413	C	T	Hetero	79								Solyc04g049800.3.1, Solyc06g075510.3.1, Solyc11g072600.2.1, Solyc01g090460.3.1, Solyc01g005030.3.1, Solyc05g052600.3.1, Solyc01g111910.3.1, Solyc03g007210.3.1, Solyc07g008250.3.1, Solyc07g054540.3.1, Solyc09g075020.3.1, Solyc02g064960.3.1, Solyc02g093150.3.1, Solyc03g044300.3.1, Solyc09g007260.3.1, Solyc10g084340.2.1
	Sly_MIR172a	SL3.0ch06	46670413	C	T	Hetero	81								Solyc04g049800.3.1, Solyc06g075510.3.1, Solyc11g072600.2.1, Solyc01g090460.3.1, Solyc01g005030.3.1, Solyc05g052600.3.1, Solyc01g111910.3.1, Solyc03g007210.3.1, Solyc07g008250.3.1, Solyc07g054540.3.1, Solyc09g075020.3.1, Solyc02g064960.3.1, Solyc02g093150.3.1, Solyc03g044300.3.1, Solyc09g007260.3.1, Solyc10g084340.2.1
	Sly_MIR172a	SL3.0ch06	46670413	C	T	Homo	86								Solyc04g049800.3.1, Solyc06g075510.3.1, Solyc11g072600.2.1, Solyc01g090460.3.1, Solyc01g005030.3.1, Solyc05g052600.3.1, Solyc01g111910.3.1, Solyc03g007210.3.1, Solyc07g008250.3.1, Solyc07g054540.3.1, Solyc09g075020.3.1, Solyc02g064960.3.1, Solyc02g093150.3.1, Solyc03g044300.3.1, Solyc09g007260.3.1, Solyc10g084340.2.1
	Sly_MIR172a	SL3.0ch06	46670469	C	T	Homo	86								Solyc04g049800.3.1, Solyc06g075510.3.1, Solyc11g072600.2.1, Solyc01g090460.3.1, Solyc01g005030.3.1, Solyc05g052600.3.1, Solyc01g111910.3.1, Solyc03g007210.3.1, Solyc07g008250.3.1, Solyc07g054540.3.1, Solyc09g075020.3.1, Solyc02g064960.3.1, Solyc02g093150.3.1, Solyc03g044300.3.1, Solyc09g007260.3.1, Solyc10g084340.2.1
	Sly_MIR172b	SL3.0ch11	54692228	A	G	Homo	17								Solyc04g049800.3.1, Solyc06g075510.3.1, Solyc11g072600.2.1, Solyc02g064960.3.1, Solyc02g093150.3.1, Solyc03g044300.3.1, Solyc09g007260.3.1, Solyc10g084340.2.1
	Sly_MIR172b	SL3.0ch11	54692228	A	G	Hetero	40								Solyc04g049800.3.1, Solyc06g075510.3.1, Solyc11g072600.2.1, Solyc02g064960.3.1, Solyc02g093150.3.1, Solyc03g044300.3.1, Solyc09g007260.3.1, Solyc10g084340.2.1
	Sly_MIR172b	SL3.0ch11	54692228	A	G	Hetero	82								Solyc04g049800.3.1, Solyc06g075510.3.1, Solyc11g072600.2.1, Solyc02g064960.3.1, Solyc02g093150.3.1, Solyc03g044300.3.1, Solyc09g007260.3.1, Solyc10g084340.2.1
	Sly_MIR172b	SL3.0ch11	54692228	A	G	Hetero	85								Solyc04g049800.3.1, Solyc06g075510.3.1, Solyc11g072600.2.1, Solyc02g064960.3.1, Solyc02g093150.3.1, Solyc03g044300.3.1, Solyc09g007260.3.1, Solyc10g084340.2.1
	Sly_MIR172b	SL3.0ch11	54692228	A	G	Homo	118								Solyc04g049800.3.1, Solyc06g075510.3.1, Solyc11g072600.2.1, Solyc02g064960.3.1, Solyc02g093150.3.1, Solyc03g044300.3.1, Solyc09g007260.3.1, Solyc10g084340.2.1
	Sly_MIR172b	SL3.0ch11	54692228	A	G	Homo	129								Solyc04g049800.3.1, Solyc06g075510.3.1, Solyc11g072600.2.1, Solyc02g064960.3.1, Solyc02g093150.3.1, Solyc03g044300.3.1, Solyc09g007260.3.1, Solyc10g084340.2.1
	Sly_MIR172b	SL3.0ch11	54692321	C	T	Homo	17								Solyc04g049800.3.1, Solyc06g075510.3.1, Solyc11g072600.2.1, Solyc02g064960.3.1, Solyc02g093150.3.1, Solyc03g044300.3.1, Solyc09g007260.3.1, Solyc10g084340.2.1
	Sly_MIR172b	SL3.0ch11	54692321	C	T	Hetero	40								Solyc04g049800.3.1, Solyc06g075510.3.1, Solyc11g072600.2.1, Solyc02g064960.3.1, Solyc02g093150.3.1, Solyc03g044300.3.1, Solyc09g007260.3.1, Solyc10g084340.2.1
	Sly_MIR172b	SL3.0ch11	54692321	C	T	Hetero	82								Solyc04g049800.3.1, Solyc06g075510.3.1, Solyc11g072600.2.1, Solyc02g064960.3.1, Solyc02g093150.3.1, Solyc03g044300.3.1, Solyc09g007260.3.1, Solyc10g084340.2.1
	Sly_MIR172b	SL3.0ch11	54692321	C	T	Hetero	85								Solyc04g049800.3.1, Solyc06g075510.3.1, Solyc11g072600.2.1, Solyc02g064960.3.1, Solyc02g093150.3.1, Solyc03g044300.3.1, Solyc09g007260.3.1, Solyc10g084340.2.1
	Sly_MIR172b	SL3.0ch11	54692321	C	T	Homo	118								Solyc04g049800.3.1, Solyc06g075510.3.1, Solyc11g072600.2.1, Solyc02g064960.3.1, Solyc02g093150.3.1, Solyc03g044300.3.1, Solyc09g007260.3.1, Solyc10g084340.2.1
	Sly_MIR172b	SL3.0ch11	54692321	C	T	Homo	129								Solyc04g049800.3.1, Solyc06g075510.3.1, Solyc11g072600.2.1, Solyc02g064960.3.1, Solyc02g093150.3.1, Solyc03g044300.3.1, Solyc09g007260.3.1, Solyc10g084340.2.1
	Sly_MIR172c	SL3.0ch04	4093971	C	T	Hetero	79								Solyc03g121340.1.1, Solyc04g058170.1.1, Solyc12g008960.2.1, Solyc03g112670.3.1, Solyc01g009040.3.1, Solyc03g119450.3.1, Solyc04g014460.3.1, Solyc04g081440.3.1, Solyc05g005320.1.1, Solyc06g008700.3.1, Solyc07g006035.1.1, Solyc08g079260.3.1, Solyc09g074360.3.1, Solyc04g049800.3.1, Solyc06g075510.3.1, Solyc11g072600.2.1, Solyc02g064960.3.1, Solyc02g093150.3.1, Solyc03g044300.3.1, Solyc09g007260.3.1,…
	Sly_MIR172c	SL3.0ch04	4093971	C	T	Hetero	81								Solyc03g121340.1.1, Solyc04g058170.1.1, Solyc12g008960.2.1, Solyc03g112670.3.1, Solyc01g009040.3.1, Solyc03g119450.3.1, Solyc04g014460.3.1, Solyc04g081440.3.1, Solyc05g005320.1.1, Solyc06g008700.3.1, Solyc07g006035.1.1, Solyc08g079260.3.1, Solyc09g074360.3.1, Solyc04g049800.3.1, Solyc06g075510.3.1, Solyc11g072600.2.1, Solyc02g064960.3.1, Solyc02g093150.3.1, Solyc03g044300.3.1, Solyc09g007260.3.1,…
	Sly_MIR172c	SL3.0ch04	4093971	C	T	Hetero	86								Solyc03g121340.1.1, Solyc04g058170.1.1, Solyc12g008960.2.1, Solyc03g112670.3.1, Solyc01g009040.3.1, Solyc03g119450.3.1, Solyc04g014460.3.1, Solyc04g081440.3.1, Solyc05g005320.1.1, Solyc06g008700.3.1, Solyc07g006035.1.1, Solyc08g079260.3.1, Solyc09g074360.3.1, Solyc04g049800.3.1, Solyc06g075510.3.1, Solyc11g072600.2.1, Solyc02g064960.3.1, Solyc02g093150.3.1, Solyc03g044300.3.1, Solyc09g007260.3.1,…
	Sly_MIR172e	SL3.0ch05	66041812	C	T	Hetero	85								Solyc04g049800.3.1, Solyc06g075510.3.1, Solyc11g072600.2.1, Solyc02g064960.3.1, Solyc02g093150.3.1, Solyc03g044300.3.1, Solyc09g007260.3.1, Solyc10g084340.2.1
	Sly_MIR172h	SL3.0ch10	63860896	C	T	Hetero	79								Solyc09g007260.3.1, Solyc10g084340.2.1, Solyc07g009240.2.1, Solyc01g091550.3.1, Solyc03g026020.3.1, Solyc09g098160.3.1, Solyc01g080010.2.1, Solyc01g080270.3.1, Solyc01g086690.2.1, Solyc02g063270.3.1, Solyc02g065170.3.1, Solyc04g009060.3.1, Solyc06g069360.3.1, Solyc07g065200.3.1, Solyc02g064960.3.1, Solyc02g093150.3.1, Solyc03g044300.3.1, Solyc04g049800.3.1, Solyc06g075510.3.1, Solyc11g072600.2.1
	Sly_MIR172h	SL3.0ch10	63860896	C	T	Hetero	81								Solyc09g007260.3.1, Solyc10g084340.2.1, Solyc07g009240.2.1, Solyc01g091550.3.1, Solyc03g026020.3.1, Solyc09g098160.3.1, Solyc01g080010.2.1, Solyc01g080270.3.1, Solyc01g086690.2.1, Solyc02g063270.3.1, Solyc02g065170.3.1, Solyc04g009060.3.1, Solyc06g069360.3.1, Solyc07g065200.3.1, Solyc02g064960.3.1, Solyc02g093150.3.1, Solyc03g044300.3.1, Solyc04g049800.3.1, Solyc06g075510.3.1, Solyc11g072600.2.1
	Sly_MIR172h	SL3.0ch10	63860905	T	C	Hetero	79								Solyc09g007260.3.1, Solyc10g084340.2.1, Solyc07g009240.2.1, Solyc01g091550.3.1, Solyc03g026020.3.1, Solyc09g098160.3.1, Solyc01g080010.2.1, Solyc01g080270.3.1, Solyc01g086690.2.1, Solyc02g063270.3.1, Solyc02g065170.3.1, Solyc04g009060.3.1, Solyc06g069360.3.1, Solyc07g065200.3.1, Solyc02g064960.3.1, Solyc02g093150.3.1, Solyc03g044300.3.1, Solyc04g049800.3.1, Solyc06g075510.3.1, Solyc11g072600.2.1
	Sly_MIR172h	SL3.0ch10	63860905	T	C	Hetero	81								Solyc09g007260.3.1, Solyc10g084340.2.1, Solyc07g009240.2.1, Solyc01g091550.3.1, Solyc03g026020.3.1, Solyc09g098160.3.1, Solyc01g080010.2.1, Solyc01g080270.3.1, Solyc01g086690.2.1, Solyc02g063270.3.1, Solyc02g065170.3.1, Solyc04g009060.3.1, Solyc06g069360.3.1, Solyc07g065200.3.1, Solyc02g064960.3.1, Solyc02g093150.3.1, Solyc03g044300.3.1, Solyc04g049800.3.1, Solyc06g075510.3.1, Solyc11g072600.2.1
	Sly_MIR172h	SL3.0ch10	63860950	A	T	Hetero	79								Solyc09g007260.3.1, Solyc10g084340.2.1, Solyc07g009240.2.1, Solyc01g091550.3.1, Solyc03g026020.3.1, Solyc09g098160.3.1, Solyc01g080010.2.1, Solyc01g080270.3.1, Solyc01g086690.2.1, Solyc02g063270.3.1, Solyc02g065170.3.1, Solyc04g009060.3.1, Solyc06g069360.3.1, Solyc07g065200.3.1, Solyc02g064960.3.1, Solyc02g093150.3.1, Solyc03g044300.3.1, Solyc04g049800.3.1, Solyc06g075510.3.1, Solyc11g072600.2.1
	Sly_MIR172h	SL3.0ch10	63860950	A	T	Hetero	81								Solyc09g007260.3.1, Solyc10g084340.2.1, Solyc07g009240.2.1, Solyc01g091550.3.1, Solyc03g026020.3.1, Solyc09g098160.3.1, Solyc01g080010.2.1, Solyc01g080270.3.1, Solyc01g086690.2.1, Solyc02g063270.3.1, Solyc02g065170.3.1, Solyc04g009060.3.1, Solyc06g069360.3.1, Solyc07g065200.3.1, Solyc02g064960.3.1, Solyc02g093150.3.1, Solyc03g044300.3.1, Solyc04g049800.3.1, Solyc06g075510.3.1, Solyc11g072600.2.1
	Sly_MIR1919d	SL3.0ch12	6988997	G	T	Hetero	22								Solyc04g015620.3.1, Solyc09g083000.3.1, Solyc11g072450.2.1
	Sly_MIR319a	SL3.0ch08	64904283	A	G	Hetero	98								Solyc01g009070.3.1, Solyc07g053410.3.1, Solyc02g077250.2.1, Solyc05g012840.1.1, Solyc08g081430.3.1, Solyc08g008220.3.1, Solyc04g011650.3.1, Solyc08g061850.3.1, Solyc08g061960.3.1, Solyc11g071890.2.1, Solyc03g119530.3.1, Solyc02g079010.3.1
	Sly_MIR319a	SL3.0ch08	64904380	C	T	Hetero	98								Solyc01g009070.3.1, Solyc07g053410.3.1, Solyc02g077250.2.1, Solyc05g012840.1.1, Solyc08g081430.3.1, Solyc08g008220.3.1, Solyc04g011650.3.1, Solyc08g061850.3.1, Solyc08g061960.3.1, Solyc11g071890.2.1, Solyc03g119530.3.1, Solyc02g079010.3.1
	Sly_MIR319a	SL3.0ch08	64904438	C	A	Hetero	98								Solyc01g009070.3.1, Solyc07g053410.3.1, Solyc02g077250.2.1, Solyc05g012840.1.1, Solyc08g081430.3.1, Solyc08g008220.3.1, Solyc04g011650.3.1, Solyc08g061850.3.1, Solyc08g061960.3.1, Solyc11g071890.2.1, Solyc03g119530.3.1, Solyc02g079010.3.1
	Sly_MIR319a	SL3.0ch08	64904445	C	T	Hetero	98								Solyc01g009070.3.1, Solyc07g053410.3.1, Solyc02g077250.2.1, Solyc05g012840.1.1, Solyc08g081430.3.1, Solyc08g008220.3.1, Solyc04g011650.3.1, Solyc08g061850.3.1, Solyc08g061960.3.1, Solyc11g071890.2.1, Solyc03g119530.3.1, Solyc02g079010.3.1
	Sly_MIR319b	SL3.0ch06	1550525	C	A	Hetero	10								Solyc03g119530.3.1, Solyc01g009070.3.1, Solyc02g079010.3.1
	Sly_MIR319d	SL3.0ch03	69225873	A	T	Homo	25	Solyc03g119020.2	UTR_3	NONCODING	NA/NA	NA	NA	NA	Solyc08g048370.3.1, Solyc07g062680.2.1, Solyc09g014780.3.1, Solyc04g005450.3.1, Solyc07g064130.2.1, Solyc01g079150.3.1, Solyc01g006020.3.1, Solyc01g090950.3.1, Solyc01g091720.3.1, Solyc01g106090.3.1, Solyc01g109050.2.1, Solyc02g081070.3.1, Solyc02g081390.3.1, Solyc02g086585.1.1, Solyc02g092080.2.1, Solyc03g095985.1.1, Solyc04g080730.3.1, Solyc05g051570.3.1, Solyc05g056490.3.1, Solyc06g076360.3.1,…
	Sly_MIR319d	SL3.0ch03	69225941	T	C	Homo	25	Solyc03g119020.2	UTR_3	NONCODING	NA/NA	NA	NA	NA	Solyc08g048370.3.1, Solyc07g062680.2.1, Solyc09g014780.3.1, Solyc04g005450.3.1, Solyc07g064130.2.1, Solyc01g079150.3.1, Solyc01g006020.3.1, Solyc01g090950.3.1, Solyc01g091720.3.1, Solyc01g106090.3.1, Solyc01g109050.2.1, Solyc02g081070.3.1, Solyc02g081390.3.1, Solyc02g086585.1.1, Solyc02g092080.2.1, Solyc03g095985.1.1, Solyc04g080730.3.1, Solyc05g051570.3.1, Solyc05g056490.3.1, Solyc06g076360.3.1,…
	Sly_MIR319e	SL3.0ch12	63049925	G	A	Hetero	98								Solyc07g053410.3.1, Solyc02g077250.2.1, Solyc05g012840.1.1, Solyc08g081430.3.1, Solyc08g008220.3.1, Solyc03g097740.1.1, Solyc08g061850.3.1, Solyc09g064850.3.1, Solyc03g119530.3.1, Solyc01g009070.3.1, Solyc02g079010.3.1
	Sly_MIR319f	SL3.0ch03	69596907	T	C	Hetero	32	Solyc03g119530.3	UTR_3	NONCODING	NA/NA	NA	NA	NA	Solyc01g009070.3.1, Solyc06g073640.3.1, Solyc11g072060.2.1, Solyc02g079010.3.1, Solyc02g062040.3.1, Solyc10g085555.1.1, Solyc12g014120.2.1, Solyc04g064560.3.1, Solyc06g048730.3.1, Solyc01g068240.3.1, Solyc02g087260.1.1, Solyc03g033620.3.1, Solyc06g068480.3.1, Solyc06g084550.3.1, Solyc08g080140.3.1, Solyc09g074650.3.1, Solyc03g119530.3.1
	Sly_MIR319f	SL3.0ch03	69596907	T	C	Homo	58	Solyc03g119530.3	UTR_3	NONCODING	NA/NA	NA	NA	NA	Solyc01g009070.3.1, Solyc06g073640.3.1, Solyc11g072060.2.1, Solyc02g079010.3.1, Solyc02g062040.3.1, Solyc10g085555.1.1, Solyc12g014120.2.1, Solyc04g064560.3.1, Solyc06g048730.3.1, Solyc01g068240.3.1, Solyc02g087260.1.1, Solyc03g033620.3.1, Solyc06g068480.3.1, Solyc06g084550.3.1, Solyc08g080140.3.1, Solyc09g074650.3.1, Solyc03g119530.3.1
	Sly_MIR319f	SL3.0ch03	69596919	C	T	Hetero	32	Solyc03g119530.3	UTR_3	NONCODING	NA/NA	NA	NA	NA	Solyc01g009070.3.1, Solyc06g073640.3.1, Solyc11g072060.2.1, Solyc02g079010.3.1, Solyc02g062040.3.1, Solyc10g085555.1.1, Solyc12g014120.2.1, Solyc04g064560.3.1, Solyc06g048730.3.1, Solyc01g068240.3.1, Solyc02g087260.1.1, Solyc03g033620.3.1, Solyc06g068480.3.1, Solyc06g084550.3.1, Solyc08g080140.3.1, Solyc09g074650.3.1, Solyc03g119530.3.1
	Sly_MIR319f	SL3.0ch03	69596919	C	T	Homo	58	Solyc03g119530.3	UTR_3	NONCODING	NA/NA	NA	NA	NA	Solyc01g009070.3.1, Solyc06g073640.3.1, Solyc11g072060.2.1, Solyc02g079010.3.1, Solyc02g062040.3.1, Solyc10g085555.1.1, Solyc12g014120.2.1, Solyc04g064560.3.1, Solyc06g048730.3.1, Solyc01g068240.3.1, Solyc02g087260.1.1, Solyc03g033620.3.1, Solyc06g068480.3.1, Solyc06g084550.3.1, Solyc08g080140.3.1, Solyc09g074650.3.1, Solyc03g119530.3.1
	Sly_MIR390b	SL3.0ch09	8388499	G	T	Hetero	25								Solyc09g091900.3.1, Solyc03g096935.1.1, Solyc02g072300.3.1, Solyc05g009010.1.1, Solyc09g064930.3.1
	Sly_MIR390b	SL3.0ch09	8388548	T	C	Hetero	25								Solyc09g091900.3.1, Solyc03g096935.1.1, Solyc02g072300.3.1, Solyc05g009010.1.1, Solyc09g064930.3.1
	Sly_MIR390c	SL3.0ch06	1370720	A	G	Hetero	32								Solyc10g037910.2.1, Solyc03g083540.3.1, Solyc06g005810.3.1, Solyc06g060340.3.1, Solyc09g064930.3.1, Solyc09g091900.3.1
	Sly_MIR390c	SL3.0ch06	1370720	A	G	Hetero	33								Solyc10g037910.2.1, Solyc03g083540.3.1, Solyc06g005810.3.1, Solyc06g060340.3.1, Solyc09g064930.3.1, Solyc09g091900.3.1
	Sly_MIR390c	SL3.0ch06	1370720	A	G	Homo	86								Solyc10g037910.2.1, Solyc03g083540.3.1, Solyc06g005810.3.1, Solyc06g060340.3.1, Solyc09g064930.3.1, Solyc09g091900.3.1
	Sly_MIR391	SL3.0ch06	4540529	A	G	Hetero	98								Solyc03g112550.3.1, Solyc01g104660.3.1, Solyc02g038740.3.1, Solyc02g082260.3.1, Solyc09g098040.3.1, Solyc12g057160.1.1
	Sly_MIR394a	SL3.0ch04	65977260	T	G	Hetero	93								Solyc05g015520.3.1, Solyc08g076885.1.1, Solyc03g005730.3.1, Solyc12g044860.2.1, Solyc04g015150.3.1, Solyc12g036250.2.1, Solyc01g006610.2.1, Solyc01g006980.3.1, Solyc01g010490.3.1, Solyc02g014720.3.1, Solyc04g016380.3.1, Solyc04g081320.3.1, Solyc05g008370.1.1, Solyc06g076850.3.1, Solyc07g042680.3.1, Solyc07g042890.3.1, Solyc07g047720.3.1, Solyc07g053720.3.1, Solyc08g080940.3.1, Solyc09g061280.3.1,…
	Sly_MIR394a	SL3.0ch04	65977285	A	C	Homo	25								Solyc05g015520.3.1, Solyc08g076885.1.1, Solyc03g005730.3.1, Solyc12g044860.2.1, Solyc04g015150.3.1, Solyc12g036250.2.1, Solyc01g006610.2.1, Solyc01g006980.3.1, Solyc01g010490.3.1, Solyc02g014720.3.1, Solyc04g016380.3.1, Solyc04g081320.3.1, Solyc05g008370.1.1, Solyc06g076850.3.1, Solyc07g042680.3.1, Solyc07g042890.3.1, Solyc07g047720.3.1, Solyc07g053720.3.1, Solyc08g080940.3.1, Solyc09g061280.3.1,…
	Sly_MIR394a	SL3.0ch04	65977285	A	C	Hetero	33								Solyc05g015520.3.1, Solyc08g076885.1.1, Solyc03g005730.3.1, Solyc12g044860.2.1, Solyc04g015150.3.1, Solyc12g036250.2.1, Solyc01g006610.2.1, Solyc01g006980.3.1, Solyc01g010490.3.1, Solyc02g014720.3.1, Solyc04g016380.3.1, Solyc04g081320.3.1, Solyc05g008370.1.1, Solyc06g076850.3.1, Solyc07g042680.3.1, Solyc07g042890.3.1, Solyc07g047720.3.1, Solyc07g053720.3.1, Solyc08g080940.3.1, Solyc09g061280.3.1,…
	Sly_MIR394a	SL3.0ch04	65977285	A	C	Hetero	43								Solyc05g015520.3.1, Solyc08g076885.1.1, Solyc03g005730.3.1, Solyc12g044860.2.1, Solyc04g015150.3.1, Solyc12g036250.2.1, Solyc01g006610.2.1, Solyc01g006980.3.1, Solyc01g010490.3.1, Solyc02g014720.3.1, Solyc04g016380.3.1, Solyc04g081320.3.1, Solyc05g008370.1.1, Solyc06g076850.3.1, Solyc07g042680.3.1, Solyc07g042890.3.1, Solyc07g047720.3.1, Solyc07g053720.3.1, Solyc08g080940.3.1, Solyc09g061280.3.1,…
	Sly_MIR394a	SL3.0ch04	65977285	A	C	Hetero	79								Solyc05g015520.3.1, Solyc08g076885.1.1, Solyc03g005730.3.1, Solyc12g044860.2.1, Solyc04g015150.3.1, Solyc12g036250.2.1, Solyc01g006610.2.1, Solyc01g006980.3.1, Solyc01g010490.3.1, Solyc02g014720.3.1, Solyc04g016380.3.1, Solyc04g081320.3.1, Solyc05g008370.1.1, Solyc06g076850.3.1, Solyc07g042680.3.1, Solyc07g042890.3.1, Solyc07g047720.3.1, Solyc07g053720.3.1, Solyc08g080940.3.1, Solyc09g061280.3.1,…
	Sly_MIR394a	SL3.0ch04	65977285	A	C	Hetero	81								Solyc05g015520.3.1, Solyc08g076885.1.1, Solyc03g005730.3.1, Solyc12g044860.2.1, Solyc04g015150.3.1, Solyc12g036250.2.1, Solyc01g006610.2.1, Solyc01g006980.3.1, Solyc01g010490.3.1, Solyc02g014720.3.1, Solyc04g016380.3.1, Solyc04g081320.3.1, Solyc05g008370.1.1, Solyc06g076850.3.1, Solyc07g042680.3.1, Solyc07g042890.3.1, Solyc07g047720.3.1, Solyc07g053720.3.1, Solyc08g080940.3.1, Solyc09g061280.3.1,…
	Sly_MIR394a	SL3.0ch04	65977285	A	C	Homo	82								Solyc05g015520.3.1, Solyc08g076885.1.1, Solyc03g005730.3.1, Solyc12g044860.2.1, Solyc04g015150.3.1, Solyc12g036250.2.1, Solyc01g006610.2.1, Solyc01g006980.3.1, Solyc01g010490.3.1, Solyc02g014720.3.1, Solyc04g016380.3.1, Solyc04g081320.3.1, Solyc05g008370.1.1, Solyc06g076850.3.1, Solyc07g042680.3.1, Solyc07g042890.3.1, Solyc07g047720.3.1, Solyc07g053720.3.1, Solyc08g080940.3.1, Solyc09g061280.3.1,…
	Sly_MIR394a	SL3.0ch04	65977285	A	C	Homo	85								Solyc05g015520.3.1, Solyc08g076885.1.1, Solyc03g005730.3.1, Solyc12g044860.2.1, Solyc04g015150.3.1, Solyc12g036250.2.1, Solyc01g006610.2.1, Solyc01g006980.3.1, Solyc01g010490.3.1, Solyc02g014720.3.1, Solyc04g016380.3.1, Solyc04g081320.3.1, Solyc05g008370.1.1, Solyc06g076850.3.1, Solyc07g042680.3.1, Solyc07g042890.3.1, Solyc07g047720.3.1, Solyc07g053720.3.1, Solyc08g080940.3.1, Solyc09g061280.3.1,…
	Sly_MIR394a	SL3.0ch04	65977285	A	C	Hetero	93								Solyc05g015520.3.1, Solyc08g076885.1.1, Solyc03g005730.3.1, Solyc12g044860.2.1, Solyc04g015150.3.1, Solyc12g036250.2.1, Solyc01g006610.2.1, Solyc01g006980.3.1, Solyc01g010490.3.1, Solyc02g014720.3.1, Solyc04g016380.3.1, Solyc04g081320.3.1, Solyc05g008370.1.1, Solyc06g076850.3.1, Solyc07g042680.3.1, Solyc07g042890.3.1, Solyc07g047720.3.1, Solyc07g053720.3.1, Solyc08g080940.3.1, Solyc09g061280.3.1,…
	Sly_MIR394a	SL3.0ch04	65977285	A	C	Hetero	98								Solyc05g015520.3.1, Solyc08g076885.1.1, Solyc03g005730.3.1, Solyc12g044860.2.1, Solyc04g015150.3.1, Solyc12g036250.2.1, Solyc01g006610.2.1, Solyc01g006980.3.1, Solyc01g010490.3.1, Solyc02g014720.3.1, Solyc04g016380.3.1, Solyc04g081320.3.1, Solyc05g008370.1.1, Solyc06g076850.3.1, Solyc07g042680.3.1, Solyc07g042890.3.1, Solyc07g047720.3.1, Solyc07g053720.3.1, Solyc08g080940.3.1, Solyc09g061280.3.1,…
	Sly_MIR394a	SL3.0ch04	65977285	A	C	Hetero	106								Solyc05g015520.3.1, Solyc08g076885.1.1, Solyc03g005730.3.1, Solyc12g044860.2.1, Solyc04g015150.3.1, Solyc12g036250.2.1, Solyc01g006610.2.1, Solyc01g006980.3.1, Solyc01g010490.3.1, Solyc02g014720.3.1, Solyc04g016380.3.1, Solyc04g081320.3.1, Solyc05g008370.1.1, Solyc06g076850.3.1, Solyc07g042680.3.1, Solyc07g042890.3.1, Solyc07g047720.3.1, Solyc07g053720.3.1, Solyc08g080940.3.1, Solyc09g061280.3.1,…
	Sly_MIR394a	SL3.0ch04	65977285	A	C	Hetero	111								Solyc05g015520.3.1, Solyc08g076885.1.1, Solyc03g005730.3.1, Solyc12g044860.2.1, Solyc04g015150.3.1, Solyc12g036250.2.1, Solyc01g006610.2.1, Solyc01g006980.3.1, Solyc01g010490.3.1, Solyc02g014720.3.1, Solyc04g016380.3.1, Solyc04g081320.3.1, Solyc05g008370.1.1, Solyc06g076850.3.1, Solyc07g042680.3.1, Solyc07g042890.3.1, Solyc07g047720.3.1, Solyc07g053720.3.1, Solyc08g080940.3.1, Solyc09g061280.3.1,…
	Sly_MIR394a	SL3.0ch04	65977285	A	C	Hetero	112								Solyc05g015520.3.1, Solyc08g076885.1.1, Solyc03g005730.3.1, Solyc12g044860.2.1, Solyc04g015150.3.1, Solyc12g036250.2.1, Solyc01g006610.2.1, Solyc01g006980.3.1, Solyc01g010490.3.1, Solyc02g014720.3.1, Solyc04g016380.3.1, Solyc04g081320.3.1, Solyc05g008370.1.1, Solyc06g076850.3.1, Solyc07g042680.3.1, Solyc07g042890.3.1, Solyc07g047720.3.1, Solyc07g053720.3.1, Solyc08g080940.3.1, Solyc09g061280.3.1,…
	Sly_MIR394a	SL3.0ch04	65977285	A	C	Homo	114								Solyc05g015520.3.1, Solyc08g076885.1.1, Solyc03g005730.3.1, Solyc12g044860.2.1, Solyc04g015150.3.1, Solyc12g036250.2.1, Solyc01g006610.2.1, Solyc01g006980.3.1, Solyc01g010490.3.1, Solyc02g014720.3.1, Solyc04g016380.3.1, Solyc04g081320.3.1, Solyc05g008370.1.1, Solyc06g076850.3.1, Solyc07g042680.3.1, Solyc07g042890.3.1, Solyc07g047720.3.1, Solyc07g053720.3.1, Solyc08g080940.3.1, Solyc09g061280.3.1,…
	Sly_MIR394a	SL3.0ch04	65977285	A	C	Hetero	127								Solyc05g015520.3.1, Solyc08g076885.1.1, Solyc03g005730.3.1, Solyc12g044860.2.1, Solyc04g015150.3.1, Solyc12g036250.2.1, Solyc01g006610.2.1, Solyc01g006980.3.1, Solyc01g010490.3.1, Solyc02g014720.3.1, Solyc04g016380.3.1, Solyc04g081320.3.1, Solyc05g008370.1.1, Solyc06g076850.3.1, Solyc07g042680.3.1, Solyc07g042890.3.1, Solyc07g047720.3.1, Solyc07g053720.3.1, Solyc08g080940.3.1, Solyc09g061280.3.1,…
	Sly_MIR394a	SL3.0ch04	65977285	A	C	Hetero	147								Solyc05g015520.3.1, Solyc08g076885.1.1, Solyc03g005730.3.1, Solyc12g044860.2.1, Solyc04g015150.3.1, Solyc12g036250.2.1, Solyc01g006610.2.1, Solyc01g006980.3.1, Solyc01g010490.3.1, Solyc02g014720.3.1, Solyc04g016380.3.1, Solyc04g081320.3.1, Solyc05g008370.1.1, Solyc06g076850.3.1, Solyc07g042680.3.1, Solyc07g042890.3.1, Solyc07g047720.3.1, Solyc07g053720.3.1, Solyc08g080940.3.1, Solyc09g061280.3.1,…
	Sly_MIR394a	SL3.0ch04	65977285	A	C	Homo	149								Solyc05g015520.3.1, Solyc08g076885.1.1, Solyc03g005730.3.1, Solyc12g044860.2.1, Solyc04g015150.3.1, Solyc12g036250.2.1, Solyc01g006610.2.1, Solyc01g006980.3.1, Solyc01g010490.3.1, Solyc02g014720.3.1, Solyc04g016380.3.1, Solyc04g081320.3.1, Solyc05g008370.1.1, Solyc06g076850.3.1, Solyc07g042680.3.1, Solyc07g042890.3.1, Solyc07g047720.3.1, Solyc07g053720.3.1, Solyc08g080940.3.1, Solyc09g061280.3.1,…
	Sly_MIR394a	SL3.0ch04	65977292	T	A	Homo	25								Solyc05g015520.3.1, Solyc08g076885.1.1, Solyc03g005730.3.1, Solyc12g044860.2.1, Solyc04g015150.3.1, Solyc12g036250.2.1, Solyc01g006610.2.1, Solyc01g006980.3.1, Solyc01g010490.3.1, Solyc02g014720.3.1, Solyc04g016380.3.1, Solyc04g081320.3.1, Solyc05g008370.1.1, Solyc06g076850.3.1, Solyc07g042680.3.1, Solyc07g042890.3.1, Solyc07g047720.3.1, Solyc07g053720.3.1, Solyc08g080940.3.1, Solyc09g061280.3.1,…
	Sly_MIR394a	SL3.0ch04	65977292	T	A	Hetero	33								Solyc05g015520.3.1, Solyc08g076885.1.1, Solyc03g005730.3.1, Solyc12g044860.2.1, Solyc04g015150.3.1, Solyc12g036250.2.1, Solyc01g006610.2.1, Solyc01g006980.3.1, Solyc01g010490.3.1, Solyc02g014720.3.1, Solyc04g016380.3.1, Solyc04g081320.3.1, Solyc05g008370.1.1, Solyc06g076850.3.1, Solyc07g042680.3.1, Solyc07g042890.3.1, Solyc07g047720.3.1, Solyc07g053720.3.1, Solyc08g080940.3.1, Solyc09g061280.3.1,…
	Sly_MIR394a	SL3.0ch04	65977292	T	A	Hetero	79								Solyc05g015520.3.1, Solyc08g076885.1.1, Solyc03g005730.3.1, Solyc12g044860.2.1, Solyc04g015150.3.1, Solyc12g036250.2.1, Solyc01g006610.2.1, Solyc01g006980.3.1, Solyc01g010490.3.1, Solyc02g014720.3.1, Solyc04g016380.3.1, Solyc04g081320.3.1, Solyc05g008370.1.1, Solyc06g076850.3.1, Solyc07g042680.3.1, Solyc07g042890.3.1, Solyc07g047720.3.1, Solyc07g053720.3.1, Solyc08g080940.3.1, Solyc09g061280.3.1,…
	Sly_MIR394a	SL3.0ch04	65977292	T	A	Hetero	81								Solyc05g015520.3.1, Solyc08g076885.1.1, Solyc03g005730.3.1, Solyc12g044860.2.1, Solyc04g015150.3.1, Solyc12g036250.2.1, Solyc01g006610.2.1, Solyc01g006980.3.1, Solyc01g010490.3.1, Solyc02g014720.3.1, Solyc04g016380.3.1, Solyc04g081320.3.1, Solyc05g008370.1.1, Solyc06g076850.3.1, Solyc07g042680.3.1, Solyc07g042890.3.1, Solyc07g047720.3.1, Solyc07g053720.3.1, Solyc08g080940.3.1, Solyc09g061280.3.1,…
	Sly_MIR394a	SL3.0ch04	65977292	T	A	Homo	82								Solyc05g015520.3.1, Solyc08g076885.1.1, Solyc03g005730.3.1, Solyc12g044860.2.1, Solyc04g015150.3.1, Solyc12g036250.2.1, Solyc01g006610.2.1, Solyc01g006980.3.1, Solyc01g010490.3.1, Solyc02g014720.3.1, Solyc04g016380.3.1, Solyc04g081320.3.1, Solyc05g008370.1.1, Solyc06g076850.3.1, Solyc07g042680.3.1, Solyc07g042890.3.1, Solyc07g047720.3.1, Solyc07g053720.3.1, Solyc08g080940.3.1, Solyc09g061280.3.1,…
	Sly_MIR394a	SL3.0ch04	65977292	T	A	Hetero	93								Solyc05g015520.3.1, Solyc08g076885.1.1, Solyc03g005730.3.1, Solyc12g044860.2.1, Solyc04g015150.3.1, Solyc12g036250.2.1, Solyc01g006610.2.1, Solyc01g006980.3.1, Solyc01g010490.3.1, Solyc02g014720.3.1, Solyc04g016380.3.1, Solyc04g081320.3.1, Solyc05g008370.1.1, Solyc06g076850.3.1, Solyc07g042680.3.1, Solyc07g042890.3.1, Solyc07g047720.3.1, Solyc07g053720.3.1, Solyc08g080940.3.1, Solyc09g061280.3.1,…
	Sly_MIR394a	SL3.0ch04	65977292	T	A	Hetero	127								Solyc05g015520.3.1, Solyc08g076885.1.1, Solyc03g005730.3.1, Solyc12g044860.2.1, Solyc04g015150.3.1, Solyc12g036250.2.1, Solyc01g006610.2.1, Solyc01g006980.3.1, Solyc01g010490.3.1, Solyc02g014720.3.1, Solyc04g016380.3.1, Solyc04g081320.3.1, Solyc05g008370.1.1, Solyc06g076850.3.1, Solyc07g042680.3.1, Solyc07g042890.3.1, Solyc07g047720.3.1, Solyc07g053720.3.1, Solyc08g080940.3.1, Solyc09g061280.3.1,…
	Sly_MIR394a	SL3.0ch04	65977293	T	A	Homo	25								Solyc05g015520.3.1, Solyc08g076885.1.1, Solyc03g005730.3.1, Solyc12g044860.2.1, Solyc04g015150.3.1, Solyc12g036250.2.1, Solyc01g006610.2.1, Solyc01g006980.3.1, Solyc01g010490.3.1, Solyc02g014720.3.1, Solyc04g016380.3.1, Solyc04g081320.3.1, Solyc05g008370.1.1, Solyc06g076850.3.1, Solyc07g042680.3.1, Solyc07g042890.3.1, Solyc07g047720.3.1, Solyc07g053720.3.1, Solyc08g080940.3.1, Solyc09g061280.3.1,…
	Sly_MIR394a	SL3.0ch04	65977293	T	A	Hetero	33								Solyc05g015520.3.1, Solyc08g076885.1.1, Solyc03g005730.3.1, Solyc12g044860.2.1, Solyc04g015150.3.1, Solyc12g036250.2.1, Solyc01g006610.2.1, Solyc01g006980.3.1, Solyc01g010490.3.1, Solyc02g014720.3.1, Solyc04g016380.3.1, Solyc04g081320.3.1, Solyc05g008370.1.1, Solyc06g076850.3.1, Solyc07g042680.3.1, Solyc07g042890.3.1, Solyc07g047720.3.1, Solyc07g053720.3.1, Solyc08g080940.3.1, Solyc09g061280.3.1,…
	Sly_MIR394a	SL3.0ch04	65977293	T	A	Hetero	43								Solyc05g015520.3.1, Solyc08g076885.1.1, Solyc03g005730.3.1, Solyc12g044860.2.1, Solyc04g015150.3.1, Solyc12g036250.2.1, Solyc01g006610.2.1, Solyc01g006980.3.1, Solyc01g010490.3.1, Solyc02g014720.3.1, Solyc04g016380.3.1, Solyc04g081320.3.1, Solyc05g008370.1.1, Solyc06g076850.3.1, Solyc07g042680.3.1, Solyc07g042890.3.1, Solyc07g047720.3.1, Solyc07g053720.3.1, Solyc08g080940.3.1, Solyc09g061280.3.1,…
	Sly_MIR394a	SL3.0ch04	65977293	T	A	Hetero	79								Solyc05g015520.3.1, Solyc08g076885.1.1, Solyc03g005730.3.1, Solyc12g044860.2.1, Solyc04g015150.3.1, Solyc12g036250.2.1, Solyc01g006610.2.1, Solyc01g006980.3.1, Solyc01g010490.3.1, Solyc02g014720.3.1, Solyc04g016380.3.1, Solyc04g081320.3.1, Solyc05g008370.1.1, Solyc06g076850.3.1, Solyc07g042680.3.1, Solyc07g042890.3.1, Solyc07g047720.3.1, Solyc07g053720.3.1, Solyc08g080940.3.1, Solyc09g061280.3.1,…
	Sly_MIR394a	SL3.0ch04	65977293	T	A	Hetero	81								Solyc05g015520.3.1, Solyc08g076885.1.1, Solyc03g005730.3.1, Solyc12g044860.2.1, Solyc04g015150.3.1, Solyc12g036250.2.1, Solyc01g006610.2.1, Solyc01g006980.3.1, Solyc01g010490.3.1, Solyc02g014720.3.1, Solyc04g016380.3.1, Solyc04g081320.3.1, Solyc05g008370.1.1, Solyc06g076850.3.1, Solyc07g042680.3.1, Solyc07g042890.3.1, Solyc07g047720.3.1, Solyc07g053720.3.1, Solyc08g080940.3.1, Solyc09g061280.3.1,…
	Sly_MIR394a	SL3.0ch04	65977293	T	A	Homo	82								Solyc05g015520.3.1, Solyc08g076885.1.1, Solyc03g005730.3.1, Solyc12g044860.2.1, Solyc04g015150.3.1, Solyc12g036250.2.1, Solyc01g006610.2.1, Solyc01g006980.3.1, Solyc01g010490.3.1, Solyc02g014720.3.1, Solyc04g016380.3.1, Solyc04g081320.3.1, Solyc05g008370.1.1, Solyc06g076850.3.1, Solyc07g042680.3.1, Solyc07g042890.3.1, Solyc07g047720.3.1, Solyc07g053720.3.1, Solyc08g080940.3.1, Solyc09g061280.3.1,…
	Sly_MIR394a	SL3.0ch04	65977293	T	A	Homo	85								Solyc05g015520.3.1, Solyc08g076885.1.1, Solyc03g005730.3.1, Solyc12g044860.2.1, Solyc04g015150.3.1, Solyc12g036250.2.1, Solyc01g006610.2.1, Solyc01g006980.3.1, Solyc01g010490.3.1, Solyc02g014720.3.1, Solyc04g016380.3.1, Solyc04g081320.3.1, Solyc05g008370.1.1, Solyc06g076850.3.1, Solyc07g042680.3.1, Solyc07g042890.3.1, Solyc07g047720.3.1, Solyc07g053720.3.1, Solyc08g080940.3.1, Solyc09g061280.3.1,…
	Sly_MIR394a	SL3.0ch04	65977293	T	A	Hetero	93								Solyc05g015520.3.1, Solyc08g076885.1.1, Solyc03g005730.3.1, Solyc12g044860.2.1, Solyc04g015150.3.1, Solyc12g036250.2.1, Solyc01g006610.2.1, Solyc01g006980.3.1, Solyc01g010490.3.1, Solyc02g014720.3.1, Solyc04g016380.3.1, Solyc04g081320.3.1, Solyc05g008370.1.1, Solyc06g076850.3.1, Solyc07g042680.3.1, Solyc07g042890.3.1, Solyc07g047720.3.1, Solyc07g053720.3.1, Solyc08g080940.3.1, Solyc09g061280.3.1,…
	Sly_MIR394a	SL3.0ch04	65977293	T	A	Hetero	106								Solyc05g015520.3.1, Solyc08g076885.1.1, Solyc03g005730.3.1, Solyc12g044860.2.1, Solyc04g015150.3.1, Solyc12g036250.2.1, Solyc01g006610.2.1, Solyc01g006980.3.1, Solyc01g010490.3.1, Solyc02g014720.3.1, Solyc04g016380.3.1, Solyc04g081320.3.1, Solyc05g008370.1.1, Solyc06g076850.3.1, Solyc07g042680.3.1, Solyc07g042890.3.1, Solyc07g047720.3.1, Solyc07g053720.3.1, Solyc08g080940.3.1, Solyc09g061280.3.1,…
	Sly_MIR394a	SL3.0ch04	65977293	T	A	Hetero	111								Solyc05g015520.3.1, Solyc08g076885.1.1, Solyc03g005730.3.1, Solyc12g044860.2.1, Solyc04g015150.3.1, Solyc12g036250.2.1, Solyc01g006610.2.1, Solyc01g006980.3.1, Solyc01g010490.3.1, Solyc02g014720.3.1, Solyc04g016380.3.1, Solyc04g081320.3.1, Solyc05g008370.1.1, Solyc06g076850.3.1, Solyc07g042680.3.1, Solyc07g042890.3.1, Solyc07g047720.3.1, Solyc07g053720.3.1, Solyc08g080940.3.1, Solyc09g061280.3.1,…
	Sly_MIR394a	SL3.0ch04	65977293	T	A	Hetero	112								Solyc05g015520.3.1, Solyc08g076885.1.1, Solyc03g005730.3.1, Solyc12g044860.2.1, Solyc04g015150.3.1, Solyc12g036250.2.1, Solyc01g006610.2.1, Solyc01g006980.3.1, Solyc01g010490.3.1, Solyc02g014720.3.1, Solyc04g016380.3.1, Solyc04g081320.3.1, Solyc05g008370.1.1, Solyc06g076850.3.1, Solyc07g042680.3.1, Solyc07g042890.3.1, Solyc07g047720.3.1, Solyc07g053720.3.1, Solyc08g080940.3.1, Solyc09g061280.3.1,…
	Sly_MIR394a	SL3.0ch04	65977293	T	A	Homo	114								Solyc05g015520.3.1, Solyc08g076885.1.1, Solyc03g005730.3.1, Solyc12g044860.2.1, Solyc04g015150.3.1, Solyc12g036250.2.1, Solyc01g006610.2.1, Solyc01g006980.3.1, Solyc01g010490.3.1, Solyc02g014720.3.1, Solyc04g016380.3.1, Solyc04g081320.3.1, Solyc05g008370.1.1, Solyc06g076850.3.1, Solyc07g042680.3.1, Solyc07g042890.3.1, Solyc07g047720.3.1, Solyc07g053720.3.1, Solyc08g080940.3.1, Solyc09g061280.3.1,…
	Sly_MIR394a	SL3.0ch04	65977293	T	A	Hetero	127								Solyc05g015520.3.1, Solyc08g076885.1.1, Solyc03g005730.3.1, Solyc12g044860.2.1, Solyc04g015150.3.1, Solyc12g036250.2.1, Solyc01g006610.2.1, Solyc01g006980.3.1, Solyc01g010490.3.1, Solyc02g014720.3.1, Solyc04g016380.3.1, Solyc04g081320.3.1, Solyc05g008370.1.1, Solyc06g076850.3.1, Solyc07g042680.3.1, Solyc07g042890.3.1, Solyc07g047720.3.1, Solyc07g053720.3.1, Solyc08g080940.3.1, Solyc09g061280.3.1,…
	Sly_MIR394a	SL3.0ch04	65977293	T	A	Hetero	147								Solyc05g015520.3.1, Solyc08g076885.1.1, Solyc03g005730.3.1, Solyc12g044860.2.1, Solyc04g015150.3.1, Solyc12g036250.2.1, Solyc01g006610.2.1, Solyc01g006980.3.1, Solyc01g010490.3.1, Solyc02g014720.3.1, Solyc04g016380.3.1, Solyc04g081320.3.1, Solyc05g008370.1.1, Solyc06g076850.3.1, Solyc07g042680.3.1, Solyc07g042890.3.1, Solyc07g047720.3.1, Solyc07g053720.3.1, Solyc08g080940.3.1, Solyc09g061280.3.1,…
	Sly_MIR394a	SL3.0ch04	65977293	T	A	Homo	149								Solyc05g015520.3.1, Solyc08g076885.1.1, Solyc03g005730.3.1, Solyc12g044860.2.1, Solyc04g015150.3.1, Solyc12g036250.2.1, Solyc01g006610.2.1, Solyc01g006980.3.1, Solyc01g010490.3.1, Solyc02g014720.3.1, Solyc04g016380.3.1, Solyc04g081320.3.1, Solyc05g008370.1.1, Solyc06g076850.3.1, Solyc07g042680.3.1, Solyc07g042890.3.1, Solyc07g047720.3.1, Solyc07g053720.3.1, Solyc08g080940.3.1, Solyc09g061280.3.1,…
	Sly_MIR395a	SL3.0ch05	1703192	C	T	Hetero	151								Solyc04g054730.3.1, Solyc09g082860.3.1, Solyc03g117480.3.1, Solyc05g053300.3.1, Solyc06g048510.3.1, Solyc06g081980.1.1, Solyc10g006200.3.1, Solyc11g066140.2.1, Solyc06g075970.3.1, Solyc10g081660.2.1
	Sly_MIR395a	SL3.0ch05	1703212	G	A	Hetero	151								Solyc04g054730.3.1, Solyc09g082860.3.1, Solyc03g117480.3.1, Solyc05g053300.3.1, Solyc06g048510.3.1, Solyc06g081980.1.1, Solyc10g006200.3.1, Solyc11g066140.2.1, Solyc06g075970.3.1, Solyc10g081660.2.1
	Sly_MIR395a	SL3.0ch05	1703219	C	T	Hetero	151								Solyc04g054730.3.1, Solyc09g082860.3.1, Solyc03g117480.3.1, Solyc05g053300.3.1, Solyc06g048510.3.1, Solyc06g081980.1.1, Solyc10g006200.3.1, Solyc11g066140.2.1, Solyc06g075970.3.1, Solyc10g081660.2.1
	Sly_MIR395a	SL3.0ch05	1703239	C	T	Hetero	151								Solyc04g054730.3.1, Solyc09g082860.3.1, Solyc03g117480.3.1, Solyc05g053300.3.1, Solyc06g048510.3.1, Solyc06g081980.1.1, Solyc10g006200.3.1, Solyc11g066140.2.1, Solyc06g075970.3.1, Solyc10g081660.2.1
	Sly_MIR395a	SL3.0ch05	1703255	T	G	Hetero	151								Solyc04g054730.3.1, Solyc09g082860.3.1, Solyc03g117480.3.1, Solyc05g053300.3.1, Solyc06g048510.3.1, Solyc06g081980.1.1, Solyc10g006200.3.1, Solyc11g066140.2.1, Solyc06g075970.3.1, Solyc10g081660.2.1
	Sly_MIR395a	SL3.0ch05	1703260	G	A	Hetero	151								Solyc04g054730.3.1, Solyc09g082860.3.1, Solyc03g117480.3.1, Solyc05g053300.3.1, Solyc06g048510.3.1, Solyc06g081980.1.1, Solyc10g006200.3.1, Solyc11g066140.2.1, Solyc06g075970.3.1, Solyc10g081660.2.1
	Sly_MIR395a	SL3.0ch05	1703263	T	A	Hetero	151								Solyc04g054730.3.1, Solyc09g082860.3.1, Solyc03g117480.3.1, Solyc05g053300.3.1, Solyc06g048510.3.1, Solyc06g081980.1.1, Solyc10g006200.3.1, Solyc11g066140.2.1, Solyc06g075970.3.1, Solyc10g081660.2.1
	Sly_MIR395a	SL3.0ch05	1703266	G	A	Hetero	151								Solyc04g054730.3.1, Solyc09g082860.3.1, Solyc03g117480.3.1, Solyc05g053300.3.1, Solyc06g048510.3.1, Solyc06g081980.1.1, Solyc10g006200.3.1, Solyc11g066140.2.1, Solyc06g075970.3.1, Solyc10g081660.2.1
	Sly_MIR395a	SL3.0ch05	1703269	C	T	Hetero	151								Solyc04g054730.3.1, Solyc09g082860.3.1, Solyc03g117480.3.1, Solyc05g053300.3.1, Solyc06g048510.3.1, Solyc06g081980.1.1, Solyc10g006200.3.1, Solyc11g066140.2.1, Solyc06g075970.3.1, Solyc10g081660.2.1
	Sly_MIR395a	SL3.0ch05	1703273	T	C	Hetero	151								Solyc04g054730.3.1, Solyc09g082860.3.1, Solyc03g117480.3.1, Solyc05g053300.3.1, Solyc06g048510.3.1, Solyc06g081980.1.1, Solyc10g006200.3.1, Solyc11g066140.2.1, Solyc06g075970.3.1, Solyc10g081660.2.1
	Sly_MIR395a	SL3.0ch05	1703280	A	G	Hetero	151								Solyc04g054730.3.1, Solyc09g082860.3.1, Solyc03g117480.3.1, Solyc05g053300.3.1, Solyc06g048510.3.1, Solyc06g081980.1.1, Solyc10g006200.3.1, Solyc11g066140.2.1, Solyc06g075970.3.1, Solyc10g081660.2.1
	Sly_MIR395a	SL3.0ch05	1703293	C	A	Hetero	151								Solyc04g054730.3.1, Solyc09g082860.3.1, Solyc03g117480.3.1, Solyc05g053300.3.1, Solyc06g048510.3.1, Solyc06g081980.1.1, Solyc10g006200.3.1, Solyc11g066140.2.1, Solyc06g075970.3.1, Solyc10g081660.2.1
	Sly_MIR395a	SL3.0ch05	1703301	A	G	Hetero	151								Solyc04g054730.3.1, Solyc09g082860.3.1, Solyc03g117480.3.1, Solyc05g053300.3.1, Solyc06g048510.3.1, Solyc06g081980.1.1, Solyc10g006200.3.1, Solyc11g066140.2.1, Solyc06g075970.3.1, Solyc10g081660.2.1
	Sly_MIR395a	SL3.0ch05	1703306	T	C	Hetero	151								Solyc04g054730.3.1, Solyc09g082860.3.1, Solyc03g117480.3.1, Solyc05g053300.3.1, Solyc06g048510.3.1, Solyc06g081980.1.1, Solyc10g006200.3.1, Solyc11g066140.2.1, Solyc06g075970.3.1, Solyc10g081660.2.1
	Sly_MIR395a	SL3.0ch05	1703315	G	A	Hetero	151								Solyc04g054730.3.1, Solyc09g082860.3.1, Solyc03g117480.3.1, Solyc05g053300.3.1, Solyc06g048510.3.1, Solyc06g081980.1.1, Solyc10g006200.3.1, Solyc11g066140.2.1, Solyc06g075970.3.1, Solyc10g081660.2.1
	Sly_MIR395a	SL3.0ch05	1703322	C	T	Hetero	151								Solyc04g054730.3.1, Solyc09g082860.3.1, Solyc03g117480.3.1, Solyc05g053300.3.1, Solyc06g048510.3.1, Solyc06g081980.1.1, Solyc10g006200.3.1, Solyc11g066140.2.1, Solyc06g075970.3.1, Solyc10g081660.2.1
	Sly_MIR395a	SL3.0ch05	1703339	G	T	Hetero	151								Solyc04g054730.3.1, Solyc09g082860.3.1, Solyc03g117480.3.1, Solyc05g053300.3.1, Solyc06g048510.3.1, Solyc06g081980.1.1, Solyc10g006200.3.1, Solyc11g066140.2.1, Solyc06g075970.3.1, Solyc10g081660.2.1
	Sly_MIR395a	SL3.0ch05	1703352	G	C	Hetero	151								Solyc04g054730.3.1, Solyc09g082860.3.1, Solyc03g117480.3.1, Solyc05g053300.3.1, Solyc06g048510.3.1, Solyc06g081980.1.1, Solyc10g006200.3.1, Solyc11g066140.2.1, Solyc06g075970.3.1, Solyc10g081660.2.1
	Sly_MIR395a	SL3.0ch05	1703356	G	A	Hetero	151								Solyc04g054730.3.1, Solyc09g082860.3.1, Solyc03g117480.3.1, Solyc05g053300.3.1, Solyc06g048510.3.1, Solyc06g081980.1.1, Solyc10g006200.3.1, Solyc11g066140.2.1, Solyc06g075970.3.1, Solyc10g081660.2.1
	Sly_MIR395b	SL3.0ch05	1713720	C	A	Hetero	95								Solyc11g066140.2.1, Solyc06g075970.3.1, Solyc10g081660.2.1
	Sly_MIR395b	SL3.0ch05	1713769	G	A	Hetero	95								Solyc11g066140.2.1, Solyc06g075970.3.1, Solyc10g081660.2.1
	Sly_MIR395b	SL3.0ch05	1713794	C	A	Hetero	95								Solyc11g066140.2.1, Solyc06g075970.3.1, Solyc10g081660.2.1
	Sly_MIR395b	SL3.0ch05	1713801	G	A	Hetero	95								Solyc11g066140.2.1, Solyc06g075970.3.1, Solyc10g081660.2.1
	Sly_MIR395f	SL3.0ch05	1716810	T	C	Hetero	95								Solyc11g066140.2.1, Solyc06g075970.3.1, Solyc10g081660.2.1
	Sly_MIR395f	SL3.0ch05	1716810	T	C	Hetero	140								Solyc11g066140.2.1, Solyc06g075970.3.1, Solyc10g081660.2.1
	Sly_MIR395f	SL3.0ch05	1716810	T	C	Hetero	142								Solyc11g066140.2.1, Solyc06g075970.3.1, Solyc10g081660.2.1
	Sly_MIR395f	SL3.0ch05	1716810	T	C	Hetero	151								Solyc11g066140.2.1, Solyc06g075970.3.1, Solyc10g081660.2.1
	Sly_MIR395f	SL3.0ch05	1716824	T	C	Hetero	155								Solyc11g066140.2.1, Solyc06g075970.3.1, Solyc10g081660.2.1
	Sly_MIR395f	SL3.0ch05	1716838	T	G	Hetero	95								Solyc11g066140.2.1, Solyc06g075970.3.1, Solyc10g081660.2.1
	Sly_MIR395f	SL3.0ch05	1716838	T	G	Hetero	140								Solyc11g066140.2.1, Solyc06g075970.3.1, Solyc10g081660.2.1
	Sly_MIR395f	SL3.0ch05	1716838	T	G	Hetero	142								Solyc11g066140.2.1, Solyc06g075970.3.1, Solyc10g081660.2.1
	Sly_MIR395f	SL3.0ch05	1716838	T	G	Hetero	151								Solyc11g066140.2.1, Solyc06g075970.3.1, Solyc10g081660.2.1
	Sly_MIR395f	SL3.0ch05	1716862	T	C	Hetero	95								Solyc11g066140.2.1, Solyc06g075970.3.1, Solyc10g081660.2.1
	Sly_MIR395f	SL3.0ch05	1716862	T	C	Hetero	140								Solyc11g066140.2.1, Solyc06g075970.3.1, Solyc10g081660.2.1
	Sly_MIR395f	SL3.0ch05	1716862	T	C	Hetero	142								Solyc11g066140.2.1, Solyc06g075970.3.1, Solyc10g081660.2.1
	Sly_MIR395f	SL3.0ch05	1716862	T	C	Hetero	151								Solyc11g066140.2.1, Solyc06g075970.3.1, Solyc10g081660.2.1
	Sly_MIR395f	SL3.0ch05	1716887	C	T	Hetero	95								Solyc11g066140.2.1, Solyc06g075970.3.1, Solyc10g081660.2.1
	Sly_MIR395f	SL3.0ch05	1716887	C	T	Hetero	140								Solyc11g066140.2.1, Solyc06g075970.3.1, Solyc10g081660.2.1
	Sly_MIR395f	SL3.0ch05	1716887	C	T	Hetero	142								Solyc11g066140.2.1, Solyc06g075970.3.1, Solyc10g081660.2.1
	Sly_MIR395f	SL3.0ch05	1716887	C	T	Hetero	151								Solyc11g066140.2.1, Solyc06g075970.3.1, Solyc10g081660.2.1
	Sly_MIR395h	SL3.0ch02	33515289	C	T	Hetero	82								Solyc06g050930.3.1, Solyc06g054690.3.1, Solyc10g005690.3.1, Solyc10g085910.2.1, Solyc01g006890.3.1, Solyc01g079250.3.1, Solyc01g100310.2.1, Solyc03g111680.3.1, Solyc04g008860.3.1, Solyc04g054700.3.1, Solyc04g082430.3.1, Solyc05g008600.3.1, Solyc06g048510.3.1, Solyc08g006430.3.1, Solyc09g092390.2.1, Solyc10g007480.3.1, Solyc12g009250.2.1, Solyc03g005260.3.1, Solyc09g082860.3.1, Solyc11g066140.2.1,…
	Sly_MIR395h	SL3.0ch02	33515384	C	T	Hetero	82								Solyc06g050930.3.1, Solyc06g054690.3.1, Solyc10g005690.3.1, Solyc10g085910.2.1, Solyc01g006890.3.1, Solyc01g079250.3.1, Solyc01g100310.2.1, Solyc03g111680.3.1, Solyc04g008860.3.1, Solyc04g054700.3.1, Solyc04g082430.3.1, Solyc05g008600.3.1, Solyc06g048510.3.1, Solyc08g006430.3.1, Solyc09g092390.2.1, Solyc10g007480.3.1, Solyc12g009250.2.1, Solyc03g005260.3.1, Solyc09g082860.3.1, Solyc11g066140.2.1,…
	Sly_MIR395i	SL3.0ch00	16085121	C	A	Hetero	3								Solyc11g066140.2.1, Solyc06g075970.3.1, Solyc10g081660.2.1
	Sly_MIR395i	SL3.0ch00	16085121	C	A	Hetero	14								Solyc11g066140.2.1, Solyc06g075970.3.1, Solyc10g081660.2.1
	Sly_MIR395i	SL3.0ch00	16085121	C	A	Hetero	28								Solyc11g066140.2.1, Solyc06g075970.3.1, Solyc10g081660.2.1
	Sly_MIR395i	SL3.0ch00	16085121	C	A	Hetero	47								Solyc11g066140.2.1, Solyc06g075970.3.1, Solyc10g081660.2.1
	Sly_MIR395i	SL3.0ch00	16085121	C	A	Hetero	55								Solyc11g066140.2.1, Solyc06g075970.3.1, Solyc10g081660.2.1
	Sly_MIR395i	SL3.0ch00	16085121	C	A	Hetero	69								Solyc11g066140.2.1, Solyc06g075970.3.1, Solyc10g081660.2.1
	Sly_MIR395i	SL3.0ch00	16085121	C	A	Hetero	96								Solyc11g066140.2.1, Solyc06g075970.3.1, Solyc10g081660.2.1
	Sly_MIR395i	SL3.0ch00	16085121	C	A	Hetero	97								Solyc11g066140.2.1, Solyc06g075970.3.1, Solyc10g081660.2.1
	Sly_MIR395i	SL3.0ch00	16085121	C	A	Hetero	109								Solyc11g066140.2.1, Solyc06g075970.3.1, Solyc10g081660.2.1
	Sly_MIR395i	SL3.0ch00	16085121	C	A	Hetero	110								Solyc11g066140.2.1, Solyc06g075970.3.1, Solyc10g081660.2.1
	Sly_MIR395i	SL3.0ch00	16085121	C	A	Hetero	114								Solyc11g066140.2.1, Solyc06g075970.3.1, Solyc10g081660.2.1
	Sly_MIR395i	SL3.0ch00	16085121	C	A	Hetero	119								Solyc11g066140.2.1, Solyc06g075970.3.1, Solyc10g081660.2.1
	Sly_MIR395i	SL3.0ch00	16085121	C	A	Hetero	120								Solyc11g066140.2.1, Solyc06g075970.3.1, Solyc10g081660.2.1
	Sly_MIR395i	SL3.0ch00	16085121	C	A	Hetero	137								Solyc11g066140.2.1, Solyc06g075970.3.1, Solyc10g081660.2.1
	Sly_MIR395i	SL3.0ch00	16085121	C	A	Hetero	159								Solyc11g066140.2.1, Solyc06g075970.3.1, Solyc10g081660.2.1
	Sly_MIR395i	SL3.0ch00	16085121	C	A	Hetero	160								Solyc11g066140.2.1, Solyc06g075970.3.1, Solyc10g081660.2.1
	Sly_MIR395i	SL3.0ch00	16085121	C	A	Hetero	161								Solyc11g066140.2.1, Solyc06g075970.3.1, Solyc10g081660.2.1
	Sly_MIR395i	SL3.0ch00	16085121	C	A	Hetero	163								Solyc11g066140.2.1, Solyc06g075970.3.1, Solyc10g081660.2.1
	Sly_MIR395i	SL3.0ch00	16085121	C	A	Hetero	B1								Solyc11g066140.2.1, Solyc06g075970.3.1, Solyc10g081660.2.1
	Sly_MIR395j	SL3.0ch02	33498874	A	G	Hetero	82								Solyc11g066140.2.1, Solyc06g075970.3.1, Solyc10g081660.2.1
	Sly_MIR395k	SL3.0ch02	33492492	C	T	Hetero	82								Solyc11g066140.2.1, Solyc06g075970.3.1, Solyc10g081660.2.1
	Sly_MIR395k	SL3.0ch02	33492516	C	T	Hetero	135								Solyc11g066140.2.1, Solyc06g075970.3.1, Solyc10g081660.2.1
	Sly_MIR395n	SL3.0ch05	1716635	C	T	Hetero	95								Solyc11g066140.2.1, Solyc06g075970.3.1, Solyc10g081660.2.1
	Sly_MIR395n	SL3.0ch05	1716635	C	T	Hetero	140								Solyc11g066140.2.1, Solyc06g075970.3.1, Solyc10g081660.2.1
	Sly_MIR395n	SL3.0ch05	1716635	C	T	Hetero	142								Solyc11g066140.2.1, Solyc06g075970.3.1, Solyc10g081660.2.1
	Sly_MIR395n	SL3.0ch05	1716635	C	T	Hetero	151								Solyc11g066140.2.1, Solyc06g075970.3.1, Solyc10g081660.2.1
	Sly_MIR395n	SL3.0ch05	1716652	C	T	Hetero	95								Solyc11g066140.2.1, Solyc06g075970.3.1, Solyc10g081660.2.1
	Sly_MIR395n	SL3.0ch05	1716652	C	T	Hetero	140								Solyc11g066140.2.1, Solyc06g075970.3.1, Solyc10g081660.2.1
	Sly_MIR395n	SL3.0ch05	1716652	C	T	Hetero	142								Solyc11g066140.2.1, Solyc06g075970.3.1, Solyc10g081660.2.1
	Sly_MIR395n	SL3.0ch05	1716652	C	T	Hetero	151								Solyc11g066140.2.1, Solyc06g075970.3.1, Solyc10g081660.2.1
	Sly_MIR395n	SL3.0ch05	1716669	C	G	Hetero	95								Solyc11g066140.2.1, Solyc06g075970.3.1, Solyc10g081660.2.1
	Sly_MIR395n	SL3.0ch05	1716669	C	G	Hetero	140								Solyc11g066140.2.1, Solyc06g075970.3.1, Solyc10g081660.2.1
	Sly_MIR395n	SL3.0ch05	1716669	C	G	Hetero	142								Solyc11g066140.2.1, Solyc06g075970.3.1, Solyc10g081660.2.1
	Sly_MIR395n	SL3.0ch05	1716669	C	G	Hetero	151								Solyc11g066140.2.1, Solyc06g075970.3.1, Solyc10g081660.2.1
	Sly_MIR395n	SL3.0ch05	1716673	A	G	Hetero	95								Solyc11g066140.2.1, Solyc06g075970.3.1, Solyc10g081660.2.1
	Sly_MIR395n	SL3.0ch05	1716673	A	G	Hetero	140								Solyc11g066140.2.1, Solyc06g075970.3.1, Solyc10g081660.2.1
	Sly_MIR395n	SL3.0ch05	1716673	A	G	Hetero	142								Solyc11g066140.2.1, Solyc06g075970.3.1, Solyc10g081660.2.1
	Sly_MIR395n	SL3.0ch05	1716673	A	G	Hetero	151								Solyc11g066140.2.1, Solyc06g075970.3.1, Solyc10g081660.2.1
	Sly_MIR395n	SL3.0ch05	1716674	C	T	Hetero	95								Solyc11g066140.2.1, Solyc06g075970.3.1, Solyc10g081660.2.1
	Sly_MIR395n	SL3.0ch05	1716674	C	T	Hetero	140								Solyc11g066140.2.1, Solyc06g075970.3.1, Solyc10g081660.2.1
	Sly_MIR395n	SL3.0ch05	1716674	C	T	Hetero	142								Solyc11g066140.2.1, Solyc06g075970.3.1, Solyc10g081660.2.1
	Sly_MIR395n	SL3.0ch05	1716674	C	T	Hetero	151								Solyc11g066140.2.1, Solyc06g075970.3.1, Solyc10g081660.2.1
	Sly_MIR395n	SL3.0ch05	1716685	T	C	Hetero	95								Solyc11g066140.2.1, Solyc06g075970.3.1, Solyc10g081660.2.1
	Sly_MIR395n	SL3.0ch05	1716685	T	C	Hetero	140								Solyc11g066140.2.1, Solyc06g075970.3.1, Solyc10g081660.2.1
	Sly_MIR395n	SL3.0ch05	1716685	T	C	Hetero	142								Solyc11g066140.2.1, Solyc06g075970.3.1, Solyc10g081660.2.1
	Sly_MIR395n	SL3.0ch05	1716685	T	C	Hetero	151								Solyc11g066140.2.1, Solyc06g075970.3.1, Solyc10g081660.2.1
	Sly_MIR395n	SL3.0ch05	1716688	A	G	Hetero	95								Solyc11g066140.2.1, Solyc06g075970.3.1, Solyc10g081660.2.1
	Sly_MIR395n	SL3.0ch05	1716688	A	G	Hetero	140								Solyc11g066140.2.1, Solyc06g075970.3.1, Solyc10g081660.2.1
	Sly_MIR395n	SL3.0ch05	1716688	A	G	Hetero	142								Solyc11g066140.2.1, Solyc06g075970.3.1, Solyc10g081660.2.1
	Sly_MIR395n	SL3.0ch05	1716688	A	G	Hetero	151								Solyc11g066140.2.1, Solyc06g075970.3.1, Solyc10g081660.2.1
	Sly_MIR395n	SL3.0ch05	1716700	G	A	Hetero	95								Solyc11g066140.2.1, Solyc06g075970.3.1, Solyc10g081660.2.1
	Sly_MIR395n	SL3.0ch05	1716700	G	A	Hetero	140								Solyc11g066140.2.1, Solyc06g075970.3.1, Solyc10g081660.2.1
	Sly_MIR395n	SL3.0ch05	1716700	G	A	Hetero	142								Solyc11g066140.2.1, Solyc06g075970.3.1, Solyc10g081660.2.1
	Sly_MIR395n	SL3.0ch05	1716700	G	A	Hetero	151								Solyc11g066140.2.1, Solyc06g075970.3.1, Solyc10g081660.2.1
	Sly_MIR395n	SL3.0ch05	1716718	G	A	Hetero	95								Solyc11g066140.2.1, Solyc06g075970.3.1, Solyc10g081660.2.1
	Sly_MIR395n	SL3.0ch05	1716718	G	A	Hetero	140								Solyc11g066140.2.1, Solyc06g075970.3.1, Solyc10g081660.2.1
	Sly_MIR395n	SL3.0ch05	1716718	G	A	Hetero	142								Solyc11g066140.2.1, Solyc06g075970.3.1, Solyc10g081660.2.1
	Sly_MIR395n	SL3.0ch05	1716718	G	A	Hetero	151								Solyc11g066140.2.1, Solyc06g075970.3.1, Solyc10g081660.2.1
	Sly_MIR395o	SL3.0ch05	1705383	C	T	Homo	69								Solyc11g066140.2.1, Solyc06g075970.3.1, Solyc10g081660.2.1
	Sly_MIR395p	SL3.0ch05	1708948	A	G	Hetero	151								Solyc11g011230.2.1, Solyc04g054730.3.1, Solyc01g079250.3.1, Solyc03g117480.3.1, Solyc03g118620.3.1, Solyc04g053120.3.1, Solyc05g053300.3.1, Solyc06g048510.3.1, Solyc06g081980.1.1, Solyc07g041970.3.1, Solyc08g006430.3.1, Solyc10g006200.3.1, Solyc11g066140.2.1, Solyc06g075970.3.1, Solyc10g081660.2.1
	Sly_MIR396a	SL3.0ch12	2905737	C	T	Hetero	32								Solyc07g056470.3.1, Solyc01g091540.2.1, Solyc03g082430.1.1, Solyc04g077510.3.1, Solyc07g041640.3.1, Solyc08g005430.3.1, Solyc08g075950.2.1, Solyc08g083230.2.1, Solyc10g083510.2.1, Solyc12g096070.2.1, Solyc02g092070.3.1, Solyc06g007320.3.1, Solyc07g006650.3.1, Solyc01g088570.3.1, Solyc01g088800.3.1, Solyc02g063450.3.1, Solyc05g009550.3.1, Solyc07g017410.3.1, Solyc07g062580.3.1, Solyc10g084050.2.1,…
	Sly_MIR397	SL3.0ch07	66189802	T	G	Hetero	82	Solyc07g063650.3	UTR_3	NONCODING	NA/NA	NA	NA	NA	Solyc01g066420.2.1, Solyc01g103940.3.1, Solyc09g090190.3.1, Solyc01g008120.3.1, Solyc02g078610.3.1, Solyc04g005040.1.1, Solyc04g005050.1.1, Solyc04g064500.3.1, Solyc04g082590.3.1, Solyc05g005560.4.1, Solyc07g064690.1.1, Solyc07g049460.3.1, Solyc05g043360.2.1, Solyc06g082260.3.1, Solyc10g076830.2.1, Solyc02g062650.3.1, Solyc06g076330.3.1, Solyc09g010993.1.1, Solyc09g011045.1.1, Solyc06g048860.2.1,…
	Sly_MIR397	SL3.0ch07	66189841	C	A	Hetero	82	Solyc07g063650.3	UTR_3	NONCODING	NA/NA	NA	NA	NA	Solyc01g066420.2.1, Solyc01g103940.3.1, Solyc09g090190.3.1, Solyc01g008120.3.1, Solyc02g078610.3.1, Solyc04g005040.1.1, Solyc04g005050.1.1, Solyc04g064500.3.1, Solyc04g082590.3.1, Solyc05g005560.4.1, Solyc07g064690.1.1, Solyc07g049460.3.1, Solyc05g043360.2.1, Solyc06g082260.3.1, Solyc10g076830.2.1, Solyc02g062650.3.1, Solyc06g076330.3.1, Solyc09g010993.1.1, Solyc09g011045.1.1, Solyc06g048860.2.1,…
	Sly_MIR397	SL3.0ch07	66189874	C	G	Hetero	82	Solyc07g063650.3	UTR_3	NONCODING	NA/NA	NA	NA	NA	Solyc01g066420.2.1, Solyc01g103940.3.1, Solyc09g090190.3.1, Solyc01g008120.3.1, Solyc02g078610.3.1, Solyc04g005040.1.1, Solyc04g005050.1.1, Solyc04g064500.3.1, Solyc04g082590.3.1, Solyc05g005560.4.1, Solyc07g064690.1.1, Solyc07g049460.3.1, Solyc05g043360.2.1, Solyc06g082260.3.1, Solyc10g076830.2.1, Solyc02g062650.3.1, Solyc06g076330.3.1, Solyc09g010993.1.1, Solyc09g011045.1.1, Solyc06g048860.2.1,…
	Sly_MIR398a	SL3.0ch11	50593761	A	G	Homo	2	Solyc11g064980.1	CDS	SYNONYMOUS	I/I	47	1	TOLERATED	Solyc11g066390.2.1, Solyc05g005460.3.1, Solyc01g067740.3.1, Solyc03g006560.3.1, Solyc08g079830.3.1, Solyc09g010800.4.1
	Sly_MIR398a	SL3.0ch11	50593761	A	G	Hetero	14	Solyc11g064980.1	CDS	SYNONYMOUS	I/I	47	1	TOLERATED	Solyc11g066390.2.1, Solyc05g005460.3.1, Solyc01g067740.3.1, Solyc03g006560.3.1, Solyc08g079830.3.1, Solyc09g010800.4.1
	Sly_MIR398a	SL3.0ch11	50593761	A	G	Hetero	21	Solyc11g064980.1	CDS	SYNONYMOUS	I/I	47	1	TOLERATED	Solyc11g066390.2.1, Solyc05g005460.3.1, Solyc01g067740.3.1, Solyc03g006560.3.1, Solyc08g079830.3.1, Solyc09g010800.4.1
	Sly_MIR398a	SL3.0ch11	50593761	A	G	Hetero	27	Solyc11g064980.1	CDS	SYNONYMOUS	I/I	47	1	TOLERATED	Solyc11g066390.2.1, Solyc05g005460.3.1, Solyc01g067740.3.1, Solyc03g006560.3.1, Solyc08g079830.3.1, Solyc09g010800.4.1
	Sly_MIR398a	SL3.0ch11	50593761	A	G	Hetero	28	Solyc11g064980.1	CDS	SYNONYMOUS	I/I	47	1	TOLERATED	Solyc11g066390.2.1, Solyc05g005460.3.1, Solyc01g067740.3.1, Solyc03g006560.3.1, Solyc08g079830.3.1, Solyc09g010800.4.1
	Sly_MIR398a	SL3.0ch11	50593761	A	G	Hetero	34	Solyc11g064980.1	CDS	SYNONYMOUS	I/I	47	1	TOLERATED	Solyc11g066390.2.1, Solyc05g005460.3.1, Solyc01g067740.3.1, Solyc03g006560.3.1, Solyc08g079830.3.1, Solyc09g010800.4.1
	Sly_MIR398a	SL3.0ch11	50593761	A	G	Homo	47	Solyc11g064980.1	CDS	SYNONYMOUS	I/I	47	1	TOLERATED	Solyc11g066390.2.1, Solyc05g005460.3.1, Solyc01g067740.3.1, Solyc03g006560.3.1, Solyc08g079830.3.1, Solyc09g010800.4.1
	Sly_MIR398a	SL3.0ch11	50593761	A	G	Hetero	52	Solyc11g064980.1	CDS	SYNONYMOUS	I/I	47	1	TOLERATED	Solyc11g066390.2.1, Solyc05g005460.3.1, Solyc01g067740.3.1, Solyc03g006560.3.1, Solyc08g079830.3.1, Solyc09g010800.4.1
	Sly_MIR398a	SL3.0ch11	50593761	A	G	Homo	55	Solyc11g064980.1	CDS	SYNONYMOUS	I/I	47	1	TOLERATED	Solyc11g066390.2.1, Solyc05g005460.3.1, Solyc01g067740.3.1, Solyc03g006560.3.1, Solyc08g079830.3.1, Solyc09g010800.4.1
	Sly_MIR398a	SL3.0ch11	50593761	A	G	Homo	58	Solyc11g064980.1	CDS	SYNONYMOUS	I/I	47	1	TOLERATED	Solyc11g066390.2.1, Solyc05g005460.3.1, Solyc01g067740.3.1, Solyc03g006560.3.1, Solyc08g079830.3.1, Solyc09g010800.4.1
	Sly_MIR398a	SL3.0ch11	50593761	A	G	Hetero	62	Solyc11g064980.1	CDS	SYNONYMOUS	I/I	47	1	TOLERATED	Solyc11g066390.2.1, Solyc05g005460.3.1, Solyc01g067740.3.1, Solyc03g006560.3.1, Solyc08g079830.3.1, Solyc09g010800.4.1
	Sly_MIR398a	SL3.0ch11	50593761	A	G	Homo	65	Solyc11g064980.1	CDS	SYNONYMOUS	I/I	47	1	TOLERATED	Solyc11g066390.2.1, Solyc05g005460.3.1, Solyc01g067740.3.1, Solyc03g006560.3.1, Solyc08g079830.3.1, Solyc09g010800.4.1
	Sly_MIR398a	SL3.0ch11	50593761	A	G	Homo	69	Solyc11g064980.1	CDS	SYNONYMOUS	I/I	47	1	TOLERATED	Solyc11g066390.2.1, Solyc05g005460.3.1, Solyc01g067740.3.1, Solyc03g006560.3.1, Solyc08g079830.3.1, Solyc09g010800.4.1
	Sly_MIR398a	SL3.0ch11	50593761	A	G	Hetero	72	Solyc11g064980.1	CDS	SYNONYMOUS	I/I	47	1	TOLERATED	Solyc11g066390.2.1, Solyc05g005460.3.1, Solyc01g067740.3.1, Solyc03g006560.3.1, Solyc08g079830.3.1, Solyc09g010800.4.1
	Sly_MIR398a	SL3.0ch11	50593761	A	G	Homo	77	Solyc11g064980.1	CDS	SYNONYMOUS	I/I	47	1	TOLERATED	Solyc11g066390.2.1, Solyc05g005460.3.1, Solyc01g067740.3.1, Solyc03g006560.3.1, Solyc08g079830.3.1, Solyc09g010800.4.1
	Sly_MIR398a	SL3.0ch11	50593761	A	G	Hetero	79	Solyc11g064980.1	CDS	SYNONYMOUS	I/I	47	1	TOLERATED	Solyc11g066390.2.1, Solyc05g005460.3.1, Solyc01g067740.3.1, Solyc03g006560.3.1, Solyc08g079830.3.1, Solyc09g010800.4.1
	Sly_MIR398a	SL3.0ch11	50593761	A	G	Hetero	81	Solyc11g064980.1	CDS	SYNONYMOUS	I/I	47	1	TOLERATED	Solyc11g066390.2.1, Solyc05g005460.3.1, Solyc01g067740.3.1, Solyc03g006560.3.1, Solyc08g079830.3.1, Solyc09g010800.4.1
	Sly_MIR398a	SL3.0ch11	50593761	A	G	Homo	82	Solyc11g064980.1	CDS	SYNONYMOUS	I/I	47	1	TOLERATED	Solyc11g066390.2.1, Solyc05g005460.3.1, Solyc01g067740.3.1, Solyc03g006560.3.1, Solyc08g079830.3.1, Solyc09g010800.4.1
	Sly_MIR398a	SL3.0ch11	50593761	A	G	Homo	86	Solyc11g064980.1	CDS	SYNONYMOUS	I/I	47	1	TOLERATED	Solyc11g066390.2.1, Solyc05g005460.3.1, Solyc01g067740.3.1, Solyc03g006560.3.1, Solyc08g079830.3.1, Solyc09g010800.4.1
	Sly_MIR398a	SL3.0ch11	50593761	A	G	Hetero	87	Solyc11g064980.1	CDS	SYNONYMOUS	I/I	47	1	TOLERATED	Solyc11g066390.2.1, Solyc05g005460.3.1, Solyc01g067740.3.1, Solyc03g006560.3.1, Solyc08g079830.3.1, Solyc09g010800.4.1
	Sly_MIR398a	SL3.0ch11	50593761	A	G	Homo	90	Solyc11g064980.1	CDS	SYNONYMOUS	I/I	47	1	TOLERATED	Solyc11g066390.2.1, Solyc05g005460.3.1, Solyc01g067740.3.1, Solyc03g006560.3.1, Solyc08g079830.3.1, Solyc09g010800.4.1
	Sly_MIR398a	SL3.0ch11	50593761	A	G	Hetero	97	Solyc11g064980.1	CDS	SYNONYMOUS	I/I	47	1	TOLERATED	Solyc11g066390.2.1, Solyc05g005460.3.1, Solyc01g067740.3.1, Solyc03g006560.3.1, Solyc08g079830.3.1, Solyc09g010800.4.1
	Sly_MIR398a	SL3.0ch11	50593761	A	G	Hetero	110	Solyc11g064980.1	CDS	SYNONYMOUS	I/I	47	1	TOLERATED	Solyc11g066390.2.1, Solyc05g005460.3.1, Solyc01g067740.3.1, Solyc03g006560.3.1, Solyc08g079830.3.1, Solyc09g010800.4.1
	Sly_MIR398a	SL3.0ch11	50593761	A	G	Hetero	112	Solyc11g064980.1	CDS	SYNONYMOUS	I/I	47	1	TOLERATED	Solyc11g066390.2.1, Solyc05g005460.3.1, Solyc01g067740.3.1, Solyc03g006560.3.1, Solyc08g079830.3.1, Solyc09g010800.4.1
	Sly_MIR398a	SL3.0ch11	50593761	A	G	Hetero	125	Solyc11g064980.1	CDS	SYNONYMOUS	I/I	47	1	TOLERATED	Solyc11g066390.2.1, Solyc05g005460.3.1, Solyc01g067740.3.1, Solyc03g006560.3.1, Solyc08g079830.3.1, Solyc09g010800.4.1
	Sly_MIR398a	SL3.0ch11	50593761	A	G	Homo	126	Solyc11g064980.1	CDS	SYNONYMOUS	I/I	47	1	TOLERATED	Solyc11g066390.2.1, Solyc05g005460.3.1, Solyc01g067740.3.1, Solyc03g006560.3.1, Solyc08g079830.3.1, Solyc09g010800.4.1
	Sly_MIR398a	SL3.0ch11	50593761	A	G	Hetero	127	Solyc11g064980.1	CDS	SYNONYMOUS	I/I	47	1	TOLERATED	Solyc11g066390.2.1, Solyc05g005460.3.1, Solyc01g067740.3.1, Solyc03g006560.3.1, Solyc08g079830.3.1, Solyc09g010800.4.1
	Sly_MIR398a	SL3.0ch11	50593761	A	G	Hetero	128	Solyc11g064980.1	CDS	SYNONYMOUS	I/I	47	1	TOLERATED	Solyc11g066390.2.1, Solyc05g005460.3.1, Solyc01g067740.3.1, Solyc03g006560.3.1, Solyc08g079830.3.1, Solyc09g010800.4.1
	Sly_MIR398a	SL3.0ch11	50593761	A	G	Hetero	137	Solyc11g064980.1	CDS	SYNONYMOUS	I/I	47	1	TOLERATED	Solyc11g066390.2.1, Solyc05g005460.3.1, Solyc01g067740.3.1, Solyc03g006560.3.1, Solyc08g079830.3.1, Solyc09g010800.4.1
	Sly_MIR398a	SL3.0ch11	50593761	A	G	Homo	143	Solyc11g064980.1	CDS	SYNONYMOUS	I/I	47	1	TOLERATED	Solyc11g066390.2.1, Solyc05g005460.3.1, Solyc01g067740.3.1, Solyc03g006560.3.1, Solyc08g079830.3.1, Solyc09g010800.4.1
	Sly_MIR398a	SL3.0ch11	50593761	A	G	Homo	149	Solyc11g064980.1	CDS	SYNONYMOUS	I/I	47	1	TOLERATED	Solyc11g066390.2.1, Solyc05g005460.3.1, Solyc01g067740.3.1, Solyc03g006560.3.1, Solyc08g079830.3.1, Solyc09g010800.4.1
	Sly_MIR398a	SL3.0ch11	50593761	A	G	Homo	150	Solyc11g064980.1	CDS	SYNONYMOUS	I/I	47	1	TOLERATED	Solyc11g066390.2.1, Solyc05g005460.3.1, Solyc01g067740.3.1, Solyc03g006560.3.1, Solyc08g079830.3.1, Solyc09g010800.4.1
	Sly_MIR398a	SL3.0ch11	50593761	A	G	Hetero	152	Solyc11g064980.1	CDS	SYNONYMOUS	I/I	47	1	TOLERATED	Solyc11g066390.2.1, Solyc05g005460.3.1, Solyc01g067740.3.1, Solyc03g006560.3.1, Solyc08g079830.3.1, Solyc09g010800.4.1
	Sly_MIR398a	SL3.0ch11	50593761	A	G	Homo	158	Solyc11g064980.1	CDS	SYNONYMOUS	I/I	47	1	TOLERATED	Solyc11g066390.2.1, Solyc05g005460.3.1, Solyc01g067740.3.1, Solyc03g006560.3.1, Solyc08g079830.3.1, Solyc09g010800.4.1
	Sly_MIR398a	SL3.0ch11	50593761	A	G	Hetero	161	Solyc11g064980.1	CDS	SYNONYMOUS	I/I	47	1	TOLERATED	Solyc11g066390.2.1, Solyc05g005460.3.1, Solyc01g067740.3.1, Solyc03g006560.3.1, Solyc08g079830.3.1, Solyc09g010800.4.1
	Sly_MIR398a	SL3.0ch11	50593777	C	T	Homo	2	Solyc11g064980.1	CDS	NONSYNONYMOUS	C/Y	42	0	DELETERIOUS (*WARNING! Low confidence)	Solyc11g066390.2.1, Solyc05g005460.3.1, Solyc01g067740.3.1, Solyc03g006560.3.1, Solyc08g079830.3.1, Solyc09g010800.4.1
	Sly_MIR398a	SL3.0ch11	50593777	C	T	Hetero	14	Solyc11g064980.1	CDS	NONSYNONYMOUS	C/Y	42	0	DELETERIOUS (*WARNING! Low confidence)	Solyc11g066390.2.1, Solyc05g005460.3.1, Solyc01g067740.3.1, Solyc03g006560.3.1, Solyc08g079830.3.1, Solyc09g010800.4.1
	Sly_MIR398a	SL3.0ch11	50593777	C	T	Hetero	21	Solyc11g064980.1	CDS	NONSYNONYMOUS	C/Y	42	0	DELETERIOUS (*WARNING! Low confidence)	Solyc11g066390.2.1, Solyc05g005460.3.1, Solyc01g067740.3.1, Solyc03g006560.3.1, Solyc08g079830.3.1, Solyc09g010800.4.1
	Sly_MIR398a	SL3.0ch11	50593777	C	T	Hetero	27	Solyc11g064980.1	CDS	NONSYNONYMOUS	C/Y	42	0	DELETERIOUS (*WARNING! Low confidence)	Solyc11g066390.2.1, Solyc05g005460.3.1, Solyc01g067740.3.1, Solyc03g006560.3.1, Solyc08g079830.3.1, Solyc09g010800.4.1
	Sly_MIR398a	SL3.0ch11	50593777	C	T	Hetero	28	Solyc11g064980.1	CDS	NONSYNONYMOUS	C/Y	42	0	DELETERIOUS (*WARNING! Low confidence)	Solyc11g066390.2.1, Solyc05g005460.3.1, Solyc01g067740.3.1, Solyc03g006560.3.1, Solyc08g079830.3.1, Solyc09g010800.4.1
	Sly_MIR398a	SL3.0ch11	50593777	C	T	Hetero	34	Solyc11g064980.1	CDS	NONSYNONYMOUS	C/Y	42	0	DELETERIOUS (*WARNING! Low confidence)	Solyc11g066390.2.1, Solyc05g005460.3.1, Solyc01g067740.3.1, Solyc03g006560.3.1, Solyc08g079830.3.1, Solyc09g010800.4.1
	Sly_MIR398a	SL3.0ch11	50593777	C	T	Homo	47	Solyc11g064980.1	CDS	NONSYNONYMOUS	C/Y	42	0	DELETERIOUS (*WARNING! Low confidence)	Solyc11g066390.2.1, Solyc05g005460.3.1, Solyc01g067740.3.1, Solyc03g006560.3.1, Solyc08g079830.3.1, Solyc09g010800.4.1
	Sly_MIR398a	SL3.0ch11	50593777	C	T	Hetero	52	Solyc11g064980.1	CDS	NONSYNONYMOUS	C/Y	42	0	DELETERIOUS (*WARNING! Low confidence)	Solyc11g066390.2.1, Solyc05g005460.3.1, Solyc01g067740.3.1, Solyc03g006560.3.1, Solyc08g079830.3.1, Solyc09g010800.4.1
	Sly_MIR398a	SL3.0ch11	50593777	C	T	Homo	55	Solyc11g064980.1	CDS	NONSYNONYMOUS	C/Y	42	0	DELETERIOUS (*WARNING! Low confidence)	Solyc11g066390.2.1, Solyc05g005460.3.1, Solyc01g067740.3.1, Solyc03g006560.3.1, Solyc08g079830.3.1, Solyc09g010800.4.1
	Sly_MIR398a	SL3.0ch11	50593777	C	T	Homo	58	Solyc11g064980.1	CDS	NONSYNONYMOUS	C/Y	42	0	DELETERIOUS (*WARNING! Low confidence)	Solyc11g066390.2.1, Solyc05g005460.3.1, Solyc01g067740.3.1, Solyc03g006560.3.1, Solyc08g079830.3.1, Solyc09g010800.4.1
	Sly_MIR398a	SL3.0ch11	50593777	C	T	Hetero	62	Solyc11g064980.1	CDS	NONSYNONYMOUS	C/Y	42	0	DELETERIOUS (*WARNING! Low confidence)	Solyc11g066390.2.1, Solyc05g005460.3.1, Solyc01g067740.3.1, Solyc03g006560.3.1, Solyc08g079830.3.1, Solyc09g010800.4.1
	Sly_MIR398a	SL3.0ch11	50593777	C	T	Homo	65	Solyc11g064980.1	CDS	NONSYNONYMOUS	C/Y	42	0	DELETERIOUS (*WARNING! Low confidence)	Solyc11g066390.2.1, Solyc05g005460.3.1, Solyc01g067740.3.1, Solyc03g006560.3.1, Solyc08g079830.3.1, Solyc09g010800.4.1
	Sly_MIR398a	SL3.0ch11	50593777	C	T	Homo	69	Solyc11g064980.1	CDS	NONSYNONYMOUS	C/Y	42	0	DELETERIOUS (*WARNING! Low confidence)	Solyc11g066390.2.1, Solyc05g005460.3.1, Solyc01g067740.3.1, Solyc03g006560.3.1, Solyc08g079830.3.1, Solyc09g010800.4.1
	Sly_MIR398a	SL3.0ch11	50593777	C	T	Hetero	72	Solyc11g064980.1	CDS	NONSYNONYMOUS	C/Y	42	0	DELETERIOUS (*WARNING! Low confidence)	Solyc11g066390.2.1, Solyc05g005460.3.1, Solyc01g067740.3.1, Solyc03g006560.3.1, Solyc08g079830.3.1, Solyc09g010800.4.1
	Sly_MIR398a	SL3.0ch11	50593777	C	T	Homo	77	Solyc11g064980.1	CDS	NONSYNONYMOUS	C/Y	42	0	DELETERIOUS (*WARNING! Low confidence)	Solyc11g066390.2.1, Solyc05g005460.3.1, Solyc01g067740.3.1, Solyc03g006560.3.1, Solyc08g079830.3.1, Solyc09g010800.4.1
	Sly_MIR398a	SL3.0ch11	50593777	C	T	Hetero	79	Solyc11g064980.1	CDS	NONSYNONYMOUS	C/Y	42	0	DELETERIOUS (*WARNING! Low confidence)	Solyc11g066390.2.1, Solyc05g005460.3.1, Solyc01g067740.3.1, Solyc03g006560.3.1, Solyc08g079830.3.1, Solyc09g010800.4.1
	Sly_MIR398a	SL3.0ch11	50593777	C	T	Hetero	81	Solyc11g064980.1	CDS	NONSYNONYMOUS	C/Y	42	0	DELETERIOUS (*WARNING! Low confidence)	Solyc11g066390.2.1, Solyc05g005460.3.1, Solyc01g067740.3.1, Solyc03g006560.3.1, Solyc08g079830.3.1, Solyc09g010800.4.1
	Sly_MIR398a	SL3.0ch11	50593777	C	T	Homo	82	Solyc11g064980.1	CDS	NONSYNONYMOUS	C/Y	42	0	DELETERIOUS (*WARNING! Low confidence)	Solyc11g066390.2.1, Solyc05g005460.3.1, Solyc01g067740.3.1, Solyc03g006560.3.1, Solyc08g079830.3.1, Solyc09g010800.4.1
	Sly_MIR398a	SL3.0ch11	50593777	C	T	Homo	86	Solyc11g064980.1	CDS	NONSYNONYMOUS	C/Y	42	0	DELETERIOUS (*WARNING! Low confidence)	Solyc11g066390.2.1, Solyc05g005460.3.1, Solyc01g067740.3.1, Solyc03g006560.3.1, Solyc08g079830.3.1, Solyc09g010800.4.1
	Sly_MIR398a	SL3.0ch11	50593777	C	T	Hetero	87	Solyc11g064980.1	CDS	NONSYNONYMOUS	C/Y	42	0	DELETERIOUS (*WARNING! Low confidence)	Solyc11g066390.2.1, Solyc05g005460.3.1, Solyc01g067740.3.1, Solyc03g006560.3.1, Solyc08g079830.3.1, Solyc09g010800.4.1
	Sly_MIR398a	SL3.0ch11	50593777	C	T	Homo	90	Solyc11g064980.1	CDS	NONSYNONYMOUS	C/Y	42	0	DELETERIOUS (*WARNING! Low confidence)	Solyc11g066390.2.1, Solyc05g005460.3.1, Solyc01g067740.3.1, Solyc03g006560.3.1, Solyc08g079830.3.1, Solyc09g010800.4.1
	Sly_MIR398a	SL3.0ch11	50593777	C	T	Hetero	97	Solyc11g064980.1	CDS	NONSYNONYMOUS	C/Y	42	0	DELETERIOUS (*WARNING! Low confidence)	Solyc11g066390.2.1, Solyc05g005460.3.1, Solyc01g067740.3.1, Solyc03g006560.3.1, Solyc08g079830.3.1, Solyc09g010800.4.1
	Sly_MIR398a	SL3.0ch11	50593777	C	T	Hetero	110	Solyc11g064980.1	CDS	NONSYNONYMOUS	C/Y	42	0	DELETERIOUS (*WARNING! Low confidence)	Solyc11g066390.2.1, Solyc05g005460.3.1, Solyc01g067740.3.1, Solyc03g006560.3.1, Solyc08g079830.3.1, Solyc09g010800.4.1
	Sly_MIR398a	SL3.0ch11	50593777	C	T	Hetero	112	Solyc11g064980.1	CDS	NONSYNONYMOUS	C/Y	42	0	DELETERIOUS (*WARNING! Low confidence)	Solyc11g066390.2.1, Solyc05g005460.3.1, Solyc01g067740.3.1, Solyc03g006560.3.1, Solyc08g079830.3.1, Solyc09g010800.4.1
	Sly_MIR398a	SL3.0ch11	50593777	C	T	Hetero	125	Solyc11g064980.1	CDS	NONSYNONYMOUS	C/Y	42	0	DELETERIOUS (*WARNING! Low confidence)	Solyc11g066390.2.1, Solyc05g005460.3.1, Solyc01g067740.3.1, Solyc03g006560.3.1, Solyc08g079830.3.1, Solyc09g010800.4.1
	Sly_MIR398a	SL3.0ch11	50593777	C	T	Homo	126	Solyc11g064980.1	CDS	NONSYNONYMOUS	C/Y	42	0	DELETERIOUS (*WARNING! Low confidence)	Solyc11g066390.2.1, Solyc05g005460.3.1, Solyc01g067740.3.1, Solyc03g006560.3.1, Solyc08g079830.3.1, Solyc09g010800.4.1
	Sly_MIR398a	SL3.0ch11	50593777	C	T	Hetero	127	Solyc11g064980.1	CDS	NONSYNONYMOUS	C/Y	42	0	DELETERIOUS (*WARNING! Low confidence)	Solyc11g066390.2.1, Solyc05g005460.3.1, Solyc01g067740.3.1, Solyc03g006560.3.1, Solyc08g079830.3.1, Solyc09g010800.4.1
	Sly_MIR398a	SL3.0ch11	50593777	C	T	Hetero	128	Solyc11g064980.1	CDS	NONSYNONYMOUS	C/Y	42	0	DELETERIOUS (*WARNING! Low confidence)	Solyc11g066390.2.1, Solyc05g005460.3.1, Solyc01g067740.3.1, Solyc03g006560.3.1, Solyc08g079830.3.1, Solyc09g010800.4.1
	Sly_MIR398a	SL3.0ch11	50593777	C	T	Hetero	137	Solyc11g064980.1	CDS	NONSYNONYMOUS	C/Y	42	0	DELETERIOUS (*WARNING! Low confidence)	Solyc11g066390.2.1, Solyc05g005460.3.1, Solyc01g067740.3.1, Solyc03g006560.3.1, Solyc08g079830.3.1, Solyc09g010800.4.1
	Sly_MIR398a	SL3.0ch11	50593777	C	T	Homo	143	Solyc11g064980.1	CDS	NONSYNONYMOUS	C/Y	42	0	DELETERIOUS (*WARNING! Low confidence)	Solyc11g066390.2.1, Solyc05g005460.3.1, Solyc01g067740.3.1, Solyc03g006560.3.1, Solyc08g079830.3.1, Solyc09g010800.4.1
	Sly_MIR398a	SL3.0ch11	50593777	C	T	Homo	149	Solyc11g064980.1	CDS	NONSYNONYMOUS	C/Y	42	0	DELETERIOUS (*WARNING! Low confidence)	Solyc11g066390.2.1, Solyc05g005460.3.1, Solyc01g067740.3.1, Solyc03g006560.3.1, Solyc08g079830.3.1, Solyc09g010800.4.1
	Sly_MIR398a	SL3.0ch11	50593777	C	T	Homo	150	Solyc11g064980.1	CDS	NONSYNONYMOUS	C/Y	42	0	DELETERIOUS (*WARNING! Low confidence)	Solyc11g066390.2.1, Solyc05g005460.3.1, Solyc01g067740.3.1, Solyc03g006560.3.1, Solyc08g079830.3.1, Solyc09g010800.4.1
	Sly_MIR398a	SL3.0ch11	50593777	C	T	Hetero	152	Solyc11g064980.1	CDS	NONSYNONYMOUS	C/Y	42	0	DELETERIOUS (*WARNING! Low confidence)	Solyc11g066390.2.1, Solyc05g005460.3.1, Solyc01g067740.3.1, Solyc03g006560.3.1, Solyc08g079830.3.1, Solyc09g010800.4.1
	Sly_MIR398a	SL3.0ch11	50593777	C	T	Homo	158	Solyc11g064980.1	CDS	NONSYNONYMOUS	C/Y	42	0	DELETERIOUS (*WARNING! Low confidence)	Solyc11g066390.2.1, Solyc05g005460.3.1, Solyc01g067740.3.1, Solyc03g006560.3.1, Solyc08g079830.3.1, Solyc09g010800.4.1
	Sly_MIR398a	SL3.0ch11	50593777	C	T	Hetero	161	Solyc11g064980.1	CDS	NONSYNONYMOUS	C/Y	42	0	DELETERIOUS (*WARNING! Low confidence)	Solyc11g066390.2.1, Solyc05g005460.3.1, Solyc01g067740.3.1, Solyc03g006560.3.1, Solyc08g079830.3.1, Solyc09g010800.4.1
	Sly_MIR398b	SL3.0ch05	5805255	C	T	Hetero	161								Solyc09g008160.3.1, Solyc09g010800.4.1, Solyc03g115247.1.1, Solyc01g080430.3.1
	Sly_MIR399c	SL3.0ch00	20720690	T	A	Hetero	32								Solyc02g087660.3.1, Solyc06g075370.3.1, Solyc07g063430.3.1, Solyc02g088790.3.1, Solyc02g089065.1.1, Solyc03g083360.3.1, Solyc04g009630.3.1, Solyc04g080280.3.1, Solyc11g007990.2.1
	Sly_MIR399c	SL3.0ch00	20720690	T	A	Homo	58								Solyc02g087660.3.1, Solyc06g075370.3.1, Solyc07g063430.3.1, Solyc02g088790.3.1, Solyc02g089065.1.1, Solyc03g083360.3.1, Solyc04g009630.3.1, Solyc04g080280.3.1, Solyc11g007990.2.1
	Sly_MIR399l	SL3.0ch03	736948	C	T	Hetero	32								Solyc12g015630.2.1, Solyc02g065580.3.1, Solyc03g118570.3.1, Solyc04g005310.3.1, Solyc04g007610.3.1, Solyc04g074410.2.1, Solyc09g007850.3.1, Solyc12g010390.2.1
	Sly_MIR399l	SL3.0ch03	736948	C	T	Hetero	58								Solyc12g015630.2.1, Solyc02g065580.3.1, Solyc03g118570.3.1, Solyc04g005310.3.1, Solyc04g007610.3.1, Solyc04g074410.2.1, Solyc09g007850.3.1, Solyc12g010390.2.1
	Sly_MIR399m	SL3.0ch03	740696	A	G	Hetero	153								Solyc04g071880.3.1, Solyc02g078210.3.1, Solyc03g111700.3.1, Solyc06g065730.3.1, Solyc08g066245.1.1, Solyc10g078740.2.1, Solyc11g012970.2.1, Solyc12g040640.2.1
	Sly_MIR399m	SL3.0ch03	740698	G	A	Homo	58								Solyc04g071880.3.1, Solyc02g078210.3.1, Solyc03g111700.3.1, Solyc06g065730.3.1, Solyc08g066245.1.1, Solyc10g078740.2.1, Solyc11g012970.2.1, Solyc12g040640.2.1
	Sly_MIR477b	SL3.0ch01	86753364	A	G	Hetero	32								Solyc11g028100.2.1, Solyc08g005900.3.1, Solyc01g100060.3.1, Solyc05g007020.3.1, Solyc07g047950.1.1, Solyc07g063680.3.1, Solyc10g005590.3.1, Solyc01g081080.2.1, Solyc03g110950.1.1
	Sly_MIR482a	SL3.0ch03	66250473	T	C	Hetero	1								Solyc11g045350.2.1, Solyc09g062970.1.1, Solyc03g097300.3.1, Solyc04g072930.1.1, Solyc04g078610.3.1, Solyc05g056340.3.1, Solyc07g052230.3.1, Solyc08g013900.3.1, Solyc09g007630.3.1, Solyc09g074520.3.1, Solyc09g082460.3.1, Solyc10g084640.1.1, Solyc11g006360.1.1, Solyc11g070050.2.1, Solyc11g008140.2.1, Solyc01g090860.3.1, Solyc01g102920.2.1, Solyc04g007320.2.1
	Sly_MIR482a	SL3.0ch03	66250473	T	C	Hetero	2								Solyc11g045350.2.1, Solyc09g062970.1.1, Solyc03g097300.3.1, Solyc04g072930.1.1, Solyc04g078610.3.1, Solyc05g056340.3.1, Solyc07g052230.3.1, Solyc08g013900.3.1, Solyc09g007630.3.1, Solyc09g074520.3.1, Solyc09g082460.3.1, Solyc10g084640.1.1, Solyc11g006360.1.1, Solyc11g070050.2.1, Solyc11g008140.2.1, Solyc01g090860.3.1, Solyc01g102920.2.1, Solyc04g007320.2.1
	Sly_MIR482a	SL3.0ch03	66250473	T	C	Homo	14								Solyc11g045350.2.1, Solyc09g062970.1.1, Solyc03g097300.3.1, Solyc04g072930.1.1, Solyc04g078610.3.1, Solyc05g056340.3.1, Solyc07g052230.3.1, Solyc08g013900.3.1, Solyc09g007630.3.1, Solyc09g074520.3.1, Solyc09g082460.3.1, Solyc10g084640.1.1, Solyc11g006360.1.1, Solyc11g070050.2.1, Solyc11g008140.2.1, Solyc01g090860.3.1, Solyc01g102920.2.1, Solyc04g007320.2.1
	Sly_MIR482a	SL3.0ch03	66250473	T	C	Homo	17								Solyc11g045350.2.1, Solyc09g062970.1.1, Solyc03g097300.3.1, Solyc04g072930.1.1, Solyc04g078610.3.1, Solyc05g056340.3.1, Solyc07g052230.3.1, Solyc08g013900.3.1, Solyc09g007630.3.1, Solyc09g074520.3.1, Solyc09g082460.3.1, Solyc10g084640.1.1, Solyc11g006360.1.1, Solyc11g070050.2.1, Solyc11g008140.2.1, Solyc01g090860.3.1, Solyc01g102920.2.1, Solyc04g007320.2.1
	Sly_MIR482a	SL3.0ch03	66250473	T	C	Hetero	32								Solyc11g045350.2.1, Solyc09g062970.1.1, Solyc03g097300.3.1, Solyc04g072930.1.1, Solyc04g078610.3.1, Solyc05g056340.3.1, Solyc07g052230.3.1, Solyc08g013900.3.1, Solyc09g007630.3.1, Solyc09g074520.3.1, Solyc09g082460.3.1, Solyc10g084640.1.1, Solyc11g006360.1.1, Solyc11g070050.2.1, Solyc11g008140.2.1, Solyc01g090860.3.1, Solyc01g102920.2.1, Solyc04g007320.2.1
	Sly_MIR482a	SL3.0ch03	66250473	T	C	Hetero	33								Solyc11g045350.2.1, Solyc09g062970.1.1, Solyc03g097300.3.1, Solyc04g072930.1.1, Solyc04g078610.3.1, Solyc05g056340.3.1, Solyc07g052230.3.1, Solyc08g013900.3.1, Solyc09g007630.3.1, Solyc09g074520.3.1, Solyc09g082460.3.1, Solyc10g084640.1.1, Solyc11g006360.1.1, Solyc11g070050.2.1, Solyc11g008140.2.1, Solyc01g090860.3.1, Solyc01g102920.2.1, Solyc04g007320.2.1
	Sly_MIR482a	SL3.0ch03	66250473	T	C	Homo	36								Solyc11g045350.2.1, Solyc09g062970.1.1, Solyc03g097300.3.1, Solyc04g072930.1.1, Solyc04g078610.3.1, Solyc05g056340.3.1, Solyc07g052230.3.1, Solyc08g013900.3.1, Solyc09g007630.3.1, Solyc09g074520.3.1, Solyc09g082460.3.1, Solyc10g084640.1.1, Solyc11g006360.1.1, Solyc11g070050.2.1, Solyc11g008140.2.1, Solyc01g090860.3.1, Solyc01g102920.2.1, Solyc04g007320.2.1
	Sly_MIR482a	SL3.0ch03	66250473	T	C	Homo	40								Solyc11g045350.2.1, Solyc09g062970.1.1, Solyc03g097300.3.1, Solyc04g072930.1.1, Solyc04g078610.3.1, Solyc05g056340.3.1, Solyc07g052230.3.1, Solyc08g013900.3.1, Solyc09g007630.3.1, Solyc09g074520.3.1, Solyc09g082460.3.1, Solyc10g084640.1.1, Solyc11g006360.1.1, Solyc11g070050.2.1, Solyc11g008140.2.1, Solyc01g090860.3.1, Solyc01g102920.2.1, Solyc04g007320.2.1
	Sly_MIR482a	SL3.0ch03	66250473	T	C	Hetero	43								Solyc11g045350.2.1, Solyc09g062970.1.1, Solyc03g097300.3.1, Solyc04g072930.1.1, Solyc04g078610.3.1, Solyc05g056340.3.1, Solyc07g052230.3.1, Solyc08g013900.3.1, Solyc09g007630.3.1, Solyc09g074520.3.1, Solyc09g082460.3.1, Solyc10g084640.1.1, Solyc11g006360.1.1, Solyc11g070050.2.1, Solyc11g008140.2.1, Solyc01g090860.3.1, Solyc01g102920.2.1, Solyc04g007320.2.1
	Sly_MIR482a	SL3.0ch03	66250473	T	C	Hetero	44								Solyc11g045350.2.1, Solyc09g062970.1.1, Solyc03g097300.3.1, Solyc04g072930.1.1, Solyc04g078610.3.1, Solyc05g056340.3.1, Solyc07g052230.3.1, Solyc08g013900.3.1, Solyc09g007630.3.1, Solyc09g074520.3.1, Solyc09g082460.3.1, Solyc10g084640.1.1, Solyc11g006360.1.1, Solyc11g070050.2.1, Solyc11g008140.2.1, Solyc01g090860.3.1, Solyc01g102920.2.1, Solyc04g007320.2.1
	Sly_MIR482a	SL3.0ch03	66250473	T	C	Hetero	47								Solyc11g045350.2.1, Solyc09g062970.1.1, Solyc03g097300.3.1, Solyc04g072930.1.1, Solyc04g078610.3.1, Solyc05g056340.3.1, Solyc07g052230.3.1, Solyc08g013900.3.1, Solyc09g007630.3.1, Solyc09g074520.3.1, Solyc09g082460.3.1, Solyc10g084640.1.1, Solyc11g006360.1.1, Solyc11g070050.2.1, Solyc11g008140.2.1, Solyc01g090860.3.1, Solyc01g102920.2.1, Solyc04g007320.2.1
	Sly_MIR482a	SL3.0ch03	66250473	T	C	Homo	54								Solyc11g045350.2.1, Solyc09g062970.1.1, Solyc03g097300.3.1, Solyc04g072930.1.1, Solyc04g078610.3.1, Solyc05g056340.3.1, Solyc07g052230.3.1, Solyc08g013900.3.1, Solyc09g007630.3.1, Solyc09g074520.3.1, Solyc09g082460.3.1, Solyc10g084640.1.1, Solyc11g006360.1.1, Solyc11g070050.2.1, Solyc11g008140.2.1, Solyc01g090860.3.1, Solyc01g102920.2.1, Solyc04g007320.2.1
	Sly_MIR482a	SL3.0ch03	66250473	T	C	Homo	61								Solyc11g045350.2.1, Solyc09g062970.1.1, Solyc03g097300.3.1, Solyc04g072930.1.1, Solyc04g078610.3.1, Solyc05g056340.3.1, Solyc07g052230.3.1, Solyc08g013900.3.1, Solyc09g007630.3.1, Solyc09g074520.3.1, Solyc09g082460.3.1, Solyc10g084640.1.1, Solyc11g006360.1.1, Solyc11g070050.2.1, Solyc11g008140.2.1, Solyc01g090860.3.1, Solyc01g102920.2.1, Solyc04g007320.2.1
	Sly_MIR482a	SL3.0ch03	66250473	T	C	Homo	62								Solyc11g045350.2.1, Solyc09g062970.1.1, Solyc03g097300.3.1, Solyc04g072930.1.1, Solyc04g078610.3.1, Solyc05g056340.3.1, Solyc07g052230.3.1, Solyc08g013900.3.1, Solyc09g007630.3.1, Solyc09g074520.3.1, Solyc09g082460.3.1, Solyc10g084640.1.1, Solyc11g006360.1.1, Solyc11g070050.2.1, Solyc11g008140.2.1, Solyc01g090860.3.1, Solyc01g102920.2.1, Solyc04g007320.2.1
	Sly_MIR482a	SL3.0ch03	66250473	T	C	Hetero	81								Solyc11g045350.2.1, Solyc09g062970.1.1, Solyc03g097300.3.1, Solyc04g072930.1.1, Solyc04g078610.3.1, Solyc05g056340.3.1, Solyc07g052230.3.1, Solyc08g013900.3.1, Solyc09g007630.3.1, Solyc09g074520.3.1, Solyc09g082460.3.1, Solyc10g084640.1.1, Solyc11g006360.1.1, Solyc11g070050.2.1, Solyc11g008140.2.1, Solyc01g090860.3.1, Solyc01g102920.2.1, Solyc04g007320.2.1
	Sly_MIR482a	SL3.0ch03	66250473	T	C	Homo	89								Solyc11g045350.2.1, Solyc09g062970.1.1, Solyc03g097300.3.1, Solyc04g072930.1.1, Solyc04g078610.3.1, Solyc05g056340.3.1, Solyc07g052230.3.1, Solyc08g013900.3.1, Solyc09g007630.3.1, Solyc09g074520.3.1, Solyc09g082460.3.1, Solyc10g084640.1.1, Solyc11g006360.1.1, Solyc11g070050.2.1, Solyc11g008140.2.1, Solyc01g090860.3.1, Solyc01g102920.2.1, Solyc04g007320.2.1
	Sly_MIR482a	SL3.0ch03	66250473	T	C	Hetero	91								Solyc11g045350.2.1, Solyc09g062970.1.1, Solyc03g097300.3.1, Solyc04g072930.1.1, Solyc04g078610.3.1, Solyc05g056340.3.1, Solyc07g052230.3.1, Solyc08g013900.3.1, Solyc09g007630.3.1, Solyc09g074520.3.1, Solyc09g082460.3.1, Solyc10g084640.1.1, Solyc11g006360.1.1, Solyc11g070050.2.1, Solyc11g008140.2.1, Solyc01g090860.3.1, Solyc01g102920.2.1, Solyc04g007320.2.1
	Sly_MIR482a	SL3.0ch03	66250473	T	C	Hetero	95								Solyc11g045350.2.1, Solyc09g062970.1.1, Solyc03g097300.3.1, Solyc04g072930.1.1, Solyc04g078610.3.1, Solyc05g056340.3.1, Solyc07g052230.3.1, Solyc08g013900.3.1, Solyc09g007630.3.1, Solyc09g074520.3.1, Solyc09g082460.3.1, Solyc10g084640.1.1, Solyc11g006360.1.1, Solyc11g070050.2.1, Solyc11g008140.2.1, Solyc01g090860.3.1, Solyc01g102920.2.1, Solyc04g007320.2.1
	Sly_MIR482a	SL3.0ch03	66250473	T	C	Hetero	100								Solyc11g045350.2.1, Solyc09g062970.1.1, Solyc03g097300.3.1, Solyc04g072930.1.1, Solyc04g078610.3.1, Solyc05g056340.3.1, Solyc07g052230.3.1, Solyc08g013900.3.1, Solyc09g007630.3.1, Solyc09g074520.3.1, Solyc09g082460.3.1, Solyc10g084640.1.1, Solyc11g006360.1.1, Solyc11g070050.2.1, Solyc11g008140.2.1, Solyc01g090860.3.1, Solyc01g102920.2.1, Solyc04g007320.2.1
	Sly_MIR482a	SL3.0ch03	66250473	T	C	Hetero	101								Solyc11g045350.2.1, Solyc09g062970.1.1, Solyc03g097300.3.1, Solyc04g072930.1.1, Solyc04g078610.3.1, Solyc05g056340.3.1, Solyc07g052230.3.1, Solyc08g013900.3.1, Solyc09g007630.3.1, Solyc09g074520.3.1, Solyc09g082460.3.1, Solyc10g084640.1.1, Solyc11g006360.1.1, Solyc11g070050.2.1, Solyc11g008140.2.1, Solyc01g090860.3.1, Solyc01g102920.2.1, Solyc04g007320.2.1
	Sly_MIR482a	SL3.0ch03	66250473	T	C	Homo	104								Solyc11g045350.2.1, Solyc09g062970.1.1, Solyc03g097300.3.1, Solyc04g072930.1.1, Solyc04g078610.3.1, Solyc05g056340.3.1, Solyc07g052230.3.1, Solyc08g013900.3.1, Solyc09g007630.3.1, Solyc09g074520.3.1, Solyc09g082460.3.1, Solyc10g084640.1.1, Solyc11g006360.1.1, Solyc11g070050.2.1, Solyc11g008140.2.1, Solyc01g090860.3.1, Solyc01g102920.2.1, Solyc04g007320.2.1
	Sly_MIR482a	SL3.0ch03	66250473	T	C	Hetero	110								Solyc11g045350.2.1, Solyc09g062970.1.1, Solyc03g097300.3.1, Solyc04g072930.1.1, Solyc04g078610.3.1, Solyc05g056340.3.1, Solyc07g052230.3.1, Solyc08g013900.3.1, Solyc09g007630.3.1, Solyc09g074520.3.1, Solyc09g082460.3.1, Solyc10g084640.1.1, Solyc11g006360.1.1, Solyc11g070050.2.1, Solyc11g008140.2.1, Solyc01g090860.3.1, Solyc01g102920.2.1, Solyc04g007320.2.1
	Sly_MIR482a	SL3.0ch03	66250473	T	C	Hetero	111								Solyc11g045350.2.1, Solyc09g062970.1.1, Solyc03g097300.3.1, Solyc04g072930.1.1, Solyc04g078610.3.1, Solyc05g056340.3.1, Solyc07g052230.3.1, Solyc08g013900.3.1, Solyc09g007630.3.1, Solyc09g074520.3.1, Solyc09g082460.3.1, Solyc10g084640.1.1, Solyc11g006360.1.1, Solyc11g070050.2.1, Solyc11g008140.2.1, Solyc01g090860.3.1, Solyc01g102920.2.1, Solyc04g007320.2.1
	Sly_MIR482a	SL3.0ch03	66250473	T	C	Hetero	112								Solyc11g045350.2.1, Solyc09g062970.1.1, Solyc03g097300.3.1, Solyc04g072930.1.1, Solyc04g078610.3.1, Solyc05g056340.3.1, Solyc07g052230.3.1, Solyc08g013900.3.1, Solyc09g007630.3.1, Solyc09g074520.3.1, Solyc09g082460.3.1, Solyc10g084640.1.1, Solyc11g006360.1.1, Solyc11g070050.2.1, Solyc11g008140.2.1, Solyc01g090860.3.1, Solyc01g102920.2.1, Solyc04g007320.2.1
	Sly_MIR482a	SL3.0ch03	66250473	T	C	Homo	113								Solyc11g045350.2.1, Solyc09g062970.1.1, Solyc03g097300.3.1, Solyc04g072930.1.1, Solyc04g078610.3.1, Solyc05g056340.3.1, Solyc07g052230.3.1, Solyc08g013900.3.1, Solyc09g007630.3.1, Solyc09g074520.3.1, Solyc09g082460.3.1, Solyc10g084640.1.1, Solyc11g006360.1.1, Solyc11g070050.2.1, Solyc11g008140.2.1, Solyc01g090860.3.1, Solyc01g102920.2.1, Solyc04g007320.2.1
	Sly_MIR482a	SL3.0ch03	66250473	T	C	Homo	122								Solyc11g045350.2.1, Solyc09g062970.1.1, Solyc03g097300.3.1, Solyc04g072930.1.1, Solyc04g078610.3.1, Solyc05g056340.3.1, Solyc07g052230.3.1, Solyc08g013900.3.1, Solyc09g007630.3.1, Solyc09g074520.3.1, Solyc09g082460.3.1, Solyc10g084640.1.1, Solyc11g006360.1.1, Solyc11g070050.2.1, Solyc11g008140.2.1, Solyc01g090860.3.1, Solyc01g102920.2.1, Solyc04g007320.2.1
	Sly_MIR482a	SL3.0ch03	66250473	T	C	Homo	125								Solyc11g045350.2.1, Solyc09g062970.1.1, Solyc03g097300.3.1, Solyc04g072930.1.1, Solyc04g078610.3.1, Solyc05g056340.3.1, Solyc07g052230.3.1, Solyc08g013900.3.1, Solyc09g007630.3.1, Solyc09g074520.3.1, Solyc09g082460.3.1, Solyc10g084640.1.1, Solyc11g006360.1.1, Solyc11g070050.2.1, Solyc11g008140.2.1, Solyc01g090860.3.1, Solyc01g102920.2.1, Solyc04g007320.2.1
	Sly_MIR482a	SL3.0ch03	66250473	T	C	Hetero	132								Solyc11g045350.2.1, Solyc09g062970.1.1, Solyc03g097300.3.1, Solyc04g072930.1.1, Solyc04g078610.3.1, Solyc05g056340.3.1, Solyc07g052230.3.1, Solyc08g013900.3.1, Solyc09g007630.3.1, Solyc09g074520.3.1, Solyc09g082460.3.1, Solyc10g084640.1.1, Solyc11g006360.1.1, Solyc11g070050.2.1, Solyc11g008140.2.1, Solyc01g090860.3.1, Solyc01g102920.2.1, Solyc04g007320.2.1
	Sly_MIR482a	SL3.0ch03	66250473	T	C	Hetero	133								Solyc11g045350.2.1, Solyc09g062970.1.1, Solyc03g097300.3.1, Solyc04g072930.1.1, Solyc04g078610.3.1, Solyc05g056340.3.1, Solyc07g052230.3.1, Solyc08g013900.3.1, Solyc09g007630.3.1, Solyc09g074520.3.1, Solyc09g082460.3.1, Solyc10g084640.1.1, Solyc11g006360.1.1, Solyc11g070050.2.1, Solyc11g008140.2.1, Solyc01g090860.3.1, Solyc01g102920.2.1, Solyc04g007320.2.1
	Sly_MIR482a	SL3.0ch03	66250473	T	C	Homo	141								Solyc11g045350.2.1, Solyc09g062970.1.1, Solyc03g097300.3.1, Solyc04g072930.1.1, Solyc04g078610.3.1, Solyc05g056340.3.1, Solyc07g052230.3.1, Solyc08g013900.3.1, Solyc09g007630.3.1, Solyc09g074520.3.1, Solyc09g082460.3.1, Solyc10g084640.1.1, Solyc11g006360.1.1, Solyc11g070050.2.1, Solyc11g008140.2.1, Solyc01g090860.3.1, Solyc01g102920.2.1, Solyc04g007320.2.1
	Sly_MIR482a	SL3.0ch03	66250473	T	C	Hetero	153								Solyc11g045350.2.1, Solyc09g062970.1.1, Solyc03g097300.3.1, Solyc04g072930.1.1, Solyc04g078610.3.1, Solyc05g056340.3.1, Solyc07g052230.3.1, Solyc08g013900.3.1, Solyc09g007630.3.1, Solyc09g074520.3.1, Solyc09g082460.3.1, Solyc10g084640.1.1, Solyc11g006360.1.1, Solyc11g070050.2.1, Solyc11g008140.2.1, Solyc01g090860.3.1, Solyc01g102920.2.1, Solyc04g007320.2.1
	Sly_MIR482a	SL3.0ch03	66250473	T	C	Hetero	160								Solyc11g045350.2.1, Solyc09g062970.1.1, Solyc03g097300.3.1, Solyc04g072930.1.1, Solyc04g078610.3.1, Solyc05g056340.3.1, Solyc07g052230.3.1, Solyc08g013900.3.1, Solyc09g007630.3.1, Solyc09g074520.3.1, Solyc09g082460.3.1, Solyc10g084640.1.1, Solyc11g006360.1.1, Solyc11g070050.2.1, Solyc11g008140.2.1, Solyc01g090860.3.1, Solyc01g102920.2.1, Solyc04g007320.2.1
	Sly_MIR482a	SL3.0ch03	66250473	T	C	Hetero	161								Solyc11g045350.2.1, Solyc09g062970.1.1, Solyc03g097300.3.1, Solyc04g072930.1.1, Solyc04g078610.3.1, Solyc05g056340.3.1, Solyc07g052230.3.1, Solyc08g013900.3.1, Solyc09g007630.3.1, Solyc09g074520.3.1, Solyc09g082460.3.1, Solyc10g084640.1.1, Solyc11g006360.1.1, Solyc11g070050.2.1, Solyc11g008140.2.1, Solyc01g090860.3.1, Solyc01g102920.2.1, Solyc04g007320.2.1
	Sly_MIR482a	SL3.0ch03	66250473	T	C	Hetero	165								Solyc11g045350.2.1, Solyc09g062970.1.1, Solyc03g097300.3.1, Solyc04g072930.1.1, Solyc04g078610.3.1, Solyc05g056340.3.1, Solyc07g052230.3.1, Solyc08g013900.3.1, Solyc09g007630.3.1, Solyc09g074520.3.1, Solyc09g082460.3.1, Solyc10g084640.1.1, Solyc11g006360.1.1, Solyc11g070050.2.1, Solyc11g008140.2.1, Solyc01g090860.3.1, Solyc01g102920.2.1, Solyc04g007320.2.1
	Sly_MIR482b	SL3.0ch06	37496999	A	T	Homo	86								Solyc02g036270.3.1, Solyc07g009180.1.1, Solyc04g026110.3.1, Solyc05g008070.3.1, Solyc07g005770.2.1, Solyc04g005540.3.1, Solyc03g111340.3.1, Solyc05g009820.3.1, Solyc05g055160.3.1, Solyc04g009070.1.1, Solyc04g009120.2.1, Solyc11g065780.2.1, Solyc11g006530.2.1, Solyc12g017800.2.1
	Sly_MIR5302	SL3.0ch07	4229251	C	G	Hetero	32								Solyc01g089970.3.1, Solyc10g008320.1.1, Solyc01g099110.3.1, Solyc01g103050.3.1, Solyc11g073300.2.1, Solyc06g009050.3.1, Solyc10g018600.2.1, Solyc02g071320.3.1, Solyc06g084540.3.1, Solyc01g094370.3.1, Solyc12g042990.2.1, Solyc09g008830.3.1, Solyc01g008550.4.1, Solyc01g073650.3.1, Solyc01g087180.3.1, Solyc01g088620.3.1, Solyc01g100220.3.1, Solyc01g111760.3.1, Solyc02g067390.3.1, Solyc02g069150.3.1,…
	Sly_MIR5302	SL3.0ch07	4229383	A	G	Hetero	127								Solyc01g089970.3.1, Solyc10g008320.1.1, Solyc01g099110.3.1, Solyc01g103050.3.1, Solyc11g073300.2.1, Solyc06g009050.3.1, Solyc10g018600.2.1, Solyc02g071320.3.1, Solyc06g084540.3.1, Solyc01g094370.3.1, Solyc12g042990.2.1, Solyc09g008830.3.1, Solyc01g008550.4.1, Solyc01g073650.3.1, Solyc01g087180.3.1, Solyc01g088620.3.1, Solyc01g100220.3.1, Solyc01g111760.3.1, Solyc02g067390.3.1, Solyc02g069150.3.1,…
	Sly_MIR5302	SL3.0ch07	4229389	C	A	Hetero	32								Solyc01g089970.3.1, Solyc10g008320.1.1, Solyc01g099110.3.1, Solyc01g103050.3.1, Solyc11g073300.2.1, Solyc06g009050.3.1, Solyc10g018600.2.1, Solyc02g071320.3.1, Solyc06g084540.3.1, Solyc01g094370.3.1, Solyc12g042990.2.1, Solyc09g008830.3.1, Solyc01g008550.4.1, Solyc01g073650.3.1, Solyc01g087180.3.1, Solyc01g088620.3.1, Solyc01g100220.3.1, Solyc01g111760.3.1, Solyc02g067390.3.1, Solyc02g069150.3.1,…
	Sly_MIR5302	SL3.0ch07	4229410	C	T	Hetero	127								Solyc01g089970.3.1, Solyc10g008320.1.1, Solyc01g099110.3.1, Solyc01g103050.3.1, Solyc11g073300.2.1, Solyc06g009050.3.1, Solyc10g018600.2.1, Solyc02g071320.3.1, Solyc06g084540.3.1, Solyc01g094370.3.1, Solyc12g042990.2.1, Solyc09g008830.3.1, Solyc01g008550.4.1, Solyc01g073650.3.1, Solyc01g087180.3.1, Solyc01g088620.3.1, Solyc01g100220.3.1, Solyc01g111760.3.1, Solyc02g067390.3.1, Solyc02g069150.3.1,…
	Sly_MIR5303b	SL3.0ch08	59994089	G	A	Hetero	32								Solyc12g099360.2.1, Solyc02g090310.1.1, Solyc10g008470.3.1, Solyc12g098900.2.1, Solyc01g087120.3.1, Solyc07g053320.3.1, Solyc10g018160.2.1, Solyc11g013290.2.1, Solyc01g044480.3.1, Solyc05g007290.2.1, Solyc06g068760.3.1
	Sly_MIR5303b	SL3.0ch08	59994089	G	A	Hetero	33								Solyc12g099360.2.1, Solyc02g090310.1.1, Solyc10g008470.3.1, Solyc12g098900.2.1, Solyc01g087120.3.1, Solyc07g053320.3.1, Solyc10g018160.2.1, Solyc11g013290.2.1, Solyc01g044480.3.1, Solyc05g007290.2.1, Solyc06g068760.3.1
	Sly_MIR5303b	SL3.0ch08	59994089	G	A	Hetero	93								Solyc12g099360.2.1, Solyc02g090310.1.1, Solyc10g008470.3.1, Solyc12g098900.2.1, Solyc01g087120.3.1, Solyc07g053320.3.1, Solyc10g018160.2.1, Solyc11g013290.2.1, Solyc01g044480.3.1, Solyc05g007290.2.1, Solyc06g068760.3.1
	Sly_MIR5303b	SL3.0ch08	59994101	G	T	Hetero	32								Solyc12g099360.2.1, Solyc02g090310.1.1, Solyc10g008470.3.1, Solyc12g098900.2.1, Solyc01g087120.3.1, Solyc07g053320.3.1, Solyc10g018160.2.1, Solyc11g013290.2.1, Solyc01g044480.3.1, Solyc05g007290.2.1, Solyc06g068760.3.1
	Sly_MIR5303b	SL3.0ch08	59994101	G	T	Hetero	33								Solyc12g099360.2.1, Solyc02g090310.1.1, Solyc10g008470.3.1, Solyc12g098900.2.1, Solyc01g087120.3.1, Solyc07g053320.3.1, Solyc10g018160.2.1, Solyc11g013290.2.1, Solyc01g044480.3.1, Solyc05g007290.2.1, Solyc06g068760.3.1
	Sly_MIR5303b	SL3.0ch08	59994101	G	T	Hetero	93								Solyc12g099360.2.1, Solyc02g090310.1.1, Solyc10g008470.3.1, Solyc12g098900.2.1, Solyc01g087120.3.1, Solyc07g053320.3.1, Solyc10g018160.2.1, Solyc11g013290.2.1, Solyc01g044480.3.1, Solyc05g007290.2.1, Solyc06g068760.3.1
	Sly_MIR5303b	SL3.0ch08	59994121	C	T	Hetero	32								Solyc12g099360.2.1, Solyc02g090310.1.1, Solyc10g008470.3.1, Solyc12g098900.2.1, Solyc01g087120.3.1, Solyc07g053320.3.1, Solyc10g018160.2.1, Solyc11g013290.2.1, Solyc01g044480.3.1, Solyc05g007290.2.1, Solyc06g068760.3.1
	Sly_MIR5303b	SL3.0ch08	59994121	C	T	Hetero	33								Solyc12g099360.2.1, Solyc02g090310.1.1, Solyc10g008470.3.1, Solyc12g098900.2.1, Solyc01g087120.3.1, Solyc07g053320.3.1, Solyc10g018160.2.1, Solyc11g013290.2.1, Solyc01g044480.3.1, Solyc05g007290.2.1, Solyc06g068760.3.1
	Sly_MIR5303b	SL3.0ch08	59994121	C	T	Hetero	93								Solyc12g099360.2.1, Solyc02g090310.1.1, Solyc10g008470.3.1, Solyc12g098900.2.1, Solyc01g087120.3.1, Solyc07g053320.3.1, Solyc10g018160.2.1, Solyc11g013290.2.1, Solyc01g044480.3.1, Solyc05g007290.2.1, Solyc06g068760.3.1
	Sly_MIR5303b	SL3.0ch08	59994145	T	C	Hetero	32								Solyc12g099360.2.1, Solyc02g090310.1.1, Solyc10g008470.3.1, Solyc12g098900.2.1, Solyc01g087120.3.1, Solyc07g053320.3.1, Solyc10g018160.2.1, Solyc11g013290.2.1, Solyc01g044480.3.1, Solyc05g007290.2.1, Solyc06g068760.3.1
	Sly_MIR5303b	SL3.0ch08	59994145	T	C	Hetero	33								Solyc12g099360.2.1, Solyc02g090310.1.1, Solyc10g008470.3.1, Solyc12g098900.2.1, Solyc01g087120.3.1, Solyc07g053320.3.1, Solyc10g018160.2.1, Solyc11g013290.2.1, Solyc01g044480.3.1, Solyc05g007290.2.1, Solyc06g068760.3.1
	Sly_MIR5303b	SL3.0ch08	59994145	T	C	Hetero	93								Solyc12g099360.2.1, Solyc02g090310.1.1, Solyc10g008470.3.1, Solyc12g098900.2.1, Solyc01g087120.3.1, Solyc07g053320.3.1, Solyc10g018160.2.1, Solyc11g013290.2.1, Solyc01g044480.3.1, Solyc05g007290.2.1, Solyc06g068760.3.1
	Sly_MIR5303b	SL3.0ch08	59994149	G	A	Hetero	32								Solyc12g099360.2.1, Solyc02g090310.1.1, Solyc10g008470.3.1, Solyc12g098900.2.1, Solyc01g087120.3.1, Solyc07g053320.3.1, Solyc10g018160.2.1, Solyc11g013290.2.1, Solyc01g044480.3.1, Solyc05g007290.2.1, Solyc06g068760.3.1
	Sly_MIR5303b	SL3.0ch08	59994149	G	A	Hetero	33								Solyc12g099360.2.1, Solyc02g090310.1.1, Solyc10g008470.3.1, Solyc12g098900.2.1, Solyc01g087120.3.1, Solyc07g053320.3.1, Solyc10g018160.2.1, Solyc11g013290.2.1, Solyc01g044480.3.1, Solyc05g007290.2.1, Solyc06g068760.3.1
	Sly_MIR5303b	SL3.0ch08	59994149	G	A	Hetero	93								Solyc12g099360.2.1, Solyc02g090310.1.1, Solyc10g008470.3.1, Solyc12g098900.2.1, Solyc01g087120.3.1, Solyc07g053320.3.1, Solyc10g018160.2.1, Solyc11g013290.2.1, Solyc01g044480.3.1, Solyc05g007290.2.1, Solyc06g068760.3.1
	Sly_MIR5303b	SL3.0ch08	59994149	G	A	Hetero	98								Solyc12g099360.2.1, Solyc02g090310.1.1, Solyc10g008470.3.1, Solyc12g098900.2.1, Solyc01g087120.3.1, Solyc07g053320.3.1, Solyc10g018160.2.1, Solyc11g013290.2.1, Solyc01g044480.3.1, Solyc05g007290.2.1, Solyc06g068760.3.1
	Sly_MIR6020	SL3.0ch12	62919215	G	A	Homo	13								Solyc11g011350.2.1, Solyc06g060820.2.1, Solyc06g062810.1.1, Solyc01g109940.3.1, Solyc03g120140.3.1, Solyc06g008610.3.1, Solyc12g098370.2.1, Solyc01g068590.3.1, Solyc01g104350.3.1, Solyc01g112230.3.1, Solyc02g078950.3.1, Solyc02g079040.3.1, Solyc02g081810.3.1, Solyc02g082540.3.1, Solyc03g019670.3.1, Solyc03g044140.3.1, Solyc03g062660.3.1, Solyc03g083060.3.1, Solyc03g123730.3.1, Solyc04g005010.3.1,…
	Sly_MIR6020	SL3.0ch12	62919215	G	A	Hetero	122								Solyc11g011350.2.1, Solyc06g060820.2.1, Solyc06g062810.1.1, Solyc01g109940.3.1, Solyc03g120140.3.1, Solyc06g008610.3.1, Solyc12g098370.2.1, Solyc01g068590.3.1, Solyc01g104350.3.1, Solyc01g112230.3.1, Solyc02g078950.3.1, Solyc02g079040.3.1, Solyc02g081810.3.1, Solyc02g082540.3.1, Solyc03g019670.3.1, Solyc03g044140.3.1, Solyc03g062660.3.1, Solyc03g083060.3.1, Solyc03g123730.3.1, Solyc04g005010.3.1,…
	Sly_MIR6020	SL3.0ch12	62919215	G	A	Hetero	164								Solyc11g011350.2.1, Solyc06g060820.2.1, Solyc06g062810.1.1, Solyc01g109940.3.1, Solyc03g120140.3.1, Solyc06g008610.3.1, Solyc12g098370.2.1, Solyc01g068590.3.1, Solyc01g104350.3.1, Solyc01g112230.3.1, Solyc02g078950.3.1, Solyc02g079040.3.1, Solyc02g081810.3.1, Solyc02g082540.3.1, Solyc03g019670.3.1, Solyc03g044140.3.1, Solyc03g062660.3.1, Solyc03g083060.3.1, Solyc03g123730.3.1, Solyc04g005010.3.1,…
	Sly_MIR6022	SL3.0ch11	3158865	G	C	Hetero	85								Solyc01g005720.3.1, Solyc01g005760.3.1, Solyc01g006550.3.1, Solyc01g005870.2.1, Solyc01g005730.3.1, Solyc02g093980.3.1, Solyc08g080080.3.1, Solyc02g078580.1.1, Solyc05g055090.3.1, Solyc12g049390.2.1, Solyc01g008410.2.1, Solyc12g100020.1.1
	Sly_MIR6022	SL3.0ch11	3159004	A	T	Hetero	85								Solyc01g005720.3.1, Solyc01g005760.3.1, Solyc01g006550.3.1, Solyc01g005870.2.1, Solyc01g005730.3.1, Solyc02g093980.3.1, Solyc08g080080.3.1, Solyc02g078580.1.1, Solyc05g055090.3.1, Solyc12g049390.2.1, Solyc01g008410.2.1, Solyc12g100020.1.1
	Sly_MIR6023	SL3.0ch12	67450732	C	T	Hetero	93	Solyc12g099270.2	UTR_3	NONCODING	NA/NA	NA	NA	NA	Solyc02g085390.3.1, Solyc02g069150.3.1, Solyc09g061620.3.1, Solyc02g021240.3.1, Solyc01g091550.3.1, Solyc06g075360.3.1, Solyc07g063940.2.1, Solyc09g097780.2.1
	Sly_MIR6024	SL3.0ch01	83111078	G	C	Homo	86	Solyc01g088430.3	UTR_3	NONCODING	NA/NA	NA	NA	NA	Solyc06g064550.3.1, Solyc08g013860.3.1, Solyc11g008430.2.1, Solyc03g046470.3.1, Solyc02g079950.3.1, Solyc07g063240.3.1, Solyc05g005330.3.1, Solyc06g083030.3.1, Solyc01g009990.3.1, Solyc03g121050.3.1, Solyc08g076670.3.1, Solyc07g006280.3.1, Solyc01g009820.3.1, Solyc01g010540.3.1, Solyc01g014850.3.1, Solyc01g091480.3.1, Solyc01g095430.3.1, Solyc01g097190.3.1, Solyc01g102310.3.1, Solyc01g103800.3.1,…
	Sly_MIR7981	SL3.0ch10	59849389	G	A	Hetero	102								Solyc12g006510.2.1, Solyc01g110385.1.1, Solyc03g083030.3.1, Solyc11g068765.1.1
	Sly_MIR8006	SL3.0ch04	25212864	C	T	Homo	25								Solyc04g074150.2.1, Solyc04g074730.1.1, Solyc07g032640.2.1, Solyc09g005620.3.1, Solyc10g079200.2.1
	Sly_MIR8006	SL3.0ch04	25212864	C	T	Hetero	55								Solyc04g074150.2.1, Solyc04g074730.1.1, Solyc07g032640.2.1, Solyc09g005620.3.1, Solyc10g079200.2.1
	Sly_MIR8006	SL3.0ch04	25212864	C	T	Hetero	79								Solyc04g074150.2.1, Solyc04g074730.1.1, Solyc07g032640.2.1, Solyc09g005620.3.1, Solyc10g079200.2.1
	Sly_MIR8006	SL3.0ch04	25212864	C	T	Hetero	97								Solyc04g074150.2.1, Solyc04g074730.1.1, Solyc07g032640.2.1, Solyc09g005620.3.1, Solyc10g079200.2.1
	Sly_MIR8006	SL3.0ch04	25212864	C	T	Hetero	127								Solyc04g074150.2.1, Solyc04g074730.1.1, Solyc07g032640.2.1, Solyc09g005620.3.1, Solyc10g079200.2.1
	Sly_MIR9472	SL3.0ch08	59087203	A	G	Homo	25								Solyc02g067580.3.1, Solyc08g043170.3.1, Solyc08g061240.2.1, Solyc01g056690.3.1, Solyc08g076200.3.1, Solyc03g053100.3.1, Solyc12g044230.2.1, Solyc04g049790.3.1, Solyc06g048610.3.1, Solyc01g007840.3.1, Solyc01g108140.3.1, Solyc06g050590.3.1, Solyc06g076660.3.1, Solyc07g042150.3.1, Solyc07g048120.3.1, Solyc07g055660.2.1, Solyc07g065120.3.1, Solyc09g065730.3.1, Solyc10g080670.2.1, Solyc11g008590.2.1,…
	Sly_MIR9472	SL3.0ch08	59087249	A	G	Homo	25								Solyc02g067580.3.1, Solyc08g043170.3.1, Solyc08g061240.2.1, Solyc01g056690.3.1, Solyc08g076200.3.1, Solyc03g053100.3.1, Solyc12g044230.2.1, Solyc04g049790.3.1, Solyc06g048610.3.1, Solyc01g007840.3.1, Solyc01g108140.3.1, Solyc06g050590.3.1, Solyc06g076660.3.1, Solyc07g042150.3.1, Solyc07g048120.3.1, Solyc07g055660.2.1, Solyc07g065120.3.1, Solyc09g065730.3.1, Solyc10g080670.2.1, Solyc11g008590.2.1,…
	Sly_MIR9472	SL3.0ch08	59087260	A	T	Hetero	25								Solyc02g067580.3.1, Solyc08g043170.3.1, Solyc08g061240.2.1, Solyc01g056690.3.1, Solyc08g076200.3.1, Solyc03g053100.3.1, Solyc12g044230.2.1, Solyc04g049790.3.1, Solyc06g048610.3.1, Solyc01g007840.3.1, Solyc01g108140.3.1, Solyc06g050590.3.1, Solyc06g076660.3.1, Solyc07g042150.3.1, Solyc07g048120.3.1, Solyc07g055660.2.1, Solyc07g065120.3.1, Solyc09g065730.3.1, Solyc10g080670.2.1, Solyc11g008590.2.1,…
	Sly_MIR9472	SL3.0ch08	59087275	G	A	Hetero	25								Solyc02g067580.3.1, Solyc08g043170.3.1, Solyc08g061240.2.1, Solyc01g056690.3.1, Solyc08g076200.3.1, Solyc03g053100.3.1, Solyc12g044230.2.1, Solyc04g049790.3.1, Solyc06g048610.3.1, Solyc01g007840.3.1, Solyc01g108140.3.1, Solyc06g050590.3.1, Solyc06g076660.3.1, Solyc07g042150.3.1, Solyc07g048120.3.1, Solyc07g055660.2.1, Solyc07g065120.3.1, Solyc09g065730.3.1, Solyc10g080670.2.1, Solyc11g008590.2.1,…
	Sly_MIR9472	SL3.0ch08	59087277	A	G	Homo	25								Solyc02g067580.3.1, Solyc08g043170.3.1, Solyc08g061240.2.1, Solyc01g056690.3.1, Solyc08g076200.3.1, Solyc03g053100.3.1, Solyc12g044230.2.1, Solyc04g049790.3.1, Solyc06g048610.3.1, Solyc01g007840.3.1, Solyc01g108140.3.1, Solyc06g050590.3.1, Solyc06g076660.3.1, Solyc07g042150.3.1, Solyc07g048120.3.1, Solyc07g055660.2.1, Solyc07g065120.3.1, Solyc09g065730.3.1, Solyc10g080670.2.1, Solyc11g008590.2.1,…
	Sly_MIR9472	SL3.0ch08	59087286	C	A	Homo	25								Solyc02g067580.3.1, Solyc08g043170.3.1, Solyc08g061240.2.1, Solyc01g056690.3.1, Solyc08g076200.3.1, Solyc03g053100.3.1, Solyc12g044230.2.1, Solyc04g049790.3.1, Solyc06g048610.3.1, Solyc01g007840.3.1, Solyc01g108140.3.1, Solyc06g050590.3.1, Solyc06g076660.3.1, Solyc07g042150.3.1, Solyc07g048120.3.1, Solyc07g055660.2.1, Solyc07g065120.3.1, Solyc09g065730.3.1, Solyc10g080670.2.1, Solyc11g008590.2.1,…
	Sly_MIR9472	SL3.0ch08	59087289	A	T	Hetero	25								Solyc02g067580.3.1, Solyc08g043170.3.1, Solyc08g061240.2.1, Solyc01g056690.3.1, Solyc08g076200.3.1, Solyc03g053100.3.1, Solyc12g044230.2.1, Solyc04g049790.3.1, Solyc06g048610.3.1, Solyc01g007840.3.1, Solyc01g108140.3.1, Solyc06g050590.3.1, Solyc06g076660.3.1, Solyc07g042150.3.1, Solyc07g048120.3.1, Solyc07g055660.2.1, Solyc07g065120.3.1, Solyc09g065730.3.1, Solyc10g080670.2.1, Solyc11g008590.2.1,…
	Sly_MIR9473	SL3.0ch07	3076514	A	G	Hetero	32	Solyc07g008320.3	UTR_3	NONCODING	NA/NA	NA	NA	NA	Solyc12g098490.2.1, Solyc10g081560.2.1, Solyc05g050970.3.1, Solyc08g007510.3.1, Solyc01g073650.3.1, Solyc01g107130.3.1, Solyc02g083390.3.1, Solyc02g092800.3.1, Solyc03g112830.3.1, Solyc03g115680.3.1, Solyc04g082630.3.1, Solyc07g048080.3.1, Solyc10g080900.2.1, Solyc11g010490.2.1, Solyc07g008320.3.1, Solyc10g006330.3.1
	Sly_MIRN2114	SL3.0ch12	67765251	A	G	Hetero	32								Solyc03g117770.3.1, Solyc08g061090.3.1, Solyc08g079255.1.1
	Sly_MIRN2114	SL3.0ch12	67765251	A	G	Hetero	79								Solyc03g117770.3.1, Solyc08g061090.3.1, Solyc08g079255.1.1
	Sly_MIRN2114	SL3.0ch12	67765251	A	G	Hetero	81								Solyc03g117770.3.1, Solyc08g061090.3.1, Solyc08g079255.1.1
	Sly_MIRN2114	SL3.0ch12	67765251	A	G	Hetero	93								Solyc03g117770.3.1, Solyc08g061090.3.1, Solyc08g079255.1.1
	Sly_MIRN272b	SL3.0ch12	37834434	T	G	Hetero	1	Solyc12g033090.2	CDS	NONSYNONYMOUS	I/R	105	0.16	TOLERATED	Solyc08g079630.3.1, Solyc12g044940.2.1, Solyc02g084990.3.1, Solyc01g067890.3.1, Solyc01g068210.3.1, Solyc01g079760.3.1, Solyc01g096520.3.1, Solyc01g099370.3.1, Solyc01g099710.3.1, Solyc01g099760.3.1, Solyc01g101060.3.1, Solyc01g103170.3.1, Solyc01g109930.3.1, Solyc01g111280.2.1, Solyc02g065560.1.1, Solyc02g083800.3.1, Solyc02g090910.3.1, Solyc03g025730.3.1, Solyc03g111340.3.1, Solyc03g116020.3.1,…
	Sly_MIRN272b	SL3.0ch12	37834434	T	G	Hetero	7	Solyc12g033090.2	CDS	NONSYNONYMOUS	I/R	105	0.16	TOLERATED	Solyc08g079630.3.1, Solyc12g044940.2.1, Solyc02g084990.3.1, Solyc01g067890.3.1, Solyc01g068210.3.1, Solyc01g079760.3.1, Solyc01g096520.3.1, Solyc01g099370.3.1, Solyc01g099710.3.1, Solyc01g099760.3.1, Solyc01g101060.3.1, Solyc01g103170.3.1, Solyc01g109930.3.1, Solyc01g111280.2.1, Solyc02g065560.1.1, Solyc02g083800.3.1, Solyc02g090910.3.1, Solyc03g025730.3.1, Solyc03g111340.3.1, Solyc03g116020.3.1,…
	Sly_MIRN272b	SL3.0ch12	37834434	T	G	Hetero	10	Solyc12g033090.2	CDS	NONSYNONYMOUS	I/R	105	0.16	TOLERATED	Solyc08g079630.3.1, Solyc12g044940.2.1, Solyc02g084990.3.1, Solyc01g067890.3.1, Solyc01g068210.3.1, Solyc01g079760.3.1, Solyc01g096520.3.1, Solyc01g099370.3.1, Solyc01g099710.3.1, Solyc01g099760.3.1, Solyc01g101060.3.1, Solyc01g103170.3.1, Solyc01g109930.3.1, Solyc01g111280.2.1, Solyc02g065560.1.1, Solyc02g083800.3.1, Solyc02g090910.3.1, Solyc03g025730.3.1, Solyc03g111340.3.1, Solyc03g116020.3.1,…
	Sly_MIRN272b	SL3.0ch12	37834434	T	G	Hetero	12	Solyc12g033090.2	CDS	NONSYNONYMOUS	I/R	105	0.16	TOLERATED	Solyc08g079630.3.1, Solyc12g044940.2.1, Solyc02g084990.3.1, Solyc01g067890.3.1, Solyc01g068210.3.1, Solyc01g079760.3.1, Solyc01g096520.3.1, Solyc01g099370.3.1, Solyc01g099710.3.1, Solyc01g099760.3.1, Solyc01g101060.3.1, Solyc01g103170.3.1, Solyc01g109930.3.1, Solyc01g111280.2.1, Solyc02g065560.1.1, Solyc02g083800.3.1, Solyc02g090910.3.1, Solyc03g025730.3.1, Solyc03g111340.3.1, Solyc03g116020.3.1,…
	Sly_MIRN272b	SL3.0ch12	37834434	T	G	Hetero	13	Solyc12g033090.2	CDS	NONSYNONYMOUS	I/R	105	0.16	TOLERATED	Solyc08g079630.3.1, Solyc12g044940.2.1, Solyc02g084990.3.1, Solyc01g067890.3.1, Solyc01g068210.3.1, Solyc01g079760.3.1, Solyc01g096520.3.1, Solyc01g099370.3.1, Solyc01g099710.3.1, Solyc01g099760.3.1, Solyc01g101060.3.1, Solyc01g103170.3.1, Solyc01g109930.3.1, Solyc01g111280.2.1, Solyc02g065560.1.1, Solyc02g083800.3.1, Solyc02g090910.3.1, Solyc03g025730.3.1, Solyc03g111340.3.1, Solyc03g116020.3.1,…
	Sly_MIRN272b	SL3.0ch12	37834434	T	G	Hetero	14	Solyc12g033090.2	CDS	NONSYNONYMOUS	I/R	105	0.16	TOLERATED	Solyc08g079630.3.1, Solyc12g044940.2.1, Solyc02g084990.3.1, Solyc01g067890.3.1, Solyc01g068210.3.1, Solyc01g079760.3.1, Solyc01g096520.3.1, Solyc01g099370.3.1, Solyc01g099710.3.1, Solyc01g099760.3.1, Solyc01g101060.3.1, Solyc01g103170.3.1, Solyc01g109930.3.1, Solyc01g111280.2.1, Solyc02g065560.1.1, Solyc02g083800.3.1, Solyc02g090910.3.1, Solyc03g025730.3.1, Solyc03g111340.3.1, Solyc03g116020.3.1,…
	Sly_MIRN272b	SL3.0ch12	37834434	T	G	Hetero	16	Solyc12g033090.2	CDS	NONSYNONYMOUS	I/R	105	0.16	TOLERATED	Solyc08g079630.3.1, Solyc12g044940.2.1, Solyc02g084990.3.1, Solyc01g067890.3.1, Solyc01g068210.3.1, Solyc01g079760.3.1, Solyc01g096520.3.1, Solyc01g099370.3.1, Solyc01g099710.3.1, Solyc01g099760.3.1, Solyc01g101060.3.1, Solyc01g103170.3.1, Solyc01g109930.3.1, Solyc01g111280.2.1, Solyc02g065560.1.1, Solyc02g083800.3.1, Solyc02g090910.3.1, Solyc03g025730.3.1, Solyc03g111340.3.1, Solyc03g116020.3.1,…
	Sly_MIRN272b	SL3.0ch12	37834434	T	G	Hetero	27	Solyc12g033090.2	CDS	NONSYNONYMOUS	I/R	105	0.16	TOLERATED	Solyc08g079630.3.1, Solyc12g044940.2.1, Solyc02g084990.3.1, Solyc01g067890.3.1, Solyc01g068210.3.1, Solyc01g079760.3.1, Solyc01g096520.3.1, Solyc01g099370.3.1, Solyc01g099710.3.1, Solyc01g099760.3.1, Solyc01g101060.3.1, Solyc01g103170.3.1, Solyc01g109930.3.1, Solyc01g111280.2.1, Solyc02g065560.1.1, Solyc02g083800.3.1, Solyc02g090910.3.1, Solyc03g025730.3.1, Solyc03g111340.3.1, Solyc03g116020.3.1,…
	Sly_MIRN272b	SL3.0ch12	37834434	T	G	Hetero	32	Solyc12g033090.2	CDS	NONSYNONYMOUS	I/R	105	0.16	TOLERATED	Solyc08g079630.3.1, Solyc12g044940.2.1, Solyc02g084990.3.1, Solyc01g067890.3.1, Solyc01g068210.3.1, Solyc01g079760.3.1, Solyc01g096520.3.1, Solyc01g099370.3.1, Solyc01g099710.3.1, Solyc01g099760.3.1, Solyc01g101060.3.1, Solyc01g103170.3.1, Solyc01g109930.3.1, Solyc01g111280.2.1, Solyc02g065560.1.1, Solyc02g083800.3.1, Solyc02g090910.3.1, Solyc03g025730.3.1, Solyc03g111340.3.1, Solyc03g116020.3.1,…
	Sly_MIRN272b	SL3.0ch12	37834434	T	G	Hetero	38	Solyc12g033090.2	CDS	NONSYNONYMOUS	I/R	105	0.16	TOLERATED	Solyc08g079630.3.1, Solyc12g044940.2.1, Solyc02g084990.3.1, Solyc01g067890.3.1, Solyc01g068210.3.1, Solyc01g079760.3.1, Solyc01g096520.3.1, Solyc01g099370.3.1, Solyc01g099710.3.1, Solyc01g099760.3.1, Solyc01g101060.3.1, Solyc01g103170.3.1, Solyc01g109930.3.1, Solyc01g111280.2.1, Solyc02g065560.1.1, Solyc02g083800.3.1, Solyc02g090910.3.1, Solyc03g025730.3.1, Solyc03g111340.3.1, Solyc03g116020.3.1,…
	Sly_MIRN272b	SL3.0ch12	37834434	T	G	Hetero	39	Solyc12g033090.2	CDS	NONSYNONYMOUS	I/R	105	0.16	TOLERATED	Solyc08g079630.3.1, Solyc12g044940.2.1, Solyc02g084990.3.1, Solyc01g067890.3.1, Solyc01g068210.3.1, Solyc01g079760.3.1, Solyc01g096520.3.1, Solyc01g099370.3.1, Solyc01g099710.3.1, Solyc01g099760.3.1, Solyc01g101060.3.1, Solyc01g103170.3.1, Solyc01g109930.3.1, Solyc01g111280.2.1, Solyc02g065560.1.1, Solyc02g083800.3.1, Solyc02g090910.3.1, Solyc03g025730.3.1, Solyc03g111340.3.1, Solyc03g116020.3.1,…
	Sly_MIRN272b	SL3.0ch12	37834434	T	G	Hetero	40	Solyc12g033090.2	CDS	NONSYNONYMOUS	I/R	105	0.16	TOLERATED	Solyc08g079630.3.1, Solyc12g044940.2.1, Solyc02g084990.3.1, Solyc01g067890.3.1, Solyc01g068210.3.1, Solyc01g079760.3.1, Solyc01g096520.3.1, Solyc01g099370.3.1, Solyc01g099710.3.1, Solyc01g099760.3.1, Solyc01g101060.3.1, Solyc01g103170.3.1, Solyc01g109930.3.1, Solyc01g111280.2.1, Solyc02g065560.1.1, Solyc02g083800.3.1, Solyc02g090910.3.1, Solyc03g025730.3.1, Solyc03g111340.3.1, Solyc03g116020.3.1,…
	Sly_MIRN272b	SL3.0ch12	37834434	T	G	Hetero	42	Solyc12g033090.2	CDS	NONSYNONYMOUS	I/R	105	0.16	TOLERATED	Solyc08g079630.3.1, Solyc12g044940.2.1, Solyc02g084990.3.1, Solyc01g067890.3.1, Solyc01g068210.3.1, Solyc01g079760.3.1, Solyc01g096520.3.1, Solyc01g099370.3.1, Solyc01g099710.3.1, Solyc01g099760.3.1, Solyc01g101060.3.1, Solyc01g103170.3.1, Solyc01g109930.3.1, Solyc01g111280.2.1, Solyc02g065560.1.1, Solyc02g083800.3.1, Solyc02g090910.3.1, Solyc03g025730.3.1, Solyc03g111340.3.1, Solyc03g116020.3.1,…
	Sly_MIRN272b	SL3.0ch12	37834434	T	G	Hetero	43	Solyc12g033090.2	CDS	NONSYNONYMOUS	I/R	105	0.16	TOLERATED	Solyc08g079630.3.1, Solyc12g044940.2.1, Solyc02g084990.3.1, Solyc01g067890.3.1, Solyc01g068210.3.1, Solyc01g079760.3.1, Solyc01g096520.3.1, Solyc01g099370.3.1, Solyc01g099710.3.1, Solyc01g099760.3.1, Solyc01g101060.3.1, Solyc01g103170.3.1, Solyc01g109930.3.1, Solyc01g111280.2.1, Solyc02g065560.1.1, Solyc02g083800.3.1, Solyc02g090910.3.1, Solyc03g025730.3.1, Solyc03g111340.3.1, Solyc03g116020.3.1,…
	Sly_MIRN272b	SL3.0ch12	37834434	T	G	Hetero	47	Solyc12g033090.2	CDS	NONSYNONYMOUS	I/R	105	0.16	TOLERATED	Solyc08g079630.3.1, Solyc12g044940.2.1, Solyc02g084990.3.1, Solyc01g067890.3.1, Solyc01g068210.3.1, Solyc01g079760.3.1, Solyc01g096520.3.1, Solyc01g099370.3.1, Solyc01g099710.3.1, Solyc01g099760.3.1, Solyc01g101060.3.1, Solyc01g103170.3.1, Solyc01g109930.3.1, Solyc01g111280.2.1, Solyc02g065560.1.1, Solyc02g083800.3.1, Solyc02g090910.3.1, Solyc03g025730.3.1, Solyc03g111340.3.1, Solyc03g116020.3.1,…
	Sly_MIRN272b	SL3.0ch12	37834434	T	G	Hetero	48	Solyc12g033090.2	CDS	NONSYNONYMOUS	I/R	105	0.16	TOLERATED	Solyc08g079630.3.1, Solyc12g044940.2.1, Solyc02g084990.3.1, Solyc01g067890.3.1, Solyc01g068210.3.1, Solyc01g079760.3.1, Solyc01g096520.3.1, Solyc01g099370.3.1, Solyc01g099710.3.1, Solyc01g099760.3.1, Solyc01g101060.3.1, Solyc01g103170.3.1, Solyc01g109930.3.1, Solyc01g111280.2.1, Solyc02g065560.1.1, Solyc02g083800.3.1, Solyc02g090910.3.1, Solyc03g025730.3.1, Solyc03g111340.3.1, Solyc03g116020.3.1,…
	Sly_MIRN272b	SL3.0ch12	37834434	T	G	Hetero	62	Solyc12g033090.2	CDS	NONSYNONYMOUS	I/R	105	0.16	TOLERATED	Solyc08g079630.3.1, Solyc12g044940.2.1, Solyc02g084990.3.1, Solyc01g067890.3.1, Solyc01g068210.3.1, Solyc01g079760.3.1, Solyc01g096520.3.1, Solyc01g099370.3.1, Solyc01g099710.3.1, Solyc01g099760.3.1, Solyc01g101060.3.1, Solyc01g103170.3.1, Solyc01g109930.3.1, Solyc01g111280.2.1, Solyc02g065560.1.1, Solyc02g083800.3.1, Solyc02g090910.3.1, Solyc03g025730.3.1, Solyc03g111340.3.1, Solyc03g116020.3.1,…
	Sly_MIRN272b	SL3.0ch12	37834434	T	G	Hetero	63	Solyc12g033090.2	CDS	NONSYNONYMOUS	I/R	105	0.16	TOLERATED	Solyc08g079630.3.1, Solyc12g044940.2.1, Solyc02g084990.3.1, Solyc01g067890.3.1, Solyc01g068210.3.1, Solyc01g079760.3.1, Solyc01g096520.3.1, Solyc01g099370.3.1, Solyc01g099710.3.1, Solyc01g099760.3.1, Solyc01g101060.3.1, Solyc01g103170.3.1, Solyc01g109930.3.1, Solyc01g111280.2.1, Solyc02g065560.1.1, Solyc02g083800.3.1, Solyc02g090910.3.1, Solyc03g025730.3.1, Solyc03g111340.3.1, Solyc03g116020.3.1,…
	Sly_MIRN272b	SL3.0ch12	37834434	T	G	Hetero	73	Solyc12g033090.2	CDS	NONSYNONYMOUS	I/R	105	0.16	TOLERATED	Solyc08g079630.3.1, Solyc12g044940.2.1, Solyc02g084990.3.1, Solyc01g067890.3.1, Solyc01g068210.3.1, Solyc01g079760.3.1, Solyc01g096520.3.1, Solyc01g099370.3.1, Solyc01g099710.3.1, Solyc01g099760.3.1, Solyc01g101060.3.1, Solyc01g103170.3.1, Solyc01g109930.3.1, Solyc01g111280.2.1, Solyc02g065560.1.1, Solyc02g083800.3.1, Solyc02g090910.3.1, Solyc03g025730.3.1, Solyc03g111340.3.1, Solyc03g116020.3.1,…
	Sly_MIRN272b	SL3.0ch12	37834434	T	G	Hetero	81	Solyc12g033090.2	CDS	NONSYNONYMOUS	I/R	105	0.16	TOLERATED	Solyc08g079630.3.1, Solyc12g044940.2.1, Solyc02g084990.3.1, Solyc01g067890.3.1, Solyc01g068210.3.1, Solyc01g079760.3.1, Solyc01g096520.3.1, Solyc01g099370.3.1, Solyc01g099710.3.1, Solyc01g099760.3.1, Solyc01g101060.3.1, Solyc01g103170.3.1, Solyc01g109930.3.1, Solyc01g111280.2.1, Solyc02g065560.1.1, Solyc02g083800.3.1, Solyc02g090910.3.1, Solyc03g025730.3.1, Solyc03g111340.3.1, Solyc03g116020.3.1,…
	Sly_MIRN272b	SL3.0ch12	37834434	T	G	Hetero	87	Solyc12g033090.2	CDS	NONSYNONYMOUS	I/R	105	0.16	TOLERATED	Solyc08g079630.3.1, Solyc12g044940.2.1, Solyc02g084990.3.1, Solyc01g067890.3.1, Solyc01g068210.3.1, Solyc01g079760.3.1, Solyc01g096520.3.1, Solyc01g099370.3.1, Solyc01g099710.3.1, Solyc01g099760.3.1, Solyc01g101060.3.1, Solyc01g103170.3.1, Solyc01g109930.3.1, Solyc01g111280.2.1, Solyc02g065560.1.1, Solyc02g083800.3.1, Solyc02g090910.3.1, Solyc03g025730.3.1, Solyc03g111340.3.1, Solyc03g116020.3.1,…
	Sly_MIRN272b	SL3.0ch12	37834434	T	G	Hetero	89	Solyc12g033090.2	CDS	NONSYNONYMOUS	I/R	105	0.16	TOLERATED	Solyc08g079630.3.1, Solyc12g044940.2.1, Solyc02g084990.3.1, Solyc01g067890.3.1, Solyc01g068210.3.1, Solyc01g079760.3.1, Solyc01g096520.3.1, Solyc01g099370.3.1, Solyc01g099710.3.1, Solyc01g099760.3.1, Solyc01g101060.3.1, Solyc01g103170.3.1, Solyc01g109930.3.1, Solyc01g111280.2.1, Solyc02g065560.1.1, Solyc02g083800.3.1, Solyc02g090910.3.1, Solyc03g025730.3.1, Solyc03g111340.3.1, Solyc03g116020.3.1,…
	Sly_MIRN272b	SL3.0ch12	37834434	T	G	Hetero	91	Solyc12g033090.2	CDS	NONSYNONYMOUS	I/R	105	0.16	TOLERATED	Solyc08g079630.3.1, Solyc12g044940.2.1, Solyc02g084990.3.1, Solyc01g067890.3.1, Solyc01g068210.3.1, Solyc01g079760.3.1, Solyc01g096520.3.1, Solyc01g099370.3.1, Solyc01g099710.3.1, Solyc01g099760.3.1, Solyc01g101060.3.1, Solyc01g103170.3.1, Solyc01g109930.3.1, Solyc01g111280.2.1, Solyc02g065560.1.1, Solyc02g083800.3.1, Solyc02g090910.3.1, Solyc03g025730.3.1, Solyc03g111340.3.1, Solyc03g116020.3.1,…
	Sly_MIRN272b	SL3.0ch12	37834434	T	G	Hetero	92	Solyc12g033090.2	CDS	NONSYNONYMOUS	I/R	105	0.16	TOLERATED	Solyc08g079630.3.1, Solyc12g044940.2.1, Solyc02g084990.3.1, Solyc01g067890.3.1, Solyc01g068210.3.1, Solyc01g079760.3.1, Solyc01g096520.3.1, Solyc01g099370.3.1, Solyc01g099710.3.1, Solyc01g099760.3.1, Solyc01g101060.3.1, Solyc01g103170.3.1, Solyc01g109930.3.1, Solyc01g111280.2.1, Solyc02g065560.1.1, Solyc02g083800.3.1, Solyc02g090910.3.1, Solyc03g025730.3.1, Solyc03g111340.3.1, Solyc03g116020.3.1,…
	Sly_MIRN272b	SL3.0ch12	37834434	T	G	Hetero	94	Solyc12g033090.2	CDS	NONSYNONYMOUS	I/R	105	0.16	TOLERATED	Solyc08g079630.3.1, Solyc12g044940.2.1, Solyc02g084990.3.1, Solyc01g067890.3.1, Solyc01g068210.3.1, Solyc01g079760.3.1, Solyc01g096520.3.1, Solyc01g099370.3.1, Solyc01g099710.3.1, Solyc01g099760.3.1, Solyc01g101060.3.1, Solyc01g103170.3.1, Solyc01g109930.3.1, Solyc01g111280.2.1, Solyc02g065560.1.1, Solyc02g083800.3.1, Solyc02g090910.3.1, Solyc03g025730.3.1, Solyc03g111340.3.1, Solyc03g116020.3.1,…
	Sly_MIRN272b	SL3.0ch12	37834434	T	G	Hetero	97	Solyc12g033090.2	CDS	NONSYNONYMOUS	I/R	105	0.16	TOLERATED	Solyc08g079630.3.1, Solyc12g044940.2.1, Solyc02g084990.3.1, Solyc01g067890.3.1, Solyc01g068210.3.1, Solyc01g079760.3.1, Solyc01g096520.3.1, Solyc01g099370.3.1, Solyc01g099710.3.1, Solyc01g099760.3.1, Solyc01g101060.3.1, Solyc01g103170.3.1, Solyc01g109930.3.1, Solyc01g111280.2.1, Solyc02g065560.1.1, Solyc02g083800.3.1, Solyc02g090910.3.1, Solyc03g025730.3.1, Solyc03g111340.3.1, Solyc03g116020.3.1,…
	Sly_MIRN272b	SL3.0ch12	37834434	T	G	Hetero	98	Solyc12g033090.2	CDS	NONSYNONYMOUS	I/R	105	0.16	TOLERATED	Solyc08g079630.3.1, Solyc12g044940.2.1, Solyc02g084990.3.1, Solyc01g067890.3.1, Solyc01g068210.3.1, Solyc01g079760.3.1, Solyc01g096520.3.1, Solyc01g099370.3.1, Solyc01g099710.3.1, Solyc01g099760.3.1, Solyc01g101060.3.1, Solyc01g103170.3.1, Solyc01g109930.3.1, Solyc01g111280.2.1, Solyc02g065560.1.1, Solyc02g083800.3.1, Solyc02g090910.3.1, Solyc03g025730.3.1, Solyc03g111340.3.1, Solyc03g116020.3.1,…
	Sly_MIRN272b	SL3.0ch12	37834434	T	G	Hetero	101	Solyc12g033090.2	CDS	NONSYNONYMOUS	I/R	105	0.16	TOLERATED	Solyc08g079630.3.1, Solyc12g044940.2.1, Solyc02g084990.3.1, Solyc01g067890.3.1, Solyc01g068210.3.1, Solyc01g079760.3.1, Solyc01g096520.3.1, Solyc01g099370.3.1, Solyc01g099710.3.1, Solyc01g099760.3.1, Solyc01g101060.3.1, Solyc01g103170.3.1, Solyc01g109930.3.1, Solyc01g111280.2.1, Solyc02g065560.1.1, Solyc02g083800.3.1, Solyc02g090910.3.1, Solyc03g025730.3.1, Solyc03g111340.3.1, Solyc03g116020.3.1,…
	Sly_MIRN272b	SL3.0ch12	37834434	T	G	Hetero	105	Solyc12g033090.2	CDS	NONSYNONYMOUS	I/R	105	0.16	TOLERATED	Solyc08g079630.3.1, Solyc12g044940.2.1, Solyc02g084990.3.1, Solyc01g067890.3.1, Solyc01g068210.3.1, Solyc01g079760.3.1, Solyc01g096520.3.1, Solyc01g099370.3.1, Solyc01g099710.3.1, Solyc01g099760.3.1, Solyc01g101060.3.1, Solyc01g103170.3.1, Solyc01g109930.3.1, Solyc01g111280.2.1, Solyc02g065560.1.1, Solyc02g083800.3.1, Solyc02g090910.3.1, Solyc03g025730.3.1, Solyc03g111340.3.1, Solyc03g116020.3.1,…
	Sly_MIRN272b	SL3.0ch12	37834434	T	G	Hetero	108	Solyc12g033090.2	CDS	NONSYNONYMOUS	I/R	105	0.16	TOLERATED	Solyc08g079630.3.1, Solyc12g044940.2.1, Solyc02g084990.3.1, Solyc01g067890.3.1, Solyc01g068210.3.1, Solyc01g079760.3.1, Solyc01g096520.3.1, Solyc01g099370.3.1, Solyc01g099710.3.1, Solyc01g099760.3.1, Solyc01g101060.3.1, Solyc01g103170.3.1, Solyc01g109930.3.1, Solyc01g111280.2.1, Solyc02g065560.1.1, Solyc02g083800.3.1, Solyc02g090910.3.1, Solyc03g025730.3.1, Solyc03g111340.3.1, Solyc03g116020.3.1,…
	Sly_MIRN272b	SL3.0ch12	37834434	T	G	Hetero	110	Solyc12g033090.2	CDS	NONSYNONYMOUS	I/R	105	0.16	TOLERATED	Solyc08g079630.3.1, Solyc12g044940.2.1, Solyc02g084990.3.1, Solyc01g067890.3.1, Solyc01g068210.3.1, Solyc01g079760.3.1, Solyc01g096520.3.1, Solyc01g099370.3.1, Solyc01g099710.3.1, Solyc01g099760.3.1, Solyc01g101060.3.1, Solyc01g103170.3.1, Solyc01g109930.3.1, Solyc01g111280.2.1, Solyc02g065560.1.1, Solyc02g083800.3.1, Solyc02g090910.3.1, Solyc03g025730.3.1, Solyc03g111340.3.1, Solyc03g116020.3.1,…
	Sly_MIRN272b	SL3.0ch12	37834434	T	G	Hetero	119	Solyc12g033090.2	CDS	NONSYNONYMOUS	I/R	105	0.16	TOLERATED	Solyc08g079630.3.1, Solyc12g044940.2.1, Solyc02g084990.3.1, Solyc01g067890.3.1, Solyc01g068210.3.1, Solyc01g079760.3.1, Solyc01g096520.3.1, Solyc01g099370.3.1, Solyc01g099710.3.1, Solyc01g099760.3.1, Solyc01g101060.3.1, Solyc01g103170.3.1, Solyc01g109930.3.1, Solyc01g111280.2.1, Solyc02g065560.1.1, Solyc02g083800.3.1, Solyc02g090910.3.1, Solyc03g025730.3.1, Solyc03g111340.3.1, Solyc03g116020.3.1,…
	Sly_MIRN272b	SL3.0ch12	37834434	T	G	Hetero	124	Solyc12g033090.2	CDS	NONSYNONYMOUS	I/R	105	0.16	TOLERATED	Solyc08g079630.3.1, Solyc12g044940.2.1, Solyc02g084990.3.1, Solyc01g067890.3.1, Solyc01g068210.3.1, Solyc01g079760.3.1, Solyc01g096520.3.1, Solyc01g099370.3.1, Solyc01g099710.3.1, Solyc01g099760.3.1, Solyc01g101060.3.1, Solyc01g103170.3.1, Solyc01g109930.3.1, Solyc01g111280.2.1, Solyc02g065560.1.1, Solyc02g083800.3.1, Solyc02g090910.3.1, Solyc03g025730.3.1, Solyc03g111340.3.1, Solyc03g116020.3.1,…
	Sly_MIRN272b	SL3.0ch12	37834434	T	G	Hetero	137	Solyc12g033090.2	CDS	NONSYNONYMOUS	I/R	105	0.16	TOLERATED	Solyc08g079630.3.1, Solyc12g044940.2.1, Solyc02g084990.3.1, Solyc01g067890.3.1, Solyc01g068210.3.1, Solyc01g079760.3.1, Solyc01g096520.3.1, Solyc01g099370.3.1, Solyc01g099710.3.1, Solyc01g099760.3.1, Solyc01g101060.3.1, Solyc01g103170.3.1, Solyc01g109930.3.1, Solyc01g111280.2.1, Solyc02g065560.1.1, Solyc02g083800.3.1, Solyc02g090910.3.1, Solyc03g025730.3.1, Solyc03g111340.3.1, Solyc03g116020.3.1,…
	Sly_MIRN272b	SL3.0ch12	37834434	T	G	Hetero	154	Solyc12g033090.2	CDS	NONSYNONYMOUS	I/R	105	0.16	TOLERATED	Solyc08g079630.3.1, Solyc12g044940.2.1, Solyc02g084990.3.1, Solyc01g067890.3.1, Solyc01g068210.3.1, Solyc01g079760.3.1, Solyc01g096520.3.1, Solyc01g099370.3.1, Solyc01g099710.3.1, Solyc01g099760.3.1, Solyc01g101060.3.1, Solyc01g103170.3.1, Solyc01g109930.3.1, Solyc01g111280.2.1, Solyc02g065560.1.1, Solyc02g083800.3.1, Solyc02g090910.3.1, Solyc03g025730.3.1, Solyc03g111340.3.1, Solyc03g116020.3.1,…
	Sly_MIRN272b	SL3.0ch12	37834434	T	G	Hetero	161	Solyc12g033090.2	CDS	NONSYNONYMOUS	I/R	105	0.16	TOLERATED	Solyc08g079630.3.1, Solyc12g044940.2.1, Solyc02g084990.3.1, Solyc01g067890.3.1, Solyc01g068210.3.1, Solyc01g079760.3.1, Solyc01g096520.3.1, Solyc01g099370.3.1, Solyc01g099710.3.1, Solyc01g099760.3.1, Solyc01g101060.3.1, Solyc01g103170.3.1, Solyc01g109930.3.1, Solyc01g111280.2.1, Solyc02g065560.1.1, Solyc02g083800.3.1, Solyc02g090910.3.1, Solyc03g025730.3.1, Solyc03g111340.3.1, Solyc03g116020.3.1,…
	Sly_MIRN272b	SL3.0ch12	37834441	T	A	Hetero	47	Solyc12g033090.2	CDS	STOP-GAIN	Y/*	107	NA	NA	Solyc08g079630.3.1, Solyc12g044940.2.1, Solyc02g084990.3.1, Solyc01g067890.3.1, Solyc01g068210.3.1, Solyc01g079760.3.1, Solyc01g096520.3.1, Solyc01g099370.3.1, Solyc01g099710.3.1, Solyc01g099760.3.1, Solyc01g101060.3.1, Solyc01g103170.3.1, Solyc01g109930.3.1, Solyc01g111280.2.1, Solyc02g065560.1.1, Solyc02g083800.3.1, Solyc02g090910.3.1, Solyc03g025730.3.1, Solyc03g111340.3.1, Solyc03g116020.3.1,…
	Sly_MIRN272b	SL3.0ch12	37834441	T	A	Hetero	91	Solyc12g033090.2	CDS	STOP-GAIN	Y/*	107	NA	NA	Solyc08g079630.3.1, Solyc12g044940.2.1, Solyc02g084990.3.1, Solyc01g067890.3.1, Solyc01g068210.3.1, Solyc01g079760.3.1, Solyc01g096520.3.1, Solyc01g099370.3.1, Solyc01g099710.3.1, Solyc01g099760.3.1, Solyc01g101060.3.1, Solyc01g103170.3.1, Solyc01g109930.3.1, Solyc01g111280.2.1, Solyc02g065560.1.1, Solyc02g083800.3.1, Solyc02g090910.3.1, Solyc03g025730.3.1, Solyc03g111340.3.1, Solyc03g116020.3.1,…
	Sly_MIRN272b	SL3.0ch12	37834441	T	A	Hetero	154	Solyc12g033090.2	CDS	STOP-GAIN	Y/*	107	NA	NA	Solyc08g079630.3.1, Solyc12g044940.2.1, Solyc02g084990.3.1, Solyc01g067890.3.1, Solyc01g068210.3.1, Solyc01g079760.3.1, Solyc01g096520.3.1, Solyc01g099370.3.1, Solyc01g099710.3.1, Solyc01g099760.3.1, Solyc01g101060.3.1, Solyc01g103170.3.1, Solyc01g109930.3.1, Solyc01g111280.2.1, Solyc02g065560.1.1, Solyc02g083800.3.1, Solyc02g090910.3.1, Solyc03g025730.3.1, Solyc03g111340.3.1, Solyc03g116020.3.1,…
	Sly_MIRN272b	SL3.0ch12	37834560	A	G	Hetero	13								Solyc08g079630.3.1, Solyc12g044940.2.1, Solyc02g084990.3.1, Solyc01g067890.3.1, Solyc01g068210.3.1, Solyc01g079760.3.1, Solyc01g096520.3.1, Solyc01g099370.3.1, Solyc01g099710.3.1, Solyc01g099760.3.1, Solyc01g101060.3.1, Solyc01g103170.3.1, Solyc01g109930.3.1, Solyc01g111280.2.1, Solyc02g065560.1.1, Solyc02g083800.3.1, Solyc02g090910.3.1, Solyc03g025730.3.1, Solyc03g111340.3.1, Solyc03g116020.3.1,…
	Sly_MIRN272b	SL3.0ch12	37834566	A	G	Hetero	13								Solyc08g079630.3.1, Solyc12g044940.2.1, Solyc02g084990.3.1, Solyc01g067890.3.1, Solyc01g068210.3.1, Solyc01g079760.3.1, Solyc01g096520.3.1, Solyc01g099370.3.1, Solyc01g099710.3.1, Solyc01g099760.3.1, Solyc01g101060.3.1, Solyc01g103170.3.1, Solyc01g109930.3.1, Solyc01g111280.2.1, Solyc02g065560.1.1, Solyc02g083800.3.1, Solyc02g090910.3.1, Solyc03g025730.3.1, Solyc03g111340.3.1, Solyc03g116020.3.1,…
	Sly_MIRN272b	SL3.0ch12	37834566	A	G	Hetero	16								Solyc08g079630.3.1, Solyc12g044940.2.1, Solyc02g084990.3.1, Solyc01g067890.3.1, Solyc01g068210.3.1, Solyc01g079760.3.1, Solyc01g096520.3.1, Solyc01g099370.3.1, Solyc01g099710.3.1, Solyc01g099760.3.1, Solyc01g101060.3.1, Solyc01g103170.3.1, Solyc01g109930.3.1, Solyc01g111280.2.1, Solyc02g065560.1.1, Solyc02g083800.3.1, Solyc02g090910.3.1, Solyc03g025730.3.1, Solyc03g111340.3.1, Solyc03g116020.3.1,…
	Sly_MIRN272b	SL3.0ch12	37834566	A	G	Hetero	25								Solyc08g079630.3.1, Solyc12g044940.2.1, Solyc02g084990.3.1, Solyc01g067890.3.1, Solyc01g068210.3.1, Solyc01g079760.3.1, Solyc01g096520.3.1, Solyc01g099370.3.1, Solyc01g099710.3.1, Solyc01g099760.3.1, Solyc01g101060.3.1, Solyc01g103170.3.1, Solyc01g109930.3.1, Solyc01g111280.2.1, Solyc02g065560.1.1, Solyc02g083800.3.1, Solyc02g090910.3.1, Solyc03g025730.3.1, Solyc03g111340.3.1, Solyc03g116020.3.1,…
	Sly_MIRN272b	SL3.0ch12	37834566	A	G	Hetero	39								Solyc08g079630.3.1, Solyc12g044940.2.1, Solyc02g084990.3.1, Solyc01g067890.3.1, Solyc01g068210.3.1, Solyc01g079760.3.1, Solyc01g096520.3.1, Solyc01g099370.3.1, Solyc01g099710.3.1, Solyc01g099760.3.1, Solyc01g101060.3.1, Solyc01g103170.3.1, Solyc01g109930.3.1, Solyc01g111280.2.1, Solyc02g065560.1.1, Solyc02g083800.3.1, Solyc02g090910.3.1, Solyc03g025730.3.1, Solyc03g111340.3.1, Solyc03g116020.3.1,…
	Sly_MIRN272b	SL3.0ch12	37834566	A	G	Hetero	42								Solyc08g079630.3.1, Solyc12g044940.2.1, Solyc02g084990.3.1, Solyc01g067890.3.1, Solyc01g068210.3.1, Solyc01g079760.3.1, Solyc01g096520.3.1, Solyc01g099370.3.1, Solyc01g099710.3.1, Solyc01g099760.3.1, Solyc01g101060.3.1, Solyc01g103170.3.1, Solyc01g109930.3.1, Solyc01g111280.2.1, Solyc02g065560.1.1, Solyc02g083800.3.1, Solyc02g090910.3.1, Solyc03g025730.3.1, Solyc03g111340.3.1, Solyc03g116020.3.1,…
	Sly_MIRN272b	SL3.0ch12	37834566	A	G	Hetero	57								Solyc08g079630.3.1, Solyc12g044940.2.1, Solyc02g084990.3.1, Solyc01g067890.3.1, Solyc01g068210.3.1, Solyc01g079760.3.1, Solyc01g096520.3.1, Solyc01g099370.3.1, Solyc01g099710.3.1, Solyc01g099760.3.1, Solyc01g101060.3.1, Solyc01g103170.3.1, Solyc01g109930.3.1, Solyc01g111280.2.1, Solyc02g065560.1.1, Solyc02g083800.3.1, Solyc02g090910.3.1, Solyc03g025730.3.1, Solyc03g111340.3.1, Solyc03g116020.3.1,…
	Sly_MIRN272b	SL3.0ch12	37834566	A	G	Hetero	72								Solyc08g079630.3.1, Solyc12g044940.2.1, Solyc02g084990.3.1, Solyc01g067890.3.1, Solyc01g068210.3.1, Solyc01g079760.3.1, Solyc01g096520.3.1, Solyc01g099370.3.1, Solyc01g099710.3.1, Solyc01g099760.3.1, Solyc01g101060.3.1, Solyc01g103170.3.1, Solyc01g109930.3.1, Solyc01g111280.2.1, Solyc02g065560.1.1, Solyc02g083800.3.1, Solyc02g090910.3.1, Solyc03g025730.3.1, Solyc03g111340.3.1, Solyc03g116020.3.1,…
	Sly_MIRN272b	SL3.0ch12	37834566	A	G	Homo	82								Solyc08g079630.3.1, Solyc12g044940.2.1, Solyc02g084990.3.1, Solyc01g067890.3.1, Solyc01g068210.3.1, Solyc01g079760.3.1, Solyc01g096520.3.1, Solyc01g099370.3.1, Solyc01g099710.3.1, Solyc01g099760.3.1, Solyc01g101060.3.1, Solyc01g103170.3.1, Solyc01g109930.3.1, Solyc01g111280.2.1, Solyc02g065560.1.1, Solyc02g083800.3.1, Solyc02g090910.3.1, Solyc03g025730.3.1, Solyc03g111340.3.1, Solyc03g116020.3.1,…
	Sly_MIRN272b	SL3.0ch12	37834566	A	G	Hetero	91								Solyc08g079630.3.1, Solyc12g044940.2.1, Solyc02g084990.3.1, Solyc01g067890.3.1, Solyc01g068210.3.1, Solyc01g079760.3.1, Solyc01g096520.3.1, Solyc01g099370.3.1, Solyc01g099710.3.1, Solyc01g099760.3.1, Solyc01g101060.3.1, Solyc01g103170.3.1, Solyc01g109930.3.1, Solyc01g111280.2.1, Solyc02g065560.1.1, Solyc02g083800.3.1, Solyc02g090910.3.1, Solyc03g025730.3.1, Solyc03g111340.3.1, Solyc03g116020.3.1,…
	Sly_MIRN272b	SL3.0ch12	37834566	A	G	Hetero	120								Solyc08g079630.3.1, Solyc12g044940.2.1, Solyc02g084990.3.1, Solyc01g067890.3.1, Solyc01g068210.3.1, Solyc01g079760.3.1, Solyc01g096520.3.1, Solyc01g099370.3.1, Solyc01g099710.3.1, Solyc01g099760.3.1, Solyc01g101060.3.1, Solyc01g103170.3.1, Solyc01g109930.3.1, Solyc01g111280.2.1, Solyc02g065560.1.1, Solyc02g083800.3.1, Solyc02g090910.3.1, Solyc03g025730.3.1, Solyc03g111340.3.1, Solyc03g116020.3.1,…
	Sly_MIRN272b	SL3.0ch12	37834566	A	G	Hetero	136								Solyc08g079630.3.1, Solyc12g044940.2.1, Solyc02g084990.3.1, Solyc01g067890.3.1, Solyc01g068210.3.1, Solyc01g079760.3.1, Solyc01g096520.3.1, Solyc01g099370.3.1, Solyc01g099710.3.1, Solyc01g099760.3.1, Solyc01g101060.3.1, Solyc01g103170.3.1, Solyc01g109930.3.1, Solyc01g111280.2.1, Solyc02g065560.1.1, Solyc02g083800.3.1, Solyc02g090910.3.1, Solyc03g025730.3.1, Solyc03g111340.3.1, Solyc03g116020.3.1,…
	Sly_MIRN272b	SL3.0ch12	37834566	A	G	Hetero	158								Solyc08g079630.3.1, Solyc12g044940.2.1, Solyc02g084990.3.1, Solyc01g067890.3.1, Solyc01g068210.3.1, Solyc01g079760.3.1, Solyc01g096520.3.1, Solyc01g099370.3.1, Solyc01g099710.3.1, Solyc01g099760.3.1, Solyc01g101060.3.1, Solyc01g103170.3.1, Solyc01g109930.3.1, Solyc01g111280.2.1, Solyc02g065560.1.1, Solyc02g083800.3.1, Solyc02g090910.3.1, Solyc03g025730.3.1, Solyc03g111340.3.1, Solyc03g116020.3.1,…
	Sly_MIRN272b	SL3.0ch12	37834568	G	A	Hetero	13								Solyc08g079630.3.1, Solyc12g044940.2.1, Solyc02g084990.3.1, Solyc01g067890.3.1, Solyc01g068210.3.1, Solyc01g079760.3.1, Solyc01g096520.3.1, Solyc01g099370.3.1, Solyc01g099710.3.1, Solyc01g099760.3.1, Solyc01g101060.3.1, Solyc01g103170.3.1, Solyc01g109930.3.1, Solyc01g111280.2.1, Solyc02g065560.1.1, Solyc02g083800.3.1, Solyc02g090910.3.1, Solyc03g025730.3.1, Solyc03g111340.3.1, Solyc03g116020.3.1,…
	Sly_MIRN272b	SL3.0ch12	37834568	G	A	Hetero	16								Solyc08g079630.3.1, Solyc12g044940.2.1, Solyc02g084990.3.1, Solyc01g067890.3.1, Solyc01g068210.3.1, Solyc01g079760.3.1, Solyc01g096520.3.1, Solyc01g099370.3.1, Solyc01g099710.3.1, Solyc01g099760.3.1, Solyc01g101060.3.1, Solyc01g103170.3.1, Solyc01g109930.3.1, Solyc01g111280.2.1, Solyc02g065560.1.1, Solyc02g083800.3.1, Solyc02g090910.3.1, Solyc03g025730.3.1, Solyc03g111340.3.1, Solyc03g116020.3.1,…
	Sly_MIRN272b	SL3.0ch12	37834568	G	A	Hetero	25								Solyc08g079630.3.1, Solyc12g044940.2.1, Solyc02g084990.3.1, Solyc01g067890.3.1, Solyc01g068210.3.1, Solyc01g079760.3.1, Solyc01g096520.3.1, Solyc01g099370.3.1, Solyc01g099710.3.1, Solyc01g099760.3.1, Solyc01g101060.3.1, Solyc01g103170.3.1, Solyc01g109930.3.1, Solyc01g111280.2.1, Solyc02g065560.1.1, Solyc02g083800.3.1, Solyc02g090910.3.1, Solyc03g025730.3.1, Solyc03g111340.3.1, Solyc03g116020.3.1,…
	Sly_MIRN272b	SL3.0ch12	37834568	G	A	Hetero	39								Solyc08g079630.3.1, Solyc12g044940.2.1, Solyc02g084990.3.1, Solyc01g067890.3.1, Solyc01g068210.3.1, Solyc01g079760.3.1, Solyc01g096520.3.1, Solyc01g099370.3.1, Solyc01g099710.3.1, Solyc01g099760.3.1, Solyc01g101060.3.1, Solyc01g103170.3.1, Solyc01g109930.3.1, Solyc01g111280.2.1, Solyc02g065560.1.1, Solyc02g083800.3.1, Solyc02g090910.3.1, Solyc03g025730.3.1, Solyc03g111340.3.1, Solyc03g116020.3.1,…
	Sly_MIRN272b	SL3.0ch12	37834568	G	A	Hetero	42								Solyc08g079630.3.1, Solyc12g044940.2.1, Solyc02g084990.3.1, Solyc01g067890.3.1, Solyc01g068210.3.1, Solyc01g079760.3.1, Solyc01g096520.3.1, Solyc01g099370.3.1, Solyc01g099710.3.1, Solyc01g099760.3.1, Solyc01g101060.3.1, Solyc01g103170.3.1, Solyc01g109930.3.1, Solyc01g111280.2.1, Solyc02g065560.1.1, Solyc02g083800.3.1, Solyc02g090910.3.1, Solyc03g025730.3.1, Solyc03g111340.3.1, Solyc03g116020.3.1,…
	Sly_MIRN272b	SL3.0ch12	37834568	G	A	Hetero	54								Solyc08g079630.3.1, Solyc12g044940.2.1, Solyc02g084990.3.1, Solyc01g067890.3.1, Solyc01g068210.3.1, Solyc01g079760.3.1, Solyc01g096520.3.1, Solyc01g099370.3.1, Solyc01g099710.3.1, Solyc01g099760.3.1, Solyc01g101060.3.1, Solyc01g103170.3.1, Solyc01g109930.3.1, Solyc01g111280.2.1, Solyc02g065560.1.1, Solyc02g083800.3.1, Solyc02g090910.3.1, Solyc03g025730.3.1, Solyc03g111340.3.1, Solyc03g116020.3.1,…
	Sly_MIRN272b	SL3.0ch12	37834568	G	A	Hetero	57								Solyc08g079630.3.1, Solyc12g044940.2.1, Solyc02g084990.3.1, Solyc01g067890.3.1, Solyc01g068210.3.1, Solyc01g079760.3.1, Solyc01g096520.3.1, Solyc01g099370.3.1, Solyc01g099710.3.1, Solyc01g099760.3.1, Solyc01g101060.3.1, Solyc01g103170.3.1, Solyc01g109930.3.1, Solyc01g111280.2.1, Solyc02g065560.1.1, Solyc02g083800.3.1, Solyc02g090910.3.1, Solyc03g025730.3.1, Solyc03g111340.3.1, Solyc03g116020.3.1,…
	Sly_MIRN272b	SL3.0ch12	37834568	G	A	Hetero	72								Solyc08g079630.3.1, Solyc12g044940.2.1, Solyc02g084990.3.1, Solyc01g067890.3.1, Solyc01g068210.3.1, Solyc01g079760.3.1, Solyc01g096520.3.1, Solyc01g099370.3.1, Solyc01g099710.3.1, Solyc01g099760.3.1, Solyc01g101060.3.1, Solyc01g103170.3.1, Solyc01g109930.3.1, Solyc01g111280.2.1, Solyc02g065560.1.1, Solyc02g083800.3.1, Solyc02g090910.3.1, Solyc03g025730.3.1, Solyc03g111340.3.1, Solyc03g116020.3.1,…
	Sly_MIRN272b	SL3.0ch12	37834568	G	A	Hetero	82								Solyc08g079630.3.1, Solyc12g044940.2.1, Solyc02g084990.3.1, Solyc01g067890.3.1, Solyc01g068210.3.1, Solyc01g079760.3.1, Solyc01g096520.3.1, Solyc01g099370.3.1, Solyc01g099710.3.1, Solyc01g099760.3.1, Solyc01g101060.3.1, Solyc01g103170.3.1, Solyc01g109930.3.1, Solyc01g111280.2.1, Solyc02g065560.1.1, Solyc02g083800.3.1, Solyc02g090910.3.1, Solyc03g025730.3.1, Solyc03g111340.3.1, Solyc03g116020.3.1,…
	Sly_MIRN272b	SL3.0ch12	37834568	G	A	Hetero	91								Solyc08g079630.3.1, Solyc12g044940.2.1, Solyc02g084990.3.1, Solyc01g067890.3.1, Solyc01g068210.3.1, Solyc01g079760.3.1, Solyc01g096520.3.1, Solyc01g099370.3.1, Solyc01g099710.3.1, Solyc01g099760.3.1, Solyc01g101060.3.1, Solyc01g103170.3.1, Solyc01g109930.3.1, Solyc01g111280.2.1, Solyc02g065560.1.1, Solyc02g083800.3.1, Solyc02g090910.3.1, Solyc03g025730.3.1, Solyc03g111340.3.1, Solyc03g116020.3.1,…
	Sly_MIRN272b	SL3.0ch12	37834568	G	A	Hetero	120								Solyc08g079630.3.1, Solyc12g044940.2.1, Solyc02g084990.3.1, Solyc01g067890.3.1, Solyc01g068210.3.1, Solyc01g079760.3.1, Solyc01g096520.3.1, Solyc01g099370.3.1, Solyc01g099710.3.1, Solyc01g099760.3.1, Solyc01g101060.3.1, Solyc01g103170.3.1, Solyc01g109930.3.1, Solyc01g111280.2.1, Solyc02g065560.1.1, Solyc02g083800.3.1, Solyc02g090910.3.1, Solyc03g025730.3.1, Solyc03g111340.3.1, Solyc03g116020.3.1,…
	Sly_MIRN272b	SL3.0ch12	37834568	G	A	Hetero	134								Solyc08g079630.3.1, Solyc12g044940.2.1, Solyc02g084990.3.1, Solyc01g067890.3.1, Solyc01g068210.3.1, Solyc01g079760.3.1, Solyc01g096520.3.1, Solyc01g099370.3.1, Solyc01g099710.3.1, Solyc01g099760.3.1, Solyc01g101060.3.1, Solyc01g103170.3.1, Solyc01g109930.3.1, Solyc01g111280.2.1, Solyc02g065560.1.1, Solyc02g083800.3.1, Solyc02g090910.3.1, Solyc03g025730.3.1, Solyc03g111340.3.1, Solyc03g116020.3.1,…
	Sly_MIRN272b	SL3.0ch12	37834568	G	A	Hetero	136								Solyc08g079630.3.1, Solyc12g044940.2.1, Solyc02g084990.3.1, Solyc01g067890.3.1, Solyc01g068210.3.1, Solyc01g079760.3.1, Solyc01g096520.3.1, Solyc01g099370.3.1, Solyc01g099710.3.1, Solyc01g099760.3.1, Solyc01g101060.3.1, Solyc01g103170.3.1, Solyc01g109930.3.1, Solyc01g111280.2.1, Solyc02g065560.1.1, Solyc02g083800.3.1, Solyc02g090910.3.1, Solyc03g025730.3.1, Solyc03g111340.3.1, Solyc03g116020.3.1,…
	Sly_MIRN272b	SL3.0ch12	37834568	G	A	Hetero	158								Solyc08g079630.3.1, Solyc12g044940.2.1, Solyc02g084990.3.1, Solyc01g067890.3.1, Solyc01g068210.3.1, Solyc01g079760.3.1, Solyc01g096520.3.1, Solyc01g099370.3.1, Solyc01g099710.3.1, Solyc01g099760.3.1, Solyc01g101060.3.1, Solyc01g103170.3.1, Solyc01g109930.3.1, Solyc01g111280.2.1, Solyc02g065560.1.1, Solyc02g083800.3.1, Solyc02g090910.3.1, Solyc03g025730.3.1, Solyc03g111340.3.1, Solyc03g116020.3.1,…
	Sly_MIRN3067a	SL3.0ch07	58657202	G	A	Homo	86								Solyc03g111710.3.1, Solyc03g116380.3.1, Solyc06g007710.3.1, Solyc02g071710.2.1
	Sly_MIRN3067a	SL3.0ch07	58657202	G	A	Hetero	147								Solyc03g111710.3.1, Solyc03g116380.3.1, Solyc06g007710.3.1, Solyc02g071710.2.1
	Sly_MIRN3067a	SL3.0ch07	58657202	G	A	Hetero	B1								Solyc03g111710.3.1, Solyc03g116380.3.1, Solyc06g007710.3.1, Solyc02g071710.2.1
	Sly_MIRN3067a	SL3.0ch07	58657239	G	A	Homo	86								Solyc03g111710.3.1, Solyc03g116380.3.1, Solyc06g007710.3.1, Solyc02g071710.2.1
	Sly_MIRN3067a	SL3.0ch07	58657239	G	A	Hetero	147								Solyc03g111710.3.1, Solyc03g116380.3.1, Solyc06g007710.3.1, Solyc02g071710.2.1
	Sly_MIRN3067a	SL3.0ch07	58657239	G	A	Hetero	B1								Solyc03g111710.3.1, Solyc03g116380.3.1, Solyc06g007710.3.1, Solyc02g071710.2.1
	Sly_MIRN3067c	SL3.0ch02	47107859	C	T	Hetero	33								Solyc07g049480.3.1, Solyc06g007710.3.1, Solyc01g009010.3.1, Solyc05g015050.3.1, Solyc02g071710.2.1
	Sly_MIRN3067c	SL3.0ch02	47107859	C	T	Hetero	55								Solyc07g049480.3.1, Solyc06g007710.3.1, Solyc01g009010.3.1, Solyc05g015050.3.1, Solyc02g071710.2.1
	Sly_MIRN3067c	SL3.0ch02	47107859	C	T	Hetero	58								Solyc07g049480.3.1, Solyc06g007710.3.1, Solyc01g009010.3.1, Solyc05g015050.3.1, Solyc02g071710.2.1
	Sly_MIRN3067c	SL3.0ch02	47107885	A	G	Hetero	33								Solyc07g049480.3.1, Solyc06g007710.3.1, Solyc01g009010.3.1, Solyc05g015050.3.1, Solyc02g071710.2.1
	Sly_MIRN3067c	SL3.0ch02	47107885	A	G	Hetero	55								Solyc07g049480.3.1, Solyc06g007710.3.1, Solyc01g009010.3.1, Solyc05g015050.3.1, Solyc02g071710.2.1
	Sly_MIRN3067c	SL3.0ch02	47107885	A	G	Hetero	58								Solyc07g049480.3.1, Solyc06g007710.3.1, Solyc01g009010.3.1, Solyc05g015050.3.1, Solyc02g071710.2.1
	Sly_MIRN3067c	SL3.0ch02	47107909	A	G	Hetero	33								Solyc07g049480.3.1, Solyc06g007710.3.1, Solyc01g009010.3.1, Solyc05g015050.3.1, Solyc02g071710.2.1
	Sly_MIRN3067c	SL3.0ch02	47107909	A	G	Hetero	55								Solyc07g049480.3.1, Solyc06g007710.3.1, Solyc01g009010.3.1, Solyc05g015050.3.1, Solyc02g071710.2.1
	Sly_MIRN3067c	SL3.0ch02	47107909	A	G	Hetero	58								Solyc07g049480.3.1, Solyc06g007710.3.1, Solyc01g009010.3.1, Solyc05g015050.3.1, Solyc02g071710.2.1
	Sly_MIRN3067c	SL3.0ch02	47107929	C	T	Hetero	33								Solyc07g049480.3.1, Solyc06g007710.3.1, Solyc01g009010.3.1, Solyc05g015050.3.1, Solyc02g071710.2.1
	Sly_MIRN3067c	SL3.0ch02	47107929	C	T	Hetero	55								Solyc07g049480.3.1, Solyc06g007710.3.1, Solyc01g009010.3.1, Solyc05g015050.3.1, Solyc02g071710.2.1
	Sly_MIRN3067c	SL3.0ch02	47107929	C	T	Hetero	58								Solyc07g049480.3.1, Solyc06g007710.3.1, Solyc01g009010.3.1, Solyc05g015050.3.1, Solyc02g071710.2.1
	Sly_MIRN3067c	SL3.0ch02	47107935	T	C	Hetero	33								Solyc07g049480.3.1, Solyc06g007710.3.1, Solyc01g009010.3.1, Solyc05g015050.3.1, Solyc02g071710.2.1
	Sly_MIRN3067c	SL3.0ch02	47107935	T	C	Hetero	55								Solyc07g049480.3.1, Solyc06g007710.3.1, Solyc01g009010.3.1, Solyc05g015050.3.1, Solyc02g071710.2.1
	Sly_MIRN3067c	SL3.0ch02	47107935	T	C	Hetero	58								Solyc07g049480.3.1, Solyc06g007710.3.1, Solyc01g009010.3.1, Solyc05g015050.3.1, Solyc02g071710.2.1
	Sly_MIRN3067c	SL3.0ch02	47107966	A	G	Hetero	33								Solyc07g049480.3.1, Solyc06g007710.3.1, Solyc01g009010.3.1, Solyc05g015050.3.1, Solyc02g071710.2.1
	Sly_MIRN3067c	SL3.0ch02	47107966	A	G	Hetero	55								Solyc07g049480.3.1, Solyc06g007710.3.1, Solyc01g009010.3.1, Solyc05g015050.3.1, Solyc02g071710.2.1
	Sly_MIRN3067c	SL3.0ch02	47107966	A	G	Hetero	58								Solyc07g049480.3.1, Solyc06g007710.3.1, Solyc01g009010.3.1, Solyc05g015050.3.1, Solyc02g071710.2.1
	Sly_MIRN3067d	SL3.0ch08	59545959	T	G	Homo	25								Solyc02g071710.2.1
	Sly_MIRN3067d	SL3.0ch08	59545983	A	G	Homo	25								Solyc02g071710.2.1
	Sly_MIRN3067d	SL3.0ch08	59546007	T	C	Hetero	93								Solyc02g071710.2.1
	Sly_MIRN3067d	SL3.0ch08	59546024	T	C	Homo	25								Solyc02g071710.2.1
	Sly_MIRN3067d	SL3.0ch08	59546028	C	G	Homo	25								Solyc02g071710.2.1
	Sly_MIRN3068	SL3.0ch07	3787523	C	G	Hetero	32	Solyc07g008825.1	CDS	NONSYNONYMOUS	P/R	67	0	DELETERIOUS (*WARNING! Low confidence)	Solyc08g076180.3.1, Solyc05g006590.3.1, Solyc01g106080.3.1, Solyc07g005330.3.1, Solyc10g081660.2.1, Solyc07g008825.1.1
	Sly_MIRN3068	SL3.0ch07	3787523	C	G	Hetero	79	Solyc07g008825.1	CDS	NONSYNONYMOUS	P/R	67	0	DELETERIOUS (*WARNING! Low confidence)	Solyc08g076180.3.1, Solyc05g006590.3.1, Solyc01g106080.3.1, Solyc07g005330.3.1, Solyc10g081660.2.1, Solyc07g008825.1.1
	Sly_MIRN3068	SL3.0ch07	3787523	C	G	Hetero	81	Solyc07g008825.1	CDS	NONSYNONYMOUS	P/R	67	0	DELETERIOUS (*WARNING! Low confidence)	Solyc08g076180.3.1, Solyc05g006590.3.1, Solyc01g106080.3.1, Solyc07g005330.3.1, Solyc10g081660.2.1, Solyc07g008825.1.1
	Sly_MIRN3068	SL3.0ch07	3787526	T	C	Hetero	32	Solyc07g008825.1	CDS	NONSYNONYMOUS	I/T	68	0	DELETERIOUS (*WARNING! Low confidence)	Solyc08g076180.3.1, Solyc05g006590.3.1, Solyc01g106080.3.1, Solyc07g005330.3.1, Solyc10g081660.2.1, Solyc07g008825.1.1
	Sly_MIRN3068	SL3.0ch07	3787526	T	C	Hetero	79	Solyc07g008825.1	CDS	NONSYNONYMOUS	I/T	68	0	DELETERIOUS (*WARNING! Low confidence)	Solyc08g076180.3.1, Solyc05g006590.3.1, Solyc01g106080.3.1, Solyc07g005330.3.1, Solyc10g081660.2.1, Solyc07g008825.1.1
	Sly_MIRN3068	SL3.0ch07	3787526	T	C	Hetero	81	Solyc07g008825.1	CDS	NONSYNONYMOUS	I/T	68	0	DELETERIOUS (*WARNING! Low confidence)	Solyc08g076180.3.1, Solyc05g006590.3.1, Solyc01g106080.3.1, Solyc07g005330.3.1, Solyc10g081660.2.1, Solyc07g008825.1.1
	Sly_MIRN3068	SL3.0ch07	3787609	C	T	Hetero	32	Solyc07g008825.1	CDS	STOP-GAIN	Q/*	96	NA	NA	Solyc08g076180.3.1, Solyc05g006590.3.1, Solyc01g106080.3.1, Solyc07g005330.3.1, Solyc10g081660.2.1, Solyc07g008825.1.1
	Sly_MIRN3068	SL3.0ch07	3787611	G	C	Hetero	32	Solyc07g008825.1	CDS	NONSYNONYMOUS	Q/H	96	0	DELETERIOUS (*WARNING! Low confidence)	Solyc08g076180.3.1, Solyc05g006590.3.1, Solyc01g106080.3.1, Solyc07g005330.3.1, Solyc10g081660.2.1, Solyc07g008825.1.1
	Sly_MIRN3068	SL3.0ch07	3787621	A	C	Hetero	32	Solyc07g008825.1	CDS	NONSYNONYMOUS	T/P	100	0	DELETERIOUS (*WARNING! Low confidence)	Solyc08g076180.3.1, Solyc05g006590.3.1, Solyc01g106080.3.1, Solyc07g005330.3.1, Solyc10g081660.2.1, Solyc07g008825.1.1
	Sly_MIRN3068	SL3.0ch07	3787688	G	T	Hetero	127	Solyc07g008825.1	CDS	NONSYNONYMOUS	G/V	122	0	DELETERIOUS (*WARNING! Low confidence)	Solyc08g076180.3.1, Solyc05g006590.3.1, Solyc01g106080.3.1, Solyc07g005330.3.1, Solyc10g081660.2.1, Solyc07g008825.1.1
	Sly_MIRN3068	SL3.0ch07	3787689	A	C	Hetero	32	Solyc07g008825.1	CDS	SYNONYMOUS	G/G	122	1	TOLERATED	Solyc08g076180.3.1, Solyc05g006590.3.1, Solyc01g106080.3.1, Solyc07g005330.3.1, Solyc10g081660.2.1, Solyc07g008825.1.1
	Sly_MIRN3068	SL3.0ch07	3787689	A	T	Hetero	127	Solyc07g008825.1	CDS	SYNONYMOUS	G/G	122	1	TOLERATED	Solyc08g076180.3.1, Solyc05g006590.3.1, Solyc01g106080.3.1, Solyc07g005330.3.1, Solyc10g081660.2.1, Solyc07g008825.1.1
	Sly_MIRN3070a	SL3.0ch01	1495850	C	T	Hetero	85								Solyc06g065240.3.1, Solyc07g064890.1.1, Solyc03g123630.3.1, Solyc03g093510.2.1, Solyc03g097910.3.1, Solyc09g098170.3.1, Solyc01g087540.3.1, Solyc01g099130.3.1, Solyc01g103440.3.1, Solyc05g023710.3.1 Solyc06g036540.1.1, Solyc08g005990.3.1, Solyc09g007770.2.1, Solyc09g074660.3.1, Solyc09g082160.3.1, Solyc12g014397.1.1, Solyc12g014400.2.1, Solyc12g096700.2.1, Solyc06g076480.3.1
	Sly_MIRN3070a	SL3.0ch01	1495912	T	C	Hetero	32								Solyc06g065240.3.1, Solyc07g064890.1.1, Solyc03g123630.3.1, Solyc03g093510.2.1, Solyc03g097910.3.1, Solyc09g098170.3.1, Solyc01g087540.3.1, Solyc01g099130.3.1, Solyc01g103440.3.1, Solyc05g023710.3.1 Solyc06g036540.1.1, Solyc08g005990.3.1, Solyc09g007770.2.1, Solyc09g074660.3.1, Solyc09g082160.3.1, Solyc12g014397.1.1, Solyc12g014400.2.1, Solyc12g096700.2.1, Solyc06g076480.3.1,
	Sly_MIRN3070a	SL3.0ch01	1495912	T	C	Hetero	58								Solyc06g065240.3.1, Solyc07g064890.1.1, Solyc03g123630.3.1, Solyc03g093510.2.1, Solyc03g097910.3.1, Solyc09g098170.3.1, Solyc01g087540.3.1, Solyc01g099130.3.1, Solyc01g103440.3.1, Solyc05g023710.3.1 Solyc06g036540.1.1, Solyc08g005990.3.1, Solyc09g007770.2.1, Solyc09g074660.3.1, Solyc09g082160.3.1, Solyc12g014397.1.1, Solyc12g014400.2.1, Solyc12g096700.2.1, Solyc06g076480.3.1
	Sly_MIRN3070a	SL3.0ch01	1496007	C	T	Hetero	32								Solyc06g065240.3.1, Solyc07g064890.1.1, Solyc03g123630.3.1, Solyc03g093510.2.1, Solyc03g097910.3.1, Solyc09g098170.3.1, Solyc01g087540.3.1, Solyc01g099130.3.1, Solyc01g103440.3.1, Solyc05g023710.3.1 Solyc06g036540.1.1, Solyc08g005990.3.1, Solyc09g007770.2.1, Solyc09g074660.3.1, Solyc09g082160.3.1, Solyc12g014397.1.1, Solyc12g014400.2.1, Solyc12g096700.2.1, Solyc06g076480.3.1,
	Sly_MIRN3070a	SL3.0ch01	1496007	C	T	Hetero	58								Solyc06g065240.3.1, Solyc07g064890.1.1, Solyc03g123630.3.1, Solyc03g093510.2.1, Solyc03g097910.3.1, Solyc09g098170.3.1, Solyc01g087540.3.1, Solyc01g099130.3.1, Solyc01g103440.3.1, Solyc05g023710.3.1 Solyc06g036540.1.1, Solyc08g005990.3.1, Solyc09g007770.2.1, Solyc09g074660.3.1, Solyc09g082160.3.1, Solyc12g014397.1.1, Solyc12g014400.2.1, Solyc12g096700.2.1, Solyc06g076480.3.1
	Sly_MIRN3070a	SL3.0ch01	1496033	T	C	Hetero	32								Solyc06g065240.3.1, Solyc07g064890.1.1, Solyc03g123630.3.1, Solyc03g093510.2.1, Solyc03g097910.3.1, Solyc09g098170.3.1, Solyc01g087540.3.1, Solyc01g099130.3.1, Solyc01g103440.3.1, Solyc05g023710.3.1 Solyc06g036540.1.1, Solyc08g005990.3.1, Solyc09g007770.2.1, Solyc09g074660.3.1, Solyc09g082160.3.1, Solyc12g014397.1.1, Solyc12g014400.2.1, Solyc12g096700.2.1, Solyc06g076480.3.1
	Sly_MIRN3070a	SL3.0ch01	1496033	T	C	Hetero	58								Solyc06g065240.3.1, Solyc07g064890.1.1, Solyc03g123630.3.1, Solyc03g093510.2.1, Solyc03g097910.3.1, Solyc09g098170.3.1, Solyc01g087540.3.1, Solyc01g099130.3.1, Solyc01g103440.3.1, Solyc05g023710.3.1 Solyc06g036540.1.1, Solyc08g005990.3.1, Solyc09g007770.2.1, Solyc09g074660.3.1, Solyc09g082160.3.1, Solyc12g014397.1.1, Solyc12g014400.2.1, Solyc12g096700.2.1, Solyc06g076480.3.1
	Sly_MIRN3070c	SL3.0ch12	51256275	G	A	Homo	105								Solyc07g006790.3.1, Solyc08g066180.3.1, Solyc01g108150.3.1, Solyc09g098170.3.1, Solyc03g093510.2.1, Solyc00g053440.3.1, Solyc02g070490.3.1, Solyc02g087360.3.1, Solyc02g093110.3.1, Solyc04g080100.3.1, Solyc06g063370.3.1, Solyc06g071470.3.1, Solyc07g005030.3.1, Solyc12g014400.2.1, Solyc12g096700.2.1
	Sly_MIRN3072	SL3.0ch00	9126439	G	A	Hetero	7								Solyc01g096520.3.1, Solyc03g026315.1.1, Solyc01g105410.3.1
	Sly_MIRN3072	SL3.0ch00	9126454	T	C	Hetero	2								Solyc01g096520.3.1, Solyc03g026315.1.1, Solyc01g105410.3.1
	Sly_MIRN3072	SL3.0ch00	9126454	T	C	Hetero	3								Solyc01g096520.3.1, Solyc03g026315.1.1, Solyc01g105410.3.1
	Sly_MIRN3072	SL3.0ch00	9126454	T	C	Hetero	4								Solyc01g096520.3.1, Solyc03g026315.1.1, Solyc01g105410.3.1
	Sly_MIRN3072	SL3.0ch00	9126454	T	C	Hetero	14								Solyc01g096520.3.1, Solyc03g026315.1.1, Solyc01g105410.3.1
	Sly_MIRN3072	SL3.0ch00	9126454	T	C	Hetero	21								Solyc01g096520.3.1, Solyc03g026315.1.1, Solyc01g105410.3.1
	Sly_MIRN3072	SL3.0ch00	9126454	T	C	Hetero	28								Solyc01g096520.3.1, Solyc03g026315.1.1, Solyc01g105410.3.1
	Sly_MIRN3072	SL3.0ch00	9126454	T	C	Hetero	34								Solyc01g096520.3.1, Solyc03g026315.1.1, Solyc01g105410.3.1
	Sly_MIRN3072	SL3.0ch00	9126454	T	C	Hetero	40								Solyc01g096520.3.1, Solyc03g026315.1.1, Solyc01g105410.3.1
	Sly_MIRN3072	SL3.0ch00	9126454	T	C	Hetero	43								Solyc01g096520.3.1, Solyc03g026315.1.1, Solyc01g105410.3.1
	Sly_MIRN3072	SL3.0ch00	9126454	T	C	Homo	47								Solyc01g096520.3.1, Solyc03g026315.1.1, Solyc01g105410.3.1
	Sly_MIRN3072	SL3.0ch00	9126454	T	C	Hetero	48								Solyc01g096520.3.1, Solyc03g026315.1.1, Solyc01g105410.3.1
	Sly_MIRN3072	SL3.0ch00	9126454	T	C	Hetero	52								Solyc01g096520.3.1, Solyc03g026315.1.1, Solyc01g105410.3.1
	Sly_MIRN3072	SL3.0ch00	9126454	T	C	Hetero	54								Solyc01g096520.3.1, Solyc03g026315.1.1, Solyc01g105410.3.1
	Sly_MIRN3072	SL3.0ch00	9126454	T	C	Homo	55								Solyc01g096520.3.1, Solyc03g026315.1.1, Solyc01g105410.3.1
	Sly_MIRN3072	SL3.0ch00	9126454	T	C	Hetero	62								Solyc01g096520.3.1, Solyc03g026315.1.1, Solyc01g105410.3.1
	Sly_MIRN3072	SL3.0ch00	9126454	T	C	Homo	65								Solyc01g096520.3.1, Solyc03g026315.1.1, Solyc01g105410.3.1
	Sly_MIRN3072	SL3.0ch00	9126454	T	C	Homo	69								Solyc01g096520.3.1, Solyc03g026315.1.1, Solyc01g105410.3.1
	Sly_MIRN3072	SL3.0ch00	9126454	T	C	Hetero	72								Solyc01g096520.3.1, Solyc03g026315.1.1, Solyc01g105410.3.1
	Sly_MIRN3072	SL3.0ch00	9126454	T	C	Homo	77								Solyc01g096520.3.1, Solyc03g026315.1.1, Solyc01g105410.3.1
	Sly_MIRN3072	SL3.0ch00	9126454	T	C	Hetero	79								Solyc01g096520.3.1, Solyc03g026315.1.1, Solyc01g105410.3.1
	Sly_MIRN3072	SL3.0ch00	9126454	T	C	Homo	81								Solyc01g096520.3.1, Solyc03g026315.1.1, Solyc01g105410.3.1
	Sly_MIRN3072	SL3.0ch00	9126454	T	C	Homo	82								Solyc01g096520.3.1, Solyc03g026315.1.1, Solyc01g105410.3.1
	Sly_MIRN3072	SL3.0ch00	9126454	T	C	Homo	86								Solyc01g096520.3.1, Solyc03g026315.1.1, Solyc01g105410.3.1
	Sly_MIRN3072	SL3.0ch00	9126454	T	C	Hetero	87								Solyc01g096520.3.1, Solyc03g026315.1.1, Solyc01g105410.3.1
	Sly_MIRN3072	SL3.0ch00	9126454	T	C	Homo	90								Solyc01g096520.3.1, Solyc03g026315.1.1, Solyc01g105410.3.1
	Sly_MIRN3072	SL3.0ch00	9126454	T	C	Homo	96								Solyc01g096520.3.1, Solyc03g026315.1.1, Solyc01g105410.3.1
	Sly_MIRN3072	SL3.0ch00	9126454	T	C	Hetero	97								Solyc01g096520.3.1, Solyc03g026315.1.1, Solyc01g105410.3.1
	Sly_MIRN3072	SL3.0ch00	9126454	T	C	Hetero	102								Solyc01g096520.3.1, Solyc03g026315.1.1, Solyc01g105410.3.1
	Sly_MIRN3072	SL3.0ch00	9126454	T	C	Hetero	107								Solyc01g096520.3.1, Solyc03g026315.1.1, Solyc01g105410.3.1
	Sly_MIRN3072	SL3.0ch00	9126454	T	C	Hetero	110								Solyc01g096520.3.1, Solyc03g026315.1.1, Solyc01g105410.3.1
	Sly_MIRN3072	SL3.0ch00	9126454	T	C	Hetero	111								Solyc01g096520.3.1, Solyc03g026315.1.1, Solyc01g105410.3.1
	Sly_MIRN3072	SL3.0ch00	9126454	T	C	Hetero	112								Solyc01g096520.3.1, Solyc03g026315.1.1, Solyc01g105410.3.1
	Sly_MIRN3072	SL3.0ch00	9126454	T	C	Homo	113								Solyc01g096520.3.1, Solyc03g026315.1.1, Solyc01g105410.3.1
	Sly_MIRN3072	SL3.0ch00	9126454	T	C	Hetero	116								Solyc01g096520.3.1, Solyc03g026315.1.1, Solyc01g105410.3.1
	Sly_MIRN3072	SL3.0ch00	9126454	T	C	Homo	117								Solyc01g096520.3.1, Solyc03g026315.1.1, Solyc01g105410.3.1
	Sly_MIRN3072	SL3.0ch00	9126454	T	C	Homo	118								Solyc01g096520.3.1, Solyc03g026315.1.1, Solyc01g105410.3.1
	Sly_MIRN3072	SL3.0ch00	9126454	T	C	Hetero	125								Solyc01g096520.3.1, Solyc03g026315.1.1, Solyc01g105410.3.1
	Sly_MIRN3072	SL3.0ch00	9126454	T	C	Homo	126								Solyc01g096520.3.1, Solyc03g026315.1.1, Solyc01g105410.3.1
	Sly_MIRN3072	SL3.0ch00	9126454	T	C	Hetero	127								Solyc01g096520.3.1, Solyc03g026315.1.1, Solyc01g105410.3.1
	Sly_MIRN3072	SL3.0ch00	9126454	T	C	Hetero	132								Solyc01g096520.3.1, Solyc03g026315.1.1, Solyc01g105410.3.1
	Sly_MIRN3072	SL3.0ch00	9126454	T	C	Hetero	137								Solyc01g096520.3.1, Solyc03g026315.1.1, Solyc01g105410.3.1
	Sly_MIRN3072	SL3.0ch00	9126454	T	C	Homo	142								Solyc01g096520.3.1, Solyc03g026315.1.1, Solyc01g105410.3.1
	Sly_MIRN3072	SL3.0ch00	9126454	T	C	Homo	143								Solyc01g096520.3.1, Solyc03g026315.1.1, Solyc01g105410.3.1
	Sly_MIRN3072	SL3.0ch00	9126454	T	C	Homo	149								Solyc01g096520.3.1, Solyc03g026315.1.1, Solyc01g105410.3.1
	Sly_MIRN3072	SL3.0ch00	9126454	T	C	Homo	150								Solyc01g096520.3.1, Solyc03g026315.1.1, Solyc01g105410.3.1
	Sly_MIRN3072	SL3.0ch00	9126454	T	C	Hetero	152								Solyc01g096520.3.1, Solyc03g026315.1.1, Solyc01g105410.3.1
	Sly_MIRN3072	SL3.0ch00	9126454	T	C	Homo	156								Solyc01g096520.3.1, Solyc03g026315.1.1, Solyc01g105410.3.1
	Sly_MIRN3072	SL3.0ch00	9126454	T	C	Homo	158								Solyc01g096520.3.1, Solyc03g026315.1.1, Solyc01g105410.3.1
	Sly_MIRN3072	SL3.0ch00	9126454	T	C	Hetero	161								Solyc01g096520.3.1, Solyc03g026315.1.1, Solyc01g105410.3.1
	Sly_MIRN3072	SL3.0ch00	9126454	T	C	Hetero	165								Solyc01g096520.3.1, Solyc03g026315.1.1, Solyc01g105410.3.1
	Sly_MIRN3072	SL3.0ch00	9126456	G	A	Hetero	3								Solyc01g096520.3.1, Solyc03g026315.1.1, Solyc01g105410.3.1
	Sly_MIRN3072	SL3.0ch00	9126456	G	A	Hetero	4								Solyc01g096520.3.1, Solyc03g026315.1.1, Solyc01g105410.3.1
	Sly_MIRN3072	SL3.0ch00	9126456	G	A	Hetero	14								Solyc01g096520.3.1, Solyc03g026315.1.1, Solyc01g105410.3.1
	Sly_MIRN3072	SL3.0ch00	9126456	G	A	Hetero	21								Solyc01g096520.3.1, Solyc03g026315.1.1, Solyc01g105410.3.1
	Sly_MIRN3072	SL3.0ch00	9126456	G	A	Hetero	28								Solyc01g096520.3.1, Solyc03g026315.1.1, Solyc01g105410.3.1
	Sly_MIRN3072	SL3.0ch00	9126456	G	A	Hetero	34								Solyc01g096520.3.1, Solyc03g026315.1.1, Solyc01g105410.3.1
	Sly_MIRN3072	SL3.0ch00	9126456	G	A	Hetero	40								Solyc01g096520.3.1, Solyc03g026315.1.1, Solyc01g105410.3.1
	Sly_MIRN3072	SL3.0ch00	9126456	G	A	Hetero	43								Solyc01g096520.3.1, Solyc03g026315.1.1, Solyc01g105410.3.1
	Sly_MIRN3072	SL3.0ch00	9126456	G	A	Hetero	47								Solyc01g096520.3.1, Solyc03g026315.1.1, Solyc01g105410.3.1
	Sly_MIRN3072	SL3.0ch00	9126456	G	A	Hetero	48								Solyc01g096520.3.1, Solyc03g026315.1.1, Solyc01g105410.3.1
	Sly_MIRN3072	SL3.0ch00	9126456	G	A	Hetero	52								Solyc01g096520.3.1, Solyc03g026315.1.1, Solyc01g105410.3.1
	Sly_MIRN3072	SL3.0ch00	9126456	G	A	Hetero	54								Solyc01g096520.3.1, Solyc03g026315.1.1, Solyc01g105410.3.1
	Sly_MIRN3072	SL3.0ch00	9126456	G	A	Hetero	55								Solyc01g096520.3.1, Solyc03g026315.1.1, Solyc01g105410.3.1
	Sly_MIRN3072	SL3.0ch00	9126456	G	A	Hetero	62								Solyc01g096520.3.1, Solyc03g026315.1.1, Solyc01g105410.3.1
	Sly_MIRN3072	SL3.0ch00	9126456	G	A	Hetero	65								Solyc01g096520.3.1, Solyc03g026315.1.1, Solyc01g105410.3.1
	Sly_MIRN3072	SL3.0ch00	9126456	G	A	Hetero	69								Solyc01g096520.3.1, Solyc03g026315.1.1, Solyc01g105410.3.1
	Sly_MIRN3072	SL3.0ch00	9126456	G	A	Hetero	72								Solyc01g096520.3.1, Solyc03g026315.1.1, Solyc01g105410.3.1
	Sly_MIRN3072	SL3.0ch00	9126456	G	A	Hetero	77								Solyc01g096520.3.1, Solyc03g026315.1.1, Solyc01g105410.3.1
	Sly_MIRN3072	SL3.0ch00	9126456	G	A	Hetero	79								Solyc01g096520.3.1, Solyc03g026315.1.1, Solyc01g105410.3.1
	Sly_MIRN3072	SL3.0ch00	9126456	G	A	Hetero	81								Solyc01g096520.3.1, Solyc03g026315.1.1, Solyc01g105410.3.1
	Sly_MIRN3072	SL3.0ch00	9126456	G	A	Hetero	82								Solyc01g096520.3.1, Solyc03g026315.1.1, Solyc01g105410.3.1
	Sly_MIRN3072	SL3.0ch00	9126456	G	A	Hetero	86								Solyc01g096520.3.1, Solyc03g026315.1.1, Solyc01g105410.3.1
	Sly_MIRN3072	SL3.0ch00	9126456	G	A	Hetero	87								Solyc01g096520.3.1, Solyc03g026315.1.1, Solyc01g105410.3.1
	Sly_MIRN3072	SL3.0ch00	9126456	G	A	Hetero	90								Solyc01g096520.3.1, Solyc03g026315.1.1, Solyc01g105410.3.1
	Sly_MIRN3072	SL3.0ch00	9126456	G	A	Hetero	96								Solyc01g096520.3.1, Solyc03g026315.1.1, Solyc01g105410.3.1
	Sly_MIRN3072	SL3.0ch00	9126456	G	A	Hetero	97								Solyc01g096520.3.1, Solyc03g026315.1.1, Solyc01g105410.3.1
	Sly_MIRN3072	SL3.0ch00	9126456	G	A	Hetero	102								Solyc01g096520.3.1, Solyc03g026315.1.1, Solyc01g105410.3.1
	Sly_MIRN3072	SL3.0ch00	9126456	G	A	Hetero	107								Solyc01g096520.3.1, Solyc03g026315.1.1, Solyc01g105410.3.1
	Sly_MIRN3072	SL3.0ch00	9126456	G	A	Hetero	110								Solyc01g096520.3.1, Solyc03g026315.1.1, Solyc01g105410.3.1
	Sly_MIRN3072	SL3.0ch00	9126456	G	A	Hetero	113								Solyc01g096520.3.1, Solyc03g026315.1.1, Solyc01g105410.3.1
	Sly_MIRN3072	SL3.0ch00	9126456	G	A	Hetero	116								Solyc01g096520.3.1, Solyc03g026315.1.1, Solyc01g105410.3.1
	Sly_MIRN3072	SL3.0ch00	9126456	G	A	Hetero	117								Solyc01g096520.3.1, Solyc03g026315.1.1, Solyc01g105410.3.1
	Sly_MIRN3072	SL3.0ch00	9126456	G	A	Hetero	125								Solyc01g096520.3.1, Solyc03g026315.1.1, Solyc01g105410.3.1
	Sly_MIRN3072	SL3.0ch00	9126456	G	A	Hetero	126								Solyc01g096520.3.1, Solyc03g026315.1.1, Solyc01g105410.3.1
	Sly_MIRN3072	SL3.0ch00	9126456	G	A	Hetero	127								Solyc01g096520.3.1, Solyc03g026315.1.1, Solyc01g105410.3.1
	Sly_MIRN3072	SL3.0ch00	9126456	G	A	Hetero	132								Solyc01g096520.3.1, Solyc03g026315.1.1, Solyc01g105410.3.1
	Sly_MIRN3072	SL3.0ch00	9126456	G	A	Hetero	137								Solyc01g096520.3.1, Solyc03g026315.1.1, Solyc01g105410.3.1
	Sly_MIRN3072	SL3.0ch00	9126456	G	A	Hetero	142								Solyc01g096520.3.1, Solyc03g026315.1.1, Solyc01g105410.3.1
	Sly_MIRN3072	SL3.0ch00	9126456	G	A	Hetero	143								Solyc01g096520.3.1, Solyc03g026315.1.1, Solyc01g105410.3.1
	Sly_MIRN3072	SL3.0ch00	9126456	G	A	Hetero	149								Solyc01g096520.3.1, Solyc03g026315.1.1, Solyc01g105410.3.1
	Sly_MIRN3072	SL3.0ch00	9126456	G	A	Hetero	150								Solyc01g096520.3.1, Solyc03g026315.1.1, Solyc01g105410.3.1
	Sly_MIRN3072	SL3.0ch00	9126456	G	A	Hetero	152								Solyc01g096520.3.1, Solyc03g026315.1.1, Solyc01g105410.3.1
	Sly_MIRN3072	SL3.0ch00	9126456	G	A	Hetero	156								Solyc01g096520.3.1, Solyc03g026315.1.1, Solyc01g105410.3.1
	Sly_MIRN3072	SL3.0ch00	9126456	G	A	Hetero	158								Solyc01g096520.3.1, Solyc03g026315.1.1, Solyc01g105410.3.1
	Sly_MIRN3072	SL3.0ch00	9126456	G	A	Hetero	161								Solyc01g096520.3.1, Solyc03g026315.1.1, Solyc01g105410.3.1
	Sly_MIRN3072	SL3.0ch00	9126456	G	A	Hetero	165								Solyc01g096520.3.1, Solyc03g026315.1.1, Solyc01g105410.3.1
	Sly_MIRN3072	SL3.0ch00	9126477	T	C	Hetero	2								Solyc01g096520.3.1, Solyc03g026315.1.1, Solyc01g105410.3.1
	Sly_MIRN3072	SL3.0ch00	9126477	T	C	Hetero	3								Solyc01g096520.3.1, Solyc03g026315.1.1, Solyc01g105410.3.1
	Sly_MIRN3072	SL3.0ch00	9126477	T	C	Hetero	4								Solyc01g096520.3.1, Solyc03g026315.1.1, Solyc01g105410.3.1
	Sly_MIRN3072	SL3.0ch00	9126477	T	C	Hetero	14								Solyc01g096520.3.1, Solyc03g026315.1.1, Solyc01g105410.3.1
	Sly_MIRN3072	SL3.0ch00	9126477	T	C	Hetero	21								Solyc01g096520.3.1, Solyc03g026315.1.1, Solyc01g105410.3.1
	Sly_MIRN3072	SL3.0ch00	9126477	T	C	Hetero	28								Solyc01g096520.3.1, Solyc03g026315.1.1, Solyc01g105410.3.1
	Sly_MIRN3072	SL3.0ch00	9126477	T	C	Hetero	34								Solyc01g096520.3.1, Solyc03g026315.1.1, Solyc01g105410.3.1
	Sly_MIRN3072	SL3.0ch00	9126477	T	C	Hetero	40								Solyc01g096520.3.1, Solyc03g026315.1.1, Solyc01g105410.3.1
	Sly_MIRN3072	SL3.0ch00	9126477	T	C	Hetero	43								Solyc01g096520.3.1, Solyc03g026315.1.1, Solyc01g105410.3.1
	Sly_MIRN3072	SL3.0ch00	9126477	T	C	Hetero	47								Solyc01g096520.3.1, Solyc03g026315.1.1, Solyc01g105410.3.1
	Sly_MIRN3072	SL3.0ch00	9126477	T	C	Hetero	48								Solyc01g096520.3.1, Solyc03g026315.1.1, Solyc01g105410.3.1
	Sly_MIRN3072	SL3.0ch00	9126477	T	C	Hetero	52								Solyc01g096520.3.1, Solyc03g026315.1.1, Solyc01g105410.3.1
	Sly_MIRN3072	SL3.0ch00	9126477	T	C	Hetero	54								Solyc01g096520.3.1, Solyc03g026315.1.1, Solyc01g105410.3.1
	Sly_MIRN3072	SL3.0ch00	9126477	T	C	Hetero	55								Solyc01g096520.3.1, Solyc03g026315.1.1, Solyc01g105410.3.1
	Sly_MIRN3072	SL3.0ch00	9126477	T	C	Hetero	62								Solyc01g096520.3.1, Solyc03g026315.1.1, Solyc01g105410.3.1
	Sly_MIRN3072	SL3.0ch00	9126477	T	C	Hetero	65								Solyc01g096520.3.1, Solyc03g026315.1.1, Solyc01g105410.3.1
	Sly_MIRN3072	SL3.0ch00	9126477	T	C	Hetero	69								Solyc01g096520.3.1, Solyc03g026315.1.1, Solyc01g105410.3.1
	Sly_MIRN3072	SL3.0ch00	9126477	T	C	Hetero	72								Solyc01g096520.3.1, Solyc03g026315.1.1, Solyc01g105410.3.1
	Sly_MIRN3072	SL3.0ch00	9126477	T	C	Hetero	77								Solyc01g096520.3.1, Solyc03g026315.1.1, Solyc01g105410.3.1
	Sly_MIRN3072	SL3.0ch00	9126477	T	C	Hetero	79								Solyc01g096520.3.1, Solyc03g026315.1.1, Solyc01g105410.3.1
	Sly_MIRN3072	SL3.0ch00	9126477	T	C	Hetero	81								Solyc01g096520.3.1, Solyc03g026315.1.1, Solyc01g105410.3.1
	Sly_MIRN3072	SL3.0ch00	9126477	T	C	Hetero	82								Solyc01g096520.3.1, Solyc03g026315.1.1, Solyc01g105410.3.1
	Sly_MIRN3072	SL3.0ch00	9126477	T	C	Hetero	86								Solyc01g096520.3.1, Solyc03g026315.1.1, Solyc01g105410.3.1
	Sly_MIRN3072	SL3.0ch00	9126477	T	C	Hetero	87								Solyc01g096520.3.1, Solyc03g026315.1.1, Solyc01g105410.3.1
	Sly_MIRN3072	SL3.0ch00	9126477	T	C	Hetero	90								Solyc01g096520.3.1, Solyc03g026315.1.1, Solyc01g105410.3.1
	Sly_MIRN3072	SL3.0ch00	9126477	T	C	Hetero	96								Solyc01g096520.3.1, Solyc03g026315.1.1, Solyc01g105410.3.1
	Sly_MIRN3072	SL3.0ch00	9126477	T	C	Hetero	97								Solyc01g096520.3.1, Solyc03g026315.1.1, Solyc01g105410.3.1
	Sly_MIRN3072	SL3.0ch00	9126477	T	C	Hetero	102								Solyc01g096520.3.1, Solyc03g026315.1.1, Solyc01g105410.3.1
	Sly_MIRN3072	SL3.0ch00	9126477	T	C	Hetero	107								Solyc01g096520.3.1, Solyc03g026315.1.1, Solyc01g105410.3.1
	Sly_MIRN3072	SL3.0ch00	9126477	T	C	Hetero	110								Solyc01g096520.3.1, Solyc03g026315.1.1, Solyc01g105410.3.1
	Sly_MIRN3072	SL3.0ch00	9126477	T	C	Hetero	113								Solyc01g096520.3.1, Solyc03g026315.1.1, Solyc01g105410.3.1
	Sly_MIRN3072	SL3.0ch00	9126477	T	C	Hetero	117								Solyc01g096520.3.1, Solyc03g026315.1.1, Solyc01g105410.3.1
	Sly_MIRN3072	SL3.0ch00	9126477	T	C	Hetero	125								Solyc01g096520.3.1, Solyc03g026315.1.1, Solyc01g105410.3.1
	Sly_MIRN3072	SL3.0ch00	9126477	T	C	Hetero	126								Solyc01g096520.3.1, Solyc03g026315.1.1, Solyc01g105410.3.1
	Sly_MIRN3072	SL3.0ch00	9126477	T	C	Hetero	127								Solyc01g096520.3.1, Solyc03g026315.1.1, Solyc01g105410.3.1
	Sly_MIRN3072	SL3.0ch00	9126477	T	C	Hetero	132								Solyc01g096520.3.1, Solyc03g026315.1.1, Solyc01g105410.3.1
	Sly_MIRN3072	SL3.0ch00	9126477	T	C	Hetero	137								Solyc01g096520.3.1, Solyc03g026315.1.1, Solyc01g105410.3.1
	Sly_MIRN3072	SL3.0ch00	9126477	T	C	Hetero	142								Solyc01g096520.3.1, Solyc03g026315.1.1, Solyc01g105410.3.1
	Sly_MIRN3072	SL3.0ch00	9126477	T	C	Hetero	143								Solyc01g096520.3.1, Solyc03g026315.1.1, Solyc01g105410.3.1
	Sly_MIRN3072	SL3.0ch00	9126477	T	C	Hetero	149								Solyc01g096520.3.1, Solyc03g026315.1.1, Solyc01g105410.3.1
	Sly_MIRN3072	SL3.0ch00	9126477	T	C	Hetero	150								Solyc01g096520.3.1, Solyc03g026315.1.1, Solyc01g105410.3.1
	Sly_MIRN3072	SL3.0ch00	9126477	T	C	Hetero	152								Solyc01g096520.3.1, Solyc03g026315.1.1, Solyc01g105410.3.1
	Sly_MIRN3072	SL3.0ch00	9126477	T	C	Hetero	156								Solyc01g096520.3.1, Solyc03g026315.1.1, Solyc01g105410.3.1
	Sly_MIRN3072	SL3.0ch00	9126477	T	C	Hetero	158								Solyc01g096520.3.1, Solyc03g026315.1.1, Solyc01g105410.3.1
	Sly_MIRN3072	SL3.0ch00	9126477	T	C	Hetero	161								Solyc01g096520.3.1, Solyc03g026315.1.1, Solyc01g105410.3.1
	Sly_MIRN3072	SL3.0ch00	9126477	T	C	Hetero	165								Solyc01g096520.3.1, Solyc03g026315.1.1, Solyc01g105410.3.1
	Sly_MIRN3072	SL3.0ch00	9126478	G	A	Hetero	2								Solyc01g096520.3.1, Solyc03g026315.1.1, Solyc01g105410.3.1
	Sly_MIRN3072	SL3.0ch00	9126478	G	A	Hetero	3								Solyc01g096520.3.1, Solyc03g026315.1.1, Solyc01g105410.3.1
	Sly_MIRN3072	SL3.0ch00	9126478	G	A	Hetero	4								Solyc01g096520.3.1, Solyc03g026315.1.1, Solyc01g105410.3.1
	Sly_MIRN3072	SL3.0ch00	9126478	G	A	Hetero	14								Solyc01g096520.3.1, Solyc03g026315.1.1, Solyc01g105410.3.1
	Sly_MIRN3072	SL3.0ch00	9126478	G	A	Hetero	21								Solyc01g096520.3.1, Solyc03g026315.1.1, Solyc01g105410.3.1
	Sly_MIRN3072	SL3.0ch00	9126478	G	A	Hetero	28								Solyc01g096520.3.1, Solyc03g026315.1.1, Solyc01g105410.3.1
	Sly_MIRN3072	SL3.0ch00	9126478	G	A	Hetero	34								Solyc01g096520.3.1, Solyc03g026315.1.1, Solyc01g105410.3.1
	Sly_MIRN3072	SL3.0ch00	9126478	G	A	Hetero	40								Solyc01g096520.3.1, Solyc03g026315.1.1, Solyc01g105410.3.1
	Sly_MIRN3072	SL3.0ch00	9126478	G	A	Hetero	43								Solyc01g096520.3.1, Solyc03g026315.1.1, Solyc01g105410.3.1
	Sly_MIRN3072	SL3.0ch00	9126478	G	A	Hetero	47								Solyc01g096520.3.1, Solyc03g026315.1.1, Solyc01g105410.3.1
	Sly_MIRN3072	SL3.0ch00	9126478	G	A	Hetero	48								Solyc01g096520.3.1, Solyc03g026315.1.1, Solyc01g105410.3.1
	Sly_MIRN3072	SL3.0ch00	9126478	G	A	Hetero	52								Solyc01g096520.3.1, Solyc03g026315.1.1, Solyc01g105410.3.1
	Sly_MIRN3072	SL3.0ch00	9126478	G	A	Hetero	54								Solyc01g096520.3.1, Solyc03g026315.1.1, Solyc01g105410.3.1
	Sly_MIRN3072	SL3.0ch00	9126478	G	A	Hetero	55								Solyc01g096520.3.1, Solyc03g026315.1.1, Solyc01g105410.3.1
	Sly_MIRN3072	SL3.0ch00	9126478	G	A	Hetero	62								Solyc01g096520.3.1, Solyc03g026315.1.1, Solyc01g105410.3.1
	Sly_MIRN3072	SL3.0ch00	9126478	G	A	Hetero	65								Solyc01g096520.3.1, Solyc03g026315.1.1, Solyc01g105410.3.1
	Sly_MIRN3072	SL3.0ch00	9126478	G	A	Hetero	69								Solyc01g096520.3.1, Solyc03g026315.1.1, Solyc01g105410.3.1
	Sly_MIRN3072	SL3.0ch00	9126478	G	A	Hetero	72								Solyc01g096520.3.1, Solyc03g026315.1.1, Solyc01g105410.3.1
	Sly_MIRN3072	SL3.0ch00	9126478	G	A	Hetero	77								Solyc01g096520.3.1, Solyc03g026315.1.1, Solyc01g105410.3.1
	Sly_MIRN3072	SL3.0ch00	9126478	G	A	Hetero	79								Solyc01g096520.3.1, Solyc03g026315.1.1, Solyc01g105410.3.1
	Sly_MIRN3072	SL3.0ch00	9126478	G	A	Hetero	81								Solyc01g096520.3.1, Solyc03g026315.1.1, Solyc01g105410.3.1
	Sly_MIRN3072	SL3.0ch00	9126478	G	A	Hetero	82								Solyc01g096520.3.1, Solyc03g026315.1.1, Solyc01g105410.3.1
	Sly_MIRN3072	SL3.0ch00	9126478	G	A	Hetero	86								Solyc01g096520.3.1, Solyc03g026315.1.1, Solyc01g105410.3.1
	Sly_MIRN3072	SL3.0ch00	9126478	G	A	Hetero	87								Solyc01g096520.3.1, Solyc03g026315.1.1, Solyc01g105410.3.1
	Sly_MIRN3072	SL3.0ch00	9126478	G	A	Hetero	90								Solyc01g096520.3.1, Solyc03g026315.1.1, Solyc01g105410.3.1
	Sly_MIRN3072	SL3.0ch00	9126478	G	A	Hetero	96								Solyc01g096520.3.1, Solyc03g026315.1.1, Solyc01g105410.3.1
	Sly_MIRN3072	SL3.0ch00	9126478	G	A	Hetero	97								Solyc01g096520.3.1, Solyc03g026315.1.1, Solyc01g105410.3.1
	Sly_MIRN3072	SL3.0ch00	9126478	G	A	Hetero	102								Solyc01g096520.3.1, Solyc03g026315.1.1, Solyc01g105410.3.1
	Sly_MIRN3072	SL3.0ch00	9126478	G	A	Hetero	107								Solyc01g096520.3.1, Solyc03g026315.1.1, Solyc01g105410.3.1
	Sly_MIRN3072	SL3.0ch00	9126478	G	A	Hetero	110								Solyc01g096520.3.1, Solyc03g026315.1.1, Solyc01g105410.3.1
	Sly_MIRN3072	SL3.0ch00	9126478	G	A	Hetero	113								Solyc01g096520.3.1, Solyc03g026315.1.1, Solyc01g105410.3.1
	Sly_MIRN3072	SL3.0ch00	9126478	G	A	Hetero	117								Solyc01g096520.3.1, Solyc03g026315.1.1, Solyc01g105410.3.1
	Sly_MIRN3072	SL3.0ch00	9126478	G	A	Hetero	125								Solyc01g096520.3.1, Solyc03g026315.1.1, Solyc01g105410.3.1
	Sly_MIRN3072	SL3.0ch00	9126478	G	A	Hetero	126								Solyc01g096520.3.1, Solyc03g026315.1.1, Solyc01g105410.3.1
	Sly_MIRN3072	SL3.0ch00	9126478	G	A	Hetero	127								Solyc01g096520.3.1, Solyc03g026315.1.1, Solyc01g105410.3.1
	Sly_MIRN3072	SL3.0ch00	9126478	G	A	Hetero	132								Solyc01g096520.3.1, Solyc03g026315.1.1, Solyc01g105410.3.1
	Sly_MIRN3072	SL3.0ch00	9126478	G	A	Hetero	137								Solyc01g096520.3.1, Solyc03g026315.1.1, Solyc01g105410.3.1
	Sly_MIRN3072	SL3.0ch00	9126478	G	A	Hetero	142								Solyc01g096520.3.1, Solyc03g026315.1.1, Solyc01g105410.3.1
	Sly_MIRN3072	SL3.0ch00	9126478	G	A	Hetero	143								Solyc01g096520.3.1, Solyc03g026315.1.1, Solyc01g105410.3.1
	Sly_MIRN3072	SL3.0ch00	9126478	G	A	Hetero	149								Solyc01g096520.3.1, Solyc03g026315.1.1, Solyc01g105410.3.1
	Sly_MIRN3072	SL3.0ch00	9126478	G	A	Hetero	150								Solyc01g096520.3.1, Solyc03g026315.1.1, Solyc01g105410.3.1
	Sly_MIRN3072	SL3.0ch00	9126478	G	A	Hetero	152								Solyc01g096520.3.1, Solyc03g026315.1.1, Solyc01g105410.3.1
	Sly_MIRN3072	SL3.0ch00	9126478	G	A	Hetero	156								Solyc01g096520.3.1, Solyc03g026315.1.1, Solyc01g105410.3.1
	Sly_MIRN3072	SL3.0ch00	9126478	G	A	Hetero	158								Solyc01g096520.3.1, Solyc03g026315.1.1, Solyc01g105410.3.1
	Sly_MIRN3072	SL3.0ch00	9126478	G	A	Hetero	161								Solyc01g096520.3.1, Solyc03g026315.1.1, Solyc01g105410.3.1
	Sly_MIRN3072	SL3.0ch00	9126478	G	A	Hetero	165								Solyc01g096520.3.1, Solyc03g026315.1.1, Solyc01g105410.3.1
	Sly_MIRN3072	SL3.0ch00	9126482	G	C	Hetero	2								Solyc01g096520.3.1, Solyc03g026315.1.1, Solyc01g105410.3.1
	Sly_MIRN3072	SL3.0ch00	9126482	G	C	Hetero	4								Solyc01g096520.3.1, Solyc03g026315.1.1, Solyc01g105410.3.1
	Sly_MIRN3072	SL3.0ch00	9126482	G	C	Hetero	21								Solyc01g096520.3.1, Solyc03g026315.1.1, Solyc01g105410.3.1
	Sly_MIRN3072	SL3.0ch00	9126482	G	C	Hetero	28								Solyc01g096520.3.1, Solyc03g026315.1.1, Solyc01g105410.3.1
	Sly_MIRN3072	SL3.0ch00	9126482	G	C	Hetero	47								Solyc01g096520.3.1, Solyc03g026315.1.1, Solyc01g105410.3.1
	Sly_MIRN3072	SL3.0ch00	9126482	G	C	Hetero	48								Solyc01g096520.3.1, Solyc03g026315.1.1, Solyc01g105410.3.1
	Sly_MIRN3072	SL3.0ch00	9126482	G	C	Hetero	52								Solyc01g096520.3.1, Solyc03g026315.1.1, Solyc01g105410.3.1
	Sly_MIRN3072	SL3.0ch00	9126482	G	C	Hetero	54								Solyc01g096520.3.1, Solyc03g026315.1.1, Solyc01g105410.3.1
	Sly_MIRN3072	SL3.0ch00	9126482	G	C	Hetero	55								Solyc01g096520.3.1, Solyc03g026315.1.1, Solyc01g105410.3.1
	Sly_MIRN3072	SL3.0ch00	9126482	G	C	Hetero	62								Solyc01g096520.3.1, Solyc03g026315.1.1, Solyc01g105410.3.1
	Sly_MIRN3072	SL3.0ch00	9126482	G	C	Hetero	65								Solyc01g096520.3.1, Solyc03g026315.1.1, Solyc01g105410.3.1
	Sly_MIRN3072	SL3.0ch00	9126482	G	C	Hetero	69								Solyc01g096520.3.1, Solyc03g026315.1.1, Solyc01g105410.3.1
	Sly_MIRN3072	SL3.0ch00	9126482	G	C	Hetero	72								Solyc01g096520.3.1, Solyc03g026315.1.1, Solyc01g105410.3.1
	Sly_MIRN3072	SL3.0ch00	9126482	G	C	Hetero	77								Solyc01g096520.3.1, Solyc03g026315.1.1, Solyc01g105410.3.1
	Sly_MIRN3072	SL3.0ch00	9126482	G	C	Hetero	79								Solyc01g096520.3.1, Solyc03g026315.1.1, Solyc01g105410.3.1
	Sly_MIRN3072	SL3.0ch00	9126482	G	C	Hetero	81								Solyc01g096520.3.1, Solyc03g026315.1.1, Solyc01g105410.3.1
	Sly_MIRN3072	SL3.0ch00	9126482	G	C	Hetero	82								Solyc01g096520.3.1, Solyc03g026315.1.1, Solyc01g105410.3.1
	Sly_MIRN3072	SL3.0ch00	9126482	G	C	Hetero	90								Solyc01g096520.3.1, Solyc03g026315.1.1, Solyc01g105410.3.1
	Sly_MIRN3072	SL3.0ch00	9126482	G	C	Hetero	96								Solyc01g096520.3.1, Solyc03g026315.1.1, Solyc01g105410.3.1
	Sly_MIRN3072	SL3.0ch00	9126482	G	C	Hetero	110								Solyc01g096520.3.1, Solyc03g026315.1.1, Solyc01g105410.3.1
	Sly_MIRN3072	SL3.0ch00	9126482	G	C	Hetero	113								Solyc01g096520.3.1, Solyc03g026315.1.1, Solyc01g105410.3.1
	Sly_MIRN3072	SL3.0ch00	9126482	G	C	Hetero	117								Solyc01g096520.3.1, Solyc03g026315.1.1, Solyc01g105410.3.1
	Sly_MIRN3072	SL3.0ch00	9126482	G	C	Hetero	142								Solyc01g096520.3.1, Solyc03g026315.1.1, Solyc01g105410.3.1
	Sly_MIRN3072	SL3.0ch00	9126482	G	C	Hetero	143								Solyc01g096520.3.1, Solyc03g026315.1.1, Solyc01g105410.3.1
	Sly_MIRN3072	SL3.0ch00	9126482	G	C	Hetero	156								Solyc01g096520.3.1, Solyc03g026315.1.1, Solyc01g105410.3.1
	Sly_MIRN3072	SL3.0ch00	9126482	G	C	Hetero	158								Solyc01g096520.3.1, Solyc03g026315.1.1, Solyc01g105410.3.1
	Sly_MIRN3072	SL3.0ch00	9126482	G	C	Hetero	165								Solyc01g096520.3.1, Solyc03g026315.1.1, Solyc01g105410.3.1
	Sly_MIRN3072	SL3.0ch00	9126486	A	G	Hetero	2								Solyc01g096520.3.1, Solyc03g026315.1.1, Solyc01g105410.3.1
	Sly_MIRN3072	SL3.0ch00	9126486	A	G	Hetero	3								Solyc01g096520.3.1, Solyc03g026315.1.1, Solyc01g105410.3.1
	Sly_MIRN3072	SL3.0ch00	9126486	A	G	Hetero	4								Solyc01g096520.3.1, Solyc03g026315.1.1, Solyc01g105410.3.1
	Sly_MIRN3072	SL3.0ch00	9126486	A	G	Hetero	14								Solyc01g096520.3.1, Solyc03g026315.1.1, Solyc01g105410.3.1
	Sly_MIRN3072	SL3.0ch00	9126486	A	G	Hetero	28								Solyc01g096520.3.1, Solyc03g026315.1.1, Solyc01g105410.3.1
	Sly_MIRN3072	SL3.0ch00	9126486	A	G	Hetero	34								Solyc01g096520.3.1, Solyc03g026315.1.1, Solyc01g105410.3.1
	Sly_MIRN3072	SL3.0ch00	9126486	A	G	Hetero	40								Solyc01g096520.3.1, Solyc03g026315.1.1, Solyc01g105410.3.1
	Sly_MIRN3072	SL3.0ch00	9126486	A	G	Hetero	43								Solyc01g096520.3.1, Solyc03g026315.1.1, Solyc01g105410.3.1
	Sly_MIRN3072	SL3.0ch00	9126486	A	G	Hetero	47								Solyc01g096520.3.1, Solyc03g026315.1.1, Solyc01g105410.3.1
	Sly_MIRN3072	SL3.0ch00	9126486	A	G	Hetero	48								Solyc01g096520.3.1, Solyc03g026315.1.1, Solyc01g105410.3.1
	Sly_MIRN3072	SL3.0ch00	9126486	A	G	Hetero	52								Solyc01g096520.3.1, Solyc03g026315.1.1, Solyc01g105410.3.1
	Sly_MIRN3072	SL3.0ch00	9126486	A	G	Hetero	54								Solyc01g096520.3.1, Solyc03g026315.1.1, Solyc01g105410.3.1
	Sly_MIRN3072	SL3.0ch00	9126486	A	G	Hetero	55								Solyc01g096520.3.1, Solyc03g026315.1.1, Solyc01g105410.3.1
	Sly_MIRN3072	SL3.0ch00	9126486	A	G	Hetero	62								Solyc01g096520.3.1, Solyc03g026315.1.1, Solyc01g105410.3.1
	Sly_MIRN3072	SL3.0ch00	9126486	A	G	Hetero	65								Solyc01g096520.3.1, Solyc03g026315.1.1, Solyc01g105410.3.1
	Sly_MIRN3072	SL3.0ch00	9126486	A	G	Hetero	69								Solyc01g096520.3.1, Solyc03g026315.1.1, Solyc01g105410.3.1
	Sly_MIRN3072	SL3.0ch00	9126486	A	G	Hetero	72								Solyc01g096520.3.1, Solyc03g026315.1.1, Solyc01g105410.3.1
	Sly_MIRN3072	SL3.0ch00	9126486	A	G	Hetero	77								Solyc01g096520.3.1, Solyc03g026315.1.1, Solyc01g105410.3.1
	Sly_MIRN3072	SL3.0ch00	9126486	A	G	Hetero	79								Solyc01g096520.3.1, Solyc03g026315.1.1, Solyc01g105410.3.1
	Sly_MIRN3072	SL3.0ch00	9126486	A	G	Hetero	81								Solyc01g096520.3.1, Solyc03g026315.1.1, Solyc01g105410.3.1
	Sly_MIRN3072	SL3.0ch00	9126486	A	G	Hetero	82								Solyc01g096520.3.1, Solyc03g026315.1.1, Solyc01g105410.3.1
	Sly_MIRN3072	SL3.0ch00	9126486	A	G	Hetero	86								Solyc01g096520.3.1, Solyc03g026315.1.1, Solyc01g105410.3.1
	Sly_MIRN3072	SL3.0ch00	9126486	A	G	Hetero	87								Solyc01g096520.3.1, Solyc03g026315.1.1, Solyc01g105410.3.1
	Sly_MIRN3072	SL3.0ch00	9126486	A	G	Hetero	90								Solyc01g096520.3.1, Solyc03g026315.1.1, Solyc01g105410.3.1
	Sly_MIRN3072	SL3.0ch00	9126486	A	G	Hetero	96								Solyc01g096520.3.1, Solyc03g026315.1.1, Solyc01g105410.3.1
	Sly_MIRN3072	SL3.0ch00	9126486	A	G	Hetero	97								Solyc01g096520.3.1, Solyc03g026315.1.1, Solyc01g105410.3.1
	Sly_MIRN3072	SL3.0ch00	9126486	A	G	Hetero	102								Solyc01g096520.3.1, Solyc03g026315.1.1, Solyc01g105410.3.1
	Sly_MIRN3072	SL3.0ch00	9126486	A	G	Hetero	107								Solyc01g096520.3.1, Solyc03g026315.1.1, Solyc01g105410.3.1
	Sly_MIRN3072	SL3.0ch00	9126486	A	G	Hetero	112								Solyc01g096520.3.1, Solyc03g026315.1.1, Solyc01g105410.3.1
	Sly_MIRN3072	SL3.0ch00	9126486	A	G	Hetero	113								Solyc01g096520.3.1, Solyc03g026315.1.1, Solyc01g105410.3.1
	Sly_MIRN3072	SL3.0ch00	9126486	A	G	Hetero	117								Solyc01g096520.3.1, Solyc03g026315.1.1, Solyc01g105410.3.1
	Sly_MIRN3072	SL3.0ch00	9126486	A	G	Hetero	125								Solyc01g096520.3.1, Solyc03g026315.1.1, Solyc01g105410.3.1
	Sly_MIRN3072	SL3.0ch00	9126486	A	G	Hetero	126								Solyc01g096520.3.1, Solyc03g026315.1.1, Solyc01g105410.3.1
	Sly_MIRN3072	SL3.0ch00	9126486	A	G	Hetero	127								Solyc01g096520.3.1, Solyc03g026315.1.1, Solyc01g105410.3.1
	Sly_MIRN3072	SL3.0ch00	9126486	A	G	Hetero	132								Solyc01g096520.3.1, Solyc03g026315.1.1, Solyc01g105410.3.1
	Sly_MIRN3072	SL3.0ch00	9126486	A	G	Hetero	137								Solyc01g096520.3.1, Solyc03g026315.1.1, Solyc01g105410.3.1
	Sly_MIRN3072	SL3.0ch00	9126486	A	G	Hetero	142								Solyc01g096520.3.1, Solyc03g026315.1.1, Solyc01g105410.3.1
	Sly_MIRN3072	SL3.0ch00	9126486	A	G	Hetero	143								Solyc01g096520.3.1, Solyc03g026315.1.1, Solyc01g105410.3.1
	Sly_MIRN3072	SL3.0ch00	9126486	A	G	Hetero	149								Solyc01g096520.3.1, Solyc03g026315.1.1, Solyc01g105410.3.1
	Sly_MIRN3072	SL3.0ch00	9126486	A	G	Hetero	150								Solyc01g096520.3.1, Solyc03g026315.1.1, Solyc01g105410.3.1
	Sly_MIRN3072	SL3.0ch00	9126486	A	G	Hetero	152								Solyc01g096520.3.1, Solyc03g026315.1.1, Solyc01g105410.3.1
	Sly_MIRN3072	SL3.0ch00	9126486	A	G	Hetero	156								Solyc01g096520.3.1, Solyc03g026315.1.1, Solyc01g105410.3.1
	Sly_MIRN3072	SL3.0ch00	9126486	A	G	Hetero	158								Solyc01g096520.3.1, Solyc03g026315.1.1, Solyc01g105410.3.1
	Sly_MIRN3072	SL3.0ch00	9126486	A	G	Hetero	161								Solyc01g096520.3.1, Solyc03g026315.1.1, Solyc01g105410.3.1
	Sly_MIRN3072	SL3.0ch00	9126489	C	A	Hetero	2								Solyc01g096520.3.1, Solyc03g026315.1.1, Solyc01g105410.3.1
	Sly_MIRN3072	SL3.0ch00	9126489	C	A	Hetero	3								Solyc01g096520.3.1, Solyc03g026315.1.1, Solyc01g105410.3.1
	Sly_MIRN3072	SL3.0ch00	9126489	C	A	Hetero	4								Solyc01g096520.3.1, Solyc03g026315.1.1, Solyc01g105410.3.1
	Sly_MIRN3072	SL3.0ch00	9126489	C	A	Hetero	14								Solyc01g096520.3.1, Solyc03g026315.1.1, Solyc01g105410.3.1
	Sly_MIRN3072	SL3.0ch00	9126489	C	A	Hetero	21								Solyc01g096520.3.1, Solyc03g026315.1.1, Solyc01g105410.3.1
	Sly_MIRN3072	SL3.0ch00	9126489	C	A	Hetero	28								Solyc01g096520.3.1, Solyc03g026315.1.1, Solyc01g105410.3.1
	Sly_MIRN3072	SL3.0ch00	9126489	C	A	Hetero	34								Solyc01g096520.3.1, Solyc03g026315.1.1, Solyc01g105410.3.1
	Sly_MIRN3072	SL3.0ch00	9126489	C	A	Hetero	40								Solyc01g096520.3.1, Solyc03g026315.1.1, Solyc01g105410.3.1
	Sly_MIRN3072	SL3.0ch00	9126489	C	A	Hetero	43								Solyc01g096520.3.1, Solyc03g026315.1.1, Solyc01g105410.3.1
	Sly_MIRN3072	SL3.0ch00	9126489	C	A	Homo	47								Solyc01g096520.3.1, Solyc03g026315.1.1, Solyc01g105410.3.1
	Sly_MIRN3072	SL3.0ch00	9126489	C	A	Hetero	48								Solyc01g096520.3.1, Solyc03g026315.1.1, Solyc01g105410.3.1
	Sly_MIRN3072	SL3.0ch00	9126489	C	A	Hetero	52								Solyc01g096520.3.1, Solyc03g026315.1.1, Solyc01g105410.3.1
	Sly_MIRN3072	SL3.0ch00	9126489	C	A	Hetero	54								Solyc01g096520.3.1, Solyc03g026315.1.1, Solyc01g105410.3.1
	Sly_MIRN3072	SL3.0ch00	9126489	C	A	Homo	55								Solyc01g096520.3.1, Solyc03g026315.1.1, Solyc01g105410.3.1
	Sly_MIRN3072	SL3.0ch00	9126489	C	A	Hetero	62								Solyc01g096520.3.1, Solyc03g026315.1.1, Solyc01g105410.3.1
	Sly_MIRN3072	SL3.0ch00	9126489	C	A	Homo	65								Solyc01g096520.3.1, Solyc03g026315.1.1, Solyc01g105410.3.1
	Sly_MIRN3072	SL3.0ch00	9126489	C	A	Homo	69								Solyc01g096520.3.1, Solyc03g026315.1.1, Solyc01g105410.3.1
	Sly_MIRN3072	SL3.0ch00	9126489	C	A	Hetero	72								Solyc01g096520.3.1, Solyc03g026315.1.1, Solyc01g105410.3.1
	Sly_MIRN3072	SL3.0ch00	9126489	C	A	Homo	77								Solyc01g096520.3.1, Solyc03g026315.1.1, Solyc01g105410.3.1
	Sly_MIRN3072	SL3.0ch00	9126489	C	A	Hetero	79								Solyc01g096520.3.1, Solyc03g026315.1.1, Solyc01g105410.3.1
	Sly_MIRN3072	SL3.0ch00	9126489	C	A	Homo	81								Solyc01g096520.3.1, Solyc03g026315.1.1, Solyc01g105410.3.1
	Sly_MIRN3072	SL3.0ch00	9126489	C	A	Homo	82								Solyc01g096520.3.1, Solyc03g026315.1.1, Solyc01g105410.3.1
	Sly_MIRN3072	SL3.0ch00	9126489	C	A	Homo	86								Solyc01g096520.3.1, Solyc03g026315.1.1, Solyc01g105410.3.1
	Sly_MIRN3072	SL3.0ch00	9126489	C	A	Hetero	87								Solyc01g096520.3.1, Solyc03g026315.1.1, Solyc01g105410.3.1
	Sly_MIRN3072	SL3.0ch00	9126489	C	A	Homo	90								Solyc01g096520.3.1, Solyc03g026315.1.1, Solyc01g105410.3.1
	Sly_MIRN3072	SL3.0ch00	9126489	C	A	Homo	96								Solyc01g096520.3.1, Solyc03g026315.1.1, Solyc01g105410.3.1
	Sly_MIRN3072	SL3.0ch00	9126489	C	A	Hetero	97								Solyc01g096520.3.1, Solyc03g026315.1.1, Solyc01g105410.3.1
	Sly_MIRN3072	SL3.0ch00	9126489	C	A	Hetero	102								Solyc01g096520.3.1, Solyc03g026315.1.1, Solyc01g105410.3.1
	Sly_MIRN3072	SL3.0ch00	9126489	C	A	Hetero	107								Solyc01g096520.3.1, Solyc03g026315.1.1, Solyc01g105410.3.1
	Sly_MIRN3072	SL3.0ch00	9126489	C	A	Hetero	110								Solyc01g096520.3.1, Solyc03g026315.1.1, Solyc01g105410.3.1
	Sly_MIRN3072	SL3.0ch00	9126489	C	A	Hetero	111								Solyc01g096520.3.1, Solyc03g026315.1.1, Solyc01g105410.3.1
	Sly_MIRN3072	SL3.0ch00	9126489	C	A	Hetero	112								Solyc01g096520.3.1, Solyc03g026315.1.1, Solyc01g105410.3.1
	Sly_MIRN3072	SL3.0ch00	9126489	C	A	Homo	113								Solyc01g096520.3.1, Solyc03g026315.1.1, Solyc01g105410.3.1
	Sly_MIRN3072	SL3.0ch00	9126489	C	A	Hetero	116								Solyc01g096520.3.1, Solyc03g026315.1.1, Solyc01g105410.3.1
	Sly_MIRN3072	SL3.0ch00	9126489	C	A	Homo	117								Solyc01g096520.3.1, Solyc03g026315.1.1, Solyc01g105410.3.1
	Sly_MIRN3072	SL3.0ch00	9126489	C	A	Homo	118								Solyc01g096520.3.1, Solyc03g026315.1.1, Solyc01g105410.3.1
	Sly_MIRN3072	SL3.0ch00	9126489	C	A	Hetero	125								Solyc01g096520.3.1, Solyc03g026315.1.1, Solyc01g105410.3.1
	Sly_MIRN3072	SL3.0ch00	9126489	C	A	Homo	126								Solyc01g096520.3.1, Solyc03g026315.1.1, Solyc01g105410.3.1
	Sly_MIRN3072	SL3.0ch00	9126489	C	A	Hetero	127								Solyc01g096520.3.1, Solyc03g026315.1.1, Solyc01g105410.3.1
	Sly_MIRN3072	SL3.0ch00	9126489	C	A	Hetero	132								Solyc01g096520.3.1, Solyc03g026315.1.1, Solyc01g105410.3.1
	Sly_MIRN3072	SL3.0ch00	9126489	C	A	Hetero	137								Solyc01g096520.3.1, Solyc03g026315.1.1, Solyc01g105410.3.1
	Sly_MIRN3072	SL3.0ch00	9126489	C	A	Homo	142								Solyc01g096520.3.1, Solyc03g026315.1.1, Solyc01g105410.3.1
	Sly_MIRN3072	SL3.0ch00	9126489	C	A	Homo	143								Solyc01g096520.3.1, Solyc03g026315.1.1, Solyc01g105410.3.1
	Sly_MIRN3072	SL3.0ch00	9126489	C	A	Homo	149								Solyc01g096520.3.1, Solyc03g026315.1.1, Solyc01g105410.3.1
	Sly_MIRN3072	SL3.0ch00	9126489	C	A	Homo	150								Solyc01g096520.3.1, Solyc03g026315.1.1, Solyc01g105410.3.1
	Sly_MIRN3072	SL3.0ch00	9126489	C	A	Hetero	152								Solyc01g096520.3.1, Solyc03g026315.1.1, Solyc01g105410.3.1
	Sly_MIRN3072	SL3.0ch00	9126489	C	A	Homo	156								Solyc01g096520.3.1, Solyc03g026315.1.1, Solyc01g105410.3.1
	Sly_MIRN3072	SL3.0ch00	9126489	C	A	Homo	158								Solyc01g096520.3.1, Solyc03g026315.1.1, Solyc01g105410.3.1
	Sly_MIRN3072	SL3.0ch00	9126489	C	A	Hetero	161								Solyc01g096520.3.1, Solyc03g026315.1.1, Solyc01g105410.3.1
	Sly_MIRN3072	SL3.0ch00	9126489	C	A	Hetero	165								Solyc01g096520.3.1, Solyc03g026315.1.1, Solyc01g105410.3.1
	Sly_MIRN3072	SL3.0ch00	9126491	T	A	Hetero	2								Solyc01g096520.3.1, Solyc03g026315.1.1, Solyc01g105410.3.1
	Sly_MIRN3072	SL3.0ch00	9126491	T	A	Hetero	3								Solyc01g096520.3.1, Solyc03g026315.1.1, Solyc01g105410.3.1
	Sly_MIRN3072	SL3.0ch00	9126491	T	A	Hetero	4								Solyc01g096520.3.1, Solyc03g026315.1.1, Solyc01g105410.3.1
	Sly_MIRN3072	SL3.0ch00	9126491	T	A	Hetero	14								Solyc01g096520.3.1, Solyc03g026315.1.1, Solyc01g105410.3.1
	Sly_MIRN3072	SL3.0ch00	9126491	T	A	Hetero	28								Solyc01g096520.3.1, Solyc03g026315.1.1, Solyc01g105410.3.1
	Sly_MIRN3072	SL3.0ch00	9126491	T	A	Hetero	34								Solyc01g096520.3.1, Solyc03g026315.1.1, Solyc01g105410.3.1
	Sly_MIRN3072	SL3.0ch00	9126491	T	A	Hetero	40								Solyc01g096520.3.1, Solyc03g026315.1.1, Solyc01g105410.3.1
	Sly_MIRN3072	SL3.0ch00	9126491	T	A	Hetero	43								Solyc01g096520.3.1, Solyc03g026315.1.1, Solyc01g105410.3.1
	Sly_MIRN3072	SL3.0ch00	9126491	T	A	Hetero	47								Solyc01g096520.3.1, Solyc03g026315.1.1, Solyc01g105410.3.1
	Sly_MIRN3072	SL3.0ch00	9126491	T	A	Hetero	48								Solyc01g096520.3.1, Solyc03g026315.1.1, Solyc01g105410.3.1
	Sly_MIRN3072	SL3.0ch00	9126491	T	A	Hetero	52								Solyc01g096520.3.1, Solyc03g026315.1.1, Solyc01g105410.3.1
	Sly_MIRN3072	SL3.0ch00	9126491	T	A	Hetero	54								Solyc01g096520.3.1, Solyc03g026315.1.1, Solyc01g105410.3.1
	Sly_MIRN3072	SL3.0ch00	9126491	T	A	Hetero	55								Solyc01g096520.3.1, Solyc03g026315.1.1, Solyc01g105410.3.1
	Sly_MIRN3072	SL3.0ch00	9126491	T	A	Hetero	62								Solyc01g096520.3.1, Solyc03g026315.1.1, Solyc01g105410.3.1
	Sly_MIRN3072	SL3.0ch00	9126491	T	A	Hetero	65								Solyc01g096520.3.1, Solyc03g026315.1.1, Solyc01g105410.3.1
	Sly_MIRN3072	SL3.0ch00	9126491	T	A	Hetero	69								Solyc01g096520.3.1, Solyc03g026315.1.1, Solyc01g105410.3.1
	Sly_MIRN3072	SL3.0ch00	9126491	T	A	Hetero	72								Solyc01g096520.3.1, Solyc03g026315.1.1, Solyc01g105410.3.1
	Sly_MIRN3072	SL3.0ch00	9126491	T	A	Hetero	77								Solyc01g096520.3.1, Solyc03g026315.1.1, Solyc01g105410.3.1
	Sly_MIRN3072	SL3.0ch00	9126491	T	A	Hetero	79								Solyc01g096520.3.1, Solyc03g026315.1.1, Solyc01g105410.3.1
	Sly_MIRN3072	SL3.0ch00	9126491	T	A	Hetero	81								Solyc01g096520.3.1, Solyc03g026315.1.1, Solyc01g105410.3.1
	Sly_MIRN3072	SL3.0ch00	9126491	T	A	Hetero	82								Solyc01g096520.3.1, Solyc03g026315.1.1, Solyc01g105410.3.1
	Sly_MIRN3072	SL3.0ch00	9126491	T	A	Hetero	86								Solyc01g096520.3.1, Solyc03g026315.1.1, Solyc01g105410.3.1
	Sly_MIRN3072	SL3.0ch00	9126491	T	A	Hetero	87								Solyc01g096520.3.1, Solyc03g026315.1.1, Solyc01g105410.3.1
	Sly_MIRN3072	SL3.0ch00	9126491	T	A	Hetero	90								Solyc01g096520.3.1, Solyc03g026315.1.1, Solyc01g105410.3.1
	Sly_MIRN3072	SL3.0ch00	9126491	T	A	Hetero	96								Solyc01g096520.3.1, Solyc03g026315.1.1, Solyc01g105410.3.1
	Sly_MIRN3072	SL3.0ch00	9126491	T	A	Hetero	97								Solyc01g096520.3.1, Solyc03g026315.1.1, Solyc01g105410.3.1
	Sly_MIRN3072	SL3.0ch00	9126491	T	A	Hetero	102								Solyc01g096520.3.1, Solyc03g026315.1.1, Solyc01g105410.3.1
	Sly_MIRN3072	SL3.0ch00	9126491	T	A	Hetero	107								Solyc01g096520.3.1, Solyc03g026315.1.1, Solyc01g105410.3.1
	Sly_MIRN3072	SL3.0ch00	9126491	T	A	Hetero	112								Solyc01g096520.3.1, Solyc03g026315.1.1, Solyc01g105410.3.1
	Sly_MIRN3072	SL3.0ch00	9126491	T	A	Hetero	113								Solyc01g096520.3.1, Solyc03g026315.1.1, Solyc01g105410.3.1
	Sly_MIRN3072	SL3.0ch00	9126491	T	A	Hetero	117								Solyc01g096520.3.1, Solyc03g026315.1.1, Solyc01g105410.3.1
	Sly_MIRN3072	SL3.0ch00	9126491	T	A	Hetero	125								Solyc01g096520.3.1, Solyc03g026315.1.1, Solyc01g105410.3.1
	Sly_MIRN3072	SL3.0ch00	9126491	T	A	Hetero	126								Solyc01g096520.3.1, Solyc03g026315.1.1, Solyc01g105410.3.1
	Sly_MIRN3072	SL3.0ch00	9126491	T	A	Hetero	127								Solyc01g096520.3.1, Solyc03g026315.1.1, Solyc01g105410.3.1
	Sly_MIRN3072	SL3.0ch00	9126491	T	A	Hetero	132								Solyc01g096520.3.1, Solyc03g026315.1.1, Solyc01g105410.3.1
	Sly_MIRN3072	SL3.0ch00	9126491	T	A	Hetero	137								Solyc01g096520.3.1, Solyc03g026315.1.1, Solyc01g105410.3.1
	Sly_MIRN3072	SL3.0ch00	9126491	T	A	Hetero	142								Solyc01g096520.3.1, Solyc03g026315.1.1, Solyc01g105410.3.1
	Sly_MIRN3072	SL3.0ch00	9126491	T	A	Hetero	143								Solyc01g096520.3.1, Solyc03g026315.1.1, Solyc01g105410.3.1
	Sly_MIRN3072	SL3.0ch00	9126491	T	A	Hetero	149								Solyc01g096520.3.1, Solyc03g026315.1.1, Solyc01g105410.3.1
	Sly_MIRN3072	SL3.0ch00	9126491	T	A	Hetero	150								Solyc01g096520.3.1, Solyc03g026315.1.1, Solyc01g105410.3.1
	Sly_MIRN3072	SL3.0ch00	9126491	T	A	Hetero	152								Solyc01g096520.3.1, Solyc03g026315.1.1, Solyc01g105410.3.1
	Sly_MIRN3072	SL3.0ch00	9126491	T	A	Hetero	156								Solyc01g096520.3.1, Solyc03g026315.1.1, Solyc01g105410.3.1
	Sly_MIRN3072	SL3.0ch00	9126491	T	A	Hetero	158								Solyc01g096520.3.1, Solyc03g026315.1.1, Solyc01g105410.3.1
	Sly_MIRN3072	SL3.0ch00	9126491	T	A	Hetero	161								Solyc01g096520.3.1, Solyc03g026315.1.1, Solyc01g105410.3.1
	Sly_MIRN3072	SL3.0ch00	9126542	C	T	Hetero	2								Solyc01g096520.3.1, Solyc03g026315.1.1, Solyc01g105410.3.1
	Sly_MIRN3072	SL3.0ch00	9126542	C	T	Hetero	3								Solyc01g096520.3.1, Solyc03g026315.1.1, Solyc01g105410.3.1
	Sly_MIRN3072	SL3.0ch00	9126542	C	T	Hetero	4								Solyc01g096520.3.1, Solyc03g026315.1.1, Solyc01g105410.3.1
	Sly_MIRN3072	SL3.0ch00	9126542	C	T	Hetero	14								Solyc01g096520.3.1, Solyc03g026315.1.1, Solyc01g105410.3.1
	Sly_MIRN3072	SL3.0ch00	9126542	C	T	Hetero	21								Solyc01g096520.3.1, Solyc03g026315.1.1, Solyc01g105410.3.1
	Sly_MIRN3072	SL3.0ch00	9126542	C	T	Hetero	28								Solyc01g096520.3.1, Solyc03g026315.1.1, Solyc01g105410.3.1
	Sly_MIRN3072	SL3.0ch00	9126542	C	T	Hetero	34								Solyc01g096520.3.1, Solyc03g026315.1.1, Solyc01g105410.3.1
	Sly_MIRN3072	SL3.0ch00	9126542	C	T	Hetero	40								Solyc01g096520.3.1, Solyc03g026315.1.1, Solyc01g105410.3.1
	Sly_MIRN3072	SL3.0ch00	9126542	C	T	Hetero	43								Solyc01g096520.3.1, Solyc03g026315.1.1, Solyc01g105410.3.1
	Sly_MIRN3072	SL3.0ch00	9126542	C	T	Hetero	47								Solyc01g096520.3.1, Solyc03g026315.1.1, Solyc01g105410.3.1
	Sly_MIRN3072	SL3.0ch00	9126542	C	T	Hetero	48								Solyc01g096520.3.1, Solyc03g026315.1.1, Solyc01g105410.3.1
	Sly_MIRN3072	SL3.0ch00	9126542	C	T	Hetero	52								Solyc01g096520.3.1, Solyc03g026315.1.1, Solyc01g105410.3.1
	Sly_MIRN3072	SL3.0ch00	9126542	C	T	Hetero	54								Solyc01g096520.3.1, Solyc03g026315.1.1, Solyc01g105410.3.1
	Sly_MIRN3072	SL3.0ch00	9126542	C	T	Hetero	55								Solyc01g096520.3.1, Solyc03g026315.1.1, Solyc01g105410.3.1
	Sly_MIRN3072	SL3.0ch00	9126542	C	T	Hetero	62								Solyc01g096520.3.1, Solyc03g026315.1.1, Solyc01g105410.3.1
	Sly_MIRN3072	SL3.0ch00	9126542	C	T	Hetero	65								Solyc01g096520.3.1, Solyc03g026315.1.1, Solyc01g105410.3.1
	Sly_MIRN3072	SL3.0ch00	9126542	C	T	Hetero	69								Solyc01g096520.3.1, Solyc03g026315.1.1, Solyc01g105410.3.1
	Sly_MIRN3072	SL3.0ch00	9126542	C	T	Hetero	72								Solyc01g096520.3.1, Solyc03g026315.1.1, Solyc01g105410.3.1
	Sly_MIRN3072	SL3.0ch00	9126542	C	T	Hetero	77								Solyc01g096520.3.1, Solyc03g026315.1.1, Solyc01g105410.3.1
	Sly_MIRN3072	SL3.0ch00	9126542	C	T	Hetero	79								Solyc01g096520.3.1, Solyc03g026315.1.1, Solyc01g105410.3.1
	Sly_MIRN3072	SL3.0ch00	9126542	C	T	Hetero	81								Solyc01g096520.3.1, Solyc03g026315.1.1, Solyc01g105410.3.1
	Sly_MIRN3072	SL3.0ch00	9126542	C	T	Hetero	82								Solyc01g096520.3.1, Solyc03g026315.1.1, Solyc01g105410.3.1
	Sly_MIRN3072	SL3.0ch00	9126542	C	T	Hetero	86								Solyc01g096520.3.1, Solyc03g026315.1.1, Solyc01g105410.3.1
	Sly_MIRN3072	SL3.0ch00	9126542	C	T	Hetero	87								Solyc01g096520.3.1, Solyc03g026315.1.1, Solyc01g105410.3.1
	Sly_MIRN3072	SL3.0ch00	9126542	C	T	Hetero	90								Solyc01g096520.3.1, Solyc03g026315.1.1, Solyc01g105410.3.1
	Sly_MIRN3072	SL3.0ch00	9126542	C	T	Hetero	96								Solyc01g096520.3.1, Solyc03g026315.1.1, Solyc01g105410.3.1
	Sly_MIRN3072	SL3.0ch00	9126542	C	T	Hetero	97								Solyc01g096520.3.1, Solyc03g026315.1.1, Solyc01g105410.3.1
	Sly_MIRN3072	SL3.0ch00	9126542	C	T	Hetero	102								Solyc01g096520.3.1, Solyc03g026315.1.1, Solyc01g105410.3.1
	Sly_MIRN3072	SL3.0ch00	9126542	C	T	Hetero	107								Solyc01g096520.3.1, Solyc03g026315.1.1, Solyc01g105410.3.1
	Sly_MIRN3072	SL3.0ch00	9126542	C	T	Hetero	110								Solyc01g096520.3.1, Solyc03g026315.1.1, Solyc01g105410.3.1
	Sly_MIRN3072	SL3.0ch00	9126542	C	T	Hetero	112								Solyc01g096520.3.1, Solyc03g026315.1.1, Solyc01g105410.3.1
	Sly_MIRN3072	SL3.0ch00	9126542	C	T	Hetero	113								Solyc01g096520.3.1, Solyc03g026315.1.1, Solyc01g105410.3.1
	Sly_MIRN3072	SL3.0ch00	9126542	C	T	Hetero	116								Solyc01g096520.3.1, Solyc03g026315.1.1, Solyc01g105410.3.1
	Sly_MIRN3072	SL3.0ch00	9126542	C	T	Hetero	117								Solyc01g096520.3.1, Solyc03g026315.1.1, Solyc01g105410.3.1
	Sly_MIRN3072	SL3.0ch00	9126542	C	T	Hetero	125								Solyc01g096520.3.1, Solyc03g026315.1.1, Solyc01g105410.3.1
	Sly_MIRN3072	SL3.0ch00	9126542	C	T	Hetero	126								Solyc01g096520.3.1, Solyc03g026315.1.1, Solyc01g105410.3.1
	Sly_MIRN3072	SL3.0ch00	9126542	C	T	Hetero	127								Solyc01g096520.3.1, Solyc03g026315.1.1, Solyc01g105410.3.1
	Sly_MIRN3072	SL3.0ch00	9126542	C	T	Hetero	132								Solyc01g096520.3.1, Solyc03g026315.1.1, Solyc01g105410.3.1
	Sly_MIRN3072	SL3.0ch00	9126542	C	T	Hetero	137								Solyc01g096520.3.1, Solyc03g026315.1.1, Solyc01g105410.3.1
	Sly_MIRN3072	SL3.0ch00	9126542	C	T	Hetero	142								Solyc01g096520.3.1, Solyc03g026315.1.1, Solyc01g105410.3.1
	Sly_MIRN3072	SL3.0ch00	9126542	C	T	Hetero	143								Solyc01g096520.3.1, Solyc03g026315.1.1, Solyc01g105410.3.1
	Sly_MIRN3072	SL3.0ch00	9126542	C	T	Hetero	149								Solyc01g096520.3.1, Solyc03g026315.1.1, Solyc01g105410.3.1
	Sly_MIRN3072	SL3.0ch00	9126542	C	T	Hetero	150								Solyc01g096520.3.1, Solyc03g026315.1.1, Solyc01g105410.3.1
	Sly_MIRN3072	SL3.0ch00	9126542	C	T	Hetero	152								Solyc01g096520.3.1, Solyc03g026315.1.1, Solyc01g105410.3.1
	Sly_MIRN3072	SL3.0ch00	9126542	C	T	Hetero	156								Solyc01g096520.3.1, Solyc03g026315.1.1, Solyc01g105410.3.1
	Sly_MIRN3072	SL3.0ch00	9126542	C	T	Hetero	158								Solyc01g096520.3.1, Solyc03g026315.1.1, Solyc01g105410.3.1
	Sly_MIRN3072	SL3.0ch00	9126542	C	T	Hetero	161								Solyc01g096520.3.1, Solyc03g026315.1.1, Solyc01g105410.3.1
	Sly_MIRN3072	SL3.0ch00	9126542	C	T	Hetero	165								Solyc01g096520.3.1, Solyc03g026315.1.1, Solyc01g105410.3.1
	Sly_MIRN3072	SL3.0ch00	9126544	A	G	Hetero	2								Solyc01g096520.3.1, Solyc03g026315.1.1, Solyc01g105410.3.1
	Sly_MIRN3072	SL3.0ch00	9126544	A	G	Hetero	3								Solyc01g096520.3.1, Solyc03g026315.1.1, Solyc01g105410.3.1
	Sly_MIRN3072	SL3.0ch00	9126544	A	G	Hetero	4								Solyc01g096520.3.1, Solyc03g026315.1.1, Solyc01g105410.3.1
	Sly_MIRN3072	SL3.0ch00	9126544	A	G	Hetero	14								Solyc01g096520.3.1, Solyc03g026315.1.1, Solyc01g105410.3.1
	Sly_MIRN3072	SL3.0ch00	9126544	A	G	Hetero	16								Solyc01g096520.3.1, Solyc03g026315.1.1, Solyc01g105410.3.1
	Sly_MIRN3072	SL3.0ch00	9126544	A	G	Hetero	21								Solyc01g096520.3.1, Solyc03g026315.1.1, Solyc01g105410.3.1
	Sly_MIRN3072	SL3.0ch00	9126544	A	G	Hetero	25								Solyc01g096520.3.1, Solyc03g026315.1.1, Solyc01g105410.3.1
	Sly_MIRN3072	SL3.0ch00	9126544	A	G	Hetero	28								Solyc01g096520.3.1, Solyc03g026315.1.1, Solyc01g105410.3.1
	Sly_MIRN3072	SL3.0ch00	9126544	A	G	Hetero	32								Solyc01g096520.3.1, Solyc03g026315.1.1, Solyc01g105410.3.1
	Sly_MIRN3072	SL3.0ch00	9126544	A	G	Hetero	34								Solyc01g096520.3.1, Solyc03g026315.1.1, Solyc01g105410.3.1
	Sly_MIRN3072	SL3.0ch00	9126544	A	G	Hetero	40								Solyc01g096520.3.1, Solyc03g026315.1.1, Solyc01g105410.3.1
	Sly_MIRN3072	SL3.0ch00	9126544	A	G	Hetero	43								Solyc01g096520.3.1, Solyc03g026315.1.1, Solyc01g105410.3.1
	Sly_MIRN3072	SL3.0ch00	9126544	A	G	Homo	47								Solyc01g096520.3.1, Solyc03g026315.1.1, Solyc01g105410.3.1
	Sly_MIRN3072	SL3.0ch00	9126544	A	G	Hetero	48								Solyc01g096520.3.1, Solyc03g026315.1.1, Solyc01g105410.3.1
	Sly_MIRN3072	SL3.0ch00	9126544	A	G	Hetero	52								Solyc01g096520.3.1, Solyc03g026315.1.1, Solyc01g105410.3.1
	Sly_MIRN3072	SL3.0ch00	9126544	A	G	Hetero	54								Solyc01g096520.3.1, Solyc03g026315.1.1, Solyc01g105410.3.1
	Sly_MIRN3072	SL3.0ch00	9126544	A	G	Homo	55								Solyc01g096520.3.1, Solyc03g026315.1.1, Solyc01g105410.3.1
	Sly_MIRN3072	SL3.0ch00	9126544	A	G	Hetero	62								Solyc01g096520.3.1, Solyc03g026315.1.1, Solyc01g105410.3.1
	Sly_MIRN3072	SL3.0ch00	9126544	A	G	Homo	65								Solyc01g096520.3.1, Solyc03g026315.1.1, Solyc01g105410.3.1
	Sly_MIRN3072	SL3.0ch00	9126544	A	G	Homo	69								Solyc01g096520.3.1, Solyc03g026315.1.1, Solyc01g105410.3.1
	Sly_MIRN3072	SL3.0ch00	9126544	A	G	Hetero	72								Solyc01g096520.3.1, Solyc03g026315.1.1, Solyc01g105410.3.1
	Sly_MIRN3072	SL3.0ch00	9126544	A	G	Homo	77								Solyc01g096520.3.1, Solyc03g026315.1.1, Solyc01g105410.3.1
	Sly_MIRN3072	SL3.0ch00	9126544	A	G	Hetero	79								Solyc01g096520.3.1, Solyc03g026315.1.1, Solyc01g105410.3.1
	Sly_MIRN3072	SL3.0ch00	9126544	A	G	Homo	81								Solyc01g096520.3.1, Solyc03g026315.1.1, Solyc01g105410.3.1
	Sly_MIRN3072	SL3.0ch00	9126544	A	G	Homo	82								Solyc01g096520.3.1, Solyc03g026315.1.1, Solyc01g105410.3.1
	Sly_MIRN3072	SL3.0ch00	9126544	A	G	Homo	86								Solyc01g096520.3.1, Solyc03g026315.1.1, Solyc01g105410.3.1
	Sly_MIRN3072	SL3.0ch00	9126544	A	G	Hetero	87								Solyc01g096520.3.1, Solyc03g026315.1.1, Solyc01g105410.3.1
	Sly_MIRN3072	SL3.0ch00	9126544	A	G	Homo	90								Solyc01g096520.3.1, Solyc03g026315.1.1, Solyc01g105410.3.1
	Sly_MIRN3072	SL3.0ch00	9126544	A	G	Hetero	93								Solyc01g096520.3.1, Solyc03g026315.1.1, Solyc01g105410.3.1
	Sly_MIRN3072	SL3.0ch00	9126544	A	G	Homo	96								Solyc01g096520.3.1, Solyc03g026315.1.1, Solyc01g105410.3.1
	Sly_MIRN3072	SL3.0ch00	9126544	A	G	Hetero	97								Solyc01g096520.3.1, Solyc03g026315.1.1, Solyc01g105410.3.1
	Sly_MIRN3072	SL3.0ch00	9126544	A	G	Hetero	102								Solyc01g096520.3.1, Solyc03g026315.1.1, Solyc01g105410.3.1
	Sly_MIRN3072	SL3.0ch00	9126544	A	G	Hetero	107								Solyc01g096520.3.1, Solyc03g026315.1.1, Solyc01g105410.3.1
	Sly_MIRN3072	SL3.0ch00	9126544	A	G	Hetero	110								Solyc01g096520.3.1, Solyc03g026315.1.1, Solyc01g105410.3.1
	Sly_MIRN3072	SL3.0ch00	9126544	A	G	Hetero	111								Solyc01g096520.3.1, Solyc03g026315.1.1, Solyc01g105410.3.1
	Sly_MIRN3072	SL3.0ch00	9126544	A	G	Hetero	112								Solyc01g096520.3.1, Solyc03g026315.1.1, Solyc01g105410.3.1
	Sly_MIRN3072	SL3.0ch00	9126544	A	G	Homo	113								Solyc01g096520.3.1, Solyc03g026315.1.1, Solyc01g105410.3.1
	Sly_MIRN3072	SL3.0ch00	9126544	A	G	Hetero	116								Solyc01g096520.3.1, Solyc03g026315.1.1, Solyc01g105410.3.1
	Sly_MIRN3072	SL3.0ch00	9126544	A	G	Homo	117								Solyc01g096520.3.1, Solyc03g026315.1.1, Solyc01g105410.3.1
	Sly_MIRN3072	SL3.0ch00	9126544	A	G	Hetero	125								Solyc01g096520.3.1, Solyc03g026315.1.1, Solyc01g105410.3.1
	Sly_MIRN3072	SL3.0ch00	9126544	A	G	Homo	126								Solyc01g096520.3.1, Solyc03g026315.1.1, Solyc01g105410.3.1
	Sly_MIRN3072	SL3.0ch00	9126544	A	G	Hetero	127								Solyc01g096520.3.1, Solyc03g026315.1.1, Solyc01g105410.3.1
	Sly_MIRN3072	SL3.0ch00	9126544	A	G	Hetero	132								Solyc01g096520.3.1, Solyc03g026315.1.1, Solyc01g105410.3.1
	Sly_MIRN3072	SL3.0ch00	9126544	A	G	Hetero	137								Solyc01g096520.3.1, Solyc03g026315.1.1, Solyc01g105410.3.1
	Sly_MIRN3072	SL3.0ch00	9126544	A	G	Homo	142								Solyc01g096520.3.1, Solyc03g026315.1.1, Solyc01g105410.3.1
	Sly_MIRN3072	SL3.0ch00	9126544	A	G	Homo	143								Solyc01g096520.3.1, Solyc03g026315.1.1, Solyc01g105410.3.1
	Sly_MIRN3072	SL3.0ch00	9126544	A	G	Homo	149								Solyc01g096520.3.1, Solyc03g026315.1.1, Solyc01g105410.3.1
	Sly_MIRN3072	SL3.0ch00	9126544	A	G	Homo	150								Solyc01g096520.3.1, Solyc03g026315.1.1, Solyc01g105410.3.1
	Sly_MIRN3072	SL3.0ch00	9126544	A	G	Hetero	152								Solyc01g096520.3.1, Solyc03g026315.1.1, Solyc01g105410.3.1
	Sly_MIRN3072	SL3.0ch00	9126544	A	G	Homo	156								Solyc01g096520.3.1, Solyc03g026315.1.1, Solyc01g105410.3.1
	Sly_MIRN3072	SL3.0ch00	9126544	A	G	Homo	158								Solyc01g096520.3.1, Solyc03g026315.1.1, Solyc01g105410.3.1
	Sly_MIRN3072	SL3.0ch00	9126544	A	G	Hetero	161								Solyc01g096520.3.1, Solyc03g026315.1.1, Solyc01g105410.3.1
	Sly_MIRN3072	SL3.0ch00	9126544	A	G	Hetero	165								Solyc01g096520.3.1, Solyc03g026315.1.1, Solyc01g105410.3.1
	Sly_MIRN3072	SL3.0ch00	9126549	G	T	Hetero	16								Solyc01g096520.3.1, Solyc03g026315.1.1, Solyc01g105410.3.1
	Sly_MIRN3072	SL3.0ch00	9126549	G	T	Hetero	25								Solyc01g096520.3.1, Solyc03g026315.1.1, Solyc01g105410.3.1
	Sly_MIRN3072	SL3.0ch00	9126549	G	T	Hetero	32								Solyc01g096520.3.1, Solyc03g026315.1.1, Solyc01g105410.3.1
	Sly_MIRN3072	SL3.0ch00	9126549	G	T	Hetero	93								Solyc01g096520.3.1, Solyc03g026315.1.1, Solyc01g105410.3.1
	Sly_MIRN3072	SL3.0ch00	9126553	T	G	Hetero	16								Solyc01g096520.3.1, Solyc03g026315.1.1, Solyc01g105410.3.1
	Sly_MIRN3072	SL3.0ch00	9126553	T	G	Hetero	25								Solyc01g096520.3.1, Solyc03g026315.1.1, Solyc01g105410.3.1
	Sly_MIRN3072	SL3.0ch00	9126553	T	G	Hetero	32								Solyc01g096520.3.1, Solyc03g026315.1.1, Solyc01g105410.3.1
	Sly_MIRN3072	SL3.0ch00	9126553	T	G	Hetero	93								Solyc01g096520.3.1, Solyc03g026315.1.1, Solyc01g105410.3.1
	Sly_MIRN3072	SL3.0ch00	9126557	G	A	Hetero	2								Solyc01g096520.3.1, Solyc03g026315.1.1, Solyc01g105410.3.1
	Sly_MIRN3072	SL3.0ch00	9126557	G	A	Hetero	28								Solyc01g096520.3.1, Solyc03g026315.1.1, Solyc01g105410.3.1
	Sly_MIRN3072	SL3.0ch00	9126557	G	A	Hetero	47								Solyc01g096520.3.1, Solyc03g026315.1.1, Solyc01g105410.3.1
	Sly_MIRN3072	SL3.0ch00	9126557	G	A	Hetero	48								Solyc01g096520.3.1, Solyc03g026315.1.1, Solyc01g105410.3.1
	Sly_MIRN3072	SL3.0ch00	9126557	G	A	Hetero	52								Solyc01g096520.3.1, Solyc03g026315.1.1, Solyc01g105410.3.1
	Sly_MIRN3072	SL3.0ch00	9126557	G	A	Hetero	55								Solyc01g096520.3.1, Solyc03g026315.1.1, Solyc01g105410.3.1
	Sly_MIRN3072	SL3.0ch00	9126557	G	A	Hetero	65								Solyc01g096520.3.1, Solyc03g026315.1.1, Solyc01g105410.3.1
	Sly_MIRN3072	SL3.0ch00	9126557	G	A	Hetero	69								Solyc01g096520.3.1, Solyc03g026315.1.1, Solyc01g105410.3.1
	Sly_MIRN3072	SL3.0ch00	9126557	G	A	Hetero	77								Solyc01g096520.3.1, Solyc03g026315.1.1, Solyc01g105410.3.1
	Sly_MIRN3072	SL3.0ch00	9126557	G	A	Hetero	81								Solyc01g096520.3.1, Solyc03g026315.1.1, Solyc01g105410.3.1
	Sly_MIRN3072	SL3.0ch00	9126557	G	A	Hetero	82								Solyc01g096520.3.1, Solyc03g026315.1.1, Solyc01g105410.3.1
	Sly_MIRN3072	SL3.0ch00	9126557	G	A	Hetero	86								Solyc01g096520.3.1, Solyc03g026315.1.1, Solyc01g105410.3.1
	Sly_MIRN3072	SL3.0ch00	9126557	G	A	Hetero	90								Solyc01g096520.3.1, Solyc03g026315.1.1, Solyc01g105410.3.1
	Sly_MIRN3072	SL3.0ch00	9126557	G	A	Hetero	96								Solyc01g096520.3.1, Solyc03g026315.1.1, Solyc01g105410.3.1
	Sly_MIRN3072	SL3.0ch00	9126557	G	A	Hetero	97								Solyc01g096520.3.1, Solyc03g026315.1.1, Solyc01g105410.3.1
	Sly_MIRN3072	SL3.0ch00	9126557	G	A	Hetero	113								Solyc01g096520.3.1, Solyc03g026315.1.1, Solyc01g105410.3.1
	Sly_MIRN3072	SL3.0ch00	9126557	G	A	Hetero	117								Solyc01g096520.3.1, Solyc03g026315.1.1, Solyc01g105410.3.1
	Sly_MIRN3072	SL3.0ch00	9126557	G	A	Hetero	142								Solyc01g096520.3.1, Solyc03g026315.1.1, Solyc01g105410.3.1
	Sly_MIRN3072	SL3.0ch00	9126557	G	A	Hetero	143								Solyc01g096520.3.1, Solyc03g026315.1.1, Solyc01g105410.3.1
	Sly_MIRN3072	SL3.0ch00	9126557	G	A	Hetero	149								Solyc01g096520.3.1, Solyc03g026315.1.1, Solyc01g105410.3.1
	Sly_MIRN3072	SL3.0ch00	9126557	G	A	Hetero	150								Solyc01g096520.3.1, Solyc03g026315.1.1, Solyc01g105410.3.1
	Sly_MIRN3072	SL3.0ch00	9126557	G	A	Hetero	156								Solyc01g096520.3.1, Solyc03g026315.1.1, Solyc01g105410.3.1
	Sly_MIRN3072	SL3.0ch00	9126557	G	A	Hetero	158								Solyc01g096520.3.1, Solyc03g026315.1.1, Solyc01g105410.3.1
	Sly_MIRN3073	SL3.0ch03	58868990	A	G	Homo	85								Solyc10g078660.2.1, Solyc02g084750.3.1, Solyc07g054680.3.1, Solyc10g080630.2.1, Solyc02g064795.1.1, Solyc01g099240.3.1, Solyc03g121890.1.1, Solyc12g017920.2.1, Solyc02g071090.3.1, Solyc03g120475.1.1, Solyc04g071630.3.1
	Sly_MIRN3073	SL3.0ch03	58868990	A	G	Homo	86								Solyc10g078660.2.1, Solyc02g084750.3.1, Solyc07g054680.3.1, Solyc10g080630.2.1, Solyc02g064795.1.1, Solyc01g099240.3.1, Solyc03g121890.1.1, Solyc12g017920.2.1, Solyc02g071090.3.1, Solyc03g120475.1.1, Solyc04g071630.3.1
	Sly_MIRN3074a	SL3.0ch00	17318940	A	G	Hetero	2								Solyc02g086730.2.1, Solyc02g086740.1.1, Solyc01g097140.3.1, Solyc07g018360.3.1, Solyc12g005630.2.1, Solyc01g107650.3.1, Solyc06g048375.1.1
	Sly_MIRN3074a	SL3.0ch00	17318940	A	G	Hetero	3								Solyc02g086730.2.1, Solyc02g086740.1.1, Solyc01g097140.3.1, Solyc07g018360.3.1, Solyc12g005630.2.1, Solyc01g107650.3.1, Solyc06g048375.1.1
	Sly_MIRN3074a	SL3.0ch00	17318940	A	G	Hetero	4								Solyc02g086730.2.1, Solyc02g086740.1.1, Solyc01g097140.3.1, Solyc07g018360.3.1, Solyc12g005630.2.1, Solyc01g107650.3.1, Solyc06g048375.1.1
	Sly_MIRN3074a	SL3.0ch00	17318940	A	G	Hetero	14								Solyc02g086730.2.1, Solyc02g086740.1.1, Solyc01g097140.3.1, Solyc07g018360.3.1, Solyc12g005630.2.1, Solyc01g107650.3.1, Solyc06g048375.1.1
	Sly_MIRN3074a	SL3.0ch00	17318940	A	G	Hetero	21								Solyc02g086730.2.1, Solyc02g086740.1.1, Solyc01g097140.3.1, Solyc07g018360.3.1, Solyc12g005630.2.1, Solyc01g107650.3.1, Solyc06g048375.1.1
	Sly_MIRN3074a	SL3.0ch00	17318940	A	G	Hetero	28								Solyc02g086730.2.1, Solyc02g086740.1.1, Solyc01g097140.3.1, Solyc07g018360.3.1, Solyc12g005630.2.1, Solyc01g107650.3.1, Solyc06g048375.1.1
	Sly_MIRN3074a	SL3.0ch00	17318940	A	G	Hetero	34								Solyc02g086730.2.1, Solyc02g086740.1.1, Solyc01g097140.3.1, Solyc07g018360.3.1, Solyc12g005630.2.1, Solyc01g107650.3.1, Solyc06g048375.1.1
	Sly_MIRN3074a	SL3.0ch00	17318940	A	G	Hetero	40								Solyc02g086730.2.1, Solyc02g086740.1.1, Solyc01g097140.3.1, Solyc07g018360.3.1, Solyc12g005630.2.1, Solyc01g107650.3.1, Solyc06g048375.1.1
	Sly_MIRN3074a	SL3.0ch00	17318940	A	G	Hetero	43								Solyc02g086730.2.1, Solyc02g086740.1.1, Solyc01g097140.3.1, Solyc07g018360.3.1, Solyc12g005630.2.1, Solyc01g107650.3.1, Solyc06g048375.1.1
	Sly_MIRN3074a	SL3.0ch00	17318940	A	G	Homo	47								Solyc02g086730.2.1, Solyc02g086740.1.1, Solyc01g097140.3.1, Solyc07g018360.3.1, Solyc12g005630.2.1, Solyc01g107650.3.1, Solyc06g048375.1.1
	Sly_MIRN3074a	SL3.0ch00	17318940	A	G	Hetero	48								Solyc02g086730.2.1, Solyc02g086740.1.1, Solyc01g097140.3.1, Solyc07g018360.3.1, Solyc12g005630.2.1, Solyc01g107650.3.1, Solyc06g048375.1.1
	Sly_MIRN3074a	SL3.0ch00	17318940	A	G	Hetero	52								Solyc02g086730.2.1, Solyc02g086740.1.1, Solyc01g097140.3.1, Solyc07g018360.3.1, Solyc12g005630.2.1, Solyc01g107650.3.1, Solyc06g048375.1.1
	Sly_MIRN3074a	SL3.0ch00	17318940	A	G	Hetero	54								Solyc02g086730.2.1, Solyc02g086740.1.1, Solyc01g097140.3.1, Solyc07g018360.3.1, Solyc12g005630.2.1, Solyc01g107650.3.1, Solyc06g048375.1.1
	Sly_MIRN3074a	SL3.0ch00	17318940	A	G	Homo	55								Solyc02g086730.2.1, Solyc02g086740.1.1, Solyc01g097140.3.1, Solyc07g018360.3.1, Solyc12g005630.2.1, Solyc01g107650.3.1, Solyc06g048375.1.1
	Sly_MIRN3074a	SL3.0ch00	17318940	A	G	Homo	65								Solyc02g086730.2.1, Solyc02g086740.1.1, Solyc01g097140.3.1, Solyc07g018360.3.1, Solyc12g005630.2.1, Solyc01g107650.3.1, Solyc06g048375.1.1
	Sly_MIRN3074a	SL3.0ch00	17318940	A	G	Homo	69								Solyc02g086730.2.1, Solyc02g086740.1.1, Solyc01g097140.3.1, Solyc07g018360.3.1, Solyc12g005630.2.1, Solyc01g107650.3.1, Solyc06g048375.1.1
	Sly_MIRN3074a	SL3.0ch00	17318940	A	G	Hetero	72								Solyc02g086730.2.1, Solyc02g086740.1.1, Solyc01g097140.3.1, Solyc07g018360.3.1, Solyc12g005630.2.1, Solyc01g107650.3.1, Solyc06g048375.1.1
	Sly_MIRN3074a	SL3.0ch00	17318940	A	G	Homo	77								Solyc02g086730.2.1, Solyc02g086740.1.1, Solyc01g097140.3.1, Solyc07g018360.3.1, Solyc12g005630.2.1, Solyc01g107650.3.1, Solyc06g048375.1.1
	Sly_MIRN3074a	SL3.0ch00	17318940	A	G	Hetero	79								Solyc02g086730.2.1, Solyc02g086740.1.1, Solyc01g097140.3.1, Solyc07g018360.3.1, Solyc12g005630.2.1, Solyc01g107650.3.1, Solyc06g048375.1.1
	Sly_MIRN3074a	SL3.0ch00	17318940	A	G	Homo	81								Solyc02g086730.2.1, Solyc02g086740.1.1, Solyc01g097140.3.1, Solyc07g018360.3.1, Solyc12g005630.2.1, Solyc01g107650.3.1, Solyc06g048375.1.1
	Sly_MIRN3074a	SL3.0ch00	17318940	A	G	Homo	82								Solyc02g086730.2.1, Solyc02g086740.1.1, Solyc01g097140.3.1, Solyc07g018360.3.1, Solyc12g005630.2.1, Solyc01g107650.3.1, Solyc06g048375.1.1
	Sly_MIRN3074a	SL3.0ch00	17318940	A	G	Homo	86								Solyc02g086730.2.1, Solyc02g086740.1.1, Solyc01g097140.3.1, Solyc07g018360.3.1, Solyc12g005630.2.1, Solyc01g107650.3.1, Solyc06g048375.1.1
	Sly_MIRN3074a	SL3.0ch00	17318940	A	G	Hetero	87								Solyc02g086730.2.1, Solyc02g086740.1.1, Solyc01g097140.3.1, Solyc07g018360.3.1, Solyc12g005630.2.1, Solyc01g107650.3.1, Solyc06g048375.1.1
	Sly_MIRN3074a	SL3.0ch00	17318940	A	G	Homo	90								Solyc02g086730.2.1, Solyc02g086740.1.1, Solyc01g097140.3.1, Solyc07g018360.3.1, Solyc12g005630.2.1, Solyc01g107650.3.1, Solyc06g048375.1.1
	Sly_MIRN3074a	SL3.0ch00	17318940	A	G	Homo	96								Solyc02g086730.2.1, Solyc02g086740.1.1, Solyc01g097140.3.1, Solyc07g018360.3.1, Solyc12g005630.2.1, Solyc01g107650.3.1, Solyc06g048375.1.1
	Sly_MIRN3074a	SL3.0ch00	17318940	A	G	Hetero	97								Solyc02g086730.2.1, Solyc02g086740.1.1, Solyc01g097140.3.1, Solyc07g018360.3.1, Solyc12g005630.2.1, Solyc01g107650.3.1, Solyc06g048375.1.1
	Sly_MIRN3074a	SL3.0ch00	17318940	A	G	Hetero	102								Solyc02g086730.2.1, Solyc02g086740.1.1, Solyc01g097140.3.1, Solyc07g018360.3.1, Solyc12g005630.2.1, Solyc01g107650.3.1, Solyc06g048375.1.1
	Sly_MIRN3074a	SL3.0ch00	17318940	A	G	Hetero	107								Solyc02g086730.2.1, Solyc02g086740.1.1, Solyc01g097140.3.1, Solyc07g018360.3.1, Solyc12g005630.2.1, Solyc01g107650.3.1, Solyc06g048375.1.1
	Sly_MIRN3074a	SL3.0ch00	17318940	A	G	Hetero	110								Solyc02g086730.2.1, Solyc02g086740.1.1, Solyc01g097140.3.1, Solyc07g018360.3.1, Solyc12g005630.2.1, Solyc01g107650.3.1, Solyc06g048375.1.1
	Sly_MIRN3074a	SL3.0ch00	17318940	A	G	Hetero	112								Solyc02g086730.2.1, Solyc02g086740.1.1, Solyc01g097140.3.1, Solyc07g018360.3.1, Solyc12g005630.2.1, Solyc01g107650.3.1, Solyc06g048375.1.1
	Sly_MIRN3074a	SL3.0ch00	17318940	A	G	Homo	113								Solyc02g086730.2.1, Solyc02g086740.1.1, Solyc01g097140.3.1, Solyc07g018360.3.1, Solyc12g005630.2.1, Solyc01g107650.3.1, Solyc06g048375.1.1
	Sly_MIRN3074a	SL3.0ch00	17318940	A	G	Homo	117								Solyc02g086730.2.1, Solyc02g086740.1.1, Solyc01g097140.3.1, Solyc07g018360.3.1, Solyc12g005630.2.1, Solyc01g107650.3.1, Solyc06g048375.1.1
	Sly_MIRN3074a	SL3.0ch00	17318940	A	G	Hetero	125								Solyc02g086730.2.1, Solyc02g086740.1.1, Solyc01g097140.3.1, Solyc07g018360.3.1, Solyc12g005630.2.1, Solyc01g107650.3.1, Solyc06g048375.1.1
	Sly_MIRN3074a	SL3.0ch00	17318940	A	G	Homo	126								Solyc02g086730.2.1, Solyc02g086740.1.1, Solyc01g097140.3.1, Solyc07g018360.3.1, Solyc12g005630.2.1, Solyc01g107650.3.1, Solyc06g048375.1.1
	Sly_MIRN3074a	SL3.0ch00	17318940	A	G	Hetero	127								Solyc02g086730.2.1, Solyc02g086740.1.1, Solyc01g097140.3.1, Solyc07g018360.3.1, Solyc12g005630.2.1, Solyc01g107650.3.1, Solyc06g048375.1.1
	Sly_MIRN3074a	SL3.0ch00	17318940	A	G	Hetero	132								Solyc02g086730.2.1, Solyc02g086740.1.1, Solyc01g097140.3.1, Solyc07g018360.3.1, Solyc12g005630.2.1, Solyc01g107650.3.1, Solyc06g048375.1.1
	Sly_MIRN3074a	SL3.0ch00	17318940	A	G	Hetero	137								Solyc02g086730.2.1, Solyc02g086740.1.1, Solyc01g097140.3.1, Solyc07g018360.3.1, Solyc12g005630.2.1, Solyc01g107650.3.1, Solyc06g048375.1.1
	Sly_MIRN3074a	SL3.0ch00	17318940	A	G	Homo	142								Solyc02g086730.2.1, Solyc02g086740.1.1, Solyc01g097140.3.1, Solyc07g018360.3.1, Solyc12g005630.2.1, Solyc01g107650.3.1, Solyc06g048375.1.1
	Sly_MIRN3074a	SL3.0ch00	17318940	A	G	Homo	143								Solyc02g086730.2.1, Solyc02g086740.1.1, Solyc01g097140.3.1, Solyc07g018360.3.1, Solyc12g005630.2.1, Solyc01g107650.3.1, Solyc06g048375.1.1
	Sly_MIRN3074a	SL3.0ch00	17318940	A	G	Homo	149								Solyc02g086730.2.1, Solyc02g086740.1.1, Solyc01g097140.3.1, Solyc07g018360.3.1, Solyc12g005630.2.1, Solyc01g107650.3.1, Solyc06g048375.1.1
	Sly_MIRN3074a	SL3.0ch00	17318940	A	G	Homo	150								Solyc02g086730.2.1, Solyc02g086740.1.1, Solyc01g097140.3.1, Solyc07g018360.3.1, Solyc12g005630.2.1, Solyc01g107650.3.1, Solyc06g048375.1.1
	Sly_MIRN3074a	SL3.0ch00	17318940	A	G	Hetero	152								Solyc02g086730.2.1, Solyc02g086740.1.1, Solyc01g097140.3.1, Solyc07g018360.3.1, Solyc12g005630.2.1, Solyc01g107650.3.1, Solyc06g048375.1.1
	Sly_MIRN3074a	SL3.0ch00	17318940	A	G	Homo	156								Solyc02g086730.2.1, Solyc02g086740.1.1, Solyc01g097140.3.1, Solyc07g018360.3.1, Solyc12g005630.2.1, Solyc01g107650.3.1, Solyc06g048375.1.1
	Sly_MIRN3074a	SL3.0ch00	17318940	A	G	Homo	158								Solyc02g086730.2.1, Solyc02g086740.1.1, Solyc01g097140.3.1, Solyc07g018360.3.1, Solyc12g005630.2.1, Solyc01g107650.3.1, Solyc06g048375.1.1
	Sly_MIRN3074a	SL3.0ch00	17318940	A	G	Hetero	161								Solyc02g086730.2.1, Solyc02g086740.1.1, Solyc01g097140.3.1, Solyc07g018360.3.1, Solyc12g005630.2.1, Solyc01g107650.3.1, Solyc06g048375.1.1
	Sly_MIRN3074a	SL3.0ch00	17318940	A	G	Hetero	165								Solyc02g086730.2.1, Solyc02g086740.1.1, Solyc01g097140.3.1, Solyc07g018360.3.1, Solyc12g005630.2.1, Solyc01g107650.3.1, Solyc06g048375.1.1
	Sly_MIRN3074a	SL3.0ch00	17318943	G	A	Hetero	10								Solyc02g086730.2.1, Solyc02g086740.1.1, Solyc01g097140.3.1, Solyc07g018360.3.1, Solyc12g005630.2.1, Solyc01g107650.3.1, Solyc06g048375.1.1
	Sly_MIRN3074a	SL3.0ch00	17318990	C	T	Hetero	152								Solyc02g086730.2.1, Solyc02g086740.1.1, Solyc01g097140.3.1, Solyc07g018360.3.1, Solyc12g005630.2.1, Solyc01g107650.3.1, Solyc06g048375.1.1
	Sly_MIRN3074a	SL3.0ch00	17319001	G	A	Hetero	119								Solyc02g086730.2.1, Solyc02g086740.1.1, Solyc01g097140.3.1, Solyc07g018360.3.1, Solyc12g005630.2.1, Solyc01g107650.3.1, Solyc06g048375.1.1
	Sly_MIRN3074a	SL3.0ch00	17319001	G	A	Hetero	160								Solyc02g086730.2.1, Solyc02g086740.1.1, Solyc01g097140.3.1, Solyc07g018360.3.1, Solyc12g005630.2.1, Solyc01g107650.3.1, Solyc06g048375.1.1
	Sly_MIRN3074a	SL3.0ch00	17319046	A	G	Hetero	2								Solyc02g086730.2.1, Solyc02g086740.1.1, Solyc01g097140.3.1, Solyc07g018360.3.1, Solyc12g005630.2.1, Solyc01g107650.3.1, Solyc06g048375.1.1
	Sly_MIRN3074a	SL3.0ch00	17319046	A	G	Hetero	3								Solyc02g086730.2.1, Solyc02g086740.1.1, Solyc01g097140.3.1, Solyc07g018360.3.1, Solyc12g005630.2.1, Solyc01g107650.3.1, Solyc06g048375.1.1
	Sly_MIRN3074a	SL3.0ch00	17319046	A	G	Hetero	4								Solyc02g086730.2.1, Solyc02g086740.1.1, Solyc01g097140.3.1, Solyc07g018360.3.1, Solyc12g005630.2.1, Solyc01g107650.3.1, Solyc06g048375.1.1
	Sly_MIRN3074a	SL3.0ch00	17319046	A	G	Hetero	21								Solyc02g086730.2.1, Solyc02g086740.1.1, Solyc01g097140.3.1, Solyc07g018360.3.1, Solyc12g005630.2.1, Solyc01g107650.3.1, Solyc06g048375.1.1
	Sly_MIRN3074a	SL3.0ch00	17319046	A	G	Hetero	28								Solyc02g086730.2.1, Solyc02g086740.1.1, Solyc01g097140.3.1, Solyc07g018360.3.1, Solyc12g005630.2.1, Solyc01g107650.3.1, Solyc06g048375.1.1
	Sly_MIRN3074a	SL3.0ch00	17319046	A	G	Hetero	34								Solyc02g086730.2.1, Solyc02g086740.1.1, Solyc01g097140.3.1, Solyc07g018360.3.1, Solyc12g005630.2.1, Solyc01g107650.3.1, Solyc06g048375.1.1
	Sly_MIRN3074a	SL3.0ch00	17319046	A	G	Hetero	40								Solyc02g086730.2.1, Solyc02g086740.1.1, Solyc01g097140.3.1, Solyc07g018360.3.1, Solyc12g005630.2.1, Solyc01g107650.3.1, Solyc06g048375.1.1
	Sly_MIRN3074a	SL3.0ch00	17319046	A	G	Hetero	52								Solyc02g086730.2.1, Solyc02g086740.1.1, Solyc01g097140.3.1, Solyc07g018360.3.1, Solyc12g005630.2.1, Solyc01g107650.3.1, Solyc06g048375.1.1
	Sly_MIRN3074a	SL3.0ch00	17319046	A	G	Homo	55								Solyc02g086730.2.1, Solyc02g086740.1.1, Solyc01g097140.3.1, Solyc07g018360.3.1, Solyc12g005630.2.1, Solyc01g107650.3.1, Solyc06g048375.1.1
	Sly_MIRN3074a	SL3.0ch00	17319046	A	G	Homo	65								Solyc02g086730.2.1, Solyc02g086740.1.1, Solyc01g097140.3.1, Solyc07g018360.3.1, Solyc12g005630.2.1, Solyc01g107650.3.1, Solyc06g048375.1.1
	Sly_MIRN3074a	SL3.0ch00	17319046	A	G	Homo	69								Solyc02g086730.2.1, Solyc02g086740.1.1, Solyc01g097140.3.1, Solyc07g018360.3.1, Solyc12g005630.2.1, Solyc01g107650.3.1, Solyc06g048375.1.1
	Sly_MIRN3074a	SL3.0ch00	17319046	A	G	Hetero	72								Solyc02g086730.2.1, Solyc02g086740.1.1, Solyc01g097140.3.1, Solyc07g018360.3.1, Solyc12g005630.2.1, Solyc01g107650.3.1, Solyc06g048375.1.1
	Sly_MIRN3074a	SL3.0ch00	17319046	A	G	Homo	77								Solyc02g086730.2.1, Solyc02g086740.1.1, Solyc01g097140.3.1, Solyc07g018360.3.1, Solyc12g005630.2.1, Solyc01g107650.3.1, Solyc06g048375.1.1
	Sly_MIRN3074a	SL3.0ch00	17319046	A	G	Hetero	79								Solyc02g086730.2.1, Solyc02g086740.1.1, Solyc01g097140.3.1, Solyc07g018360.3.1, Solyc12g005630.2.1, Solyc01g107650.3.1, Solyc06g048375.1.1
	Sly_MIRN3074a	SL3.0ch00	17319046	A	G	Homo	82								Solyc02g086730.2.1, Solyc02g086740.1.1, Solyc01g097140.3.1, Solyc07g018360.3.1, Solyc12g005630.2.1, Solyc01g107650.3.1, Solyc06g048375.1.1
	Sly_MIRN3074a	SL3.0ch00	17319046	A	G	Homo	86								Solyc02g086730.2.1, Solyc02g086740.1.1, Solyc01g097140.3.1, Solyc07g018360.3.1, Solyc12g005630.2.1, Solyc01g107650.3.1, Solyc06g048375.1.1
	Sly_MIRN3074a	SL3.0ch00	17319046	A	G	Hetero	87								Solyc02g086730.2.1, Solyc02g086740.1.1, Solyc01g097140.3.1, Solyc07g018360.3.1, Solyc12g005630.2.1, Solyc01g107650.3.1, Solyc06g048375.1.1
	Sly_MIRN3074a	SL3.0ch00	17319046	A	G	Homo	90								Solyc02g086730.2.1, Solyc02g086740.1.1, Solyc01g097140.3.1, Solyc07g018360.3.1, Solyc12g005630.2.1, Solyc01g107650.3.1, Solyc06g048375.1.1
	Sly_MIRN3074a	SL3.0ch00	17319046	A	G	Homo	96								Solyc02g086730.2.1, Solyc02g086740.1.1, Solyc01g097140.3.1, Solyc07g018360.3.1, Solyc12g005630.2.1, Solyc01g107650.3.1, Solyc06g048375.1.1
	Sly_MIRN3074a	SL3.0ch00	17319046	A	G	Hetero	97								Solyc02g086730.2.1, Solyc02g086740.1.1, Solyc01g097140.3.1, Solyc07g018360.3.1, Solyc12g005630.2.1, Solyc01g107650.3.1, Solyc06g048375.1.1
	Sly_MIRN3074a	SL3.0ch00	17319046	A	G	Hetero	102								Solyc02g086730.2.1, Solyc02g086740.1.1, Solyc01g097140.3.1, Solyc07g018360.3.1, Solyc12g005630.2.1, Solyc01g107650.3.1, Solyc06g048375.1.1
	Sly_MIRN3074a	SL3.0ch00	17319046	A	G	Hetero	107								Solyc02g086730.2.1, Solyc02g086740.1.1, Solyc01g097140.3.1, Solyc07g018360.3.1, Solyc12g005630.2.1, Solyc01g107650.3.1, Solyc06g048375.1.1
	Sly_MIRN3074a	SL3.0ch00	17319046	A	G	Hetero	110								Solyc02g086730.2.1, Solyc02g086740.1.1, Solyc01g097140.3.1, Solyc07g018360.3.1, Solyc12g005630.2.1, Solyc01g107650.3.1, Solyc06g048375.1.1
	Sly_MIRN3074a	SL3.0ch00	17319046	A	G	Hetero	112								Solyc02g086730.2.1, Solyc02g086740.1.1, Solyc01g097140.3.1, Solyc07g018360.3.1, Solyc12g005630.2.1, Solyc01g107650.3.1, Solyc06g048375.1.1
	Sly_MIRN3074a	SL3.0ch00	17319046	A	G	Homo	113								Solyc02g086730.2.1, Solyc02g086740.1.1, Solyc01g097140.3.1, Solyc07g018360.3.1, Solyc12g005630.2.1, Solyc01g107650.3.1, Solyc06g048375.1.1
	Sly_MIRN3074a	SL3.0ch00	17319046	A	G	Homo	126								Solyc02g086730.2.1, Solyc02g086740.1.1, Solyc01g097140.3.1, Solyc07g018360.3.1, Solyc12g005630.2.1, Solyc01g107650.3.1, Solyc06g048375.1.1
	Sly_MIRN3074a	SL3.0ch00	17319046	A	G	Hetero	127								Solyc02g086730.2.1, Solyc02g086740.1.1, Solyc01g097140.3.1, Solyc07g018360.3.1, Solyc12g005630.2.1, Solyc01g107650.3.1, Solyc06g048375.1.1
	Sly_MIRN3074a	SL3.0ch00	17319046	A	G	Homo	142								Solyc02g086730.2.1, Solyc02g086740.1.1, Solyc01g097140.3.1, Solyc07g018360.3.1, Solyc12g005630.2.1, Solyc01g107650.3.1, Solyc06g048375.1.1
	Sly_MIRN3074a	SL3.0ch00	17319046	A	G	Homo	143								Solyc02g086730.2.1, Solyc02g086740.1.1, Solyc01g097140.3.1, Solyc07g018360.3.1, Solyc12g005630.2.1, Solyc01g107650.3.1, Solyc06g048375.1.1
	Sly_MIRN3074a	SL3.0ch00	17319046	A	G	Homo	149								Solyc02g086730.2.1, Solyc02g086740.1.1, Solyc01g097140.3.1, Solyc07g018360.3.1, Solyc12g005630.2.1, Solyc01g107650.3.1, Solyc06g048375.1.1
	Sly_MIRN3074a	SL3.0ch00	17319046	A	G	Homo	150								Solyc02g086730.2.1, Solyc02g086740.1.1, Solyc01g097140.3.1, Solyc07g018360.3.1, Solyc12g005630.2.1, Solyc01g107650.3.1, Solyc06g048375.1.1
	Sly_MIRN3074a	SL3.0ch00	17319046	A	G	Hetero	152								Solyc02g086730.2.1, Solyc02g086740.1.1, Solyc01g097140.3.1, Solyc07g018360.3.1, Solyc12g005630.2.1, Solyc01g107650.3.1, Solyc06g048375.1.1
	Sly_MIRN3074a	SL3.0ch00	17319046	A	G	Homo	158								Solyc02g086730.2.1, Solyc02g086740.1.1, Solyc01g097140.3.1, Solyc07g018360.3.1, Solyc12g005630.2.1, Solyc01g107650.3.1, Solyc06g048375.1.1
	Sly_MIRN3074a	SL3.0ch00	17319046	A	G	Hetero	161								Solyc02g086730.2.1, Solyc02g086740.1.1, Solyc01g097140.3.1, Solyc07g018360.3.1, Solyc12g005630.2.1, Solyc01g107650.3.1, Solyc06g048375.1.1
	Sly_MIRN3074b	SL3.0ch00	17157999	C	A	Hetero	12								Solyc02g086730.2.1, Solyc01g097140.3.1, Solyc04g076620.3.1, Solyc12g005630.2.1, Solyc01g107650.3.1, Solyc06g048375.1.1
	Sly_MIRN3074b	SL3.0ch00	17158008	A	G	Hetero	2								Solyc02g086730.2.1, Solyc01g097140.3.1, Solyc04g076620.3.1, Solyc12g005630.2.1, Solyc01g107650.3.1, Solyc06g048375.1.1
	Sly_MIRN3074b	SL3.0ch00	17158008	A	G	Hetero	3								Solyc02g086730.2.1, Solyc01g097140.3.1, Solyc04g076620.3.1, Solyc12g005630.2.1, Solyc01g107650.3.1, Solyc06g048375.1.1
	Sly_MIRN3074b	SL3.0ch00	17158008	A	G	Hetero	4								Solyc02g086730.2.1, Solyc01g097140.3.1, Solyc04g076620.3.1, Solyc12g005630.2.1, Solyc01g107650.3.1, Solyc06g048375.1.1
	Sly_MIRN3074b	SL3.0ch00	17158008	A	G	Hetero	14								Solyc02g086730.2.1, Solyc01g097140.3.1, Solyc04g076620.3.1, Solyc12g005630.2.1, Solyc01g107650.3.1, Solyc06g048375.1.1
	Sly_MIRN3074b	SL3.0ch00	17158008	A	G	Hetero	21								Solyc02g086730.2.1, Solyc01g097140.3.1, Solyc04g076620.3.1, Solyc12g005630.2.1, Solyc01g107650.3.1, Solyc06g048375.1.1
	Sly_MIRN3074b	SL3.0ch00	17158008	A	G	Hetero	28								Solyc02g086730.2.1, Solyc01g097140.3.1, Solyc04g076620.3.1, Solyc12g005630.2.1, Solyc01g107650.3.1, Solyc06g048375.1.1
	Sly_MIRN3074b	SL3.0ch00	17158008	A	G	Hetero	43								Solyc02g086730.2.1, Solyc01g097140.3.1, Solyc04g076620.3.1, Solyc12g005630.2.1, Solyc01g107650.3.1, Solyc06g048375.1.1
	Sly_MIRN3074b	SL3.0ch00	17158008	A	G	Hetero	48								Solyc02g086730.2.1, Solyc01g097140.3.1, Solyc04g076620.3.1, Solyc12g005630.2.1, Solyc01g107650.3.1, Solyc06g048375.1.1
	Sly_MIRN3074b	SL3.0ch00	17158008	A	G	Hetero	52								Solyc02g086730.2.1, Solyc01g097140.3.1, Solyc04g076620.3.1, Solyc12g005630.2.1, Solyc01g107650.3.1, Solyc06g048375.1.1
	Sly_MIRN3074b	SL3.0ch00	17158008	A	G	Hetero	54								Solyc02g086730.2.1, Solyc01g097140.3.1, Solyc04g076620.3.1, Solyc12g005630.2.1, Solyc01g107650.3.1, Solyc06g048375.1.1
	Sly_MIRN3074b	SL3.0ch00	17158008	A	G	Homo	55								Solyc02g086730.2.1, Solyc01g097140.3.1, Solyc04g076620.3.1, Solyc12g005630.2.1, Solyc01g107650.3.1, Solyc06g048375.1.1
	Sly_MIRN3074b	SL3.0ch00	17158008	A	G	Hetero	62								Solyc02g086730.2.1, Solyc01g097140.3.1, Solyc04g076620.3.1, Solyc12g005630.2.1, Solyc01g107650.3.1, Solyc06g048375.1.1
	Sly_MIRN3074b	SL3.0ch00	17158008	A	G	Homo	65								Solyc02g086730.2.1, Solyc01g097140.3.1, Solyc04g076620.3.1, Solyc12g005630.2.1, Solyc01g107650.3.1, Solyc06g048375.1.1
	Sly_MIRN3074b	SL3.0ch00	17158008	A	G	Homo	69								Solyc02g086730.2.1, Solyc01g097140.3.1, Solyc04g076620.3.1, Solyc12g005630.2.1, Solyc01g107650.3.1, Solyc06g048375.1.1
	Sly_MIRN3074b	SL3.0ch00	17158008	A	G	Hetero	79								Solyc02g086730.2.1, Solyc01g097140.3.1, Solyc04g076620.3.1, Solyc12g005630.2.1, Solyc01g107650.3.1, Solyc06g048375.1.1
	Sly_MIRN3074b	SL3.0ch00	17158008	A	G	Homo	81								Solyc02g086730.2.1, Solyc01g097140.3.1, Solyc04g076620.3.1, Solyc12g005630.2.1, Solyc01g107650.3.1, Solyc06g048375.1.1
	Sly_MIRN3074b	SL3.0ch00	17158008	A	G	Homo	82								Solyc02g086730.2.1, Solyc01g097140.3.1, Solyc04g076620.3.1, Solyc12g005630.2.1, Solyc01g107650.3.1, Solyc06g048375.1.1
	Sly_MIRN3074b	SL3.0ch00	17158008	A	G	Homo	90								Solyc02g086730.2.1, Solyc01g097140.3.1, Solyc04g076620.3.1, Solyc12g005630.2.1, Solyc01g107650.3.1, Solyc06g048375.1.1
	Sly_MIRN3074b	SL3.0ch00	17158008	A	G	Hetero	93								Solyc02g086730.2.1, Solyc01g097140.3.1, Solyc04g076620.3.1, Solyc12g005630.2.1, Solyc01g107650.3.1, Solyc06g048375.1.1
	Sly_MIRN3074b	SL3.0ch00	17158008	A	G	Homo	96								Solyc02g086730.2.1, Solyc01g097140.3.1, Solyc04g076620.3.1, Solyc12g005630.2.1, Solyc01g107650.3.1, Solyc06g048375.1.1
	Sly_MIRN3074b	SL3.0ch00	17158008	A	G	Hetero	97								Solyc02g086730.2.1, Solyc01g097140.3.1, Solyc04g076620.3.1, Solyc12g005630.2.1, Solyc01g107650.3.1, Solyc06g048375.1.1
	Sly_MIRN3074b	SL3.0ch00	17158008	A	G	Hetero	102								Solyc02g086730.2.1, Solyc01g097140.3.1, Solyc04g076620.3.1, Solyc12g005630.2.1, Solyc01g107650.3.1, Solyc06g048375.1.1
	Sly_MIRN3074b	SL3.0ch00	17158008	A	G	Hetero	107								Solyc02g086730.2.1, Solyc01g097140.3.1, Solyc04g076620.3.1, Solyc12g005630.2.1, Solyc01g107650.3.1, Solyc06g048375.1.1
	Sly_MIRN3074b	SL3.0ch00	17158008	A	G	Hetero	116								Solyc02g086730.2.1, Solyc01g097140.3.1, Solyc04g076620.3.1, Solyc12g005630.2.1, Solyc01g107650.3.1, Solyc06g048375.1.1
	Sly_MIRN3074b	SL3.0ch00	17158008	A	G	Homo	117								Solyc02g086730.2.1, Solyc01g097140.3.1, Solyc04g076620.3.1, Solyc12g005630.2.1, Solyc01g107650.3.1, Solyc06g048375.1.1
	Sly_MIRN3074b	SL3.0ch00	17158008	A	G	Homo	118								Solyc02g086730.2.1, Solyc01g097140.3.1, Solyc04g076620.3.1, Solyc12g005630.2.1, Solyc01g107650.3.1, Solyc06g048375.1.1
	Sly_MIRN3074b	SL3.0ch00	17158008	A	G	Homo	126								Solyc02g086730.2.1, Solyc01g097140.3.1, Solyc04g076620.3.1, Solyc12g005630.2.1, Solyc01g107650.3.1, Solyc06g048375.1.1
	Sly_MIRN3074b	SL3.0ch00	17158008	A	G	Hetero	137								Solyc02g086730.2.1, Solyc01g097140.3.1, Solyc04g076620.3.1, Solyc12g005630.2.1, Solyc01g107650.3.1, Solyc06g048375.1.1
	Sly_MIRN3074b	SL3.0ch00	17158008	A	G	Homo	142								Solyc02g086730.2.1, Solyc01g097140.3.1, Solyc04g076620.3.1, Solyc12g005630.2.1, Solyc01g107650.3.1, Solyc06g048375.1.1
	Sly_MIRN3074b	SL3.0ch00	17158008	A	G	Homo	143								Solyc02g086730.2.1, Solyc01g097140.3.1, Solyc04g076620.3.1, Solyc12g005630.2.1, Solyc01g107650.3.1, Solyc06g048375.1.1
	Sly_MIRN3074b	SL3.0ch00	17158008	A	G	Homo	149								Solyc02g086730.2.1, Solyc01g097140.3.1, Solyc04g076620.3.1, Solyc12g005630.2.1, Solyc01g107650.3.1, Solyc06g048375.1.1
	Sly_MIRN3074b	SL3.0ch00	17158008	A	G	Hetero	150								Solyc02g086730.2.1, Solyc01g097140.3.1, Solyc04g076620.3.1, Solyc12g005630.2.1, Solyc01g107650.3.1, Solyc06g048375.1.1
	Sly_MIRN3074b	SL3.0ch00	17158008	A	G	Hetero	152								Solyc02g086730.2.1, Solyc01g097140.3.1, Solyc04g076620.3.1, Solyc12g005630.2.1, Solyc01g107650.3.1, Solyc06g048375.1.1
	Sly_MIRN3074b	SL3.0ch00	17158008	A	G	Homo	156								Solyc02g086730.2.1, Solyc01g097140.3.1, Solyc04g076620.3.1, Solyc12g005630.2.1, Solyc01g107650.3.1, Solyc06g048375.1.1
	Sly_MIRN3074b	SL3.0ch00	17158008	A	G	Hetero	161								Solyc02g086730.2.1, Solyc01g097140.3.1, Solyc04g076620.3.1, Solyc12g005630.2.1, Solyc01g107650.3.1, Solyc06g048375.1.1
	Sly_MIRN3074b	SL3.0ch00	17158068	T	G	Hetero	3								Solyc02g086730.2.1, Solyc01g097140.3.1, Solyc04g076620.3.1, Solyc12g005630.2.1, Solyc01g107650.3.1, Solyc06g048375.1.1
	Sly_MIRN3074b	SL3.0ch00	17158068	T	G	Hetero	4								Solyc02g086730.2.1, Solyc01g097140.3.1, Solyc04g076620.3.1, Solyc12g005630.2.1, Solyc01g107650.3.1, Solyc06g048375.1.1
	Sly_MIRN3074b	SL3.0ch00	17158068	T	G	Hetero	14								Solyc02g086730.2.1, Solyc01g097140.3.1, Solyc04g076620.3.1, Solyc12g005630.2.1, Solyc01g107650.3.1, Solyc06g048375.1.1
	Sly_MIRN3074b	SL3.0ch00	17158068	T	G	Hetero	21								Solyc02g086730.2.1, Solyc01g097140.3.1, Solyc04g076620.3.1, Solyc12g005630.2.1, Solyc01g107650.3.1, Solyc06g048375.1.1
	Sly_MIRN3074b	SL3.0ch00	17158068	T	G	Hetero	48								Solyc02g086730.2.1, Solyc01g097140.3.1, Solyc04g076620.3.1, Solyc12g005630.2.1, Solyc01g107650.3.1, Solyc06g048375.1.1
	Sly_MIRN3074b	SL3.0ch00	17158068	T	G	Hetero	62								Solyc02g086730.2.1, Solyc01g097140.3.1, Solyc04g076620.3.1, Solyc12g005630.2.1, Solyc01g107650.3.1, Solyc06g048375.1.1
	Sly_MIRN3074b	SL3.0ch00	17158068	T	G	Homo	69								Solyc02g086730.2.1, Solyc01g097140.3.1, Solyc04g076620.3.1, Solyc12g005630.2.1, Solyc01g107650.3.1, Solyc06g048375.1.1
	Sly_MIRN3074b	SL3.0ch00	17158068	T	G	Homo	81								Solyc02g086730.2.1, Solyc01g097140.3.1, Solyc04g076620.3.1, Solyc12g005630.2.1, Solyc01g107650.3.1, Solyc06g048375.1.1
	Sly_MIRN3074b	SL3.0ch00	17158068	T	G	Hetero	97								Solyc02g086730.2.1, Solyc01g097140.3.1, Solyc04g076620.3.1, Solyc12g005630.2.1, Solyc01g107650.3.1, Solyc06g048375.1.1
	Sly_MIRN3074b	SL3.0ch00	17158068	T	G	Hetero	102								Solyc02g086730.2.1, Solyc01g097140.3.1, Solyc04g076620.3.1, Solyc12g005630.2.1, Solyc01g107650.3.1, Solyc06g048375.1.1
	Sly_MIRN3074b	SL3.0ch00	17158068	T	G	Hetero	107								Solyc02g086730.2.1, Solyc01g097140.3.1, Solyc04g076620.3.1, Solyc12g005630.2.1, Solyc01g107650.3.1, Solyc06g048375.1.1
	Sly_MIRN3074b	SL3.0ch00	17158068	T	G	Hetero	116								Solyc02g086730.2.1, Solyc01g097140.3.1, Solyc04g076620.3.1, Solyc12g005630.2.1, Solyc01g107650.3.1, Solyc06g048375.1.1
	Sly_MIRN3074b	SL3.0ch00	17158068	T	G	Hetero	137								Solyc02g086730.2.1, Solyc01g097140.3.1, Solyc04g076620.3.1, Solyc12g005630.2.1, Solyc01g107650.3.1, Solyc06g048375.1.1
	Sly_MIRN3074b	SL3.0ch00	17158095	G	C	Hetero	4								Solyc02g086730.2.1, Solyc01g097140.3.1, Solyc04g076620.3.1, Solyc12g005630.2.1, Solyc01g107650.3.1, Solyc06g048375.1.1
	Sly_MIRN3074b	SL3.0ch00	17158095	G	C	Hetero	21								Solyc02g086730.2.1, Solyc01g097140.3.1, Solyc04g076620.3.1, Solyc12g005630.2.1, Solyc01g107650.3.1, Solyc06g048375.1.1
	Sly_MIRN3074b	SL3.0ch00	17158095	G	C	Hetero	43								Solyc02g086730.2.1, Solyc01g097140.3.1, Solyc04g076620.3.1, Solyc12g005630.2.1, Solyc01g107650.3.1, Solyc06g048375.1.1
	Sly_MIRN3074b	SL3.0ch00	17158095	G	C	Hetero	102								Solyc02g086730.2.1, Solyc01g097140.3.1, Solyc04g076620.3.1, Solyc12g005630.2.1, Solyc01g107650.3.1, Solyc06g048375.1.1
	Sly_MIRN3074b	SL3.0ch00	17158095	G	C	Hetero	107								Solyc02g086730.2.1, Solyc01g097140.3.1, Solyc04g076620.3.1, Solyc12g005630.2.1, Solyc01g107650.3.1, Solyc06g048375.1.1
	Sly_MIRN3074b	SL3.0ch00	17158095	G	C	Hetero	116								Solyc02g086730.2.1, Solyc01g097140.3.1, Solyc04g076620.3.1, Solyc12g005630.2.1, Solyc01g107650.3.1, Solyc06g048375.1.1
	Sly_MIRN3074b	SL3.0ch00	17158095	G	C	Hetero	137								Solyc02g086730.2.1, Solyc01g097140.3.1, Solyc04g076620.3.1, Solyc12g005630.2.1, Solyc01g107650.3.1, Solyc06g048375.1.1
	Sly_MIRN3074b	SL3.0ch00	17158112	T	C	Hetero	4								Solyc02g086730.2.1, Solyc01g097140.3.1, Solyc04g076620.3.1, Solyc12g005630.2.1, Solyc01g107650.3.1, Solyc06g048375.1.1
	Sly_MIRN3074b	SL3.0ch00	17158112	T	C	Hetero	21								Solyc02g086730.2.1, Solyc01g097140.3.1, Solyc04g076620.3.1, Solyc12g005630.2.1, Solyc01g107650.3.1, Solyc06g048375.1.1
	Sly_MIRN3074b	SL3.0ch00	17158112	T	C	Hetero	102								Solyc02g086730.2.1, Solyc01g097140.3.1, Solyc04g076620.3.1, Solyc12g005630.2.1, Solyc01g107650.3.1, Solyc06g048375.1.1
	Sly_MIRN3074b	SL3.0ch00	17158112	T	C	Hetero	137								Solyc02g086730.2.1, Solyc01g097140.3.1, Solyc04g076620.3.1, Solyc12g005630.2.1, Solyc01g107650.3.1, Solyc06g048375.1.1
	Sly_MIRN3075	SL3.0ch05	62349679	T	C	Hetero	97	Solyc05g051230.3	UTR_3	NONCODING	NA/NA	NA	NA	NA	Solyc06g064820.3.1, Solyc10g074700.2.1, Solyc05g023750.3.1, Solyc01g088760.3.1, Solyc01g098180.3.1, Solyc01g098870.3.1, Solyc02g067080.3.1, Solyc03g063600.4.1, Solyc04g008510.3.1, Solyc04g072440.3.1, Solyc04g074950.3.1, Solyc05g015500.3.1, Solyc05g015820.3.1, Solyc05g055230.2.1, Solyc06g068840.3.1, Solyc10g005730.3.1, Solyc12g007170.2.1, Solyc01g005715.1.1, Solyc01g005870.2.1, Solyc01g006545.1.1,…
	Sly_MIRN3080	SL3.0ch03	61055750	A	G	Homo	82								Solyc01g090225.1.1, Solyc02g086520.3.1, Solyc03g117980.3.1, Solyc01g020525.1.1, Solyc07g008570.3.1, Solyc09g065730.3.1, Solyc11g013130.2.1, Solyc03g026300.3.1
	Sly_MIRN3080	SL3.0ch03	61055784	A	G	Homo	85								Solyc01g090225.1.1, Solyc02g086520.3.1, Solyc03g117980.3.1, Solyc01g020525.1.1, Solyc07g008570.3.1, Solyc09g065730.3.1, Solyc11g013130.2.1, Solyc03g026300.3.1
	Sly_MIRN3080	SL3.0ch03	61055784	A	G	Homo	86								Solyc01g090225.1.1, Solyc02g086520.3.1, Solyc03g117980.3.1, Solyc01g020525.1.1, Solyc07g008570.3.1, Solyc09g065730.3.1, Solyc11g013130.2.1, Solyc03g026300.3.1
	Sly_MIRN3081	SL3.0ch04	423397	T	G	Hetero	79	Solyc04g005650.2	UTR_5	NONCODING	NA/NA	NA	NA	NA	Solyc01g102540.3.1, Solyc02g080810.3.1, Solyc03g121890.1.1, Solyc07g049680.3.1, Solyc09g090330.3.1, Solyc04g005650.2.1, Solyc06g068600.3.1
	Sly_MIRN3081	SL3.0ch04	423397	T	G	Hetero	81	Solyc04g005650.2	UTR_5	NONCODING	NA/NA	NA	NA	NA	Solyc01g102540.3.1, Solyc02g080810.3.1, Solyc03g121890.1.1, Solyc07g049680.3.1, Solyc09g090330.3.1, Solyc04g005650.2.1, Solyc06g068600.3.1
	Sly_MIRN3081	SL3.0ch04	423425	G	A	Hetero	32	Solyc04g005650.2	UTR_5	NONCODING	NA/NA	NA	NA	NA	Solyc01g102540.3.1, Solyc02g080810.3.1, Solyc03g121890.1.1, Solyc07g049680.3.1, Solyc09g090330.3.1, Solyc04g005650.2.1, Solyc06g068600.3.1
	Sly_MIRN3081	SL3.0ch04	423425	G	A	Homo	58	Solyc04g005650.2	UTR_5	NONCODING	NA/NA	NA	NA	NA	Solyc01g102540.3.1, Solyc02g080810.3.1, Solyc03g121890.1.1, Solyc07g049680.3.1, Solyc09g090330.3.1, Solyc04g005650.2.1, Solyc06g068600.3.1
	Sly_MIRN3083	SL3.0ch08	22451936	G	A	Hetero	111								Solyc11g068765.1.1
	Sly_MIRN3083	SL3.0ch08	22451951	T	A	Hetero	98								Solyc11g068765.1.1
	Sly_MIRN3083	SL3.0ch08	22452013	T	A	Hetero	98								Solyc11g068765.1.1
	Sly_MIRN3084	SL3.0ch09	14989282	T	C	Hetero	25								Solyc04g054250.3.1, Solyc05g007980.3.1, Solyc04g025120.2.1, Solyc01g098860.3.1, Solyc01g081610.3.1, Solyc01g010050.3.1, Solyc01g080250.3.1, Solyc02g071000.1.1, Solyc02g092680.1.1, Solyc04g050620.3.1, Solyc05g044620.2.1, Solyc07g009330.3.1, Solyc07g032220.3.1, Solyc07g042680.3.1, Solyc07g054210.3.1, Solyc09g008670.3.1, Solyc10g080070.2.1, Solyc11g008720.2.1, Solyc11g071510.2.1, Solyc12g007110.2.1,…
	Sly_MIRN3084	SL3.0ch09	14989318	C	T	Hetero	25								Solyc04g054250.3.1, Solyc05g007980.3.1, Solyc04g025120.2.1, Solyc01g098860.3.1, Solyc01g081610.3.1, Solyc01g010050.3.1, Solyc01g080250.3.1, Solyc02g071000.1.1, Solyc02g092680.1.1, Solyc04g050620.3.1, Solyc05g044620.2.1, Solyc07g009330.3.1, Solyc07g032220.3.1, Solyc07g042680.3.1, Solyc07g054210.3.1, Solyc09g008670.3.1, Solyc10g080070.2.1, Solyc11g008720.2.1, Solyc11g071510.2.1, Solyc12g007110.2.1,…
	Sly_MIRN3084	SL3.0ch09	14989384	T	C	Hetero	25								Solyc04g054250.3.1, Solyc05g007980.3.1, Solyc04g025120.2.1, Solyc01g098860.3.1, Solyc01g081610.3.1, Solyc01g010050.3.1, Solyc01g080250.3.1, Solyc02g071000.1.1, Solyc02g092680.1.1, Solyc04g050620.3.1, Solyc05g044620.2.1, Solyc07g009330.3.1, Solyc07g032220.3.1, Solyc07g042680.3.1, Solyc07g054210.3.1, Solyc09g008670.3.1, Solyc10g080070.2.1, Solyc11g008720.2.1, Solyc11g071510.2.1, Solyc12g007110.2.1,…
	Sly_MIRN3084	SL3.0ch09	14989411	A	C	Hetero	25								Solyc04g054250.3.1, Solyc05g007980.3.1, Solyc04g025120.2.1, Solyc01g098860.3.1, Solyc01g081610.3.1, Solyc01g010050.3.1, Solyc01g080250.3.1, Solyc02g071000.1.1, Solyc02g092680.1.1, Solyc04g050620.3.1, Solyc05g044620.2.1, Solyc07g009330.3.1, Solyc07g032220.3.1, Solyc07g042680.3.1, Solyc07g054210.3.1, Solyc09g008670.3.1, Solyc10g080070.2.1, Solyc11g008720.2.1, Solyc11g071510.2.1, Solyc12g007110.2.1,…
	Sly_MIRN3084	SL3.0ch09	14989423	A	C	Hetero	25								Solyc04g054250.3.1, Solyc05g007980.3.1, Solyc04g025120.2.1, Solyc01g098860.3.1, Solyc01g081610.3.1, Solyc01g010050.3.1, Solyc01g080250.3.1, Solyc02g071000.1.1, Solyc02g092680.1.1, Solyc04g050620.3.1, Solyc05g044620.2.1, Solyc07g009330.3.1, Solyc07g032220.3.1, Solyc07g042680.3.1, Solyc07g054210.3.1, Solyc09g008670.3.1, Solyc10g080070.2.1, Solyc11g008720.2.1, Solyc11g071510.2.1, Solyc12g007110.2.1,…
	Sly_MIRN3084	SL3.0ch09	14989424	T	A	Hetero	25								Solyc04g054250.3.1, Solyc05g007980.3.1, Solyc04g025120.2.1, Solyc01g098860.3.1, Solyc01g081610.3.1, Solyc01g010050.3.1, Solyc01g080250.3.1, Solyc02g071000.1.1, Solyc02g092680.1.1, Solyc04g050620.3.1, Solyc05g044620.2.1, Solyc07g009330.3.1, Solyc07g032220.3.1, Solyc07g042680.3.1, Solyc07g054210.3.1, Solyc09g008670.3.1, Solyc10g080070.2.1, Solyc11g008720.2.1, Solyc11g071510.2.1, Solyc12g007110.2.1,…
	Sly_MIRN3084	SL3.0ch09	14989425	A	G	Hetero	25								Solyc04g054250.3.1, Solyc05g007980.3.1, Solyc04g025120.2.1, Solyc01g098860.3.1, Solyc01g081610.3.1, Solyc01g010050.3.1, Solyc01g080250.3.1, Solyc02g071000.1.1, Solyc02g092680.1.1, Solyc04g050620.3.1, Solyc05g044620.2.1, Solyc07g009330.3.1, Solyc07g032220.3.1, Solyc07g042680.3.1, Solyc07g054210.3.1, Solyc09g008670.3.1, Solyc10g080070.2.1, Solyc11g008720.2.1, Solyc11g071510.2.1, Solyc12g007110.2.1,…
	Sly_MIRN3084	SL3.0ch09	14989425	A	G	Homo	82								Solyc04g054250.3.1, Solyc05g007980.3.1, Solyc04g025120.2.1, Solyc01g098860.3.1, Solyc01g081610.3.1, Solyc01g010050.3.1, Solyc01g080250.3.1, Solyc02g071000.1.1, Solyc02g092680.1.1, Solyc04g050620.3.1, Solyc05g044620.2.1, Solyc07g009330.3.1, Solyc07g032220.3.1, Solyc07g042680.3.1, Solyc07g054210.3.1, Solyc09g008670.3.1, Solyc10g080070.2.1, Solyc11g008720.2.1, Solyc11g071510.2.1, Solyc12g007110.2.1,…
	Sly_MIRN3084	SL3.0ch09	14989435	C	A	Hetero	25								Solyc04g054250.3.1, Solyc05g007980.3.1, Solyc04g025120.2.1, Solyc01g098860.3.1, Solyc01g081610.3.1, Solyc01g010050.3.1, Solyc01g080250.3.1, Solyc02g071000.1.1, Solyc02g092680.1.1, Solyc04g050620.3.1, Solyc05g044620.2.1, Solyc07g009330.3.1, Solyc07g032220.3.1, Solyc07g042680.3.1, Solyc07g054210.3.1, Solyc09g008670.3.1, Solyc10g080070.2.1, Solyc11g008720.2.1, Solyc11g071510.2.1, Solyc12g007110.2.1,…
	Sly_MIRN3084	SL3.0ch09	14989522	T	C	Homo	82								Solyc04g054250.3.1, Solyc05g007980.3.1, Solyc04g025120.2.1, Solyc01g098860.3.1, Solyc01g081610.3.1, Solyc01g010050.3.1, Solyc01g080250.3.1, Solyc02g071000.1.1, Solyc02g092680.1.1, Solyc04g050620.3.1, Solyc05g044620.2.1, Solyc07g009330.3.1, Solyc07g032220.3.1, Solyc07g042680.3.1, Solyc07g054210.3.1, Solyc09g008670.3.1, Solyc10g080070.2.1, Solyc11g008720.2.1, Solyc11g071510.2.1, Solyc12g007110.2.1,…
	Sly_MIRN3084	SL3.0ch09	14989524	A	G	Homo	82								Solyc04g054250.3.1, Solyc05g007980.3.1, Solyc04g025120.2.1, Solyc01g098860.3.1, Solyc01g081610.3.1, Solyc01g010050.3.1, Solyc01g080250.3.1, Solyc02g071000.1.1, Solyc02g092680.1.1, Solyc04g050620.3.1, Solyc05g044620.2.1, Solyc07g009330.3.1, Solyc07g032220.3.1, Solyc07g042680.3.1, Solyc07g054210.3.1, Solyc09g008670.3.1, Solyc10g080070.2.1, Solyc11g008720.2.1, Solyc11g071510.2.1, Solyc12g007110.2.1,…
	Sly_MIRN3088b	SL3.0ch03	52298328	A	T	Hetero	25								Solyc03g078610.3.1, Solyc01g096060.3.1, Solyc03g097470.3.1, Solyc04g081490.3.1, Solyc05g014510.3.1
	Sly_MIRN3088b	SL3.0ch03	52298335	A	C	Hetero	25								Solyc03g078610.3.1, Solyc01g096060.3.1, Solyc03g097470.3.1, Solyc04g081490.3.1, Solyc05g014510.3.1
	Sly_MIRN3088b	SL3.0ch03	52298335	A	C	Hetero	81								Solyc03g078610.3.1, Solyc01g096060.3.1, Solyc03g097470.3.1, Solyc04g081490.3.1, Solyc05g014510.3.1
	Sly_MIRN3088b	SL3.0ch03	52298337	G	A	Hetero	25								Solyc03g078610.3.1, Solyc01g096060.3.1, Solyc03g097470.3.1, Solyc04g081490.3.1, Solyc05g014510.3.1
	Sly_MIRN3088b	SL3.0ch03	52298340	C	A	Hetero	25								Solyc03g078610.3.1, Solyc01g096060.3.1, Solyc03g097470.3.1, Solyc04g081490.3.1, Solyc05g014510.3.1
	Sly_MIRN3088b	SL3.0ch03	52298341	C	T	Hetero	25								Solyc03g078610.3.1, Solyc01g096060.3.1, Solyc03g097470.3.1, Solyc04g081490.3.1, Solyc05g014510.3.1
	Sly_MIRN3088b	SL3.0ch03	52298357	C	T	Hetero	25								Solyc03g078610.3.1, Solyc01g096060.3.1, Solyc03g097470.3.1, Solyc04g081490.3.1, Solyc05g014510.3.1
	Sly_MIRN3088b	SL3.0ch03	52298367	T	A	Hetero	25								Solyc03g078610.3.1, Solyc01g096060.3.1, Solyc03g097470.3.1, Solyc04g081490.3.1, Solyc05g014510.3.1
	Sly_MIRN3088b	SL3.0ch03	52298388	A	G	Hetero	25								Solyc03g078610.3.1, Solyc01g096060.3.1, Solyc03g097470.3.1, Solyc04g081490.3.1, Solyc05g014510.3.1
	Sly_MIRN3088b	SL3.0ch03	52298417	T	C	Hetero	25								Solyc03g078610.3.1, Solyc01g096060.3.1, Solyc03g097470.3.1, Solyc04g081490.3.1, Solyc05g014510.3.1
	Sly_MIRN3093	SL3.0ch07	60946037	A	G	Hetero	32								Solyc01g006520.3.1, Solyc02g065650.1.1, Solyc05g015530.3.1, Solyc11g071820.2.1, Solyc03g097670.3.1, Solyc09g007940.3.1, Solyc04g005070.3.1, Solyc06g011350.3.1, Solyc08g008050.3.1, Solyc05g053160.3.1, Solyc01g073650.3.1, Solyc01g090900.3.1, Solyc01g099790.3.1, Solyc02g070940.1.1, Solyc02g070950.1.1, Solyc02g071000.1.1, Solyc02g071010.1.1, Solyc02g071030.2.1, Solyc02g079500.4.1, Solyc03g005760.1.1,…
	Sly_MIRN3094	SL3.0ch07	57173847	G	T	Hetero	79								Solyc09g015457.1.1, Solyc01g010950.3.1, Solyc12g008570.2.1, Solyc08g067990.2.1, Solyc09g014620.3.1, Solyc01g073770.2.1, Solyc02g077990.3.1, Solyc05g013070.3.1, Solyc02g063010.3.1, Solyc01g100930.3.1, Solyc01g112260.3.1, Solyc02g076810.3.1, Solyc03g113700.3.1, Solyc04g007660.1.1, Solyc04g082160.3.1, Solyc05g050530.3.1, Solyc05g056310.3.1, Solyc06g007130.4.1, Solyc06g073630.3.1, Solyc06g074030.1.1,…
	Sly_MIRN3094	SL3.0ch07	57173847	G	T	Hetero	81								Solyc09g015457.1.1, Solyc01g010950.3.1, Solyc12g008570.2.1, Solyc08g067990.2.1, Solyc09g014620.3.1, Solyc01g073770.2.1, Solyc02g077990.3.1, Solyc05g013070.3.1, Solyc02g063010.3.1, Solyc01g100930.3.1, Solyc01g112260.3.1, Solyc02g076810.3.1, Solyc03g113700.3.1, Solyc04g007660.1.1, Solyc04g082160.3.1, Solyc05g050530.3.1, Solyc05g056310.3.1, Solyc06g007130.4.1, Solyc06g073630.3.1, Solyc06g074030.1.1,…
	Sly_MIRN3094	SL3.0ch07	57173847	G	T	Hetero	127								Solyc09g015457.1.1, Solyc01g010950.3.1, Solyc12g008570.2.1, Solyc08g067990.2.1, Solyc09g014620.3.1, Solyc01g073770.2.1, Solyc02g077990.3.1, Solyc05g013070.3.1, Solyc02g063010.3.1, Solyc01g100930.3.1, Solyc01g112260.3.1, Solyc02g076810.3.1, Solyc03g113700.3.1, Solyc04g007660.1.1, Solyc04g082160.3.1, Solyc05g050530.3.1, Solyc05g056310.3.1, Solyc06g007130.4.1, Solyc06g073630.3.1, Solyc06g074030.1.1,…
	Sly_MIRN3095	SL3.0ch09	3485570	A	G	Hetero	124								Solyc06g009690.2.1, Solyc11g013150.1.1, Solyc07g032640.2.1, Solyc02g065400.3.1, Solyc03g007770.3.1, Solyc07g008450.3.1, Solyc10g050890.2.1, Solyc01g068480.3.1, Solyc01g096150.3.1, Solyc01g096340.3.1, Solyc01g097840.3.1, Solyc01g098870.3.1, Solyc03g007120.3.1, Solyc03g116660.3.1, Solyc04g051340.3.1, Solyc05g016440.3.1, Solyc07g024000.3.1, Solyc08g007140.3.1, Solyc08g081030.1.1, Solyc10g006230.3.1,…
	Sly_MIRN3095	SL3.0ch09	3485570	A	G	Hetero	159								Solyc06g009690.2.1, Solyc11g013150.1.1, Solyc07g032640.2.1, Solyc02g065400.3.1, Solyc03g007770.3.1, Solyc07g008450.3.1, Solyc10g050890.2.1, Solyc01g068480.3.1, Solyc01g096150.3.1, Solyc01g096340.3.1, Solyc01g097840.3.1, Solyc01g098870.3.1, Solyc03g007120.3.1, Solyc03g116660.3.1, Solyc04g051340.3.1, Solyc05g016440.3.1, Solyc07g024000.3.1, Solyc08g007140.3.1, Solyc08g081030.1.1, Solyc10g006230.3.1,…
	Sly_MIRN3095	SL3.0ch09	3485615	G	A	Hetero	79								Solyc06g009690.2.1, Solyc11g013150.1.1, Solyc07g032640.2.1, Solyc02g065400.3.1, Solyc03g007770.3.1, Solyc07g008450.3.1, Solyc10g050890.2.1, Solyc01g068480.3.1, Solyc01g096150.3.1, Solyc01g096340.3.1, Solyc01g097840.3.1, Solyc01g098870.3.1, Solyc03g007120.3.1, Solyc03g116660.3.1, Solyc04g051340.3.1, Solyc05g016440.3.1, Solyc07g024000.3.1, Solyc08g007140.3.1, Solyc08g081030.1.1, Solyc10g006230.3.1,…
	Sly_MIRN3095	SL3.0ch09	3485615	G	A	Hetero	81								Solyc06g009690.2.1, Solyc11g013150.1.1, Solyc07g032640.2.1, Solyc02g065400.3.1, Solyc03g007770.3.1, Solyc07g008450.3.1, Solyc10g050890.2.1, Solyc01g068480.3.1, Solyc01g096150.3.1, Solyc01g096340.3.1, Solyc01g097840.3.1, Solyc01g098870.3.1, Solyc03g007120.3.1, Solyc03g116660.3.1, Solyc04g051340.3.1, Solyc05g016440.3.1, Solyc07g024000.3.1, Solyc08g007140.3.1, Solyc08g081030.1.1, Solyc10g006230.3.1,…
	Sly_MIRN3096	SL3.0ch09	332660	A	T	Hetero	54	Solyc09g005480.3	CDS	NONSYNONYMOUS	F/Y	355	1	TOLERATED	Solyc01g081380.3.1, Solyc01g006370.3.1, Solyc02g021240.3.1, Solyc02g071280.3.1, Solyc02g092350.3.1, Solyc03g063600.4.1, Solyc04g056590.3.1, Solyc05g052190.3.1, Solyc05g056230.3.1, Solyc06g071490.2.1, Solyc06g074740.3.1, Solyc06g082370.3.1, Solyc08g008370.3.1, Solyc08g076480.3.1, Solyc08g083115.1.1, Solyc09g011740.3.1, Solyc09g090140.3.1, Solyc10g079080.2.1, Solyc12g056450.2.1, Solyc07g040950.3.1,…
	Sly_MIRN3097	SL3.0ch09	37744737	A	T	Hetero	25								Solyc02g083650.3.1, Solyc01g109620.3.1, Solyc12g007100.2.1, Solyc04g074090.3.1, Solyc11g012140.2.1, Solyc02g083890.3.1, Solyc01g005380.2.1, Solyc01g008810.3.1, Solyc01g088650.3.1, Solyc01g095320.3.1, Solyc01g096940.3.1, Solyc01g097380.2.1, Solyc01g099280.3.1, Solyc01g106480.3.1, Solyc02g063420.3.1, Solyc02g071270.2.1, Solyc02g084030.3.1, Solyc02g085640.3.1, Solyc02g086820.3.1, Solyc02g091840.3.1,…
	Sly_MIRN3097	SL3.0ch09	37744741	G	C	Homo	82								Solyc02g083650.3.1, Solyc01g109620.3.1, Solyc12g007100.2.1, Solyc04g074090.3.1, Solyc11g012140.2.1, Solyc02g083890.3.1, Solyc01g005380.2.1, Solyc01g008810.3.1, Solyc01g088650.3.1, Solyc01g095320.3.1, Solyc01g096940.3.1, Solyc01g097380.2.1, Solyc01g099280.3.1, Solyc01g106480.3.1, Solyc02g063420.3.1, Solyc02g071270.2.1, Solyc02g084030.3.1, Solyc02g085640.3.1, Solyc02g086820.3.1, Solyc02g091840.3.1,…
	Sly_MIRN3097	SL3.0ch09	37744746	G	A	Hetero	25								Solyc02g083650.3.1, Solyc01g109620.3.1, Solyc12g007100.2.1, Solyc04g074090.3.1, Solyc11g012140.2.1, Solyc02g083890.3.1, Solyc01g005380.2.1, Solyc01g008810.3.1, Solyc01g088650.3.1, Solyc01g095320.3.1, Solyc01g096940.3.1, Solyc01g097380.2.1, Solyc01g099280.3.1, Solyc01g106480.3.1, Solyc02g063420.3.1, Solyc02g071270.2.1, Solyc02g084030.3.1, Solyc02g085640.3.1, Solyc02g086820.3.1, Solyc02g091840.3.1,…
	Sly_MIRN3097	SL3.0ch09	37744749	G	T	Hetero	25								Solyc02g083650.3.1, Solyc01g109620.3.1, Solyc12g007100.2.1, Solyc04g074090.3.1, Solyc11g012140.2.1, Solyc02g083890.3.1, Solyc01g005380.2.1, Solyc01g008810.3.1, Solyc01g088650.3.1, Solyc01g095320.3.1, Solyc01g096940.3.1, Solyc01g097380.2.1, Solyc01g099280.3.1, Solyc01g106480.3.1, Solyc02g063420.3.1, Solyc02g071270.2.1, Solyc02g084030.3.1, Solyc02g085640.3.1, Solyc02g086820.3.1, Solyc02g091840.3.1,…
	Sly_MIRN3097	SL3.0ch09	37744757	T	G	Hetero	25								Solyc02g083650.3.1, Solyc01g109620.3.1, Solyc12g007100.2.1, Solyc04g074090.3.1, Solyc11g012140.2.1, Solyc02g083890.3.1, Solyc01g005380.2.1, Solyc01g008810.3.1, Solyc01g088650.3.1, Solyc01g095320.3.1, Solyc01g096940.3.1, Solyc01g097380.2.1, Solyc01g099280.3.1, Solyc01g106480.3.1, Solyc02g063420.3.1, Solyc02g071270.2.1, Solyc02g084030.3.1, Solyc02g085640.3.1, Solyc02g086820.3.1, Solyc02g091840.3.1,…
	Sly_MIRN3097	SL3.0ch09	37744770	T	C	Hetero	25								Solyc02g083650.3.1, Solyc01g109620.3.1, Solyc12g007100.2.1, Solyc04g074090.3.1, Solyc11g012140.2.1, Solyc02g083890.3.1, Solyc01g005380.2.1, Solyc01g008810.3.1, Solyc01g088650.3.1, Solyc01g095320.3.1, Solyc01g096940.3.1, Solyc01g097380.2.1, Solyc01g099280.3.1, Solyc01g106480.3.1, Solyc02g063420.3.1, Solyc02g071270.2.1, Solyc02g084030.3.1, Solyc02g085640.3.1, Solyc02g086820.3.1, Solyc02g091840.3.1,…
	Sly_MIRN3097	SL3.0ch09	37744771	A	C	Hetero	25								Solyc02g083650.3.1, Solyc01g109620.3.1, Solyc12g007100.2.1, Solyc04g074090.3.1, Solyc11g012140.2.1, Solyc02g083890.3.1, Solyc01g005380.2.1, Solyc01g008810.3.1, Solyc01g088650.3.1, Solyc01g095320.3.1, Solyc01g096940.3.1, Solyc01g097380.2.1, Solyc01g099280.3.1, Solyc01g106480.3.1, Solyc02g063420.3.1, Solyc02g071270.2.1, Solyc02g084030.3.1, Solyc02g085640.3.1, Solyc02g086820.3.1, Solyc02g091840.3.1,…
	Sly_MIRN3097	SL3.0ch09	37744779	A	T	Hetero	25								Solyc02g083650.3.1, Solyc01g109620.3.1, Solyc12g007100.2.1, Solyc04g074090.3.1, Solyc11g012140.2.1, Solyc02g083890.3.1, Solyc01g005380.2.1, Solyc01g008810.3.1, Solyc01g088650.3.1, Solyc01g095320.3.1, Solyc01g096940.3.1, Solyc01g097380.2.1, Solyc01g099280.3.1, Solyc01g106480.3.1, Solyc02g063420.3.1, Solyc02g071270.2.1, Solyc02g084030.3.1, Solyc02g085640.3.1, Solyc02g086820.3.1, Solyc02g091840.3.1,…
	Sly_MIRN3097	SL3.0ch09	37744790	C	A	Hetero	25								Solyc02g083650.3.1, Solyc01g109620.3.1, Solyc12g007100.2.1, Solyc04g074090.3.1, Solyc11g012140.2.1, Solyc02g083890.3.1, Solyc01g005380.2.1, Solyc01g008810.3.1, Solyc01g088650.3.1, Solyc01g095320.3.1, Solyc01g096940.3.1, Solyc01g097380.2.1, Solyc01g099280.3.1, Solyc01g106480.3.1, Solyc02g063420.3.1, Solyc02g071270.2.1, Solyc02g084030.3.1, Solyc02g085640.3.1, Solyc02g086820.3.1, Solyc02g091840.3.1,…
	Sly_MIRN3097	SL3.0ch09	37744800	T	C	Hetero	25								Solyc02g083650.3.1, Solyc01g109620.3.1, Solyc12g007100.2.1, Solyc04g074090.3.1, Solyc11g012140.2.1, Solyc02g083890.3.1, Solyc01g005380.2.1, Solyc01g008810.3.1, Solyc01g088650.3.1, Solyc01g095320.3.1, Solyc01g096940.3.1, Solyc01g097380.2.1, Solyc01g099280.3.1, Solyc01g106480.3.1, Solyc02g063420.3.1, Solyc02g071270.2.1, Solyc02g084030.3.1, Solyc02g085640.3.1, Solyc02g086820.3.1, Solyc02g091840.3.1,…
	Sly_MIRN3097	SL3.0ch09	37744807	T	G	Hetero	25								Solyc02g083650.3.1, Solyc01g109620.3.1, Solyc12g007100.2.1, Solyc04g074090.3.1, Solyc11g012140.2.1, Solyc02g083890.3.1, Solyc01g005380.2.1, Solyc01g008810.3.1, Solyc01g088650.3.1, Solyc01g095320.3.1, Solyc01g096940.3.1, Solyc01g097380.2.1, Solyc01g099280.3.1, Solyc01g106480.3.1, Solyc02g063420.3.1, Solyc02g071270.2.1, Solyc02g084030.3.1, Solyc02g085640.3.1, Solyc02g086820.3.1, Solyc02g091840.3.1,…
	Sly_MIRN3097	SL3.0ch09	37744818	C	T	Hetero	25								Solyc02g083650.3.1, Solyc01g109620.3.1, Solyc12g007100.2.1, Solyc04g074090.3.1, Solyc11g012140.2.1, Solyc02g083890.3.1, Solyc01g005380.2.1, Solyc01g008810.3.1, Solyc01g088650.3.1, Solyc01g095320.3.1, Solyc01g096940.3.1, Solyc01g097380.2.1, Solyc01g099280.3.1, Solyc01g106480.3.1, Solyc02g063420.3.1, Solyc02g071270.2.1, Solyc02g084030.3.1, Solyc02g085640.3.1, Solyc02g086820.3.1, Solyc02g091840.3.1,…
	Sly_MIRN3097	SL3.0ch09	37744828	A	T	Hetero	25								Solyc02g083650.3.1, Solyc01g109620.3.1, Solyc12g007100.2.1, Solyc04g074090.3.1, Solyc11g012140.2.1, Solyc02g083890.3.1, Solyc01g005380.2.1, Solyc01g008810.3.1, Solyc01g088650.3.1, Solyc01g095320.3.1, Solyc01g096940.3.1, Solyc01g097380.2.1, Solyc01g099280.3.1, Solyc01g106480.3.1, Solyc02g063420.3.1, Solyc02g071270.2.1, Solyc02g084030.3.1, Solyc02g085640.3.1, Solyc02g086820.3.1, Solyc02g091840.3.1,…
	Sly_MIRN3097	SL3.0ch09	37744831	G	C	Hetero	25								Solyc02g083650.3.1, Solyc01g109620.3.1, Solyc12g007100.2.1, Solyc04g074090.3.1, Solyc11g012140.2.1, Solyc02g083890.3.1, Solyc01g005380.2.1, Solyc01g008810.3.1, Solyc01g088650.3.1, Solyc01g095320.3.1, Solyc01g096940.3.1, Solyc01g097380.2.1, Solyc01g099280.3.1, Solyc01g106480.3.1, Solyc02g063420.3.1, Solyc02g071270.2.1, Solyc02g084030.3.1, Solyc02g085640.3.1, Solyc02g086820.3.1, Solyc02g091840.3.1,…
	Sly_MIRN3097	SL3.0ch09	37744860	T	G	Hetero	25								Solyc02g083650.3.1, Solyc01g109620.3.1, Solyc12g007100.2.1, Solyc04g074090.3.1, Solyc11g012140.2.1, Solyc02g083890.3.1, Solyc01g005380.2.1, Solyc01g008810.3.1, Solyc01g088650.3.1, Solyc01g095320.3.1, Solyc01g096940.3.1, Solyc01g097380.2.1, Solyc01g099280.3.1, Solyc01g106480.3.1, Solyc02g063420.3.1, Solyc02g071270.2.1, Solyc02g084030.3.1, Solyc02g085640.3.1, Solyc02g086820.3.1, Solyc02g091840.3.1,…
	Sly_MIRN3097	SL3.0ch09	37744882	T	A	Hetero	25								Solyc02g083650.3.1, Solyc01g109620.3.1, Solyc12g007100.2.1, Solyc04g074090.3.1, Solyc11g012140.2.1, Solyc02g083890.3.1, Solyc01g005380.2.1, Solyc01g008810.3.1, Solyc01g088650.3.1, Solyc01g095320.3.1, Solyc01g096940.3.1, Solyc01g097380.2.1, Solyc01g099280.3.1, Solyc01g106480.3.1, Solyc02g063420.3.1, Solyc02g071270.2.1, Solyc02g084030.3.1, Solyc02g085640.3.1, Solyc02g086820.3.1, Solyc02g091840.3.1,…
	Sly_MIRN3097	SL3.0ch09	37744883	T	A	Hetero	25								Solyc02g083650.3.1, Solyc01g109620.3.1, Solyc12g007100.2.1, Solyc04g074090.3.1, Solyc11g012140.2.1, Solyc02g083890.3.1, Solyc01g005380.2.1, Solyc01g008810.3.1, Solyc01g088650.3.1, Solyc01g095320.3.1, Solyc01g096940.3.1, Solyc01g097380.2.1, Solyc01g099280.3.1, Solyc01g106480.3.1, Solyc02g063420.3.1, Solyc02g071270.2.1, Solyc02g084030.3.1, Solyc02g085640.3.1, Solyc02g086820.3.1, Solyc02g091840.3.1,…
	Sly_MIRN3097	SL3.0ch09	37744901	C	T	Hetero	25								Solyc02g083650.3.1, Solyc01g109620.3.1, Solyc12g007100.2.1, Solyc04g074090.3.1, Solyc11g012140.2.1, Solyc02g083890.3.1, Solyc01g005380.2.1, Solyc01g008810.3.1, Solyc01g088650.3.1, Solyc01g095320.3.1, Solyc01g096940.3.1, Solyc01g097380.2.1, Solyc01g099280.3.1, Solyc01g106480.3.1, Solyc02g063420.3.1, Solyc02g071270.2.1, Solyc02g084030.3.1, Solyc02g085640.3.1, Solyc02g086820.3.1, Solyc02g091840.3.1,…
	Sly_MIRN3097	SL3.0ch09	37744901	C	T	Hetero	33								Solyc02g083650.3.1, Solyc01g109620.3.1, Solyc12g007100.2.1, Solyc04g074090.3.1, Solyc11g012140.2.1, Solyc02g083890.3.1, Solyc01g005380.2.1, Solyc01g008810.3.1, Solyc01g088650.3.1, Solyc01g095320.3.1, Solyc01g096940.3.1, Solyc01g097380.2.1, Solyc01g099280.3.1, Solyc01g106480.3.1, Solyc02g063420.3.1, Solyc02g071270.2.1, Solyc02g084030.3.1, Solyc02g085640.3.1, Solyc02g086820.3.1, Solyc02g091840.3.1,…
	Sly_MIRN3097	SL3.0ch09	37744901	C	T	Homo	82								Solyc02g083650.3.1, Solyc01g109620.3.1, Solyc12g007100.2.1, Solyc04g074090.3.1, Solyc11g012140.2.1, Solyc02g083890.3.1, Solyc01g005380.2.1, Solyc01g008810.3.1, Solyc01g088650.3.1, Solyc01g095320.3.1, Solyc01g096940.3.1, Solyc01g097380.2.1, Solyc01g099280.3.1, Solyc01g106480.3.1, Solyc02g063420.3.1, Solyc02g071270.2.1, Solyc02g084030.3.1, Solyc02g085640.3.1, Solyc02g086820.3.1, Solyc02g091840.3.1,…
	Sly_MIRN3101	SL3.0ch01	619841	A	T	Hetero	1								Solyc01g044480.3.1, Solyc01g008100.3.1, Solyc12g098900.2.1, Solyc09g009530.3.1, Solyc12g099360.2.1, Solyc01g103080.3.1, Solyc06g068760.3.1, Solyc08g008550.3.1, Solyc01g066050.3.1, Solyc05g055760.3.1, Solyc01g010590.2.1, Solyc01g088820.2.1, Solyc01g097810.3.1, Solyc01g104650.3.1, Solyc02g062960.3.1, Solyc02g089100.3.1, Solyc02g089900.1.1, Solyc03g025970.3.1, Solyc03g031950.2.1, Solyc03g118410.3.1,…
	Sly_MIRN3101	SL3.0ch01	619841	A	T	Homo	17								Solyc01g044480.3.1, Solyc01g008100.3.1, Solyc12g098900.2.1, Solyc09g009530.3.1, Solyc12g099360.2.1, Solyc01g103080.3.1, Solyc06g068760.3.1, Solyc08g008550.3.1, Solyc01g066050.3.1, Solyc05g055760.3.1, Solyc01g010590.2.1, Solyc01g088820.2.1, Solyc01g097810.3.1, Solyc01g104650.3.1, Solyc02g062960.3.1, Solyc02g089100.3.1, Solyc02g089900.1.1, Solyc03g025970.3.1, Solyc03g031950.2.1, Solyc03g118410.3.1,…
	Sly_MIRN3101	SL3.0ch01	619841	A	T	Homo	18								Solyc01g044480.3.1, Solyc01g008100.3.1, Solyc12g098900.2.1, Solyc09g009530.3.1, Solyc12g099360.2.1, Solyc01g103080.3.1, Solyc06g068760.3.1, Solyc08g008550.3.1, Solyc01g066050.3.1, Solyc05g055760.3.1, Solyc01g010590.2.1, Solyc01g088820.2.1, Solyc01g097810.3.1, Solyc01g104650.3.1, Solyc02g062960.3.1, Solyc02g089100.3.1, Solyc02g089900.1.1, Solyc03g025970.3.1, Solyc03g031950.2.1, Solyc03g118410.3.1,…
	Sly_MIRN3101	SL3.0ch01	619841	A	T	Hetero	19								Solyc01g044480.3.1, Solyc01g008100.3.1, Solyc12g098900.2.1, Solyc09g009530.3.1, Solyc12g099360.2.1, Solyc01g103080.3.1, Solyc06g068760.3.1, Solyc08g008550.3.1, Solyc01g066050.3.1, Solyc05g055760.3.1, Solyc01g010590.2.1, Solyc01g088820.2.1, Solyc01g097810.3.1, Solyc01g104650.3.1, Solyc02g062960.3.1, Solyc02g089100.3.1, Solyc02g089900.1.1, Solyc03g025970.3.1, Solyc03g031950.2.1, Solyc03g118410.3.1,…
	Sly_MIRN3101	SL3.0ch01	619841	A	T	Hetero	21								Solyc01g044480.3.1, Solyc01g008100.3.1, Solyc12g098900.2.1, Solyc09g009530.3.1, Solyc12g099360.2.1, Solyc01g103080.3.1, Solyc06g068760.3.1, Solyc08g008550.3.1, Solyc01g066050.3.1, Solyc05g055760.3.1, Solyc01g010590.2.1, Solyc01g088820.2.1, Solyc01g097810.3.1, Solyc01g104650.3.1, Solyc02g062960.3.1, Solyc02g089100.3.1, Solyc02g089900.1.1, Solyc03g025970.3.1, Solyc03g031950.2.1, Solyc03g118410.3.1,…
	Sly_MIRN3101	SL3.0ch01	619841	A	T	Hetero	22								Solyc01g044480.3.1, Solyc01g008100.3.1, Solyc12g098900.2.1, Solyc09g009530.3.1, Solyc12g099360.2.1, Solyc01g103080.3.1, Solyc06g068760.3.1, Solyc08g008550.3.1, Solyc01g066050.3.1, Solyc05g055760.3.1, Solyc01g010590.2.1, Solyc01g088820.2.1, Solyc01g097810.3.1, Solyc01g104650.3.1, Solyc02g062960.3.1, Solyc02g089100.3.1, Solyc02g089900.1.1, Solyc03g025970.3.1, Solyc03g031950.2.1, Solyc03g118410.3.1,…
	Sly_MIRN3101	SL3.0ch01	619841	A	T	Hetero	25								Solyc01g044480.3.1, Solyc01g008100.3.1, Solyc12g098900.2.1, Solyc09g009530.3.1, Solyc12g099360.2.1, Solyc01g103080.3.1, Solyc06g068760.3.1, Solyc08g008550.3.1, Solyc01g066050.3.1, Solyc05g055760.3.1, Solyc01g010590.2.1, Solyc01g088820.2.1, Solyc01g097810.3.1, Solyc01g104650.3.1, Solyc02g062960.3.1, Solyc02g089100.3.1, Solyc02g089900.1.1, Solyc03g025970.3.1, Solyc03g031950.2.1, Solyc03g118410.3.1,…
	Sly_MIRN3101	SL3.0ch01	619841	A	T	Homo	27								Solyc01g044480.3.1, Solyc01g008100.3.1, Solyc12g098900.2.1, Solyc09g009530.3.1, Solyc12g099360.2.1, Solyc01g103080.3.1, Solyc06g068760.3.1, Solyc08g008550.3.1, Solyc01g066050.3.1, Solyc05g055760.3.1, Solyc01g010590.2.1, Solyc01g088820.2.1, Solyc01g097810.3.1, Solyc01g104650.3.1, Solyc02g062960.3.1, Solyc02g089100.3.1, Solyc02g089900.1.1, Solyc03g025970.3.1, Solyc03g031950.2.1, Solyc03g118410.3.1,…
	Sly_MIRN3101	SL3.0ch01	619841	A	T	Hetero	28								Solyc01g044480.3.1, Solyc01g008100.3.1, Solyc12g098900.2.1, Solyc09g009530.3.1, Solyc12g099360.2.1, Solyc01g103080.3.1, Solyc06g068760.3.1, Solyc08g008550.3.1, Solyc01g066050.3.1, Solyc05g055760.3.1, Solyc01g010590.2.1, Solyc01g088820.2.1, Solyc01g097810.3.1, Solyc01g104650.3.1, Solyc02g062960.3.1, Solyc02g089100.3.1, Solyc02g089900.1.1, Solyc03g025970.3.1, Solyc03g031950.2.1, Solyc03g118410.3.1,…
	Sly_MIRN3101	SL3.0ch01	619841	A	T	Homo	30								Solyc01g044480.3.1, Solyc01g008100.3.1, Solyc12g098900.2.1, Solyc09g009530.3.1, Solyc12g099360.2.1, Solyc01g103080.3.1, Solyc06g068760.3.1, Solyc08g008550.3.1, Solyc01g066050.3.1, Solyc05g055760.3.1, Solyc01g010590.2.1, Solyc01g088820.2.1, Solyc01g097810.3.1, Solyc01g104650.3.1, Solyc02g062960.3.1, Solyc02g089100.3.1, Solyc02g089900.1.1, Solyc03g025970.3.1, Solyc03g031950.2.1, Solyc03g118410.3.1,…
	Sly_MIRN3101	SL3.0ch01	619841	A	T	Homo	32								Solyc01g044480.3.1, Solyc01g008100.3.1, Solyc12g098900.2.1, Solyc09g009530.3.1, Solyc12g099360.2.1, Solyc01g103080.3.1, Solyc06g068760.3.1, Solyc08g008550.3.1, Solyc01g066050.3.1, Solyc05g055760.3.1, Solyc01g010590.2.1, Solyc01g088820.2.1, Solyc01g097810.3.1, Solyc01g104650.3.1, Solyc02g062960.3.1, Solyc02g089100.3.1, Solyc02g089900.1.1, Solyc03g025970.3.1, Solyc03g031950.2.1, Solyc03g118410.3.1,…
	Sly_MIRN3101	SL3.0ch01	619841	A	T	Homo	33								Solyc01g044480.3.1, Solyc01g008100.3.1, Solyc12g098900.2.1, Solyc09g009530.3.1, Solyc12g099360.2.1, Solyc01g103080.3.1, Solyc06g068760.3.1, Solyc08g008550.3.1, Solyc01g066050.3.1, Solyc05g055760.3.1, Solyc01g010590.2.1, Solyc01g088820.2.1, Solyc01g097810.3.1, Solyc01g104650.3.1, Solyc02g062960.3.1, Solyc02g089100.3.1, Solyc02g089900.1.1, Solyc03g025970.3.1, Solyc03g031950.2.1, Solyc03g118410.3.1,…
	Sly_MIRN3101	SL3.0ch01	619841	A	T	Homo	39								Solyc01g044480.3.1, Solyc01g008100.3.1, Solyc12g098900.2.1, Solyc09g009530.3.1, Solyc12g099360.2.1, Solyc01g103080.3.1, Solyc06g068760.3.1, Solyc08g008550.3.1, Solyc01g066050.3.1, Solyc05g055760.3.1, Solyc01g010590.2.1, Solyc01g088820.2.1, Solyc01g097810.3.1, Solyc01g104650.3.1, Solyc02g062960.3.1, Solyc02g089100.3.1, Solyc02g089900.1.1, Solyc03g025970.3.1, Solyc03g031950.2.1, Solyc03g118410.3.1,…
	Sly_MIRN3101	SL3.0ch01	619841	A	T	Hetero	40								Solyc01g044480.3.1, Solyc01g008100.3.1, Solyc12g098900.2.1, Solyc09g009530.3.1, Solyc12g099360.2.1, Solyc01g103080.3.1, Solyc06g068760.3.1, Solyc08g008550.3.1, Solyc01g066050.3.1, Solyc05g055760.3.1, Solyc01g010590.2.1, Solyc01g088820.2.1, Solyc01g097810.3.1, Solyc01g104650.3.1, Solyc02g062960.3.1, Solyc02g089100.3.1, Solyc02g089900.1.1, Solyc03g025970.3.1, Solyc03g031950.2.1, Solyc03g118410.3.1,…
	Sly_MIRN3101	SL3.0ch01	619841	A	T	Homo	42								Solyc01g044480.3.1, Solyc01g008100.3.1, Solyc12g098900.2.1, Solyc09g009530.3.1, Solyc12g099360.2.1, Solyc01g103080.3.1, Solyc06g068760.3.1, Solyc08g008550.3.1, Solyc01g066050.3.1, Solyc05g055760.3.1, Solyc01g010590.2.1, Solyc01g088820.2.1, Solyc01g097810.3.1, Solyc01g104650.3.1, Solyc02g062960.3.1, Solyc02g089100.3.1, Solyc02g089900.1.1, Solyc03g025970.3.1, Solyc03g031950.2.1, Solyc03g118410.3.1,…
	Sly_MIRN3101	SL3.0ch01	619841	A	T	Hetero	43								Solyc01g044480.3.1, Solyc01g008100.3.1, Solyc12g098900.2.1, Solyc09g009530.3.1, Solyc12g099360.2.1, Solyc01g103080.3.1, Solyc06g068760.3.1, Solyc08g008550.3.1, Solyc01g066050.3.1, Solyc05g055760.3.1, Solyc01g010590.2.1, Solyc01g088820.2.1, Solyc01g097810.3.1, Solyc01g104650.3.1, Solyc02g062960.3.1, Solyc02g089100.3.1, Solyc02g089900.1.1, Solyc03g025970.3.1, Solyc03g031950.2.1, Solyc03g118410.3.1,…
	Sly_MIRN3101	SL3.0ch01	619841	A	T	Homo	44								Solyc01g044480.3.1, Solyc01g008100.3.1, Solyc12g098900.2.1, Solyc09g009530.3.1, Solyc12g099360.2.1, Solyc01g103080.3.1, Solyc06g068760.3.1, Solyc08g008550.3.1, Solyc01g066050.3.1, Solyc05g055760.3.1, Solyc01g010590.2.1, Solyc01g088820.2.1, Solyc01g097810.3.1, Solyc01g104650.3.1, Solyc02g062960.3.1, Solyc02g089100.3.1, Solyc02g089900.1.1, Solyc03g025970.3.1, Solyc03g031950.2.1, Solyc03g118410.3.1,…
	Sly_MIRN3101	SL3.0ch01	619841	A	T	Hetero	48								Solyc01g044480.3.1, Solyc01g008100.3.1, Solyc12g098900.2.1, Solyc09g009530.3.1, Solyc12g099360.2.1, Solyc01g103080.3.1, Solyc06g068760.3.1, Solyc08g008550.3.1, Solyc01g066050.3.1, Solyc05g055760.3.1, Solyc01g010590.2.1, Solyc01g088820.2.1, Solyc01g097810.3.1, Solyc01g104650.3.1, Solyc02g062960.3.1, Solyc02g089100.3.1, Solyc02g089900.1.1, Solyc03g025970.3.1, Solyc03g031950.2.1, Solyc03g118410.3.1,…
	Sly_MIRN3101	SL3.0ch01	619841	A	T	Homo	54								Solyc01g044480.3.1, Solyc01g008100.3.1, Solyc12g098900.2.1, Solyc09g009530.3.1, Solyc12g099360.2.1, Solyc01g103080.3.1, Solyc06g068760.3.1, Solyc08g008550.3.1, Solyc01g066050.3.1, Solyc05g055760.3.1, Solyc01g010590.2.1, Solyc01g088820.2.1, Solyc01g097810.3.1, Solyc01g104650.3.1, Solyc02g062960.3.1, Solyc02g089100.3.1, Solyc02g089900.1.1, Solyc03g025970.3.1, Solyc03g031950.2.1, Solyc03g118410.3.1,…
	Sly_MIRN3101	SL3.0ch01	619841	A	T	Hetero	57								Solyc01g044480.3.1, Solyc01g008100.3.1, Solyc12g098900.2.1, Solyc09g009530.3.1, Solyc12g099360.2.1, Solyc01g103080.3.1, Solyc06g068760.3.1, Solyc08g008550.3.1, Solyc01g066050.3.1, Solyc05g055760.3.1, Solyc01g010590.2.1, Solyc01g088820.2.1, Solyc01g097810.3.1, Solyc01g104650.3.1, Solyc02g062960.3.1, Solyc02g089100.3.1, Solyc02g089900.1.1, Solyc03g025970.3.1, Solyc03g031950.2.1, Solyc03g118410.3.1,…
	Sly_MIRN3101	SL3.0ch01	619841	A	T	Hetero	60								Solyc01g044480.3.1, Solyc01g008100.3.1, Solyc12g098900.2.1, Solyc09g009530.3.1, Solyc12g099360.2.1, Solyc01g103080.3.1, Solyc06g068760.3.1, Solyc08g008550.3.1, Solyc01g066050.3.1, Solyc05g055760.3.1, Solyc01g010590.2.1, Solyc01g088820.2.1, Solyc01g097810.3.1, Solyc01g104650.3.1, Solyc02g062960.3.1, Solyc02g089100.3.1, Solyc02g089900.1.1, Solyc03g025970.3.1, Solyc03g031950.2.1, Solyc03g118410.3.1,…
	Sly_MIRN3101	SL3.0ch01	619841	A	T	Homo	65								Solyc01g044480.3.1, Solyc01g008100.3.1, Solyc12g098900.2.1, Solyc09g009530.3.1, Solyc12g099360.2.1, Solyc01g103080.3.1, Solyc06g068760.3.1, Solyc08g008550.3.1, Solyc01g066050.3.1, Solyc05g055760.3.1, Solyc01g010590.2.1, Solyc01g088820.2.1, Solyc01g097810.3.1, Solyc01g104650.3.1, Solyc02g062960.3.1, Solyc02g089100.3.1, Solyc02g089900.1.1, Solyc03g025970.3.1, Solyc03g031950.2.1, Solyc03g118410.3.1,…
	Sly_MIRN3101	SL3.0ch01	619841	A	T	Homo	69								Solyc01g044480.3.1, Solyc01g008100.3.1, Solyc12g098900.2.1, Solyc09g009530.3.1, Solyc12g099360.2.1, Solyc01g103080.3.1, Solyc06g068760.3.1, Solyc08g008550.3.1, Solyc01g066050.3.1, Solyc05g055760.3.1, Solyc01g010590.2.1, Solyc01g088820.2.1, Solyc01g097810.3.1, Solyc01g104650.3.1, Solyc02g062960.3.1, Solyc02g089100.3.1, Solyc02g089900.1.1, Solyc03g025970.3.1, Solyc03g031950.2.1, Solyc03g118410.3.1,…
	Sly_MIRN3101	SL3.0ch01	619841	A	T	Hetero	72								Solyc01g044480.3.1, Solyc01g008100.3.1, Solyc12g098900.2.1, Solyc09g009530.3.1, Solyc12g099360.2.1, Solyc01g103080.3.1, Solyc06g068760.3.1, Solyc08g008550.3.1, Solyc01g066050.3.1, Solyc05g055760.3.1, Solyc01g010590.2.1, Solyc01g088820.2.1, Solyc01g097810.3.1, Solyc01g104650.3.1, Solyc02g062960.3.1, Solyc02g089100.3.1, Solyc02g089900.1.1, Solyc03g025970.3.1, Solyc03g031950.2.1, Solyc03g118410.3.1,…
	Sly_MIRN3101	SL3.0ch01	619841	A	T	Homo	77								Solyc01g044480.3.1, Solyc01g008100.3.1, Solyc12g098900.2.1, Solyc09g009530.3.1, Solyc12g099360.2.1, Solyc01g103080.3.1, Solyc06g068760.3.1, Solyc08g008550.3.1, Solyc01g066050.3.1, Solyc05g055760.3.1, Solyc01g010590.2.1, Solyc01g088820.2.1, Solyc01g097810.3.1, Solyc01g104650.3.1, Solyc02g062960.3.1, Solyc02g089100.3.1, Solyc02g089900.1.1, Solyc03g025970.3.1, Solyc03g031950.2.1, Solyc03g118410.3.1,…
	Sly_MIRN3101	SL3.0ch01	619841	A	T	Hetero	79								Solyc01g044480.3.1, Solyc01g008100.3.1, Solyc12g098900.2.1, Solyc09g009530.3.1, Solyc12g099360.2.1, Solyc01g103080.3.1, Solyc06g068760.3.1, Solyc08g008550.3.1, Solyc01g066050.3.1, Solyc05g055760.3.1, Solyc01g010590.2.1, Solyc01g088820.2.1, Solyc01g097810.3.1, Solyc01g104650.3.1, Solyc02g062960.3.1, Solyc02g089100.3.1, Solyc02g089900.1.1, Solyc03g025970.3.1, Solyc03g031950.2.1, Solyc03g118410.3.1,…
	Sly_MIRN3101	SL3.0ch01	619841	A	T	Homo	81								Solyc01g044480.3.1, Solyc01g008100.3.1, Solyc12g098900.2.1, Solyc09g009530.3.1, Solyc12g099360.2.1, Solyc01g103080.3.1, Solyc06g068760.3.1, Solyc08g008550.3.1, Solyc01g066050.3.1, Solyc05g055760.3.1, Solyc01g010590.2.1, Solyc01g088820.2.1, Solyc01g097810.3.1, Solyc01g104650.3.1, Solyc02g062960.3.1, Solyc02g089100.3.1, Solyc02g089900.1.1, Solyc03g025970.3.1, Solyc03g031950.2.1, Solyc03g118410.3.1,…
	Sly_MIRN3101	SL3.0ch01	619841	A	T	Hetero	85								Solyc01g044480.3.1, Solyc01g008100.3.1, Solyc12g098900.2.1, Solyc09g009530.3.1, Solyc12g099360.2.1, Solyc01g103080.3.1, Solyc06g068760.3.1, Solyc08g008550.3.1, Solyc01g066050.3.1, Solyc05g055760.3.1, Solyc01g010590.2.1, Solyc01g088820.2.1, Solyc01g097810.3.1, Solyc01g104650.3.1, Solyc02g062960.3.1, Solyc02g089100.3.1, Solyc02g089900.1.1, Solyc03g025970.3.1, Solyc03g031950.2.1, Solyc03g118410.3.1,…
	Sly_MIRN3101	SL3.0ch01	619841	A	T	Hetero	87								Solyc01g044480.3.1, Solyc01g008100.3.1, Solyc12g098900.2.1, Solyc09g009530.3.1, Solyc12g099360.2.1, Solyc01g103080.3.1, Solyc06g068760.3.1, Solyc08g008550.3.1, Solyc01g066050.3.1, Solyc05g055760.3.1, Solyc01g010590.2.1, Solyc01g088820.2.1, Solyc01g097810.3.1, Solyc01g104650.3.1, Solyc02g062960.3.1, Solyc02g089100.3.1, Solyc02g089900.1.1, Solyc03g025970.3.1, Solyc03g031950.2.1, Solyc03g118410.3.1,…
	Sly_MIRN3101	SL3.0ch01	619841	A	T	Homo	89								Solyc01g044480.3.1, Solyc01g008100.3.1, Solyc12g098900.2.1, Solyc09g009530.3.1, Solyc12g099360.2.1, Solyc01g103080.3.1, Solyc06g068760.3.1, Solyc08g008550.3.1, Solyc01g066050.3.1, Solyc05g055760.3.1, Solyc01g010590.2.1, Solyc01g088820.2.1, Solyc01g097810.3.1, Solyc01g104650.3.1, Solyc02g062960.3.1, Solyc02g089100.3.1, Solyc02g089900.1.1, Solyc03g025970.3.1, Solyc03g031950.2.1, Solyc03g118410.3.1,…
	Sly_MIRN3101	SL3.0ch01	619841	A	T	Homo	90								Solyc01g044480.3.1, Solyc01g008100.3.1, Solyc12g098900.2.1, Solyc09g009530.3.1, Solyc12g099360.2.1, Solyc01g103080.3.1, Solyc06g068760.3.1, Solyc08g008550.3.1, Solyc01g066050.3.1, Solyc05g055760.3.1, Solyc01g010590.2.1, Solyc01g088820.2.1, Solyc01g097810.3.1, Solyc01g104650.3.1, Solyc02g062960.3.1, Solyc02g089100.3.1, Solyc02g089900.1.1, Solyc03g025970.3.1, Solyc03g031950.2.1, Solyc03g118410.3.1,…
	Sly_MIRN3101	SL3.0ch01	619841	A	T	Hetero	93								Solyc01g044480.3.1, Solyc01g008100.3.1, Solyc12g098900.2.1, Solyc09g009530.3.1, Solyc12g099360.2.1, Solyc01g103080.3.1, Solyc06g068760.3.1, Solyc08g008550.3.1, Solyc01g066050.3.1, Solyc05g055760.3.1, Solyc01g010590.2.1, Solyc01g088820.2.1, Solyc01g097810.3.1, Solyc01g104650.3.1, Solyc02g062960.3.1, Solyc02g089100.3.1, Solyc02g089900.1.1, Solyc03g025970.3.1, Solyc03g031950.2.1, Solyc03g118410.3.1,…
	Sly_MIRN3101	SL3.0ch01	619841	A	T	Homo	97								Solyc01g044480.3.1, Solyc01g008100.3.1, Solyc12g098900.2.1, Solyc09g009530.3.1, Solyc12g099360.2.1, Solyc01g103080.3.1, Solyc06g068760.3.1, Solyc08g008550.3.1, Solyc01g066050.3.1, Solyc05g055760.3.1, Solyc01g010590.2.1, Solyc01g088820.2.1, Solyc01g097810.3.1, Solyc01g104650.3.1, Solyc02g062960.3.1, Solyc02g089100.3.1, Solyc02g089900.1.1, Solyc03g025970.3.1, Solyc03g031950.2.1, Solyc03g118410.3.1,…
	Sly_MIRN3101	SL3.0ch01	619841	A	T	Hetero	98								Solyc01g044480.3.1, Solyc01g008100.3.1, Solyc12g098900.2.1, Solyc09g009530.3.1, Solyc12g099360.2.1, Solyc01g103080.3.1, Solyc06g068760.3.1, Solyc08g008550.3.1, Solyc01g066050.3.1, Solyc05g055760.3.1, Solyc01g010590.2.1, Solyc01g088820.2.1, Solyc01g097810.3.1, Solyc01g104650.3.1, Solyc02g062960.3.1, Solyc02g089100.3.1, Solyc02g089900.1.1, Solyc03g025970.3.1, Solyc03g031950.2.1, Solyc03g118410.3.1,…
	Sly_MIRN3101	SL3.0ch01	619841	A	T	Homo	99								Solyc01g044480.3.1, Solyc01g008100.3.1, Solyc12g098900.2.1, Solyc09g009530.3.1, Solyc12g099360.2.1, Solyc01g103080.3.1, Solyc06g068760.3.1, Solyc08g008550.3.1, Solyc01g066050.3.1, Solyc05g055760.3.1, Solyc01g010590.2.1, Solyc01g088820.2.1, Solyc01g097810.3.1, Solyc01g104650.3.1, Solyc02g062960.3.1, Solyc02g089100.3.1, Solyc02g089900.1.1, Solyc03g025970.3.1, Solyc03g031950.2.1, Solyc03g118410.3.1,…
	Sly_MIRN3101	SL3.0ch01	619841	A	T	Hetero	100								Solyc01g044480.3.1, Solyc01g008100.3.1, Solyc12g098900.2.1, Solyc09g009530.3.1, Solyc12g099360.2.1, Solyc01g103080.3.1, Solyc06g068760.3.1, Solyc08g008550.3.1, Solyc01g066050.3.1, Solyc05g055760.3.1, Solyc01g010590.2.1, Solyc01g088820.2.1, Solyc01g097810.3.1, Solyc01g104650.3.1, Solyc02g062960.3.1, Solyc02g089100.3.1, Solyc02g089900.1.1, Solyc03g025970.3.1, Solyc03g031950.2.1, Solyc03g118410.3.1,…
	Sly_MIRN3101	SL3.0ch01	619841	A	T	Homo	101								Solyc01g044480.3.1, Solyc01g008100.3.1, Solyc12g098900.2.1, Solyc09g009530.3.1, Solyc12g099360.2.1, Solyc01g103080.3.1, Solyc06g068760.3.1, Solyc08g008550.3.1, Solyc01g066050.3.1, Solyc05g055760.3.1, Solyc01g010590.2.1, Solyc01g088820.2.1, Solyc01g097810.3.1, Solyc01g104650.3.1, Solyc02g062960.3.1, Solyc02g089100.3.1, Solyc02g089900.1.1, Solyc03g025970.3.1, Solyc03g031950.2.1, Solyc03g118410.3.1,…
	Sly_MIRN3101	SL3.0ch01	619841	A	T	Hetero	104								Solyc01g044480.3.1, Solyc01g008100.3.1, Solyc12g098900.2.1, Solyc09g009530.3.1, Solyc12g099360.2.1, Solyc01g103080.3.1, Solyc06g068760.3.1, Solyc08g008550.3.1, Solyc01g066050.3.1, Solyc05g055760.3.1, Solyc01g010590.2.1, Solyc01g088820.2.1, Solyc01g097810.3.1, Solyc01g104650.3.1, Solyc02g062960.3.1, Solyc02g089100.3.1, Solyc02g089900.1.1, Solyc03g025970.3.1, Solyc03g031950.2.1, Solyc03g118410.3.1,…
	Sly_MIRN3101	SL3.0ch01	619841	A	T	Homo	105								Solyc01g044480.3.1, Solyc01g008100.3.1, Solyc12g098900.2.1, Solyc09g009530.3.1, Solyc12g099360.2.1, Solyc01g103080.3.1, Solyc06g068760.3.1, Solyc08g008550.3.1, Solyc01g066050.3.1, Solyc05g055760.3.1, Solyc01g010590.2.1, Solyc01g088820.2.1, Solyc01g097810.3.1, Solyc01g104650.3.1, Solyc02g062960.3.1, Solyc02g089100.3.1, Solyc02g089900.1.1, Solyc03g025970.3.1, Solyc03g031950.2.1, Solyc03g118410.3.1,…
	Sly_MIRN3101	SL3.0ch01	619841	A	T	Hetero	106								Solyc01g044480.3.1, Solyc01g008100.3.1, Solyc12g098900.2.1, Solyc09g009530.3.1, Solyc12g099360.2.1, Solyc01g103080.3.1, Solyc06g068760.3.1, Solyc08g008550.3.1, Solyc01g066050.3.1, Solyc05g055760.3.1, Solyc01g010590.2.1, Solyc01g088820.2.1, Solyc01g097810.3.1, Solyc01g104650.3.1, Solyc02g062960.3.1, Solyc02g089100.3.1, Solyc02g089900.1.1, Solyc03g025970.3.1, Solyc03g031950.2.1, Solyc03g118410.3.1,…
	Sly_MIRN3101	SL3.0ch01	619841	A	T	Hetero	107								Solyc01g044480.3.1, Solyc01g008100.3.1, Solyc12g098900.2.1, Solyc09g009530.3.1, Solyc12g099360.2.1, Solyc01g103080.3.1, Solyc06g068760.3.1, Solyc08g008550.3.1, Solyc01g066050.3.1, Solyc05g055760.3.1, Solyc01g010590.2.1, Solyc01g088820.2.1, Solyc01g097810.3.1, Solyc01g104650.3.1, Solyc02g062960.3.1, Solyc02g089100.3.1, Solyc02g089900.1.1, Solyc03g025970.3.1, Solyc03g031950.2.1, Solyc03g118410.3.1,…
	Sly_MIRN3101	SL3.0ch01	619841	A	T	Hetero	110								Solyc01g044480.3.1, Solyc01g008100.3.1, Solyc12g098900.2.1, Solyc09g009530.3.1, Solyc12g099360.2.1, Solyc01g103080.3.1, Solyc06g068760.3.1, Solyc08g008550.3.1, Solyc01g066050.3.1, Solyc05g055760.3.1, Solyc01g010590.2.1, Solyc01g088820.2.1, Solyc01g097810.3.1, Solyc01g104650.3.1, Solyc02g062960.3.1, Solyc02g089100.3.1, Solyc02g089900.1.1, Solyc03g025970.3.1, Solyc03g031950.2.1, Solyc03g118410.3.1,…
	Sly_MIRN3101	SL3.0ch01	619841	A	T	Hetero	112								Solyc01g044480.3.1, Solyc01g008100.3.1, Solyc12g098900.2.1, Solyc09g009530.3.1, Solyc12g099360.2.1, Solyc01g103080.3.1, Solyc06g068760.3.1, Solyc08g008550.3.1, Solyc01g066050.3.1, Solyc05g055760.3.1, Solyc01g010590.2.1, Solyc01g088820.2.1, Solyc01g097810.3.1, Solyc01g104650.3.1, Solyc02g062960.3.1, Solyc02g089100.3.1, Solyc02g089900.1.1, Solyc03g025970.3.1, Solyc03g031950.2.1, Solyc03g118410.3.1,…
	Sly_MIRN3101	SL3.0ch01	619841	A	T	Homo	113								Solyc01g044480.3.1, Solyc01g008100.3.1, Solyc12g098900.2.1, Solyc09g009530.3.1, Solyc12g099360.2.1, Solyc01g103080.3.1, Solyc06g068760.3.1, Solyc08g008550.3.1, Solyc01g066050.3.1, Solyc05g055760.3.1, Solyc01g010590.2.1, Solyc01g088820.2.1, Solyc01g097810.3.1, Solyc01g104650.3.1, Solyc02g062960.3.1, Solyc02g089100.3.1, Solyc02g089900.1.1, Solyc03g025970.3.1, Solyc03g031950.2.1, Solyc03g118410.3.1,…
	Sly_MIRN3101	SL3.0ch01	619841	A	T	Homo	114								Solyc01g044480.3.1, Solyc01g008100.3.1, Solyc12g098900.2.1, Solyc09g009530.3.1, Solyc12g099360.2.1, Solyc01g103080.3.1, Solyc06g068760.3.1, Solyc08g008550.3.1, Solyc01g066050.3.1, Solyc05g055760.3.1, Solyc01g010590.2.1, Solyc01g088820.2.1, Solyc01g097810.3.1, Solyc01g104650.3.1, Solyc02g062960.3.1, Solyc02g089100.3.1, Solyc02g089900.1.1, Solyc03g025970.3.1, Solyc03g031950.2.1, Solyc03g118410.3.1,…
	Sly_MIRN3101	SL3.0ch01	619841	A	T	Homo	115								Solyc01g044480.3.1, Solyc01g008100.3.1, Solyc12g098900.2.1, Solyc09g009530.3.1, Solyc12g099360.2.1, Solyc01g103080.3.1, Solyc06g068760.3.1, Solyc08g008550.3.1, Solyc01g066050.3.1, Solyc05g055760.3.1, Solyc01g010590.2.1, Solyc01g088820.2.1, Solyc01g097810.3.1, Solyc01g104650.3.1, Solyc02g062960.3.1, Solyc02g089100.3.1, Solyc02g089900.1.1, Solyc03g025970.3.1, Solyc03g031950.2.1, Solyc03g118410.3.1,…
	Sly_MIRN3101	SL3.0ch01	619841	A	T	Hetero	116								Solyc01g044480.3.1, Solyc01g008100.3.1, Solyc12g098900.2.1, Solyc09g009530.3.1, Solyc12g099360.2.1, Solyc01g103080.3.1, Solyc06g068760.3.1, Solyc08g008550.3.1, Solyc01g066050.3.1, Solyc05g055760.3.1, Solyc01g010590.2.1, Solyc01g088820.2.1, Solyc01g097810.3.1, Solyc01g104650.3.1, Solyc02g062960.3.1, Solyc02g089100.3.1, Solyc02g089900.1.1, Solyc03g025970.3.1, Solyc03g031950.2.1, Solyc03g118410.3.1,…
	Sly_MIRN3101	SL3.0ch01	619841	A	T	Homo	117								Solyc01g044480.3.1, Solyc01g008100.3.1, Solyc12g098900.2.1, Solyc09g009530.3.1, Solyc12g099360.2.1, Solyc01g103080.3.1, Solyc06g068760.3.1, Solyc08g008550.3.1, Solyc01g066050.3.1, Solyc05g055760.3.1, Solyc01g010590.2.1, Solyc01g088820.2.1, Solyc01g097810.3.1, Solyc01g104650.3.1, Solyc02g062960.3.1, Solyc02g089100.3.1, Solyc02g089900.1.1, Solyc03g025970.3.1, Solyc03g031950.2.1, Solyc03g118410.3.1,…
	Sly_MIRN3101	SL3.0ch01	619841	A	T	Homo	119								Solyc01g044480.3.1, Solyc01g008100.3.1, Solyc12g098900.2.1, Solyc09g009530.3.1, Solyc12g099360.2.1, Solyc01g103080.3.1, Solyc06g068760.3.1, Solyc08g008550.3.1, Solyc01g066050.3.1, Solyc05g055760.3.1, Solyc01g010590.2.1, Solyc01g088820.2.1, Solyc01g097810.3.1, Solyc01g104650.3.1, Solyc02g062960.3.1, Solyc02g089100.3.1, Solyc02g089900.1.1, Solyc03g025970.3.1, Solyc03g031950.2.1, Solyc03g118410.3.1,…
	Sly_MIRN3101	SL3.0ch01	619841	A	T	Hetero	120								Solyc01g044480.3.1, Solyc01g008100.3.1, Solyc12g098900.2.1, Solyc09g009530.3.1, Solyc12g099360.2.1, Solyc01g103080.3.1, Solyc06g068760.3.1, Solyc08g008550.3.1, Solyc01g066050.3.1, Solyc05g055760.3.1, Solyc01g010590.2.1, Solyc01g088820.2.1, Solyc01g097810.3.1, Solyc01g104650.3.1, Solyc02g062960.3.1, Solyc02g089100.3.1, Solyc02g089900.1.1, Solyc03g025970.3.1, Solyc03g031950.2.1, Solyc03g118410.3.1,…
	Sly_MIRN3101	SL3.0ch01	619841	A	T	Hetero	124								Solyc01g044480.3.1, Solyc01g008100.3.1, Solyc12g098900.2.1, Solyc09g009530.3.1, Solyc12g099360.2.1, Solyc01g103080.3.1, Solyc06g068760.3.1, Solyc08g008550.3.1, Solyc01g066050.3.1, Solyc05g055760.3.1, Solyc01g010590.2.1, Solyc01g088820.2.1, Solyc01g097810.3.1, Solyc01g104650.3.1, Solyc02g062960.3.1, Solyc02g089100.3.1, Solyc02g089900.1.1, Solyc03g025970.3.1, Solyc03g031950.2.1, Solyc03g118410.3.1,…
	Sly_MIRN3101	SL3.0ch01	619841	A	T	Hetero	125								Solyc01g044480.3.1, Solyc01g008100.3.1, Solyc12g098900.2.1, Solyc09g009530.3.1, Solyc12g099360.2.1, Solyc01g103080.3.1, Solyc06g068760.3.1, Solyc08g008550.3.1, Solyc01g066050.3.1, Solyc05g055760.3.1, Solyc01g010590.2.1, Solyc01g088820.2.1, Solyc01g097810.3.1, Solyc01g104650.3.1, Solyc02g062960.3.1, Solyc02g089100.3.1, Solyc02g089900.1.1, Solyc03g025970.3.1, Solyc03g031950.2.1, Solyc03g118410.3.1,…
	Sly_MIRN3101	SL3.0ch01	619841	A	T	Hetero	126								Solyc01g044480.3.1, Solyc01g008100.3.1, Solyc12g098900.2.1, Solyc09g009530.3.1, Solyc12g099360.2.1, Solyc01g103080.3.1, Solyc06g068760.3.1, Solyc08g008550.3.1, Solyc01g066050.3.1, Solyc05g055760.3.1, Solyc01g010590.2.1, Solyc01g088820.2.1, Solyc01g097810.3.1, Solyc01g104650.3.1, Solyc02g062960.3.1, Solyc02g089100.3.1, Solyc02g089900.1.1, Solyc03g025970.3.1, Solyc03g031950.2.1, Solyc03g118410.3.1,…
	Sly_MIRN3101	SL3.0ch01	619841	A	T	Hetero	127								Solyc01g044480.3.1, Solyc01g008100.3.1, Solyc12g098900.2.1, Solyc09g009530.3.1, Solyc12g099360.2.1, Solyc01g103080.3.1, Solyc06g068760.3.1, Solyc08g008550.3.1, Solyc01g066050.3.1, Solyc05g055760.3.1, Solyc01g010590.2.1, Solyc01g088820.2.1, Solyc01g097810.3.1, Solyc01g104650.3.1, Solyc02g062960.3.1, Solyc02g089100.3.1, Solyc02g089900.1.1, Solyc03g025970.3.1, Solyc03g031950.2.1, Solyc03g118410.3.1,…
	Sly_MIRN3101	SL3.0ch01	619841	A	T	Hetero	128								Solyc01g044480.3.1, Solyc01g008100.3.1, Solyc12g098900.2.1, Solyc09g009530.3.1, Solyc12g099360.2.1, Solyc01g103080.3.1, Solyc06g068760.3.1, Solyc08g008550.3.1, Solyc01g066050.3.1, Solyc05g055760.3.1, Solyc01g010590.2.1, Solyc01g088820.2.1, Solyc01g097810.3.1, Solyc01g104650.3.1, Solyc02g062960.3.1, Solyc02g089100.3.1, Solyc02g089900.1.1, Solyc03g025970.3.1, Solyc03g031950.2.1, Solyc03g118410.3.1,…
	Sly_MIRN3101	SL3.0ch01	619841	A	T	Homo	131								Solyc01g044480.3.1, Solyc01g008100.3.1, Solyc12g098900.2.1, Solyc09g009530.3.1, Solyc12g099360.2.1, Solyc01g103080.3.1, Solyc06g068760.3.1, Solyc08g008550.3.1, Solyc01g066050.3.1, Solyc05g055760.3.1, Solyc01g010590.2.1, Solyc01g088820.2.1, Solyc01g097810.3.1, Solyc01g104650.3.1, Solyc02g062960.3.1, Solyc02g089100.3.1, Solyc02g089900.1.1, Solyc03g025970.3.1, Solyc03g031950.2.1, Solyc03g118410.3.1,…
	Sly_MIRN3101	SL3.0ch01	619841	A	T	Hetero	132								Solyc01g044480.3.1, Solyc01g008100.3.1, Solyc12g098900.2.1, Solyc09g009530.3.1, Solyc12g099360.2.1, Solyc01g103080.3.1, Solyc06g068760.3.1, Solyc08g008550.3.1, Solyc01g066050.3.1, Solyc05g055760.3.1, Solyc01g010590.2.1, Solyc01g088820.2.1, Solyc01g097810.3.1, Solyc01g104650.3.1, Solyc02g062960.3.1, Solyc02g089100.3.1, Solyc02g089900.1.1, Solyc03g025970.3.1, Solyc03g031950.2.1, Solyc03g118410.3.1,…
	Sly_MIRN3101	SL3.0ch01	619841	A	T	Hetero	133								Solyc01g044480.3.1, Solyc01g008100.3.1, Solyc12g098900.2.1, Solyc09g009530.3.1, Solyc12g099360.2.1, Solyc01g103080.3.1, Solyc06g068760.3.1, Solyc08g008550.3.1, Solyc01g066050.3.1, Solyc05g055760.3.1, Solyc01g010590.2.1, Solyc01g088820.2.1, Solyc01g097810.3.1, Solyc01g104650.3.1, Solyc02g062960.3.1, Solyc02g089100.3.1, Solyc02g089900.1.1, Solyc03g025970.3.1, Solyc03g031950.2.1, Solyc03g118410.3.1,…
	Sly_MIRN3101	SL3.0ch01	619841	A	T	Homo	138								Solyc01g044480.3.1, Solyc01g008100.3.1, Solyc12g098900.2.1, Solyc09g009530.3.1, Solyc12g099360.2.1, Solyc01g103080.3.1, Solyc06g068760.3.1, Solyc08g008550.3.1, Solyc01g066050.3.1, Solyc05g055760.3.1, Solyc01g010590.2.1, Solyc01g088820.2.1, Solyc01g097810.3.1, Solyc01g104650.3.1, Solyc02g062960.3.1, Solyc02g089100.3.1, Solyc02g089900.1.1, Solyc03g025970.3.1, Solyc03g031950.2.1, Solyc03g118410.3.1,…
	Sly_MIRN3101	SL3.0ch01	619841	A	T	Homo	140								Solyc01g044480.3.1, Solyc01g008100.3.1, Solyc12g098900.2.1, Solyc09g009530.3.1, Solyc12g099360.2.1, Solyc01g103080.3.1, Solyc06g068760.3.1, Solyc08g008550.3.1, Solyc01g066050.3.1, Solyc05g055760.3.1, Solyc01g010590.2.1, Solyc01g088820.2.1, Solyc01g097810.3.1, Solyc01g104650.3.1, Solyc02g062960.3.1, Solyc02g089100.3.1, Solyc02g089900.1.1, Solyc03g025970.3.1, Solyc03g031950.2.1, Solyc03g118410.3.1,…
	Sly_MIRN3101	SL3.0ch01	619841	A	T	Homo	141								Solyc01g044480.3.1, Solyc01g008100.3.1, Solyc12g098900.2.1, Solyc09g009530.3.1, Solyc12g099360.2.1, Solyc01g103080.3.1, Solyc06g068760.3.1, Solyc08g008550.3.1, Solyc01g066050.3.1, Solyc05g055760.3.1, Solyc01g010590.2.1, Solyc01g088820.2.1, Solyc01g097810.3.1, Solyc01g104650.3.1, Solyc02g062960.3.1, Solyc02g089100.3.1, Solyc02g089900.1.1, Solyc03g025970.3.1, Solyc03g031950.2.1, Solyc03g118410.3.1,…
	Sly_MIRN3101	SL3.0ch01	619841	A	T	Homo	144								Solyc01g044480.3.1, Solyc01g008100.3.1, Solyc12g098900.2.1, Solyc09g009530.3.1, Solyc12g099360.2.1, Solyc01g103080.3.1, Solyc06g068760.3.1, Solyc08g008550.3.1, Solyc01g066050.3.1, Solyc05g055760.3.1, Solyc01g010590.2.1, Solyc01g088820.2.1, Solyc01g097810.3.1, Solyc01g104650.3.1, Solyc02g062960.3.1, Solyc02g089100.3.1, Solyc02g089900.1.1, Solyc03g025970.3.1, Solyc03g031950.2.1, Solyc03g118410.3.1,…
	Sly_MIRN3101	SL3.0ch01	619841	A	T	Hetero	145								Solyc01g044480.3.1, Solyc01g008100.3.1, Solyc12g098900.2.1, Solyc09g009530.3.1, Solyc12g099360.2.1, Solyc01g103080.3.1, Solyc06g068760.3.1, Solyc08g008550.3.1, Solyc01g066050.3.1, Solyc05g055760.3.1, Solyc01g010590.2.1, Solyc01g088820.2.1, Solyc01g097810.3.1, Solyc01g104650.3.1, Solyc02g062960.3.1, Solyc02g089100.3.1, Solyc02g089900.1.1, Solyc03g025970.3.1, Solyc03g031950.2.1, Solyc03g118410.3.1,…
	Sly_MIRN3101	SL3.0ch01	619841	A	T	Homo	146								Solyc01g044480.3.1, Solyc01g008100.3.1, Solyc12g098900.2.1, Solyc09g009530.3.1, Solyc12g099360.2.1, Solyc01g103080.3.1, Solyc06g068760.3.1, Solyc08g008550.3.1, Solyc01g066050.3.1, Solyc05g055760.3.1, Solyc01g010590.2.1, Solyc01g088820.2.1, Solyc01g097810.3.1, Solyc01g104650.3.1, Solyc02g062960.3.1, Solyc02g089100.3.1, Solyc02g089900.1.1, Solyc03g025970.3.1, Solyc03g031950.2.1, Solyc03g118410.3.1,…
	Sly_MIRN3101	SL3.0ch01	619841	A	T	Homo	147								Solyc01g044480.3.1, Solyc01g008100.3.1, Solyc12g098900.2.1, Solyc09g009530.3.1, Solyc12g099360.2.1, Solyc01g103080.3.1, Solyc06g068760.3.1, Solyc08g008550.3.1, Solyc01g066050.3.1, Solyc05g055760.3.1, Solyc01g010590.2.1, Solyc01g088820.2.1, Solyc01g097810.3.1, Solyc01g104650.3.1, Solyc02g062960.3.1, Solyc02g089100.3.1, Solyc02g089900.1.1, Solyc03g025970.3.1, Solyc03g031950.2.1, Solyc03g118410.3.1,…
	Sly_MIRN3101	SL3.0ch01	619841	A	T	Hetero	148								Solyc01g044480.3.1, Solyc01g008100.3.1, Solyc12g098900.2.1, Solyc09g009530.3.1, Solyc12g099360.2.1, Solyc01g103080.3.1, Solyc06g068760.3.1, Solyc08g008550.3.1, Solyc01g066050.3.1, Solyc05g055760.3.1, Solyc01g010590.2.1, Solyc01g088820.2.1, Solyc01g097810.3.1, Solyc01g104650.3.1, Solyc02g062960.3.1, Solyc02g089100.3.1, Solyc02g089900.1.1, Solyc03g025970.3.1, Solyc03g031950.2.1, Solyc03g118410.3.1,…
	Sly_MIRN3101	SL3.0ch01	619841	A	T	Homo	149								Solyc01g044480.3.1, Solyc01g008100.3.1, Solyc12g098900.2.1, Solyc09g009530.3.1, Solyc12g099360.2.1, Solyc01g103080.3.1, Solyc06g068760.3.1, Solyc08g008550.3.1, Solyc01g066050.3.1, Solyc05g055760.3.1, Solyc01g010590.2.1, Solyc01g088820.2.1, Solyc01g097810.3.1, Solyc01g104650.3.1, Solyc02g062960.3.1, Solyc02g089100.3.1, Solyc02g089900.1.1, Solyc03g025970.3.1, Solyc03g031950.2.1, Solyc03g118410.3.1,…
	Sly_MIRN3101	SL3.0ch01	619841	A	T	Homo	150								Solyc01g044480.3.1, Solyc01g008100.3.1, Solyc12g098900.2.1, Solyc09g009530.3.1, Solyc12g099360.2.1, Solyc01g103080.3.1, Solyc06g068760.3.1, Solyc08g008550.3.1, Solyc01g066050.3.1, Solyc05g055760.3.1, Solyc01g010590.2.1, Solyc01g088820.2.1, Solyc01g097810.3.1, Solyc01g104650.3.1, Solyc02g062960.3.1, Solyc02g089100.3.1, Solyc02g089900.1.1, Solyc03g025970.3.1, Solyc03g031950.2.1, Solyc03g118410.3.1,…
	Sly_MIRN3101	SL3.0ch01	619841	A	T	Homo	151								Solyc01g044480.3.1, Solyc01g008100.3.1, Solyc12g098900.2.1, Solyc09g009530.3.1, Solyc12g099360.2.1, Solyc01g103080.3.1, Solyc06g068760.3.1, Solyc08g008550.3.1, Solyc01g066050.3.1, Solyc05g055760.3.1, Solyc01g010590.2.1, Solyc01g088820.2.1, Solyc01g097810.3.1, Solyc01g104650.3.1, Solyc02g062960.3.1, Solyc02g089100.3.1, Solyc02g089900.1.1, Solyc03g025970.3.1, Solyc03g031950.2.1, Solyc03g118410.3.1,…
	Sly_MIRN3101	SL3.0ch01	619841	A	T	Homo	152								Solyc01g044480.3.1, Solyc01g008100.3.1, Solyc12g098900.2.1, Solyc09g009530.3.1, Solyc12g099360.2.1, Solyc01g103080.3.1, Solyc06g068760.3.1, Solyc08g008550.3.1, Solyc01g066050.3.1, Solyc05g055760.3.1, Solyc01g010590.2.1, Solyc01g088820.2.1, Solyc01g097810.3.1, Solyc01g104650.3.1, Solyc02g062960.3.1, Solyc02g089100.3.1, Solyc02g089900.1.1, Solyc03g025970.3.1, Solyc03g031950.2.1, Solyc03g118410.3.1,…
	Sly_MIRN3101	SL3.0ch01	619841	A	T	Homo	154								Solyc01g044480.3.1, Solyc01g008100.3.1, Solyc12g098900.2.1, Solyc09g009530.3.1, Solyc12g099360.2.1, Solyc01g103080.3.1, Solyc06g068760.3.1, Solyc08g008550.3.1, Solyc01g066050.3.1, Solyc05g055760.3.1, Solyc01g010590.2.1, Solyc01g088820.2.1, Solyc01g097810.3.1, Solyc01g104650.3.1, Solyc02g062960.3.1, Solyc02g089100.3.1, Solyc02g089900.1.1, Solyc03g025970.3.1, Solyc03g031950.2.1, Solyc03g118410.3.1,…
	Sly_MIRN3101	SL3.0ch01	619841	A	T	Hetero	155								Solyc01g044480.3.1, Solyc01g008100.3.1, Solyc12g098900.2.1, Solyc09g009530.3.1, Solyc12g099360.2.1, Solyc01g103080.3.1, Solyc06g068760.3.1, Solyc08g008550.3.1, Solyc01g066050.3.1, Solyc05g055760.3.1, Solyc01g010590.2.1, Solyc01g088820.2.1, Solyc01g097810.3.1, Solyc01g104650.3.1, Solyc02g062960.3.1, Solyc02g089100.3.1, Solyc02g089900.1.1, Solyc03g025970.3.1, Solyc03g031950.2.1, Solyc03g118410.3.1,…
	Sly_MIRN3101	SL3.0ch01	619841	A	T	Homo	156								Solyc01g044480.3.1, Solyc01g008100.3.1, Solyc12g098900.2.1, Solyc09g009530.3.1, Solyc12g099360.2.1, Solyc01g103080.3.1, Solyc06g068760.3.1, Solyc08g008550.3.1, Solyc01g066050.3.1, Solyc05g055760.3.1, Solyc01g010590.2.1, Solyc01g088820.2.1, Solyc01g097810.3.1, Solyc01g104650.3.1, Solyc02g062960.3.1, Solyc02g089100.3.1, Solyc02g089900.1.1, Solyc03g025970.3.1, Solyc03g031950.2.1, Solyc03g118410.3.1,…
	Sly_MIRN3101	SL3.0ch01	619841	A	T	Hetero	157								Solyc01g044480.3.1, Solyc01g008100.3.1, Solyc12g098900.2.1, Solyc09g009530.3.1, Solyc12g099360.2.1, Solyc01g103080.3.1, Solyc06g068760.3.1, Solyc08g008550.3.1, Solyc01g066050.3.1, Solyc05g055760.3.1, Solyc01g010590.2.1, Solyc01g088820.2.1, Solyc01g097810.3.1, Solyc01g104650.3.1, Solyc02g062960.3.1, Solyc02g089100.3.1, Solyc02g089900.1.1, Solyc03g025970.3.1, Solyc03g031950.2.1, Solyc03g118410.3.1,…
	Sly_MIRN3101	SL3.0ch01	619841	A	T	Homo	158								Solyc01g044480.3.1, Solyc01g008100.3.1, Solyc12g098900.2.1, Solyc09g009530.3.1, Solyc12g099360.2.1, Solyc01g103080.3.1, Solyc06g068760.3.1, Solyc08g008550.3.1, Solyc01g066050.3.1, Solyc05g055760.3.1, Solyc01g010590.2.1, Solyc01g088820.2.1, Solyc01g097810.3.1, Solyc01g104650.3.1, Solyc02g062960.3.1, Solyc02g089100.3.1, Solyc02g089900.1.1, Solyc03g025970.3.1, Solyc03g031950.2.1, Solyc03g118410.3.1,…
	Sly_MIRN3101	SL3.0ch01	619841	A	T	Hetero	159								Solyc01g044480.3.1, Solyc01g008100.3.1, Solyc12g098900.2.1, Solyc09g009530.3.1, Solyc12g099360.2.1, Solyc01g103080.3.1, Solyc06g068760.3.1, Solyc08g008550.3.1, Solyc01g066050.3.1, Solyc05g055760.3.1, Solyc01g010590.2.1, Solyc01g088820.2.1, Solyc01g097810.3.1, Solyc01g104650.3.1, Solyc02g062960.3.1, Solyc02g089100.3.1, Solyc02g089900.1.1, Solyc03g025970.3.1, Solyc03g031950.2.1, Solyc03g118410.3.1,…
	Sly_MIRN3101	SL3.0ch01	619841	A	T	Hetero	160								Solyc01g044480.3.1, Solyc01g008100.3.1, Solyc12g098900.2.1, Solyc09g009530.3.1, Solyc12g099360.2.1, Solyc01g103080.3.1, Solyc06g068760.3.1, Solyc08g008550.3.1, Solyc01g066050.3.1, Solyc05g055760.3.1, Solyc01g010590.2.1, Solyc01g088820.2.1, Solyc01g097810.3.1, Solyc01g104650.3.1, Solyc02g062960.3.1, Solyc02g089100.3.1, Solyc02g089900.1.1, Solyc03g025970.3.1, Solyc03g031950.2.1, Solyc03g118410.3.1,…
	Sly_MIRN3101	SL3.0ch01	619841	A	T	Homo	162								Solyc01g044480.3.1, Solyc01g008100.3.1, Solyc12g098900.2.1, Solyc09g009530.3.1, Solyc12g099360.2.1, Solyc01g103080.3.1, Solyc06g068760.3.1, Solyc08g008550.3.1, Solyc01g066050.3.1, Solyc05g055760.3.1, Solyc01g010590.2.1, Solyc01g088820.2.1, Solyc01g097810.3.1, Solyc01g104650.3.1, Solyc02g062960.3.1, Solyc02g089100.3.1, Solyc02g089900.1.1, Solyc03g025970.3.1, Solyc03g031950.2.1, Solyc03g118410.3.1,…
	Sly_MIRN3101	SL3.0ch01	619841	A	T	Hetero	165								Solyc01g044480.3.1, Solyc01g008100.3.1, Solyc12g098900.2.1, Solyc09g009530.3.1, Solyc12g099360.2.1, Solyc01g103080.3.1, Solyc06g068760.3.1, Solyc08g008550.3.1, Solyc01g066050.3.1, Solyc05g055760.3.1, Solyc01g010590.2.1, Solyc01g088820.2.1, Solyc01g097810.3.1, Solyc01g104650.3.1, Solyc02g062960.3.1, Solyc02g089100.3.1, Solyc02g089900.1.1, Solyc03g025970.3.1, Solyc03g031950.2.1, Solyc03g118410.3.1,…
	Sly_MIRN3101	SL3.0ch01	619841	A	T	Homo	B1								Solyc01g044480.3.1, Solyc01g008100.3.1, Solyc12g098900.2.1, Solyc09g009530.3.1, Solyc12g099360.2.1, Solyc01g103080.3.1, Solyc06g068760.3.1, Solyc08g008550.3.1, Solyc01g066050.3.1, Solyc05g055760.3.1, Solyc01g010590.2.1, Solyc01g088820.2.1, Solyc01g097810.3.1, Solyc01g104650.3.1, Solyc02g062960.3.1, Solyc02g089100.3.1, Solyc02g089900.1.1, Solyc03g025970.3.1, Solyc03g031950.2.1, Solyc03g118410.3.1,…
	Sly_MIRN3103	SL3.0ch02	54717426	T	A	Hetero	79								Solyc05g021100.2.1, Solyc03g120950.3.1, Solyc03g122270.3.1, Solyc04g076880.3.1, Solyc09g091740.3.1, Solyc12g098330.2.1, Solyc08g013900.3.1
	Sly_MIRN3103	SL3.0ch02	54717426	T	A	Hetero	81								Solyc05g021100.2.1, Solyc03g120950.3.1, Solyc03g122270.3.1, Solyc04g076880.3.1, Solyc09g091740.3.1, Solyc12g098330.2.1, Solyc08g013900.3.1
	Sly_MIRN3103	SL3.0ch02	54717433	A	T	Hetero	85								Solyc05g021100.2.1, Solyc03g120950.3.1, Solyc03g122270.3.1, Solyc04g076880.3.1, Solyc09g091740.3.1, Solyc12g098330.2.1, Solyc08g013900.3.1
	Sly_MIRN3103	SL3.0ch02	54717433	A	T	Homo	105								Solyc05g021100.2.1, Solyc03g120950.3.1, Solyc03g122270.3.1, Solyc04g076880.3.1, Solyc09g091740.3.1, Solyc12g098330.2.1, Solyc08g013900.3.1
	Sly_MIRN3103	SL3.0ch02	54717433	A	T	Hetero	110								Solyc05g021100.2.1, Solyc03g120950.3.1, Solyc03g122270.3.1, Solyc04g076880.3.1, Solyc09g091740.3.1, Solyc12g098330.2.1, Solyc08g013900.3.1
	Sly_MIRN3103	SL3.0ch02	54717433	A	T	Homo	125								Solyc05g021100.2.1, Solyc03g120950.3.1, Solyc03g122270.3.1, Solyc04g076880.3.1, Solyc09g091740.3.1, Solyc12g098330.2.1, Solyc08g013900.3.1
	Sly_MIRN3103	SL3.0ch02	54717433	A	T	Homo	126								Solyc05g021100.2.1, Solyc03g120950.3.1, Solyc03g122270.3.1, Solyc04g076880.3.1, Solyc09g091740.3.1, Solyc12g098330.2.1, Solyc08g013900.3.1
	Sly_MIRN3103	SL3.0ch02	54717437	A	G	Hetero	79								Solyc05g021100.2.1, Solyc03g120950.3.1, Solyc03g122270.3.1, Solyc04g076880.3.1, Solyc09g091740.3.1, Solyc12g098330.2.1, Solyc08g013900.3.1
	Sly_MIRN3103	SL3.0ch02	54717437	A	G	Hetero	81								Solyc05g021100.2.1, Solyc03g120950.3.1, Solyc03g122270.3.1, Solyc04g076880.3.1, Solyc09g091740.3.1, Solyc12g098330.2.1, Solyc08g013900.3.1
	Sly_MIRN3103	SL3.0ch02	54717486	G	A	Hetero	79	Solyc02g093150.3	CDS	NONSYNONYMOUS	G/R	446	0.01	DELETERIOUS	Solyc05g021100.2.1, Solyc03g120950.3.1, Solyc03g122270.3.1, Solyc04g076880.3.1, Solyc09g091740.3.1, Solyc12g098330.2.1, Solyc08g013900.3.1
	Sly_MIRN3103	SL3.0ch02	54717486	G	A	Hetero	81	Solyc02g093150.3	CDS	NONSYNONYMOUS	G/R	446	0.01	DELETERIOUS	Solyc05g021100.2.1, Solyc03g120950.3.1, Solyc03g122270.3.1, Solyc04g076880.3.1, Solyc09g091740.3.1, Solyc12g098330.2.1, Solyc08g013900.3.1
	Sly_MIRN3105	SL3.0ch03	6043221	G	A	Hetero	85								Solyc09g007750.3.1, Solyc02g081970.3.1, Solyc06g074110.3.1, Solyc01g010760.3.1, Solyc01g065530.3.1, Solyc01g068210.3.1, Solyc01g095580.3.1, Solyc01g107130.3.1, Solyc02g021420.3.1, Solyc02g068580.1.1, Solyc02g083250.3.1, Solyc03g097900.3.1, Solyc03g115110.3.1, Solyc04g007900.3.1, Solyc04g064760.3.1, Solyc05g006580.3.1, Solyc05g009930.3.1, Solyc05g010810.1.1, Solyc05g014630.2.1, Solyc05g052940.3.1,…
	Sly_MIRN3105	SL3.0ch03	6043221	G	A	Hetero	86								Solyc09g007750.3.1, Solyc02g081970.3.1, Solyc06g074110.3.1, Solyc01g010760.3.1, Solyc01g065530.3.1, Solyc01g068210.3.1, Solyc01g095580.3.1, Solyc01g107130.3.1, Solyc02g021420.3.1, Solyc02g068580.1.1, Solyc02g083250.3.1, Solyc03g097900.3.1, Solyc03g115110.3.1, Solyc04g007900.3.1, Solyc04g064760.3.1, Solyc05g006580.3.1, Solyc05g009930.3.1, Solyc05g010810.1.1, Solyc05g014630.2.1, Solyc05g052940.3.1,…
	Sly_MIRN3105	SL3.0ch03	6043244	C	T	Hetero	85								Solyc09g007750.3.1, Solyc02g081970.3.1, Solyc06g074110.3.1, Solyc01g010760.3.1, Solyc01g065530.3.1, Solyc01g068210.3.1, Solyc01g095580.3.1, Solyc01g107130.3.1, Solyc02g021420.3.1, Solyc02g068580.1.1, Solyc02g083250.3.1, Solyc03g097900.3.1, Solyc03g115110.3.1, Solyc04g007900.3.1, Solyc04g064760.3.1, Solyc05g006580.3.1, Solyc05g009930.3.1, Solyc05g010810.1.1, Solyc05g014630.2.1, Solyc05g052940.3.1,…
	Sly_MIRN3105	SL3.0ch03	6043244	C	T	Hetero	86								Solyc09g007750.3.1, Solyc02g081970.3.1, Solyc06g074110.3.1, Solyc01g010760.3.1, Solyc01g065530.3.1, Solyc01g068210.3.1, Solyc01g095580.3.1, Solyc01g107130.3.1, Solyc02g021420.3.1, Solyc02g068580.1.1, Solyc02g083250.3.1, Solyc03g097900.3.1, Solyc03g115110.3.1, Solyc04g007900.3.1, Solyc04g064760.3.1, Solyc05g006580.3.1, Solyc05g009930.3.1, Solyc05g010810.1.1, Solyc05g014630.2.1, Solyc05g052940.3.1,…
	Sly_MIRN3106	SL3.0ch07	32795896	C	T	Hetero	32	Solyc07g026960.3	CDS	SYNONYMOUS	S/S	289	1	TOLERATED	Solyc01g103360.3.1, Solyc08g036500.1.1, Solyc01g095990.3.1, Solyc08g061778.1.1, Solyc08g080120.3.1, Solyc09g098040.3.1, Solyc08g082230.3.1, Solyc01g090730.3.1, Solyc00g025290.1.1, Solyc01g079400.3.1, Solyc01g086740.3.1, Solyc01g098350.3.1, Solyc01g098630.3.1, Solyc01g100230.3.1, Solyc01g100830.2.1, Solyc01g102330.3.1, Solyc01g102410.3.1, Solyc01g102820.3.1, Solyc01g107330.3.1, Solyc01g108840.3.1,…
	Sly_MIRN3106	SL3.0ch07	32795896	C	T	Hetero	79	Solyc07g026960.3	CDS	SYNONYMOUS	S/S	289	1	TOLERATED	Solyc01g103360.3.1, Solyc08g036500.1.1, Solyc01g095990.3.1, Solyc08g061778.1.1, Solyc08g080120.3.1, Solyc09g098040.3.1, Solyc08g082230.3.1, Solyc01g090730.3.1, Solyc00g025290.1.1, Solyc01g079400.3.1, Solyc01g086740.3.1, Solyc01g098350.3.1, Solyc01g098630.3.1, Solyc01g100230.3.1, Solyc01g100830.2.1, Solyc01g102330.3.1, Solyc01g102410.3.1, Solyc01g102820.3.1, Solyc01g107330.3.1, Solyc01g108840.3.1,…
	Sly_MIRN3106	SL3.0ch07	32795896	C	T	Hetero	81	Solyc07g026960.3	CDS	SYNONYMOUS	S/S	289	1	TOLERATED	Solyc01g103360.3.1, Solyc08g036500.1.1, Solyc01g095990.3.1, Solyc08g061778.1.1, Solyc08g080120.3.1, Solyc09g098040.3.1, Solyc08g082230.3.1, Solyc01g090730.3.1, Solyc00g025290.1.1, Solyc01g079400.3.1, Solyc01g086740.3.1, Solyc01g098350.3.1, Solyc01g098630.3.1, Solyc01g100230.3.1, Solyc01g100830.2.1, Solyc01g102330.3.1, Solyc01g102410.3.1, Solyc01g102820.3.1, Solyc01g107330.3.1, Solyc01g108840.3.1,…
	Sly_MIRN3109c	SL3.0ch04	9564963	G	A	Homo	25								Solyc12g095830.2.1, Solyc06g008265.1.1, Solyc08g083010.3.1, Solyc01g088140.3.1, Solyc01g007890.2.1, Solyc01g010190.2.1, Solyc01g011350.3.1, Solyc01g100320.3.1, Solyc02g067120.3.1, Solyc02g078260.3.1, Solyc04g074490.3.1, Solyc04g080050.3.1, Solyc04g082090.3.1, Solyc05g015060.3.1, Solyc05g055230.2.1, Solyc06g065390.3.1, Solyc07g005360.3.1, Solyc08g014000.3.1, Solyc08g076320.3.1, Solyc10g081180.2.1,…
	Sly_MIRN3109c	SL3.0ch04	9564963	G	A	Hetero	55								Solyc12g095830.2.1, Solyc06g008265.1.1, Solyc08g083010.3.1, Solyc01g088140.3.1, Solyc01g007890.2.1, Solyc01g010190.2.1, Solyc01g011350.3.1, Solyc01g100320.3.1, Solyc02g067120.3.1, Solyc02g078260.3.1, Solyc04g074490.3.1, Solyc04g080050.3.1, Solyc04g082090.3.1, Solyc05g015060.3.1, Solyc05g055230.2.1, Solyc06g065390.3.1, Solyc07g005360.3.1, Solyc08g014000.3.1, Solyc08g076320.3.1, Solyc10g081180.2.1,…
	Sly_MIRN3109c	SL3.0ch04	9564963	G	A	Hetero	79								Solyc12g095830.2.1, Solyc06g008265.1.1, Solyc08g083010.3.1, Solyc01g088140.3.1, Solyc01g007890.2.1, Solyc01g010190.2.1, Solyc01g011350.3.1, Solyc01g100320.3.1, Solyc02g067120.3.1, Solyc02g078260.3.1, Solyc04g074490.3.1, Solyc04g080050.3.1, Solyc04g082090.3.1, Solyc05g015060.3.1, Solyc05g055230.2.1, Solyc06g065390.3.1, Solyc07g005360.3.1, Solyc08g014000.3.1, Solyc08g076320.3.1, Solyc10g081180.2.1,…
	Sly_MIRN3109c	SL3.0ch04	9564963	G	A	Homo	86								Solyc12g095830.2.1, Solyc06g008265.1.1, Solyc08g083010.3.1, Solyc01g088140.3.1, Solyc01g007890.2.1, Solyc01g010190.2.1, Solyc01g011350.3.1, Solyc01g100320.3.1, Solyc02g067120.3.1, Solyc02g078260.3.1, Solyc04g074490.3.1, Solyc04g080050.3.1, Solyc04g082090.3.1, Solyc05g015060.3.1, Solyc05g055230.2.1, Solyc06g065390.3.1, Solyc07g005360.3.1, Solyc08g014000.3.1, Solyc08g076320.3.1, Solyc10g081180.2.1,…
	Sly_MIRN3109c	SL3.0ch04	9564963	G	A	Hetero	97								Solyc12g095830.2.1, Solyc06g008265.1.1, Solyc08g083010.3.1, Solyc01g088140.3.1, Solyc01g007890.2.1, Solyc01g010190.2.1, Solyc01g011350.3.1, Solyc01g100320.3.1, Solyc02g067120.3.1, Solyc02g078260.3.1, Solyc04g074490.3.1, Solyc04g080050.3.1, Solyc04g082090.3.1, Solyc05g015060.3.1, Solyc05g055230.2.1, Solyc06g065390.3.1, Solyc07g005360.3.1, Solyc08g014000.3.1, Solyc08g076320.3.1, Solyc10g081180.2.1,…
	Sly_MIRN3109c	SL3.0ch04	9564963	G	A	Hetero	127								Solyc12g095830.2.1, Solyc06g008265.1.1, Solyc08g083010.3.1, Solyc01g088140.3.1, Solyc01g007890.2.1, Solyc01g010190.2.1, Solyc01g011350.3.1, Solyc01g100320.3.1, Solyc02g067120.3.1, Solyc02g078260.3.1, Solyc04g074490.3.1, Solyc04g080050.3.1, Solyc04g082090.3.1, Solyc05g015060.3.1, Solyc05g055230.2.1, Solyc06g065390.3.1, Solyc07g005360.3.1, Solyc08g014000.3.1, Solyc08g076320.3.1, Solyc10g081180.2.1,…
	Sly_MIRN3109c	SL3.0ch04	9564980	T	C	Homo	25								Solyc12g095830.2.1, Solyc06g008265.1.1, Solyc08g083010.3.1, Solyc01g088140.3.1, Solyc01g007890.2.1, Solyc01g010190.2.1, Solyc01g011350.3.1, Solyc01g100320.3.1, Solyc02g067120.3.1, Solyc02g078260.3.1, Solyc04g074490.3.1, Solyc04g080050.3.1, Solyc04g082090.3.1, Solyc05g015060.3.1, Solyc05g055230.2.1, Solyc06g065390.3.1, Solyc07g005360.3.1, Solyc08g014000.3.1, Solyc08g076320.3.1, Solyc10g081180.2.1,…
	Sly_MIRN3109c	SL3.0ch04	9564980	T	C	Hetero	55								Solyc12g095830.2.1, Solyc06g008265.1.1, Solyc08g083010.3.1, Solyc01g088140.3.1, Solyc01g007890.2.1, Solyc01g010190.2.1, Solyc01g011350.3.1, Solyc01g100320.3.1, Solyc02g067120.3.1, Solyc02g078260.3.1, Solyc04g074490.3.1, Solyc04g080050.3.1, Solyc04g082090.3.1, Solyc05g015060.3.1, Solyc05g055230.2.1, Solyc06g065390.3.1, Solyc07g005360.3.1, Solyc08g014000.3.1, Solyc08g076320.3.1, Solyc10g081180.2.1,…
	Sly_MIRN3109c	SL3.0ch04	9564980	T	C	Hetero	79								Solyc12g095830.2.1, Solyc06g008265.1.1, Solyc08g083010.3.1, Solyc01g088140.3.1, Solyc01g007890.2.1, Solyc01g010190.2.1, Solyc01g011350.3.1, Solyc01g100320.3.1, Solyc02g067120.3.1, Solyc02g078260.3.1, Solyc04g074490.3.1, Solyc04g080050.3.1, Solyc04g082090.3.1, Solyc05g015060.3.1, Solyc05g055230.2.1, Solyc06g065390.3.1, Solyc07g005360.3.1, Solyc08g014000.3.1, Solyc08g076320.3.1, Solyc10g081180.2.1,…
	Sly_MIRN3109c	SL3.0ch04	9564980	T	C	Homo	86								Solyc12g095830.2.1, Solyc06g008265.1.1, Solyc08g083010.3.1, Solyc01g088140.3.1, Solyc01g007890.2.1, Solyc01g010190.2.1, Solyc01g011350.3.1, Solyc01g100320.3.1, Solyc02g067120.3.1, Solyc02g078260.3.1, Solyc04g074490.3.1, Solyc04g080050.3.1, Solyc04g082090.3.1, Solyc05g015060.3.1, Solyc05g055230.2.1, Solyc06g065390.3.1, Solyc07g005360.3.1, Solyc08g014000.3.1, Solyc08g076320.3.1, Solyc10g081180.2.1,…
	Sly_MIRN3109c	SL3.0ch04	9564980	T	C	Hetero	97								Solyc12g095830.2.1, Solyc06g008265.1.1, Solyc08g083010.3.1, Solyc01g088140.3.1, Solyc01g007890.2.1, Solyc01g010190.2.1, Solyc01g011350.3.1, Solyc01g100320.3.1, Solyc02g067120.3.1, Solyc02g078260.3.1, Solyc04g074490.3.1, Solyc04g080050.3.1, Solyc04g082090.3.1, Solyc05g015060.3.1, Solyc05g055230.2.1, Solyc06g065390.3.1, Solyc07g005360.3.1, Solyc08g014000.3.1, Solyc08g076320.3.1, Solyc10g081180.2.1,…
	Sly_MIRN3109c	SL3.0ch04	9564980	T	C	Hetero	127								Solyc12g095830.2.1, Solyc06g008265.1.1, Solyc08g083010.3.1, Solyc01g088140.3.1, Solyc01g007890.2.1, Solyc01g010190.2.1, Solyc01g011350.3.1, Solyc01g100320.3.1, Solyc02g067120.3.1, Solyc02g078260.3.1, Solyc04g074490.3.1, Solyc04g080050.3.1, Solyc04g082090.3.1, Solyc05g015060.3.1, Solyc05g055230.2.1, Solyc06g065390.3.1, Solyc07g005360.3.1, Solyc08g014000.3.1, Solyc08g076320.3.1, Solyc10g081180.2.1,…
	Sly_MIRN3109c	SL3.0ch04	9565174	G	T	Homo	25								Solyc12g095830.2.1, Solyc06g008265.1.1, Solyc08g083010.3.1, Solyc01g088140.3.1, Solyc01g007890.2.1, Solyc01g010190.2.1, Solyc01g011350.3.1, Solyc01g100320.3.1, Solyc02g067120.3.1, Solyc02g078260.3.1, Solyc04g074490.3.1, Solyc04g080050.3.1, Solyc04g082090.3.1, Solyc05g015060.3.1, Solyc05g055230.2.1, Solyc06g065390.3.1, Solyc07g005360.3.1, Solyc08g014000.3.1, Solyc08g076320.3.1, Solyc10g081180.2.1,…
	Sly_MIRN3109c	SL3.0ch04	9565174	G	T	Hetero	55								Solyc12g095830.2.1, Solyc06g008265.1.1, Solyc08g083010.3.1, Solyc01g088140.3.1, Solyc01g007890.2.1, Solyc01g010190.2.1, Solyc01g011350.3.1, Solyc01g100320.3.1, Solyc02g067120.3.1, Solyc02g078260.3.1, Solyc04g074490.3.1, Solyc04g080050.3.1, Solyc04g082090.3.1, Solyc05g015060.3.1, Solyc05g055230.2.1, Solyc06g065390.3.1, Solyc07g005360.3.1, Solyc08g014000.3.1, Solyc08g076320.3.1, Solyc10g081180.2.1,…
	Sly_MIRN3109c	SL3.0ch04	9565174	G	T	Hetero	79								Solyc12g095830.2.1, Solyc06g008265.1.1, Solyc08g083010.3.1, Solyc01g088140.3.1, Solyc01g007890.2.1, Solyc01g010190.2.1, Solyc01g011350.3.1, Solyc01g100320.3.1, Solyc02g067120.3.1, Solyc02g078260.3.1, Solyc04g074490.3.1, Solyc04g080050.3.1, Solyc04g082090.3.1, Solyc05g015060.3.1, Solyc05g055230.2.1, Solyc06g065390.3.1, Solyc07g005360.3.1, Solyc08g014000.3.1, Solyc08g076320.3.1, Solyc10g081180.2.1,…
	Sly_MIRN3109c	SL3.0ch04	9565174	G	T	Homo	86								Solyc12g095830.2.1, Solyc06g008265.1.1, Solyc08g083010.3.1, Solyc01g088140.3.1, Solyc01g007890.2.1, Solyc01g010190.2.1, Solyc01g011350.3.1, Solyc01g100320.3.1, Solyc02g067120.3.1, Solyc02g078260.3.1, Solyc04g074490.3.1, Solyc04g080050.3.1, Solyc04g082090.3.1, Solyc05g015060.3.1, Solyc05g055230.2.1, Solyc06g065390.3.1, Solyc07g005360.3.1, Solyc08g014000.3.1, Solyc08g076320.3.1, Solyc10g081180.2.1,…
	Sly_MIRN3109c	SL3.0ch04	9565174	G	T	Hetero	97								Solyc12g095830.2.1, Solyc06g008265.1.1, Solyc08g083010.3.1, Solyc01g088140.3.1, Solyc01g007890.2.1, Solyc01g010190.2.1, Solyc01g011350.3.1, Solyc01g100320.3.1, Solyc02g067120.3.1, Solyc02g078260.3.1, Solyc04g074490.3.1, Solyc04g080050.3.1, Solyc04g082090.3.1, Solyc05g015060.3.1, Solyc05g055230.2.1, Solyc06g065390.3.1, Solyc07g005360.3.1, Solyc08g014000.3.1, Solyc08g076320.3.1, Solyc10g081180.2.1,…
	Sly_MIRN3109c	SL3.0ch04	9565174	G	T	Hetero	127								Solyc12g095830.2.1, Solyc06g008265.1.1, Solyc08g083010.3.1, Solyc01g088140.3.1, Solyc01g007890.2.1, Solyc01g010190.2.1, Solyc01g011350.3.1, Solyc01g100320.3.1, Solyc02g067120.3.1, Solyc02g078260.3.1, Solyc04g074490.3.1, Solyc04g080050.3.1, Solyc04g082090.3.1, Solyc05g015060.3.1, Solyc05g055230.2.1, Solyc06g065390.3.1, Solyc07g005360.3.1, Solyc08g014000.3.1, Solyc08g076320.3.1, Solyc10g081180.2.1,…
	Sly_MIRN3110a	SL3.0ch03	65767377	T	C	Hetero	3								Solyc01g005810.3.1, Solyc08g006240.2.1, Solyc11g066050.1.1, Solyc01g066720.3.1, Solyc02g079960.3.1, Solyc05g012380.3.1, Solyc06g062920.3.1, Solyc04g078130.3.1, Solyc09g055850.3.1, Solyc10g006260.3.1, Solyc07g056150.3.1, Solyc10g007700.3.1, Solyc01g008960.3.1, Solyc01g095050.3.1, Solyc01g100740.3.1, Solyc01g109040.3.1, Solyc01g109890.3.1, Solyc02g014130.2.1, Solyc02g064700.3.1, Solyc02g067925.1.1,…
	Sly_MIRN3110a	SL3.0ch03	65767377	T	C	Hetero	58								Solyc01g005810.3.1, Solyc08g006240.2.1, Solyc11g066050.1.1, Solyc01g066720.3.1, Solyc02g079960.3.1, Solyc05g012380.3.1, Solyc06g062920.3.1, Solyc04g078130.3.1, Solyc09g055850.3.1, Solyc10g006260.3.1, Solyc07g056150.3.1, Solyc10g007700.3.1, Solyc01g008960.3.1, Solyc01g095050.3.1, Solyc01g100740.3.1, Solyc01g109040.3.1, Solyc01g109890.3.1, Solyc02g014130.2.1, Solyc02g064700.3.1, Solyc02g067925.1.1,…
	Sly_MIRN3110a	SL3.0ch03	65767377	T	C	Hetero	116								Solyc01g005810.3.1, Solyc08g006240.2.1, Solyc11g066050.1.1, Solyc01g066720.3.1, Solyc02g079960.3.1, Solyc05g012380.3.1, Solyc06g062920.3.1, Solyc04g078130.3.1, Solyc09g055850.3.1, Solyc10g006260.3.1, Solyc07g056150.3.1, Solyc10g007700.3.1, Solyc01g008960.3.1, Solyc01g095050.3.1, Solyc01g100740.3.1, Solyc01g109040.3.1, Solyc01g109890.3.1, Solyc02g014130.2.1, Solyc02g064700.3.1, Solyc02g067925.1.1,…
	Sly_MIRN3110a	SL3.0ch03	65767377	T	C	Hetero	120								Solyc01g005810.3.1, Solyc08g006240.2.1, Solyc11g066050.1.1, Solyc01g066720.3.1, Solyc02g079960.3.1, Solyc05g012380.3.1, Solyc06g062920.3.1, Solyc04g078130.3.1, Solyc09g055850.3.1, Solyc10g006260.3.1, Solyc07g056150.3.1, Solyc10g007700.3.1, Solyc01g008960.3.1, Solyc01g095050.3.1, Solyc01g100740.3.1, Solyc01g109040.3.1, Solyc01g109890.3.1, Solyc02g014130.2.1, Solyc02g064700.3.1, Solyc02g067925.1.1,…
	Sly_MIRN3110a	SL3.0ch03	65767377	T	C	Hetero	137								Solyc01g005810.3.1, Solyc08g006240.2.1, Solyc11g066050.1.1, Solyc01g066720.3.1, Solyc02g079960.3.1, Solyc05g012380.3.1, Solyc06g062920.3.1, Solyc04g078130.3.1, Solyc09g055850.3.1, Solyc10g006260.3.1, Solyc07g056150.3.1, Solyc10g007700.3.1, Solyc01g008960.3.1, Solyc01g095050.3.1, Solyc01g100740.3.1, Solyc01g109040.3.1, Solyc01g109890.3.1, Solyc02g014130.2.1, Solyc02g064700.3.1, Solyc02g067925.1.1,…
	Sly_MIRN3110a	SL3.0ch03	65767383	G	C	Hetero	32								Solyc01g005810.3.1, Solyc08g006240.2.1, Solyc11g066050.1.1, Solyc01g066720.3.1, Solyc02g079960.3.1, Solyc05g012380.3.1, Solyc06g062920.3.1, Solyc04g078130.3.1, Solyc09g055850.3.1, Solyc10g006260.3.1, Solyc07g056150.3.1, Solyc10g007700.3.1, Solyc01g008960.3.1, Solyc01g095050.3.1, Solyc01g100740.3.1, Solyc01g109040.3.1, Solyc01g109890.3.1, Solyc02g014130.2.1, Solyc02g064700.3.1, Solyc02g067925.1.1,…
	Sly_MIRN3110a	SL3.0ch03	65767383	G	C	Homo	33								Solyc01g005810.3.1, Solyc08g006240.2.1, Solyc11g066050.1.1, Solyc01g066720.3.1, Solyc02g079960.3.1, Solyc05g012380.3.1, Solyc06g062920.3.1, Solyc04g078130.3.1, Solyc09g055850.3.1, Solyc10g006260.3.1, Solyc07g056150.3.1, Solyc10g007700.3.1, Solyc01g008960.3.1, Solyc01g095050.3.1, Solyc01g100740.3.1, Solyc01g109040.3.1, Solyc01g109890.3.1, Solyc02g014130.2.1, Solyc02g064700.3.1, Solyc02g067925.1.1,…
	Sly_MIRN3110a	SL3.0ch03	65767383	G	C	Hetero	34								Solyc01g005810.3.1, Solyc08g006240.2.1, Solyc11g066050.1.1, Solyc01g066720.3.1, Solyc02g079960.3.1, Solyc05g012380.3.1, Solyc06g062920.3.1, Solyc04g078130.3.1, Solyc09g055850.3.1, Solyc10g006260.3.1, Solyc07g056150.3.1, Solyc10g007700.3.1, Solyc01g008960.3.1, Solyc01g095050.3.1, Solyc01g100740.3.1, Solyc01g109040.3.1, Solyc01g109890.3.1, Solyc02g014130.2.1, Solyc02g064700.3.1, Solyc02g067925.1.1,…
	Sly_MIRN3110a	SL3.0ch03	65767383	G	C	Homo	38								Solyc01g005810.3.1, Solyc08g006240.2.1, Solyc11g066050.1.1, Solyc01g066720.3.1, Solyc02g079960.3.1, Solyc05g012380.3.1, Solyc06g062920.3.1, Solyc04g078130.3.1, Solyc09g055850.3.1, Solyc10g006260.3.1, Solyc07g056150.3.1, Solyc10g007700.3.1, Solyc01g008960.3.1, Solyc01g095050.3.1, Solyc01g100740.3.1, Solyc01g109040.3.1, Solyc01g109890.3.1, Solyc02g014130.2.1, Solyc02g064700.3.1, Solyc02g067925.1.1,…
	Sly_MIRN3110a	SL3.0ch03	65767383	G	C	Hetero	72								Solyc01g005810.3.1, Solyc08g006240.2.1, Solyc11g066050.1.1, Solyc01g066720.3.1, Solyc02g079960.3.1, Solyc05g012380.3.1, Solyc06g062920.3.1, Solyc04g078130.3.1, Solyc09g055850.3.1, Solyc10g006260.3.1, Solyc07g056150.3.1, Solyc10g007700.3.1, Solyc01g008960.3.1, Solyc01g095050.3.1, Solyc01g100740.3.1, Solyc01g109040.3.1, Solyc01g109890.3.1, Solyc02g014130.2.1, Solyc02g064700.3.1, Solyc02g067925.1.1,…
	Sly_MIRN3110a	SL3.0ch03	65767383	G	C	Homo	85								Solyc01g005810.3.1, Solyc08g006240.2.1, Solyc11g066050.1.1, Solyc01g066720.3.1, Solyc02g079960.3.1, Solyc05g012380.3.1, Solyc06g062920.3.1, Solyc04g078130.3.1, Solyc09g055850.3.1, Solyc10g006260.3.1, Solyc07g056150.3.1, Solyc10g007700.3.1, Solyc01g008960.3.1, Solyc01g095050.3.1, Solyc01g100740.3.1, Solyc01g109040.3.1, Solyc01g109890.3.1, Solyc02g014130.2.1, Solyc02g064700.3.1, Solyc02g067925.1.1,…
	Sly_MIRN3110a	SL3.0ch03	65767383	G	C	Hetero	89								Solyc01g005810.3.1, Solyc08g006240.2.1, Solyc11g066050.1.1, Solyc01g066720.3.1, Solyc02g079960.3.1, Solyc05g012380.3.1, Solyc06g062920.3.1, Solyc04g078130.3.1, Solyc09g055850.3.1, Solyc10g006260.3.1, Solyc07g056150.3.1, Solyc10g007700.3.1, Solyc01g008960.3.1, Solyc01g095050.3.1, Solyc01g100740.3.1, Solyc01g109040.3.1, Solyc01g109890.3.1, Solyc02g014130.2.1, Solyc02g064700.3.1, Solyc02g067925.1.1,…
	Sly_MIRN3110a	SL3.0ch03	65767383	G	C	Hetero	97								Solyc01g005810.3.1, Solyc08g006240.2.1, Solyc11g066050.1.1, Solyc01g066720.3.1, Solyc02g079960.3.1, Solyc05g012380.3.1, Solyc06g062920.3.1, Solyc04g078130.3.1, Solyc09g055850.3.1, Solyc10g006260.3.1, Solyc07g056150.3.1, Solyc10g007700.3.1, Solyc01g008960.3.1, Solyc01g095050.3.1, Solyc01g100740.3.1, Solyc01g109040.3.1, Solyc01g109890.3.1, Solyc02g014130.2.1, Solyc02g064700.3.1, Solyc02g067925.1.1,…
	Sly_MIRN3110a	SL3.0ch03	65767383	G	C	Hetero	143								Solyc01g005810.3.1, Solyc08g006240.2.1, Solyc11g066050.1.1, Solyc01g066720.3.1, Solyc02g079960.3.1, Solyc05g012380.3.1, Solyc06g062920.3.1, Solyc04g078130.3.1, Solyc09g055850.3.1, Solyc10g006260.3.1, Solyc07g056150.3.1, Solyc10g007700.3.1, Solyc01g008960.3.1, Solyc01g095050.3.1, Solyc01g100740.3.1, Solyc01g109040.3.1, Solyc01g109890.3.1, Solyc02g014130.2.1, Solyc02g064700.3.1, Solyc02g067925.1.1,…
	Sly_MIRN3110a	SL3.0ch03	65767383	G	C	Homo	144								Solyc01g005810.3.1, Solyc08g006240.2.1, Solyc11g066050.1.1, Solyc01g066720.3.1, Solyc02g079960.3.1, Solyc05g012380.3.1, Solyc06g062920.3.1, Solyc04g078130.3.1, Solyc09g055850.3.1, Solyc10g006260.3.1, Solyc07g056150.3.1, Solyc10g007700.3.1, Solyc01g008960.3.1, Solyc01g095050.3.1, Solyc01g100740.3.1, Solyc01g109040.3.1, Solyc01g109890.3.1, Solyc02g014130.2.1, Solyc02g064700.3.1, Solyc02g067925.1.1,…
	Sly_MIRN3110a	SL3.0ch03	65767383	G	C	Hetero	161								Solyc01g005810.3.1, Solyc08g006240.2.1, Solyc11g066050.1.1, Solyc01g066720.3.1, Solyc02g079960.3.1, Solyc05g012380.3.1, Solyc06g062920.3.1, Solyc04g078130.3.1, Solyc09g055850.3.1, Solyc10g006260.3.1, Solyc07g056150.3.1, Solyc10g007700.3.1, Solyc01g008960.3.1, Solyc01g095050.3.1, Solyc01g100740.3.1, Solyc01g109040.3.1, Solyc01g109890.3.1, Solyc02g014130.2.1, Solyc02g064700.3.1, Solyc02g067925.1.1,…
	Sly_MIRN3110a	SL3.0ch03	65767383	G	C	Hetero	165								Solyc01g005810.3.1, Solyc08g006240.2.1, Solyc11g066050.1.1, Solyc01g066720.3.1, Solyc02g079960.3.1, Solyc05g012380.3.1, Solyc06g062920.3.1, Solyc04g078130.3.1, Solyc09g055850.3.1, Solyc10g006260.3.1, Solyc07g056150.3.1, Solyc10g007700.3.1, Solyc01g008960.3.1, Solyc01g095050.3.1, Solyc01g100740.3.1, Solyc01g109040.3.1, Solyc01g109890.3.1, Solyc02g014130.2.1, Solyc02g064700.3.1, Solyc02g067925.1.1,…
	Sly_MIRN3110a	SL3.0ch03	65767451	T	C	Hetero	3								Solyc01g005810.3.1, Solyc08g006240.2.1, Solyc11g066050.1.1, Solyc01g066720.3.1, Solyc02g079960.3.1, Solyc05g012380.3.1, Solyc06g062920.3.1, Solyc04g078130.3.1, Solyc09g055850.3.1, Solyc10g006260.3.1, Solyc07g056150.3.1, Solyc10g007700.3.1, Solyc01g008960.3.1, Solyc01g095050.3.1, Solyc01g100740.3.1, Solyc01g109040.3.1, Solyc01g109890.3.1, Solyc02g014130.2.1, Solyc02g064700.3.1, Solyc02g067925.1.1,…
	Sly_MIRN3110a	SL3.0ch03	65767451	T	C	Hetero	32								Solyc01g005810.3.1, Solyc08g006240.2.1, Solyc11g066050.1.1, Solyc01g066720.3.1, Solyc02g079960.3.1, Solyc05g012380.3.1, Solyc06g062920.3.1, Solyc04g078130.3.1, Solyc09g055850.3.1, Solyc10g006260.3.1, Solyc07g056150.3.1, Solyc10g007700.3.1, Solyc01g008960.3.1, Solyc01g095050.3.1, Solyc01g100740.3.1, Solyc01g109040.3.1, Solyc01g109890.3.1, Solyc02g014130.2.1, Solyc02g064700.3.1, Solyc02g067925.1.1,…
	Sly_MIRN3110a	SL3.0ch03	65767451	T	C	Homo	34								Solyc01g005810.3.1, Solyc08g006240.2.1, Solyc11g066050.1.1, Solyc01g066720.3.1, Solyc02g079960.3.1, Solyc05g012380.3.1, Solyc06g062920.3.1, Solyc04g078130.3.1, Solyc09g055850.3.1, Solyc10g006260.3.1, Solyc07g056150.3.1, Solyc10g007700.3.1, Solyc01g008960.3.1, Solyc01g095050.3.1, Solyc01g100740.3.1, Solyc01g109040.3.1, Solyc01g109890.3.1, Solyc02g014130.2.1, Solyc02g064700.3.1, Solyc02g067925.1.1,…
	Sly_MIRN3110a	SL3.0ch03	65767451	T	C	Homo	38								Solyc01g005810.3.1, Solyc08g006240.2.1, Solyc11g066050.1.1, Solyc01g066720.3.1, Solyc02g079960.3.1, Solyc05g012380.3.1, Solyc06g062920.3.1, Solyc04g078130.3.1, Solyc09g055850.3.1, Solyc10g006260.3.1, Solyc07g056150.3.1, Solyc10g007700.3.1, Solyc01g008960.3.1, Solyc01g095050.3.1, Solyc01g100740.3.1, Solyc01g109040.3.1, Solyc01g109890.3.1, Solyc02g014130.2.1, Solyc02g064700.3.1, Solyc02g067925.1.1,…
	Sly_MIRN3110a	SL3.0ch03	65767451	T	C	Hetero	55								Solyc01g005810.3.1, Solyc08g006240.2.1, Solyc11g066050.1.1, Solyc01g066720.3.1, Solyc02g079960.3.1, Solyc05g012380.3.1, Solyc06g062920.3.1, Solyc04g078130.3.1, Solyc09g055850.3.1, Solyc10g006260.3.1, Solyc07g056150.3.1, Solyc10g007700.3.1, Solyc01g008960.3.1, Solyc01g095050.3.1, Solyc01g100740.3.1, Solyc01g109040.3.1, Solyc01g109890.3.1, Solyc02g014130.2.1, Solyc02g064700.3.1, Solyc02g067925.1.1,…
	Sly_MIRN3110a	SL3.0ch03	65767451	T	C	Hetero	58								Solyc01g005810.3.1, Solyc08g006240.2.1, Solyc11g066050.1.1, Solyc01g066720.3.1, Solyc02g079960.3.1, Solyc05g012380.3.1, Solyc06g062920.3.1, Solyc04g078130.3.1, Solyc09g055850.3.1, Solyc10g006260.3.1, Solyc07g056150.3.1, Solyc10g007700.3.1, Solyc01g008960.3.1, Solyc01g095050.3.1, Solyc01g100740.3.1, Solyc01g109040.3.1, Solyc01g109890.3.1, Solyc02g014130.2.1, Solyc02g064700.3.1, Solyc02g067925.1.1,…
	Sly_MIRN3110a	SL3.0ch03	65767451	T	C	Hetero	72								Solyc01g005810.3.1, Solyc08g006240.2.1, Solyc11g066050.1.1, Solyc01g066720.3.1, Solyc02g079960.3.1, Solyc05g012380.3.1, Solyc06g062920.3.1, Solyc04g078130.3.1, Solyc09g055850.3.1, Solyc10g006260.3.1, Solyc07g056150.3.1, Solyc10g007700.3.1, Solyc01g008960.3.1, Solyc01g095050.3.1, Solyc01g100740.3.1, Solyc01g109040.3.1, Solyc01g109890.3.1, Solyc02g014130.2.1, Solyc02g064700.3.1, Solyc02g067925.1.1,…
	Sly_MIRN3110a	SL3.0ch03	65767451	T	C	Hetero	97								Solyc01g005810.3.1, Solyc08g006240.2.1, Solyc11g066050.1.1, Solyc01g066720.3.1, Solyc02g079960.3.1, Solyc05g012380.3.1, Solyc06g062920.3.1, Solyc04g078130.3.1, Solyc09g055850.3.1, Solyc10g006260.3.1, Solyc07g056150.3.1, Solyc10g007700.3.1, Solyc01g008960.3.1, Solyc01g095050.3.1, Solyc01g100740.3.1, Solyc01g109040.3.1, Solyc01g109890.3.1, Solyc02g014130.2.1, Solyc02g064700.3.1, Solyc02g067925.1.1,…
	Sly_MIRN3110a	SL3.0ch03	65767451	T	C	Hetero	116								Solyc01g005810.3.1, Solyc08g006240.2.1, Solyc11g066050.1.1, Solyc01g066720.3.1, Solyc02g079960.3.1, Solyc05g012380.3.1, Solyc06g062920.3.1, Solyc04g078130.3.1, Solyc09g055850.3.1, Solyc10g006260.3.1, Solyc07g056150.3.1, Solyc10g007700.3.1, Solyc01g008960.3.1, Solyc01g095050.3.1, Solyc01g100740.3.1, Solyc01g109040.3.1, Solyc01g109890.3.1, Solyc02g014130.2.1, Solyc02g064700.3.1, Solyc02g067925.1.1,…
	Sly_MIRN3110a	SL3.0ch03	65767451	T	C	Hetero	120								Solyc01g005810.3.1, Solyc08g006240.2.1, Solyc11g066050.1.1, Solyc01g066720.3.1, Solyc02g079960.3.1, Solyc05g012380.3.1, Solyc06g062920.3.1, Solyc04g078130.3.1, Solyc09g055850.3.1, Solyc10g006260.3.1, Solyc07g056150.3.1, Solyc10g007700.3.1, Solyc01g008960.3.1, Solyc01g095050.3.1, Solyc01g100740.3.1, Solyc01g109040.3.1, Solyc01g109890.3.1, Solyc02g014130.2.1, Solyc02g064700.3.1, Solyc02g067925.1.1,…
	Sly_MIRN3110a	SL3.0ch03	65767451	T	C	Hetero	137								Solyc01g005810.3.1, Solyc08g006240.2.1, Solyc11g066050.1.1, Solyc01g066720.3.1, Solyc02g079960.3.1, Solyc05g012380.3.1, Solyc06g062920.3.1, Solyc04g078130.3.1, Solyc09g055850.3.1, Solyc10g006260.3.1, Solyc07g056150.3.1, Solyc10g007700.3.1, Solyc01g008960.3.1, Solyc01g095050.3.1, Solyc01g100740.3.1, Solyc01g109040.3.1, Solyc01g109890.3.1, Solyc02g014130.2.1, Solyc02g064700.3.1, Solyc02g067925.1.1,…
	Sly_MIRN3110a	SL3.0ch03	65767451	T	C	Hetero	143								Solyc01g005810.3.1, Solyc08g006240.2.1, Solyc11g066050.1.1, Solyc01g066720.3.1, Solyc02g079960.3.1, Solyc05g012380.3.1, Solyc06g062920.3.1, Solyc04g078130.3.1, Solyc09g055850.3.1, Solyc10g006260.3.1, Solyc07g056150.3.1, Solyc10g007700.3.1, Solyc01g008960.3.1, Solyc01g095050.3.1, Solyc01g100740.3.1, Solyc01g109040.3.1, Solyc01g109890.3.1, Solyc02g014130.2.1, Solyc02g064700.3.1, Solyc02g067925.1.1,…
	Sly_MIRN3110a	SL3.0ch03	65767451	T	C	Hetero	158								Solyc01g005810.3.1, Solyc08g006240.2.1, Solyc11g066050.1.1, Solyc01g066720.3.1, Solyc02g079960.3.1, Solyc05g012380.3.1, Solyc06g062920.3.1, Solyc04g078130.3.1, Solyc09g055850.3.1, Solyc10g006260.3.1, Solyc07g056150.3.1, Solyc10g007700.3.1, Solyc01g008960.3.1, Solyc01g095050.3.1, Solyc01g100740.3.1, Solyc01g109040.3.1, Solyc01g109890.3.1, Solyc02g014130.2.1, Solyc02g064700.3.1, Solyc02g067925.1.1,…
	Sly_MIRN3110a	SL3.0ch03	65767451	T	C	Hetero	161								Solyc01g005810.3.1, Solyc08g006240.2.1, Solyc11g066050.1.1, Solyc01g066720.3.1, Solyc02g079960.3.1, Solyc05g012380.3.1, Solyc06g062920.3.1, Solyc04g078130.3.1, Solyc09g055850.3.1, Solyc10g006260.3.1, Solyc07g056150.3.1, Solyc10g007700.3.1, Solyc01g008960.3.1, Solyc01g095050.3.1, Solyc01g100740.3.1, Solyc01g109040.3.1, Solyc01g109890.3.1, Solyc02g014130.2.1, Solyc02g064700.3.1, Solyc02g067925.1.1,…
	Sly_MIRN3110a	SL3.0ch03	65767451	T	C	Hetero	165								Solyc01g005810.3.1, Solyc08g006240.2.1, Solyc11g066050.1.1, Solyc01g066720.3.1, Solyc02g079960.3.1, Solyc05g012380.3.1, Solyc06g062920.3.1, Solyc04g078130.3.1, Solyc09g055850.3.1, Solyc10g006260.3.1, Solyc07g056150.3.1, Solyc10g007700.3.1, Solyc01g008960.3.1, Solyc01g095050.3.1, Solyc01g100740.3.1, Solyc01g109040.3.1, Solyc01g109890.3.1, Solyc02g014130.2.1, Solyc02g064700.3.1, Solyc02g067925.1.1,…
	Sly_MIRN3110a	SL3.0ch03	65767452	A	G	Hetero	3								Solyc01g005810.3.1, Solyc08g006240.2.1, Solyc11g066050.1.1, Solyc01g066720.3.1, Solyc02g079960.3.1, Solyc05g012380.3.1, Solyc06g062920.3.1, Solyc04g078130.3.1, Solyc09g055850.3.1, Solyc10g006260.3.1, Solyc07g056150.3.1, Solyc10g007700.3.1, Solyc01g008960.3.1, Solyc01g095050.3.1, Solyc01g100740.3.1, Solyc01g109040.3.1, Solyc01g109890.3.1, Solyc02g014130.2.1, Solyc02g064700.3.1, Solyc02g067925.1.1,…
	Sly_MIRN3110a	SL3.0ch03	65767452	A	G	Hetero	32								Solyc01g005810.3.1, Solyc08g006240.2.1, Solyc11g066050.1.1, Solyc01g066720.3.1, Solyc02g079960.3.1, Solyc05g012380.3.1, Solyc06g062920.3.1, Solyc04g078130.3.1, Solyc09g055850.3.1, Solyc10g006260.3.1, Solyc07g056150.3.1, Solyc10g007700.3.1, Solyc01g008960.3.1, Solyc01g095050.3.1, Solyc01g100740.3.1, Solyc01g109040.3.1, Solyc01g109890.3.1, Solyc02g014130.2.1, Solyc02g064700.3.1, Solyc02g067925.1.1,…
	Sly_MIRN3110a	SL3.0ch03	65767452	A	G	Homo	34								Solyc01g005810.3.1, Solyc08g006240.2.1, Solyc11g066050.1.1, Solyc01g066720.3.1, Solyc02g079960.3.1, Solyc05g012380.3.1, Solyc06g062920.3.1, Solyc04g078130.3.1, Solyc09g055850.3.1, Solyc10g006260.3.1, Solyc07g056150.3.1, Solyc10g007700.3.1, Solyc01g008960.3.1, Solyc01g095050.3.1, Solyc01g100740.3.1, Solyc01g109040.3.1, Solyc01g109890.3.1, Solyc02g014130.2.1, Solyc02g064700.3.1, Solyc02g067925.1.1,…
	Sly_MIRN3110a	SL3.0ch03	65767452	A	G	Homo	38								Solyc01g005810.3.1, Solyc08g006240.2.1, Solyc11g066050.1.1, Solyc01g066720.3.1, Solyc02g079960.3.1, Solyc05g012380.3.1, Solyc06g062920.3.1, Solyc04g078130.3.1, Solyc09g055850.3.1, Solyc10g006260.3.1, Solyc07g056150.3.1, Solyc10g007700.3.1, Solyc01g008960.3.1, Solyc01g095050.3.1, Solyc01g100740.3.1, Solyc01g109040.3.1, Solyc01g109890.3.1, Solyc02g014130.2.1, Solyc02g064700.3.1, Solyc02g067925.1.1,…
	Sly_MIRN3110a	SL3.0ch03	65767452	A	G	Hetero	55								Solyc01g005810.3.1, Solyc08g006240.2.1, Solyc11g066050.1.1, Solyc01g066720.3.1, Solyc02g079960.3.1, Solyc05g012380.3.1, Solyc06g062920.3.1, Solyc04g078130.3.1, Solyc09g055850.3.1, Solyc10g006260.3.1, Solyc07g056150.3.1, Solyc10g007700.3.1, Solyc01g008960.3.1, Solyc01g095050.3.1, Solyc01g100740.3.1, Solyc01g109040.3.1, Solyc01g109890.3.1, Solyc02g014130.2.1, Solyc02g064700.3.1, Solyc02g067925.1.1,…
	Sly_MIRN3110a	SL3.0ch03	65767452	A	G	Hetero	58								Solyc01g005810.3.1, Solyc08g006240.2.1, Solyc11g066050.1.1, Solyc01g066720.3.1, Solyc02g079960.3.1, Solyc05g012380.3.1, Solyc06g062920.3.1, Solyc04g078130.3.1, Solyc09g055850.3.1, Solyc10g006260.3.1, Solyc07g056150.3.1, Solyc10g007700.3.1, Solyc01g008960.3.1, Solyc01g095050.3.1, Solyc01g100740.3.1, Solyc01g109040.3.1, Solyc01g109890.3.1, Solyc02g014130.2.1, Solyc02g064700.3.1, Solyc02g067925.1.1,…
	Sly_MIRN3110a	SL3.0ch03	65767452	A	G	Hetero	72								Solyc01g005810.3.1, Solyc08g006240.2.1, Solyc11g066050.1.1, Solyc01g066720.3.1, Solyc02g079960.3.1, Solyc05g012380.3.1, Solyc06g062920.3.1, Solyc04g078130.3.1, Solyc09g055850.3.1, Solyc10g006260.3.1, Solyc07g056150.3.1, Solyc10g007700.3.1, Solyc01g008960.3.1, Solyc01g095050.3.1, Solyc01g100740.3.1, Solyc01g109040.3.1, Solyc01g109890.3.1, Solyc02g014130.2.1, Solyc02g064700.3.1, Solyc02g067925.1.1,…
	Sly_MIRN3110a	SL3.0ch03	65767452	A	G	Hetero	97								Solyc01g005810.3.1, Solyc08g006240.2.1, Solyc11g066050.1.1, Solyc01g066720.3.1, Solyc02g079960.3.1, Solyc05g012380.3.1, Solyc06g062920.3.1, Solyc04g078130.3.1, Solyc09g055850.3.1, Solyc10g006260.3.1, Solyc07g056150.3.1, Solyc10g007700.3.1, Solyc01g008960.3.1, Solyc01g095050.3.1, Solyc01g100740.3.1, Solyc01g109040.3.1, Solyc01g109890.3.1, Solyc02g014130.2.1, Solyc02g064700.3.1, Solyc02g067925.1.1,…
	Sly_MIRN3110a	SL3.0ch03	65767452	A	G	Hetero	116								Solyc01g005810.3.1, Solyc08g006240.2.1, Solyc11g066050.1.1, Solyc01g066720.3.1, Solyc02g079960.3.1, Solyc05g012380.3.1, Solyc06g062920.3.1, Solyc04g078130.3.1, Solyc09g055850.3.1, Solyc10g006260.3.1, Solyc07g056150.3.1, Solyc10g007700.3.1, Solyc01g008960.3.1, Solyc01g095050.3.1, Solyc01g100740.3.1, Solyc01g109040.3.1, Solyc01g109890.3.1, Solyc02g014130.2.1, Solyc02g064700.3.1, Solyc02g067925.1.1,…
	Sly_MIRN3110a	SL3.0ch03	65767452	A	G	Hetero	120								Solyc01g005810.3.1, Solyc08g006240.2.1, Solyc11g066050.1.1, Solyc01g066720.3.1, Solyc02g079960.3.1, Solyc05g012380.3.1, Solyc06g062920.3.1, Solyc04g078130.3.1, Solyc09g055850.3.1, Solyc10g006260.3.1, Solyc07g056150.3.1, Solyc10g007700.3.1, Solyc01g008960.3.1, Solyc01g095050.3.1, Solyc01g100740.3.1, Solyc01g109040.3.1, Solyc01g109890.3.1, Solyc02g014130.2.1, Solyc02g064700.3.1, Solyc02g067925.1.1,…
	Sly_MIRN3110a	SL3.0ch03	65767452	A	G	Hetero	137								Solyc01g005810.3.1, Solyc08g006240.2.1, Solyc11g066050.1.1, Solyc01g066720.3.1, Solyc02g079960.3.1, Solyc05g012380.3.1, Solyc06g062920.3.1, Solyc04g078130.3.1, Solyc09g055850.3.1, Solyc10g006260.3.1, Solyc07g056150.3.1, Solyc10g007700.3.1, Solyc01g008960.3.1, Solyc01g095050.3.1, Solyc01g100740.3.1, Solyc01g109040.3.1, Solyc01g109890.3.1, Solyc02g014130.2.1, Solyc02g064700.3.1, Solyc02g067925.1.1,…
	Sly_MIRN3110a	SL3.0ch03	65767452	A	G	Hetero	143								Solyc01g005810.3.1, Solyc08g006240.2.1, Solyc11g066050.1.1, Solyc01g066720.3.1, Solyc02g079960.3.1, Solyc05g012380.3.1, Solyc06g062920.3.1, Solyc04g078130.3.1, Solyc09g055850.3.1, Solyc10g006260.3.1, Solyc07g056150.3.1, Solyc10g007700.3.1, Solyc01g008960.3.1, Solyc01g095050.3.1, Solyc01g100740.3.1, Solyc01g109040.3.1, Solyc01g109890.3.1, Solyc02g014130.2.1, Solyc02g064700.3.1, Solyc02g067925.1.1,…
	Sly_MIRN3110a	SL3.0ch03	65767452	A	G	Hetero	158								Solyc01g005810.3.1, Solyc08g006240.2.1, Solyc11g066050.1.1, Solyc01g066720.3.1, Solyc02g079960.3.1, Solyc05g012380.3.1, Solyc06g062920.3.1, Solyc04g078130.3.1, Solyc09g055850.3.1, Solyc10g006260.3.1, Solyc07g056150.3.1, Solyc10g007700.3.1, Solyc01g008960.3.1, Solyc01g095050.3.1, Solyc01g100740.3.1, Solyc01g109040.3.1, Solyc01g109890.3.1, Solyc02g014130.2.1, Solyc02g064700.3.1, Solyc02g067925.1.1,…
	Sly_MIRN3110a	SL3.0ch03	65767452	A	G	Hetero	161								Solyc01g005810.3.1, Solyc08g006240.2.1, Solyc11g066050.1.1, Solyc01g066720.3.1, Solyc02g079960.3.1, Solyc05g012380.3.1, Solyc06g062920.3.1, Solyc04g078130.3.1, Solyc09g055850.3.1, Solyc10g006260.3.1, Solyc07g056150.3.1, Solyc10g007700.3.1, Solyc01g008960.3.1, Solyc01g095050.3.1, Solyc01g100740.3.1, Solyc01g109040.3.1, Solyc01g109890.3.1, Solyc02g014130.2.1, Solyc02g064700.3.1, Solyc02g067925.1.1,…
	Sly_MIRN3110a	SL3.0ch03	65767452	A	G	Hetero	165								Solyc01g005810.3.1, Solyc08g006240.2.1, Solyc11g066050.1.1, Solyc01g066720.3.1, Solyc02g079960.3.1, Solyc05g012380.3.1, Solyc06g062920.3.1, Solyc04g078130.3.1, Solyc09g055850.3.1, Solyc10g006260.3.1, Solyc07g056150.3.1, Solyc10g007700.3.1, Solyc01g008960.3.1, Solyc01g095050.3.1, Solyc01g100740.3.1, Solyc01g109040.3.1, Solyc01g109890.3.1, Solyc02g014130.2.1, Solyc02g064700.3.1, Solyc02g067925.1.1,…
	Sly_MIRN3110b	SL3.0ch05	11634408	A	C	Hetero	97								Solyc12g017420.2.1, Solyc02g079960.3.1, Solyc05g010080.3.1, Solyc05g012380.3.1, Solyc10g006260.3.1, Solyc11g069410.2.1, Solyc07g056150.3.1, Solyc09g005230.3.1, Solyc01g005810.3.1, Solyc01g006110.3.1, Solyc01g008960.3.1, Solyc01g016700.3.1, Solyc01g066720.3.1, Solyc01g068150.3.1, Solyc01g097240.3.1, Solyc01g109040.3.1, Solyc01g109890.3.1, Solyc02g014130.2.1, Solyc02g062770.2.1, Solyc02g069400.3.1,…
	Sly_MIRN3110b	SL3.0ch05	11634408	A	C	Hetero	98								Solyc12g017420.2.1, Solyc02g079960.3.1, Solyc05g010080.3.1, Solyc05g012380.3.1, Solyc10g006260.3.1, Solyc11g069410.2.1, Solyc07g056150.3.1, Solyc09g005230.3.1, Solyc01g005810.3.1, Solyc01g006110.3.1, Solyc01g008960.3.1, Solyc01g016700.3.1, Solyc01g066720.3.1, Solyc01g068150.3.1, Solyc01g097240.3.1, Solyc01g109040.3.1, Solyc01g109890.3.1, Solyc02g014130.2.1, Solyc02g062770.2.1, Solyc02g069400.3.1,…
	Sly_MIRN3112	SL3.0ch08	49223615	C	T	Hetero	98	Solyc08g061590.3	CDS	NONSYNONYMOUS	D/N	84	0.81	TOLERATED	Solyc01g007910.3.1, Solyc06g049080.3.1, Solyc07g063930.3.1, Solyc06g009190.3.1, Solyc02g082470.3.1, Solyc05g055040.3.1, Solyc07g007600.3.1, Solyc09g091510.3.1, Solyc10g086150.2.1
	Sly_MIRN3115a	SL3.0ch04	55412229	G	A	Hetero	55								Solyc01g081010.3.1, Solyc03g116810.3.1, Solyc05g054800.2.1, Solyc06g005940.3.1, Solyc07g064440.3.1, Solyc09g061685.1.1, Solyc11g027810.2.1, Solyc01g104210.2.1
	Sly_MIRN3115a	SL3.0ch04	55412229	G	A	Hetero	97								Solyc01g081010.3.1, Solyc03g116810.3.1, Solyc05g054800.2.1, Solyc06g005940.3.1, Solyc07g064440.3.1, Solyc09g061685.1.1, Solyc11g027810.2.1, Solyc01g104210.2.1
	Sly_MIRN3115a	SL3.0ch04	55412242	C	A	Hetero	127								Solyc01g081010.3.1, Solyc03g116810.3.1, Solyc05g054800.2.1, Solyc06g005940.3.1, Solyc07g064440.3.1, Solyc09g061685.1.1, Solyc11g027810.2.1, Solyc01g104210.2.1
	Sly_MIRN3115a	SL3.0ch04	55412248	G	A	Homo	86								Solyc01g081010.3.1, Solyc03g116810.3.1, Solyc05g054800.2.1, Solyc06g005940.3.1, Solyc07g064440.3.1, Solyc09g061685.1.1, Solyc11g027810.2.1, Solyc01g104210.2.1
	Sly_MIRN3115a	SL3.0ch04	55412298	A	G	Homo	86								Solyc01g081010.3.1, Solyc03g116810.3.1, Solyc05g054800.2.1, Solyc06g005940.3.1, Solyc07g064440.3.1, Solyc09g061685.1.1, Solyc11g027810.2.1, Solyc01g104210.2.1
	Sly_MIRN3115a	SL3.0ch04	55412308	C	T	Hetero	2								Solyc01g081010.3.1, Solyc03g116810.3.1, Solyc05g054800.2.1, Solyc06g005940.3.1, Solyc07g064440.3.1, Solyc09g061685.1.1, Solyc11g027810.2.1, Solyc01g104210.2.1
	Sly_MIRN3115a	SL3.0ch04	55412308	C	T	Hetero	40								Solyc01g081010.3.1, Solyc03g116810.3.1, Solyc05g054800.2.1, Solyc06g005940.3.1, Solyc07g064440.3.1, Solyc09g061685.1.1, Solyc11g027810.2.1, Solyc01g104210.2.1
	Sly_MIRN3115a	SL3.0ch04	55412308	C	T	Homo	44								Solyc01g081010.3.1, Solyc03g116810.3.1, Solyc05g054800.2.1, Solyc06g005940.3.1, Solyc07g064440.3.1, Solyc09g061685.1.1, Solyc11g027810.2.1, Solyc01g104210.2.1
	Sly_MIRN3115a	SL3.0ch04	55412308	C	T	Hetero	52								Solyc01g081010.3.1, Solyc03g116810.3.1, Solyc05g054800.2.1, Solyc06g005940.3.1, Solyc07g064440.3.1, Solyc09g061685.1.1, Solyc11g027810.2.1, Solyc01g104210.2.1
	Sly_MIRN3115a	SL3.0ch04	55412308	C	T	Hetero	55								Solyc01g081010.3.1, Solyc03g116810.3.1, Solyc05g054800.2.1, Solyc06g005940.3.1, Solyc07g064440.3.1, Solyc09g061685.1.1, Solyc11g027810.2.1, Solyc01g104210.2.1
	Sly_MIRN3115a	SL3.0ch04	55412308	C	T	Homo	57								Solyc01g081010.3.1, Solyc03g116810.3.1, Solyc05g054800.2.1, Solyc06g005940.3.1, Solyc07g064440.3.1, Solyc09g061685.1.1, Solyc11g027810.2.1, Solyc01g104210.2.1
	Sly_MIRN3115a	SL3.0ch04	55412308	C	T	Hetero	60								Solyc01g081010.3.1, Solyc03g116810.3.1, Solyc05g054800.2.1, Solyc06g005940.3.1, Solyc07g064440.3.1, Solyc09g061685.1.1, Solyc11g027810.2.1, Solyc01g104210.2.1
	Sly_MIRN3115a	SL3.0ch04	55412308	C	T	Hetero	62								Solyc01g081010.3.1, Solyc03g116810.3.1, Solyc05g054800.2.1, Solyc06g005940.3.1, Solyc07g064440.3.1, Solyc09g061685.1.1, Solyc11g027810.2.1, Solyc01g104210.2.1
	Sly_MIRN3115a	SL3.0ch04	55412308	C	T	Hetero	72								Solyc01g081010.3.1, Solyc03g116810.3.1, Solyc05g054800.2.1, Solyc06g005940.3.1, Solyc07g064440.3.1, Solyc09g061685.1.1, Solyc11g027810.2.1, Solyc01g104210.2.1
	Sly_MIRN3115a	SL3.0ch04	55412308	C	T	Homo	73								Solyc01g081010.3.1, Solyc03g116810.3.1, Solyc05g054800.2.1, Solyc06g005940.3.1, Solyc07g064440.3.1, Solyc09g061685.1.1, Solyc11g027810.2.1, Solyc01g104210.2.1
	Sly_MIRN3115a	SL3.0ch04	55412308	C	T	Hetero	79								Solyc01g081010.3.1, Solyc03g116810.3.1, Solyc05g054800.2.1, Solyc06g005940.3.1, Solyc07g064440.3.1, Solyc09g061685.1.1, Solyc11g027810.2.1, Solyc01g104210.2.1
	Sly_MIRN3115a	SL3.0ch04	55412308	C	T	Homo	90								Solyc01g081010.3.1, Solyc03g116810.3.1, Solyc05g054800.2.1, Solyc06g005940.3.1, Solyc07g064440.3.1, Solyc09g061685.1.1, Solyc11g027810.2.1, Solyc01g104210.2.1
	Sly_MIRN3115a	SL3.0ch04	55412308	C	T	Hetero	97								Solyc01g081010.3.1, Solyc03g116810.3.1, Solyc05g054800.2.1, Solyc06g005940.3.1, Solyc07g064440.3.1, Solyc09g061685.1.1, Solyc11g027810.2.1, Solyc01g104210.2.1
	Sly_MIRN3115a	SL3.0ch04	55412308	C	T	Homo	118								Solyc01g081010.3.1, Solyc03g116810.3.1, Solyc05g054800.2.1, Solyc06g005940.3.1, Solyc07g064440.3.1, Solyc09g061685.1.1, Solyc11g027810.2.1, Solyc01g104210.2.1
	Sly_MIRN3115a	SL3.0ch04	55412308	C	T	Hetero	124								Solyc01g081010.3.1, Solyc03g116810.3.1, Solyc05g054800.2.1, Solyc06g005940.3.1, Solyc07g064440.3.1, Solyc09g061685.1.1, Solyc11g027810.2.1, Solyc01g104210.2.1
	Sly_MIRN3115a	SL3.0ch04	55412308	C	T	Homo	126								Solyc01g081010.3.1, Solyc03g116810.3.1, Solyc05g054800.2.1, Solyc06g005940.3.1, Solyc07g064440.3.1, Solyc09g061685.1.1, Solyc11g027810.2.1, Solyc01g104210.2.1
	Sly_MIRN3115a	SL3.0ch04	55412308	C	T	Hetero	137								Solyc01g081010.3.1, Solyc03g116810.3.1, Solyc05g054800.2.1, Solyc06g005940.3.1, Solyc07g064440.3.1, Solyc09g061685.1.1, Solyc11g027810.2.1, Solyc01g104210.2.1
	Sly_MIRN3115a	SL3.0ch04	55412308	C	T	Hetero	138								Solyc01g081010.3.1, Solyc03g116810.3.1, Solyc05g054800.2.1, Solyc06g005940.3.1, Solyc07g064440.3.1, Solyc09g061685.1.1, Solyc11g027810.2.1, Solyc01g104210.2.1
	Sly_MIRN3115a	SL3.0ch04	55412308	C	T	Hetero	142								Solyc01g081010.3.1, Solyc03g116810.3.1, Solyc05g054800.2.1, Solyc06g005940.3.1, Solyc07g064440.3.1, Solyc09g061685.1.1, Solyc11g027810.2.1, Solyc01g104210.2.1
	Sly_MIRN3115a	SL3.0ch04	55412308	C	T	Hetero	143								Solyc01g081010.3.1, Solyc03g116810.3.1, Solyc05g054800.2.1, Solyc06g005940.3.1, Solyc07g064440.3.1, Solyc09g061685.1.1, Solyc11g027810.2.1, Solyc01g104210.2.1
	Sly_MIRN3115a	SL3.0ch04	55412308	C	T	Hetero	149								Solyc01g081010.3.1, Solyc03g116810.3.1, Solyc05g054800.2.1, Solyc06g005940.3.1, Solyc07g064440.3.1, Solyc09g061685.1.1, Solyc11g027810.2.1, Solyc01g104210.2.1
	Sly_MIRN3115a	SL3.0ch04	55412308	C	T	Hetero	160								Solyc01g081010.3.1, Solyc03g116810.3.1, Solyc05g054800.2.1, Solyc06g005940.3.1, Solyc07g064440.3.1, Solyc09g061685.1.1, Solyc11g027810.2.1, Solyc01g104210.2.1
	Sly_MIRN3115a	SL3.0ch04	55412368	A	C	Hetero	2								Solyc01g081010.3.1, Solyc03g116810.3.1, Solyc05g054800.2.1, Solyc06g005940.3.1, Solyc07g064440.3.1, Solyc09g061685.1.1, Solyc11g027810.2.1, Solyc01g104210.2.1
	Sly_MIRN3115a	SL3.0ch04	55412368	A	C	Hetero	40								Solyc01g081010.3.1, Solyc03g116810.3.1, Solyc05g054800.2.1, Solyc06g005940.3.1, Solyc07g064440.3.1, Solyc09g061685.1.1, Solyc11g027810.2.1, Solyc01g104210.2.1
	Sly_MIRN3115a	SL3.0ch04	55412368	A	C	Homo	44								Solyc01g081010.3.1, Solyc03g116810.3.1, Solyc05g054800.2.1, Solyc06g005940.3.1, Solyc07g064440.3.1, Solyc09g061685.1.1, Solyc11g027810.2.1, Solyc01g104210.2.1
	Sly_MIRN3115a	SL3.0ch04	55412368	A	C	Hetero	52								Solyc01g081010.3.1, Solyc03g116810.3.1, Solyc05g054800.2.1, Solyc06g005940.3.1, Solyc07g064440.3.1, Solyc09g061685.1.1, Solyc11g027810.2.1, Solyc01g104210.2.1
	Sly_MIRN3115a	SL3.0ch04	55412368	A	C	Hetero	55								Solyc01g081010.3.1, Solyc03g116810.3.1, Solyc05g054800.2.1, Solyc06g005940.3.1, Solyc07g064440.3.1, Solyc09g061685.1.1, Solyc11g027810.2.1, Solyc01g104210.2.1
	Sly_MIRN3115a	SL3.0ch04	55412368	A	C	Homo	57								Solyc01g081010.3.1, Solyc03g116810.3.1, Solyc05g054800.2.1, Solyc06g005940.3.1, Solyc07g064440.3.1, Solyc09g061685.1.1, Solyc11g027810.2.1, Solyc01g104210.2.1
	Sly_MIRN3115a	SL3.0ch04	55412368	A	C	Hetero	60								Solyc01g081010.3.1, Solyc03g116810.3.1, Solyc05g054800.2.1, Solyc06g005940.3.1, Solyc07g064440.3.1, Solyc09g061685.1.1, Solyc11g027810.2.1, Solyc01g104210.2.1
	Sly_MIRN3115a	SL3.0ch04	55412368	A	C	Hetero	62								Solyc01g081010.3.1, Solyc03g116810.3.1, Solyc05g054800.2.1, Solyc06g005940.3.1, Solyc07g064440.3.1, Solyc09g061685.1.1, Solyc11g027810.2.1, Solyc01g104210.2.1
	Sly_MIRN3115a	SL3.0ch04	55412368	A	C	Hetero	72								Solyc01g081010.3.1, Solyc03g116810.3.1, Solyc05g054800.2.1, Solyc06g005940.3.1, Solyc07g064440.3.1, Solyc09g061685.1.1, Solyc11g027810.2.1, Solyc01g104210.2.1
	Sly_MIRN3115a	SL3.0ch04	55412368	A	C	Homo	73								Solyc01g081010.3.1, Solyc03g116810.3.1, Solyc05g054800.2.1, Solyc06g005940.3.1, Solyc07g064440.3.1, Solyc09g061685.1.1, Solyc11g027810.2.1, Solyc01g104210.2.1
	Sly_MIRN3115a	SL3.0ch04	55412368	A	C	Hetero	79								Solyc01g081010.3.1, Solyc03g116810.3.1, Solyc05g054800.2.1, Solyc06g005940.3.1, Solyc07g064440.3.1, Solyc09g061685.1.1, Solyc11g027810.2.1, Solyc01g104210.2.1
	Sly_MIRN3115a	SL3.0ch04	55412368	A	C	Homo	86								Solyc01g081010.3.1, Solyc03g116810.3.1, Solyc05g054800.2.1, Solyc06g005940.3.1, Solyc07g064440.3.1, Solyc09g061685.1.1, Solyc11g027810.2.1, Solyc01g104210.2.1
	Sly_MIRN3115a	SL3.0ch04	55412368	A	C	Homo	90								Solyc01g081010.3.1, Solyc03g116810.3.1, Solyc05g054800.2.1, Solyc06g005940.3.1, Solyc07g064440.3.1, Solyc09g061685.1.1, Solyc11g027810.2.1, Solyc01g104210.2.1
	Sly_MIRN3115a	SL3.0ch04	55412368	A	C	Hetero	97								Solyc01g081010.3.1, Solyc03g116810.3.1, Solyc05g054800.2.1, Solyc06g005940.3.1, Solyc07g064440.3.1, Solyc09g061685.1.1, Solyc11g027810.2.1, Solyc01g104210.2.1
	Sly_MIRN3115a	SL3.0ch04	55412368	A	C	Homo	118								Solyc01g081010.3.1, Solyc03g116810.3.1, Solyc05g054800.2.1, Solyc06g005940.3.1, Solyc07g064440.3.1, Solyc09g061685.1.1, Solyc11g027810.2.1, Solyc01g104210.2.1
	Sly_MIRN3115a	SL3.0ch04	55412368	A	C	Hetero	124								Solyc01g081010.3.1, Solyc03g116810.3.1, Solyc05g054800.2.1, Solyc06g005940.3.1, Solyc07g064440.3.1, Solyc09g061685.1.1, Solyc11g027810.2.1, Solyc01g104210.2.1
	Sly_MIRN3115a	SL3.0ch04	55412368	A	C	Homo	126								Solyc01g081010.3.1, Solyc03g116810.3.1, Solyc05g054800.2.1, Solyc06g005940.3.1, Solyc07g064440.3.1, Solyc09g061685.1.1, Solyc11g027810.2.1, Solyc01g104210.2.1
	Sly_MIRN3115a	SL3.0ch04	55412368	A	C	Hetero	127								Solyc01g081010.3.1, Solyc03g116810.3.1, Solyc05g054800.2.1, Solyc06g005940.3.1, Solyc07g064440.3.1, Solyc09g061685.1.1, Solyc11g027810.2.1, Solyc01g104210.2.1
	Sly_MIRN3115a	SL3.0ch04	55412368	A	C	Hetero	137								Solyc01g081010.3.1, Solyc03g116810.3.1, Solyc05g054800.2.1, Solyc06g005940.3.1, Solyc07g064440.3.1, Solyc09g061685.1.1, Solyc11g027810.2.1, Solyc01g104210.2.1
	Sly_MIRN3115a	SL3.0ch04	55412368	A	C	Hetero	138								Solyc01g081010.3.1, Solyc03g116810.3.1, Solyc05g054800.2.1, Solyc06g005940.3.1, Solyc07g064440.3.1, Solyc09g061685.1.1, Solyc11g027810.2.1, Solyc01g104210.2.1
	Sly_MIRN3115a	SL3.0ch04	55412368	A	C	Hetero	142								Solyc01g081010.3.1, Solyc03g116810.3.1, Solyc05g054800.2.1, Solyc06g005940.3.1, Solyc07g064440.3.1, Solyc09g061685.1.1, Solyc11g027810.2.1, Solyc01g104210.2.1
	Sly_MIRN3115a	SL3.0ch04	55412368	A	C	Hetero	143								Solyc01g081010.3.1, Solyc03g116810.3.1, Solyc05g054800.2.1, Solyc06g005940.3.1, Solyc07g064440.3.1, Solyc09g061685.1.1, Solyc11g027810.2.1, Solyc01g104210.2.1
	Sly_MIRN3115a	SL3.0ch04	55412368	A	C	Hetero	149								Solyc01g081010.3.1, Solyc03g116810.3.1, Solyc05g054800.2.1, Solyc06g005940.3.1, Solyc07g064440.3.1, Solyc09g061685.1.1, Solyc11g027810.2.1, Solyc01g104210.2.1
	Sly_MIRN3115a	SL3.0ch04	55412368	A	C	Hetero	160								Solyc01g081010.3.1, Solyc03g116810.3.1, Solyc05g054800.2.1, Solyc06g005940.3.1, Solyc07g064440.3.1, Solyc09g061685.1.1, Solyc11g027810.2.1, Solyc01g104210.2.1
	Sly_MIRN3115a	SL3.0ch04	55412375	G	A	Hetero	2								Solyc01g081010.3.1, Solyc03g116810.3.1, Solyc05g054800.2.1, Solyc06g005940.3.1, Solyc07g064440.3.1, Solyc09g061685.1.1, Solyc11g027810.2.1, Solyc01g104210.2.1
	Sly_MIRN3115a	SL3.0ch04	55412375	G	A	Hetero	40								Solyc01g081010.3.1, Solyc03g116810.3.1, Solyc05g054800.2.1, Solyc06g005940.3.1, Solyc07g064440.3.1, Solyc09g061685.1.1, Solyc11g027810.2.1, Solyc01g104210.2.1
	Sly_MIRN3115a	SL3.0ch04	55412375	G	A	Homo	44								Solyc01g081010.3.1, Solyc03g116810.3.1, Solyc05g054800.2.1, Solyc06g005940.3.1, Solyc07g064440.3.1, Solyc09g061685.1.1, Solyc11g027810.2.1, Solyc01g104210.2.1
	Sly_MIRN3115a	SL3.0ch04	55412375	G	A	Hetero	52								Solyc01g081010.3.1, Solyc03g116810.3.1, Solyc05g054800.2.1, Solyc06g005940.3.1, Solyc07g064440.3.1, Solyc09g061685.1.1, Solyc11g027810.2.1, Solyc01g104210.2.1
	Sly_MIRN3115a	SL3.0ch04	55412375	G	A	Hetero	55								Solyc01g081010.3.1, Solyc03g116810.3.1, Solyc05g054800.2.1, Solyc06g005940.3.1, Solyc07g064440.3.1, Solyc09g061685.1.1, Solyc11g027810.2.1, Solyc01g104210.2.1
	Sly_MIRN3115a	SL3.0ch04	55412375	G	A	Homo	57								Solyc01g081010.3.1, Solyc03g116810.3.1, Solyc05g054800.2.1, Solyc06g005940.3.1, Solyc07g064440.3.1, Solyc09g061685.1.1, Solyc11g027810.2.1, Solyc01g104210.2.1
	Sly_MIRN3115a	SL3.0ch04	55412375	G	A	Hetero	60								Solyc01g081010.3.1, Solyc03g116810.3.1, Solyc05g054800.2.1, Solyc06g005940.3.1, Solyc07g064440.3.1, Solyc09g061685.1.1, Solyc11g027810.2.1, Solyc01g104210.2.1
	Sly_MIRN3115a	SL3.0ch04	55412375	G	A	Hetero	62								Solyc01g081010.3.1, Solyc03g116810.3.1, Solyc05g054800.2.1, Solyc06g005940.3.1, Solyc07g064440.3.1, Solyc09g061685.1.1, Solyc11g027810.2.1, Solyc01g104210.2.1
	Sly_MIRN3115a	SL3.0ch04	55412375	G	A	Hetero	72								Solyc01g081010.3.1, Solyc03g116810.3.1, Solyc05g054800.2.1, Solyc06g005940.3.1, Solyc07g064440.3.1, Solyc09g061685.1.1, Solyc11g027810.2.1, Solyc01g104210.2.1
	Sly_MIRN3115a	SL3.0ch04	55412375	G	A	Homo	73								Solyc01g081010.3.1, Solyc03g116810.3.1, Solyc05g054800.2.1, Solyc06g005940.3.1, Solyc07g064440.3.1, Solyc09g061685.1.1, Solyc11g027810.2.1, Solyc01g104210.2.1
	Sly_MIRN3115a	SL3.0ch04	55412375	G	A	Hetero	79								Solyc01g081010.3.1, Solyc03g116810.3.1, Solyc05g054800.2.1, Solyc06g005940.3.1, Solyc07g064440.3.1, Solyc09g061685.1.1, Solyc11g027810.2.1, Solyc01g104210.2.1
	Sly_MIRN3115a	SL3.0ch04	55412375	G	A	Homo	86								Solyc01g081010.3.1, Solyc03g116810.3.1, Solyc05g054800.2.1, Solyc06g005940.3.1, Solyc07g064440.3.1, Solyc09g061685.1.1, Solyc11g027810.2.1, Solyc01g104210.2.1
	Sly_MIRN3115a	SL3.0ch04	55412375	G	A	Homo	90								Solyc01g081010.3.1, Solyc03g116810.3.1, Solyc05g054800.2.1, Solyc06g005940.3.1, Solyc07g064440.3.1, Solyc09g061685.1.1, Solyc11g027810.2.1, Solyc01g104210.2.1
	Sly_MIRN3115a	SL3.0ch04	55412375	G	A	Hetero	97								Solyc01g081010.3.1, Solyc03g116810.3.1, Solyc05g054800.2.1, Solyc06g005940.3.1, Solyc07g064440.3.1, Solyc09g061685.1.1, Solyc11g027810.2.1, Solyc01g104210.2.1
	Sly_MIRN3115a	SL3.0ch04	55412375	G	A	Homo	118								Solyc01g081010.3.1, Solyc03g116810.3.1, Solyc05g054800.2.1, Solyc06g005940.3.1, Solyc07g064440.3.1, Solyc09g061685.1.1, Solyc11g027810.2.1, Solyc01g104210.2.1
	Sly_MIRN3115a	SL3.0ch04	55412375	G	A	Hetero	124								Solyc01g081010.3.1, Solyc03g116810.3.1, Solyc05g054800.2.1, Solyc06g005940.3.1, Solyc07g064440.3.1, Solyc09g061685.1.1, Solyc11g027810.2.1, Solyc01g104210.2.1
	Sly_MIRN3115a	SL3.0ch04	55412375	G	A	Homo	126								Solyc01g081010.3.1, Solyc03g116810.3.1, Solyc05g054800.2.1, Solyc06g005940.3.1, Solyc07g064440.3.1, Solyc09g061685.1.1, Solyc11g027810.2.1, Solyc01g104210.2.1
	Sly_MIRN3115a	SL3.0ch04	55412375	G	A	Hetero	127								Solyc01g081010.3.1, Solyc03g116810.3.1, Solyc05g054800.2.1, Solyc06g005940.3.1, Solyc07g064440.3.1, Solyc09g061685.1.1, Solyc11g027810.2.1, Solyc01g104210.2.1
	Sly_MIRN3115a	SL3.0ch04	55412375	G	A	Hetero	137								Solyc01g081010.3.1, Solyc03g116810.3.1, Solyc05g054800.2.1, Solyc06g005940.3.1, Solyc07g064440.3.1, Solyc09g061685.1.1, Solyc11g027810.2.1, Solyc01g104210.2.1
	Sly_MIRN3115a	SL3.0ch04	55412375	G	A	Hetero	138								Solyc01g081010.3.1, Solyc03g116810.3.1, Solyc05g054800.2.1, Solyc06g005940.3.1, Solyc07g064440.3.1, Solyc09g061685.1.1, Solyc11g027810.2.1, Solyc01g104210.2.1
	Sly_MIRN3115a	SL3.0ch04	55412375	G	A	Hetero	142								Solyc01g081010.3.1, Solyc03g116810.3.1, Solyc05g054800.2.1, Solyc06g005940.3.1, Solyc07g064440.3.1, Solyc09g061685.1.1, Solyc11g027810.2.1, Solyc01g104210.2.1
	Sly_MIRN3115a	SL3.0ch04	55412375	G	A	Hetero	143								Solyc01g081010.3.1, Solyc03g116810.3.1, Solyc05g054800.2.1, Solyc06g005940.3.1, Solyc07g064440.3.1, Solyc09g061685.1.1, Solyc11g027810.2.1, Solyc01g104210.2.1
	Sly_MIRN3115a	SL3.0ch04	55412375	G	A	Hetero	149								Solyc01g081010.3.1, Solyc03g116810.3.1, Solyc05g054800.2.1, Solyc06g005940.3.1, Solyc07g064440.3.1, Solyc09g061685.1.1, Solyc11g027810.2.1, Solyc01g104210.2.1
	Sly_MIRN3115a	SL3.0ch04	55412375	G	A	Hetero	160								Solyc01g081010.3.1, Solyc03g116810.3.1, Solyc05g054800.2.1, Solyc06g005940.3.1, Solyc07g064440.3.1, Solyc09g061685.1.1, Solyc11g027810.2.1, Solyc01g104210.2.1
	Sly_MIRN3115a	SL3.0ch04	55412381	A	C	Homo	86								Solyc01g081010.3.1, Solyc03g116810.3.1, Solyc05g054800.2.1, Solyc06g005940.3.1, Solyc07g064440.3.1, Solyc09g061685.1.1, Solyc11g027810.2.1, Solyc01g104210.2.1
	Sly_MIRN3115a	SL3.0ch04	55412394	T	A	Hetero	2								Solyc01g081010.3.1, Solyc03g116810.3.1, Solyc05g054800.2.1, Solyc06g005940.3.1, Solyc07g064440.3.1, Solyc09g061685.1.1, Solyc11g027810.2.1, Solyc01g104210.2.1
	Sly_MIRN3115a	SL3.0ch04	55412394	T	A	Hetero	40								Solyc01g081010.3.1, Solyc03g116810.3.1, Solyc05g054800.2.1, Solyc06g005940.3.1, Solyc07g064440.3.1, Solyc09g061685.1.1, Solyc11g027810.2.1, Solyc01g104210.2.1
	Sly_MIRN3115a	SL3.0ch04	55412394	T	A	Homo	44								Solyc01g081010.3.1, Solyc03g116810.3.1, Solyc05g054800.2.1, Solyc06g005940.3.1, Solyc07g064440.3.1, Solyc09g061685.1.1, Solyc11g027810.2.1, Solyc01g104210.2.1
	Sly_MIRN3115a	SL3.0ch04	55412394	T	A	Hetero	52								Solyc01g081010.3.1, Solyc03g116810.3.1, Solyc05g054800.2.1, Solyc06g005940.3.1, Solyc07g064440.3.1, Solyc09g061685.1.1, Solyc11g027810.2.1, Solyc01g104210.2.1
	Sly_MIRN3115a	SL3.0ch04	55412394	T	A	Hetero	55								Solyc01g081010.3.1, Solyc03g116810.3.1, Solyc05g054800.2.1, Solyc06g005940.3.1, Solyc07g064440.3.1, Solyc09g061685.1.1, Solyc11g027810.2.1, Solyc01g104210.2.1
	Sly_MIRN3115a	SL3.0ch04	55412394	T	A	Homo	57								Solyc01g081010.3.1, Solyc03g116810.3.1, Solyc05g054800.2.1, Solyc06g005940.3.1, Solyc07g064440.3.1, Solyc09g061685.1.1, Solyc11g027810.2.1, Solyc01g104210.2.1
	Sly_MIRN3115a	SL3.0ch04	55412394	T	A	Hetero	60								Solyc01g081010.3.1, Solyc03g116810.3.1, Solyc05g054800.2.1, Solyc06g005940.3.1, Solyc07g064440.3.1, Solyc09g061685.1.1, Solyc11g027810.2.1, Solyc01g104210.2.1
	Sly_MIRN3115a	SL3.0ch04	55412394	T	A	Hetero	62								Solyc01g081010.3.1, Solyc03g116810.3.1, Solyc05g054800.2.1, Solyc06g005940.3.1, Solyc07g064440.3.1, Solyc09g061685.1.1, Solyc11g027810.2.1, Solyc01g104210.2.1
	Sly_MIRN3115a	SL3.0ch04	55412394	T	A	Hetero	72								Solyc01g081010.3.1, Solyc03g116810.3.1, Solyc05g054800.2.1, Solyc06g005940.3.1, Solyc07g064440.3.1, Solyc09g061685.1.1, Solyc11g027810.2.1, Solyc01g104210.2.1
	Sly_MIRN3115a	SL3.0ch04	55412394	T	A	Homo	73								Solyc01g081010.3.1, Solyc03g116810.3.1, Solyc05g054800.2.1, Solyc06g005940.3.1, Solyc07g064440.3.1, Solyc09g061685.1.1, Solyc11g027810.2.1, Solyc01g104210.2.1
	Sly_MIRN3115a	SL3.0ch04	55412394	T	A	Hetero	79								Solyc01g081010.3.1, Solyc03g116810.3.1, Solyc05g054800.2.1, Solyc06g005940.3.1, Solyc07g064440.3.1, Solyc09g061685.1.1, Solyc11g027810.2.1, Solyc01g104210.2.1
	Sly_MIRN3115a	SL3.0ch04	55412394	T	A	Homo	86								Solyc01g081010.3.1, Solyc03g116810.3.1, Solyc05g054800.2.1, Solyc06g005940.3.1, Solyc07g064440.3.1, Solyc09g061685.1.1, Solyc11g027810.2.1, Solyc01g104210.2.1
	Sly_MIRN3115a	SL3.0ch04	55412394	T	A	Homo	90								Solyc01g081010.3.1, Solyc03g116810.3.1, Solyc05g054800.2.1, Solyc06g005940.3.1, Solyc07g064440.3.1, Solyc09g061685.1.1, Solyc11g027810.2.1, Solyc01g104210.2.1
	Sly_MIRN3115a	SL3.0ch04	55412394	T	A	Hetero	97								Solyc01g081010.3.1, Solyc03g116810.3.1, Solyc05g054800.2.1, Solyc06g005940.3.1, Solyc07g064440.3.1, Solyc09g061685.1.1, Solyc11g027810.2.1, Solyc01g104210.2.1
	Sly_MIRN3115a	SL3.0ch04	55412394	T	A	Homo	118								Solyc01g081010.3.1, Solyc03g116810.3.1, Solyc05g054800.2.1, Solyc06g005940.3.1, Solyc07g064440.3.1, Solyc09g061685.1.1, Solyc11g027810.2.1, Solyc01g104210.2.1
	Sly_MIRN3115a	SL3.0ch04	55412394	T	A	Hetero	124								Solyc01g081010.3.1, Solyc03g116810.3.1, Solyc05g054800.2.1, Solyc06g005940.3.1, Solyc07g064440.3.1, Solyc09g061685.1.1, Solyc11g027810.2.1, Solyc01g104210.2.1
	Sly_MIRN3115a	SL3.0ch04	55412394	T	A	Homo	126								Solyc01g081010.3.1, Solyc03g116810.3.1, Solyc05g054800.2.1, Solyc06g005940.3.1, Solyc07g064440.3.1, Solyc09g061685.1.1, Solyc11g027810.2.1, Solyc01g104210.2.1
	Sly_MIRN3115a	SL3.0ch04	55412394	T	A	Hetero	127								Solyc01g081010.3.1, Solyc03g116810.3.1, Solyc05g054800.2.1, Solyc06g005940.3.1, Solyc07g064440.3.1, Solyc09g061685.1.1, Solyc11g027810.2.1, Solyc01g104210.2.1
	Sly_MIRN3115a	SL3.0ch04	55412394	T	A	Hetero	137								Solyc01g081010.3.1, Solyc03g116810.3.1, Solyc05g054800.2.1, Solyc06g005940.3.1, Solyc07g064440.3.1, Solyc09g061685.1.1, Solyc11g027810.2.1, Solyc01g104210.2.1
	Sly_MIRN3115a	SL3.0ch04	55412394	T	A	Hetero	138								Solyc01g081010.3.1, Solyc03g116810.3.1, Solyc05g054800.2.1, Solyc06g005940.3.1, Solyc07g064440.3.1, Solyc09g061685.1.1, Solyc11g027810.2.1, Solyc01g104210.2.1
	Sly_MIRN3115a	SL3.0ch04	55412394	T	A	Hetero	142								Solyc01g081010.3.1, Solyc03g116810.3.1, Solyc05g054800.2.1, Solyc06g005940.3.1, Solyc07g064440.3.1, Solyc09g061685.1.1, Solyc11g027810.2.1, Solyc01g104210.2.1
	Sly_MIRN3115a	SL3.0ch04	55412394	T	A	Hetero	143								Solyc01g081010.3.1, Solyc03g116810.3.1, Solyc05g054800.2.1, Solyc06g005940.3.1, Solyc07g064440.3.1, Solyc09g061685.1.1, Solyc11g027810.2.1, Solyc01g104210.2.1
	Sly_MIRN3115a	SL3.0ch04	55412394	T	A	Hetero	149								Solyc01g081010.3.1, Solyc03g116810.3.1, Solyc05g054800.2.1, Solyc06g005940.3.1, Solyc07g064440.3.1, Solyc09g061685.1.1, Solyc11g027810.2.1, Solyc01g104210.2.1
	Sly_MIRN3115a	SL3.0ch04	55412394	T	A	Hetero	160								Solyc01g081010.3.1, Solyc03g116810.3.1, Solyc05g054800.2.1, Solyc06g005940.3.1, Solyc07g064440.3.1, Solyc09g061685.1.1, Solyc11g027810.2.1, Solyc01g104210.2.1
	Sly_MIRN3115a	SL3.0ch04	55412407	A	G	Hetero	2								Solyc01g081010.3.1, Solyc03g116810.3.1, Solyc05g054800.2.1, Solyc06g005940.3.1, Solyc07g064440.3.1, Solyc09g061685.1.1, Solyc11g027810.2.1, Solyc01g104210.2.1
	Sly_MIRN3115a	SL3.0ch04	55412407	A	G	Hetero	40								Solyc01g081010.3.1, Solyc03g116810.3.1, Solyc05g054800.2.1, Solyc06g005940.3.1, Solyc07g064440.3.1, Solyc09g061685.1.1, Solyc11g027810.2.1, Solyc01g104210.2.1
	Sly_MIRN3115a	SL3.0ch04	55412407	A	G	Homo	44								Solyc01g081010.3.1, Solyc03g116810.3.1, Solyc05g054800.2.1, Solyc06g005940.3.1, Solyc07g064440.3.1, Solyc09g061685.1.1, Solyc11g027810.2.1, Solyc01g104210.2.1
	Sly_MIRN3115a	SL3.0ch04	55412407	A	G	Hetero	52								Solyc01g081010.3.1, Solyc03g116810.3.1, Solyc05g054800.2.1, Solyc06g005940.3.1, Solyc07g064440.3.1, Solyc09g061685.1.1, Solyc11g027810.2.1, Solyc01g104210.2.1
	Sly_MIRN3115a	SL3.0ch04	55412407	A	G	Hetero	55								Solyc01g081010.3.1, Solyc03g116810.3.1, Solyc05g054800.2.1, Solyc06g005940.3.1, Solyc07g064440.3.1, Solyc09g061685.1.1, Solyc11g027810.2.1, Solyc01g104210.2.1
	Sly_MIRN3115a	SL3.0ch04	55412407	A	G	Homo	57								Solyc01g081010.3.1, Solyc03g116810.3.1, Solyc05g054800.2.1, Solyc06g005940.3.1, Solyc07g064440.3.1, Solyc09g061685.1.1, Solyc11g027810.2.1, Solyc01g104210.2.1
	Sly_MIRN3115a	SL3.0ch04	55412407	A	G	Hetero	60								Solyc01g081010.3.1, Solyc03g116810.3.1, Solyc05g054800.2.1, Solyc06g005940.3.1, Solyc07g064440.3.1, Solyc09g061685.1.1, Solyc11g027810.2.1, Solyc01g104210.2.1
	Sly_MIRN3115a	SL3.0ch04	55412407	A	G	Hetero	62								Solyc01g081010.3.1, Solyc03g116810.3.1, Solyc05g054800.2.1, Solyc06g005940.3.1, Solyc07g064440.3.1, Solyc09g061685.1.1, Solyc11g027810.2.1, Solyc01g104210.2.1
	Sly_MIRN3115a	SL3.0ch04	55412407	A	G	Hetero	72								Solyc01g081010.3.1, Solyc03g116810.3.1, Solyc05g054800.2.1, Solyc06g005940.3.1, Solyc07g064440.3.1, Solyc09g061685.1.1, Solyc11g027810.2.1, Solyc01g104210.2.1
	Sly_MIRN3115a	SL3.0ch04	55412407	A	G	Homo	73								Solyc01g081010.3.1, Solyc03g116810.3.1, Solyc05g054800.2.1, Solyc06g005940.3.1, Solyc07g064440.3.1, Solyc09g061685.1.1, Solyc11g027810.2.1, Solyc01g104210.2.1
	Sly_MIRN3115a	SL3.0ch04	55412407	A	G	Hetero	79								Solyc01g081010.3.1, Solyc03g116810.3.1, Solyc05g054800.2.1, Solyc06g005940.3.1, Solyc07g064440.3.1, Solyc09g061685.1.1, Solyc11g027810.2.1, Solyc01g104210.2.1
	Sly_MIRN3115a	SL3.0ch04	55412407	A	G	Homo	86								Solyc01g081010.3.1, Solyc03g116810.3.1, Solyc05g054800.2.1, Solyc06g005940.3.1, Solyc07g064440.3.1, Solyc09g061685.1.1, Solyc11g027810.2.1, Solyc01g104210.2.1
	Sly_MIRN3115a	SL3.0ch04	55412407	A	G	Homo	90								Solyc01g081010.3.1, Solyc03g116810.3.1, Solyc05g054800.2.1, Solyc06g005940.3.1, Solyc07g064440.3.1, Solyc09g061685.1.1, Solyc11g027810.2.1, Solyc01g104210.2.1
	Sly_MIRN3115a	SL3.0ch04	55412407	A	G	Hetero	97								Solyc01g081010.3.1, Solyc03g116810.3.1, Solyc05g054800.2.1, Solyc06g005940.3.1, Solyc07g064440.3.1, Solyc09g061685.1.1, Solyc11g027810.2.1, Solyc01g104210.2.1
	Sly_MIRN3115a	SL3.0ch04	55412407	A	G	Homo	118								Solyc01g081010.3.1, Solyc03g116810.3.1, Solyc05g054800.2.1, Solyc06g005940.3.1, Solyc07g064440.3.1, Solyc09g061685.1.1, Solyc11g027810.2.1, Solyc01g104210.2.1
	Sly_MIRN3115a	SL3.0ch04	55412407	A	G	Hetero	124								Solyc01g081010.3.1, Solyc03g116810.3.1, Solyc05g054800.2.1, Solyc06g005940.3.1, Solyc07g064440.3.1, Solyc09g061685.1.1, Solyc11g027810.2.1, Solyc01g104210.2.1
	Sly_MIRN3115a	SL3.0ch04	55412407	A	G	Homo	126								Solyc01g081010.3.1, Solyc03g116810.3.1, Solyc05g054800.2.1, Solyc06g005940.3.1, Solyc07g064440.3.1, Solyc09g061685.1.1, Solyc11g027810.2.1, Solyc01g104210.2.1
	Sly_MIRN3115a	SL3.0ch04	55412407	A	G	Hetero	127								Solyc01g081010.3.1, Solyc03g116810.3.1, Solyc05g054800.2.1, Solyc06g005940.3.1, Solyc07g064440.3.1, Solyc09g061685.1.1, Solyc11g027810.2.1, Solyc01g104210.2.1
	Sly_MIRN3115a	SL3.0ch04	55412407	A	G	Hetero	137								Solyc01g081010.3.1, Solyc03g116810.3.1, Solyc05g054800.2.1, Solyc06g005940.3.1, Solyc07g064440.3.1, Solyc09g061685.1.1, Solyc11g027810.2.1, Solyc01g104210.2.1
	Sly_MIRN3115a	SL3.0ch04	55412407	A	G	Hetero	138								Solyc01g081010.3.1, Solyc03g116810.3.1, Solyc05g054800.2.1, Solyc06g005940.3.1, Solyc07g064440.3.1, Solyc09g061685.1.1, Solyc11g027810.2.1, Solyc01g104210.2.1
	Sly_MIRN3115a	SL3.0ch04	55412407	A	G	Hetero	142								Solyc01g081010.3.1, Solyc03g116810.3.1, Solyc05g054800.2.1, Solyc06g005940.3.1, Solyc07g064440.3.1, Solyc09g061685.1.1, Solyc11g027810.2.1, Solyc01g104210.2.1
	Sly_MIRN3115a	SL3.0ch04	55412407	A	G	Hetero	143								Solyc01g081010.3.1, Solyc03g116810.3.1, Solyc05g054800.2.1, Solyc06g005940.3.1, Solyc07g064440.3.1, Solyc09g061685.1.1, Solyc11g027810.2.1, Solyc01g104210.2.1
	Sly_MIRN3115a	SL3.0ch04	55412407	A	G	Hetero	149								Solyc01g081010.3.1, Solyc03g116810.3.1, Solyc05g054800.2.1, Solyc06g005940.3.1, Solyc07g064440.3.1, Solyc09g061685.1.1, Solyc11g027810.2.1, Solyc01g104210.2.1
	Sly_MIRN3115a	SL3.0ch04	55412407	A	G	Hetero	160								Solyc01g081010.3.1, Solyc03g116810.3.1, Solyc05g054800.2.1, Solyc06g005940.3.1, Solyc07g064440.3.1, Solyc09g061685.1.1, Solyc11g027810.2.1, Solyc01g104210.2.1
	Sly_MIRN3115b	SL3.0ch04	2598253	G	A	Homo	86								Solyc01g104210.2.1
	Sly_MIRN3115b	SL3.0ch04	2598283	T	C	Homo	86								Solyc01g104210.2.1
	Sly_MIRN3115b	SL3.0ch04	2598284	A	G	Homo	86								Solyc01g104210.2.1
	Sly_MIRN3115b	SL3.0ch04	2598307	A	T	Homo	86								Solyc01g104210.2.1
	Sly_MIRN3115b	SL3.0ch04	2598320	C	T	Homo	86								Solyc01g104210.2.1
	Sly_MIRN3115b	SL3.0ch04	2598332	T	C	Homo	86								Solyc01g104210.2.1
	Sly_MIRN3115b	SL3.0ch04	2598344	G	A	Homo	86								Solyc01g104210.2.1
	Sly_MIRN3115b	SL3.0ch04	2598356	A	C	Homo	86								Solyc01g104210.2.1
	Sly_MIRN3115b	SL3.0ch04	2598358	G	A	Homo	86								Solyc01g104210.2.1
	Sly_MIRN3115b	SL3.0ch04	2598375	C	T	Homo	86								Solyc01g104210.2.1
	Sly_MIRN3115b	SL3.0ch04	2598493	C	T	Homo	86								Solyc01g104210.2.1
	Sly_MIRN3115c	SL3.0ch04	63110900	T	C	Hetero	33								Solyc01g104210.2.1
	Sly_MIRN3115c	SL3.0ch04	63110900	T	C	Hetero	127								Solyc01g104210.2.1
	Sly_MIRN3115d	SL3.0ch10	40247648	G	A	Hetero	124								Solyc01g104210.2.1
	Sly_MIRN3116	SL3.0ch09	67461372	G	T	Hetero	82								Solyc01g098800.3.1, Solyc07g025510.3.1, Solyc04g009560.3.1, Solyc01g049650.3.1, Solyc01g104600.3.1, Solyc02g085520.3.1, Solyc02g087170.3.1, Solyc04g009810.3.1, Solyc04g045340.3.1, Solyc04g063230.3.1, Solyc04g064810.3.1, Solyc04g081750.3.1, Solyc07g062720.2.1, Solyc11g005760.2.1, Solyc11g065740.2.1, Solyc12g099100.2.1
	Sly_MIRN3116	SL3.0ch09	67461378	T	A	Hetero	98								Solyc01g098800.3.1, Solyc07g025510.3.1, Solyc04g009560.3.1, Solyc01g049650.3.1, Solyc01g104600.3.1, Solyc02g085520.3.1, Solyc02g087170.3.1, Solyc04g009810.3.1, Solyc04g045340.3.1, Solyc04g063230.3.1, Solyc04g064810.3.1, Solyc04g081750.3.1, Solyc07g062720.2.1, Solyc11g005760.2.1, Solyc11g065740.2.1, Solyc12g099100.2.1
	Sly_MIRN3116	SL3.0ch09	67461399	G	A	Hetero	98								Solyc01g098800.3.1, Solyc07g025510.3.1, Solyc04g009560.3.1, Solyc01g049650.3.1, Solyc01g104600.3.1, Solyc02g085520.3.1, Solyc02g087170.3.1, Solyc04g009810.3.1, Solyc04g045340.3.1, Solyc04g063230.3.1, Solyc04g064810.3.1, Solyc04g081750.3.1, Solyc07g062720.2.1, Solyc11g005760.2.1, Solyc11g065740.2.1, Solyc12g099100.2.1
	Sly_MIRN3116	SL3.0ch09	67461423	C	T	Hetero	98								Solyc01g098800.3.1, Solyc07g025510.3.1, Solyc04g009560.3.1, Solyc01g049650.3.1, Solyc01g104600.3.1, Solyc02g085520.3.1, Solyc02g087170.3.1, Solyc04g009810.3.1, Solyc04g045340.3.1, Solyc04g063230.3.1, Solyc04g064810.3.1, Solyc04g081750.3.1, Solyc07g062720.2.1, Solyc11g005760.2.1, Solyc11g065740.2.1, Solyc12g099100.2.1
	Sly_MIRN3116	SL3.0ch09	67461425	G	A	Hetero	98								Solyc01g098800.3.1, Solyc07g025510.3.1, Solyc04g009560.3.1, Solyc01g049650.3.1, Solyc01g104600.3.1, Solyc02g085520.3.1, Solyc02g087170.3.1, Solyc04g009810.3.1, Solyc04g045340.3.1, Solyc04g063230.3.1, Solyc04g064810.3.1, Solyc04g081750.3.1, Solyc07g062720.2.1, Solyc11g005760.2.1, Solyc11g065740.2.1, Solyc12g099100.2.1
	Sly_MIRN3116	SL3.0ch09	67461430	C	T	Hetero	98								Solyc01g098800.3.1, Solyc07g025510.3.1, Solyc04g009560.3.1, Solyc01g049650.3.1, Solyc01g104600.3.1, Solyc02g085520.3.1, Solyc02g087170.3.1, Solyc04g009810.3.1, Solyc04g045340.3.1, Solyc04g063230.3.1, Solyc04g064810.3.1, Solyc04g081750.3.1, Solyc07g062720.2.1, Solyc11g005760.2.1, Solyc11g065740.2.1, Solyc12g099100.2.1
	Sly_MIRN3116	SL3.0ch09	67461436	A	T	Hetero	82								Solyc01g098800.3.1, Solyc07g025510.3.1, Solyc04g009560.3.1, Solyc01g049650.3.1, Solyc01g104600.3.1, Solyc02g085520.3.1, Solyc02g087170.3.1, Solyc04g009810.3.1, Solyc04g045340.3.1, Solyc04g063230.3.1, Solyc04g064810.3.1, Solyc04g081750.3.1, Solyc07g062720.2.1, Solyc11g005760.2.1, Solyc11g065740.2.1, Solyc12g099100.2.1
	Sly_MIRN3116	SL3.0ch09	67461436	A	T	Hetero	98								Solyc01g098800.3.1, Solyc07g025510.3.1, Solyc04g009560.3.1, Solyc01g049650.3.1, Solyc01g104600.3.1, Solyc02g085520.3.1, Solyc02g087170.3.1, Solyc04g009810.3.1, Solyc04g045340.3.1, Solyc04g063230.3.1, Solyc04g064810.3.1, Solyc04g081750.3.1, Solyc07g062720.2.1, Solyc11g005760.2.1, Solyc11g065740.2.1, Solyc12g099100.2.1
	Sly_MIRN3116	SL3.0ch09	67461437	T	A	Hetero	82								Solyc01g098800.3.1, Solyc07g025510.3.1, Solyc04g009560.3.1, Solyc01g049650.3.1, Solyc01g104600.3.1, Solyc02g085520.3.1, Solyc02g087170.3.1, Solyc04g009810.3.1, Solyc04g045340.3.1, Solyc04g063230.3.1, Solyc04g064810.3.1, Solyc04g081750.3.1, Solyc07g062720.2.1, Solyc11g005760.2.1, Solyc11g065740.2.1, Solyc12g099100.2.1
	Sly_MIRN3116	SL3.0ch09	67461437	T	A	Hetero	98								Solyc01g098800.3.1, Solyc07g025510.3.1, Solyc04g009560.3.1, Solyc01g049650.3.1, Solyc01g104600.3.1, Solyc02g085520.3.1, Solyc02g087170.3.1, Solyc04g009810.3.1, Solyc04g045340.3.1, Solyc04g063230.3.1, Solyc04g064810.3.1, Solyc04g081750.3.1, Solyc07g062720.2.1, Solyc11g005760.2.1, Solyc11g065740.2.1, Solyc12g099100.2.1
	Sly_MIRN3122	SL3.0ch04	12529021	T	C	Hetero	42								Solyc11g066500.2.1, Solyc03g113190.1.1, Solyc02g062970.3.1, Solyc05g006830.3.1, Solyc06g065680.3.1, Solyc12g009380.2.1, Solyc01g087680.3.1, Solyc01g112260.3.1, Solyc02g090120.1.1, Solyc04g074145.1.1, Solyc06g074670.3.1, Solyc01g009300.3.1, Solyc01g049690.3.1, Solyc01g095620.3.1, Solyc01g095930.3.1, Solyc01g097000.3.1, Solyc01g099860.3.1, Solyc02g021240.3.1, Solyc02g067530.3.1, Solyc02g087620.3.1,…
	Sly_MIRN3122	SL3.0ch04	12529084	T	C	Hetero	1	Solyc04g039840.1	CDS	NONSYNONYMOUS	V/A	20	1	TOLERATED	Solyc11g066500.2.1, Solyc03g113190.1.1, Solyc02g062970.3.1, Solyc05g006830.3.1, Solyc06g065680.3.1, Solyc12g009380.2.1, Solyc01g087680.3.1, Solyc01g112260.3.1, Solyc02g090120.1.1, Solyc04g074145.1.1, Solyc06g074670.3.1, Solyc01g009300.3.1, Solyc01g049690.3.1, Solyc01g095620.3.1, Solyc01g095930.3.1, Solyc01g097000.3.1, Solyc01g099860.3.1, Solyc02g021240.3.1, Solyc02g067530.3.1, Solyc02g087620.3.1,…
	Sly_MIRN3122	SL3.0ch04	12529084	T	C	Hetero	21	Solyc04g039840.1	CDS	NONSYNONYMOUS	V/A	20	1	TOLERATED	Solyc11g066500.2.1, Solyc03g113190.1.1, Solyc02g062970.3.1, Solyc05g006830.3.1, Solyc06g065680.3.1, Solyc12g009380.2.1, Solyc01g087680.3.1, Solyc01g112260.3.1, Solyc02g090120.1.1, Solyc04g074145.1.1, Solyc06g074670.3.1, Solyc01g009300.3.1, Solyc01g049690.3.1, Solyc01g095620.3.1, Solyc01g095930.3.1, Solyc01g097000.3.1, Solyc01g099860.3.1, Solyc02g021240.3.1, Solyc02g067530.3.1, Solyc02g087620.3.1,…
	Sly_MIRN3122	SL3.0ch04	12529084	T	C	Homo	25	Solyc04g039840.1	CDS	NONSYNONYMOUS	V/A	20	1	TOLERATED	Solyc11g066500.2.1, Solyc03g113190.1.1, Solyc02g062970.3.1, Solyc05g006830.3.1, Solyc06g065680.3.1, Solyc12g009380.2.1, Solyc01g087680.3.1, Solyc01g112260.3.1, Solyc02g090120.1.1, Solyc04g074145.1.1, Solyc06g074670.3.1, Solyc01g009300.3.1, Solyc01g049690.3.1, Solyc01g095620.3.1, Solyc01g095930.3.1, Solyc01g097000.3.1, Solyc01g099860.3.1, Solyc02g021240.3.1, Solyc02g067530.3.1, Solyc02g087620.3.1,…
	Sly_MIRN3122	SL3.0ch04	12529084	T	C	Hetero	40	Solyc04g039840.1	CDS	NONSYNONYMOUS	V/A	20	1	TOLERATED	Solyc11g066500.2.1, Solyc03g113190.1.1, Solyc02g062970.3.1, Solyc05g006830.3.1, Solyc06g065680.3.1, Solyc12g009380.2.1, Solyc01g087680.3.1, Solyc01g112260.3.1, Solyc02g090120.1.1, Solyc04g074145.1.1, Solyc06g074670.3.1, Solyc01g009300.3.1, Solyc01g049690.3.1, Solyc01g095620.3.1, Solyc01g095930.3.1, Solyc01g097000.3.1, Solyc01g099860.3.1, Solyc02g021240.3.1, Solyc02g067530.3.1, Solyc02g087620.3.1,…
	Sly_MIRN3122	SL3.0ch04	12529084	T	C	Hetero	47	Solyc04g039840.1	CDS	NONSYNONYMOUS	V/A	20	1	TOLERATED	Solyc11g066500.2.1, Solyc03g113190.1.1, Solyc02g062970.3.1, Solyc05g006830.3.1, Solyc06g065680.3.1, Solyc12g009380.2.1, Solyc01g087680.3.1, Solyc01g112260.3.1, Solyc02g090120.1.1, Solyc04g074145.1.1, Solyc06g074670.3.1, Solyc01g009300.3.1, Solyc01g049690.3.1, Solyc01g095620.3.1, Solyc01g095930.3.1, Solyc01g097000.3.1, Solyc01g099860.3.1, Solyc02g021240.3.1, Solyc02g067530.3.1, Solyc02g087620.3.1,…
	Sly_MIRN3122	SL3.0ch04	12529084	T	C	Hetero	48	Solyc04g039840.1	CDS	NONSYNONYMOUS	V/A	20	1	TOLERATED	Solyc11g066500.2.1, Solyc03g113190.1.1, Solyc02g062970.3.1, Solyc05g006830.3.1, Solyc06g065680.3.1, Solyc12g009380.2.1, Solyc01g087680.3.1, Solyc01g112260.3.1, Solyc02g090120.1.1, Solyc04g074145.1.1, Solyc06g074670.3.1, Solyc01g009300.3.1, Solyc01g049690.3.1, Solyc01g095620.3.1, Solyc01g095930.3.1, Solyc01g097000.3.1, Solyc01g099860.3.1, Solyc02g021240.3.1, Solyc02g067530.3.1, Solyc02g087620.3.1,…
	Sly_MIRN3122	SL3.0ch04	12529084	T	C	Hetero	52	Solyc04g039840.1	CDS	NONSYNONYMOUS	V/A	20	1	TOLERATED	Solyc11g066500.2.1, Solyc03g113190.1.1, Solyc02g062970.3.1, Solyc05g006830.3.1, Solyc06g065680.3.1, Solyc12g009380.2.1, Solyc01g087680.3.1, Solyc01g112260.3.1, Solyc02g090120.1.1, Solyc04g074145.1.1, Solyc06g074670.3.1, Solyc01g009300.3.1, Solyc01g049690.3.1, Solyc01g095620.3.1, Solyc01g095930.3.1, Solyc01g097000.3.1, Solyc01g099860.3.1, Solyc02g021240.3.1, Solyc02g067530.3.1, Solyc02g087620.3.1,…
	Sly_MIRN3122	SL3.0ch04	12529084	T	C	Hetero	55	Solyc04g039840.1	CDS	NONSYNONYMOUS	V/A	20	1	TOLERATED	Solyc11g066500.2.1, Solyc03g113190.1.1, Solyc02g062970.3.1, Solyc05g006830.3.1, Solyc06g065680.3.1, Solyc12g009380.2.1, Solyc01g087680.3.1, Solyc01g112260.3.1, Solyc02g090120.1.1, Solyc04g074145.1.1, Solyc06g074670.3.1, Solyc01g009300.3.1, Solyc01g049690.3.1, Solyc01g095620.3.1, Solyc01g095930.3.1, Solyc01g097000.3.1, Solyc01g099860.3.1, Solyc02g021240.3.1, Solyc02g067530.3.1, Solyc02g087620.3.1,…
	Sly_MIRN3122	SL3.0ch04	12529084	T	C	Hetero	57	Solyc04g039840.1	CDS	NONSYNONYMOUS	V/A	20	1	TOLERATED	Solyc11g066500.2.1, Solyc03g113190.1.1, Solyc02g062970.3.1, Solyc05g006830.3.1, Solyc06g065680.3.1, Solyc12g009380.2.1, Solyc01g087680.3.1, Solyc01g112260.3.1, Solyc02g090120.1.1, Solyc04g074145.1.1, Solyc06g074670.3.1, Solyc01g009300.3.1, Solyc01g049690.3.1, Solyc01g095620.3.1, Solyc01g095930.3.1, Solyc01g097000.3.1, Solyc01g099860.3.1, Solyc02g021240.3.1, Solyc02g067530.3.1, Solyc02g087620.3.1,…
	Sly_MIRN3122	SL3.0ch04	12529084	T	C	Hetero	65	Solyc04g039840.1	CDS	NONSYNONYMOUS	V/A	20	1	TOLERATED	Solyc11g066500.2.1, Solyc03g113190.1.1, Solyc02g062970.3.1, Solyc05g006830.3.1, Solyc06g065680.3.1, Solyc12g009380.2.1, Solyc01g087680.3.1, Solyc01g112260.3.1, Solyc02g090120.1.1, Solyc04g074145.1.1, Solyc06g074670.3.1, Solyc01g009300.3.1, Solyc01g049690.3.1, Solyc01g095620.3.1, Solyc01g095930.3.1, Solyc01g097000.3.1, Solyc01g099860.3.1, Solyc02g021240.3.1, Solyc02g067530.3.1, Solyc02g087620.3.1,…
	Sly_MIRN3122	SL3.0ch04	12529084	T	C	Hetero	81	Solyc04g039840.1	CDS	NONSYNONYMOUS	V/A	20	1	TOLERATED	Solyc11g066500.2.1, Solyc03g113190.1.1, Solyc02g062970.3.1, Solyc05g006830.3.1, Solyc06g065680.3.1, Solyc12g009380.2.1, Solyc01g087680.3.1, Solyc01g112260.3.1, Solyc02g090120.1.1, Solyc04g074145.1.1, Solyc06g074670.3.1, Solyc01g009300.3.1, Solyc01g049690.3.1, Solyc01g095620.3.1, Solyc01g095930.3.1, Solyc01g097000.3.1, Solyc01g099860.3.1, Solyc02g021240.3.1, Solyc02g067530.3.1, Solyc02g087620.3.1,…
	Sly_MIRN3122	SL3.0ch04	12529084	T	C	Hetero	82	Solyc04g039840.1	CDS	NONSYNONYMOUS	V/A	20	1	TOLERATED	Solyc11g066500.2.1, Solyc03g113190.1.1, Solyc02g062970.3.1, Solyc05g006830.3.1, Solyc06g065680.3.1, Solyc12g009380.2.1, Solyc01g087680.3.1, Solyc01g112260.3.1, Solyc02g090120.1.1, Solyc04g074145.1.1, Solyc06g074670.3.1, Solyc01g009300.3.1, Solyc01g049690.3.1, Solyc01g095620.3.1, Solyc01g095930.3.1, Solyc01g097000.3.1, Solyc01g099860.3.1, Solyc02g021240.3.1, Solyc02g067530.3.1, Solyc02g087620.3.1,…
	Sly_MIRN3122	SL3.0ch04	12529084	T	C	Homo	86	Solyc04g039840.1	CDS	NONSYNONYMOUS	V/A	20	1	TOLERATED	Solyc11g066500.2.1, Solyc03g113190.1.1, Solyc02g062970.3.1, Solyc05g006830.3.1, Solyc06g065680.3.1, Solyc12g009380.2.1, Solyc01g087680.3.1, Solyc01g112260.3.1, Solyc02g090120.1.1, Solyc04g074145.1.1, Solyc06g074670.3.1, Solyc01g009300.3.1, Solyc01g049690.3.1, Solyc01g095620.3.1, Solyc01g095930.3.1, Solyc01g097000.3.1, Solyc01g099860.3.1, Solyc02g021240.3.1, Solyc02g067530.3.1, Solyc02g087620.3.1,…
	Sly_MIRN3122	SL3.0ch04	12529084	T	C	Hetero	87	Solyc04g039840.1	CDS	NONSYNONYMOUS	V/A	20	1	TOLERATED	Solyc11g066500.2.1, Solyc03g113190.1.1, Solyc02g062970.3.1, Solyc05g006830.3.1, Solyc06g065680.3.1, Solyc12g009380.2.1, Solyc01g087680.3.1, Solyc01g112260.3.1, Solyc02g090120.1.1, Solyc04g074145.1.1, Solyc06g074670.3.1, Solyc01g009300.3.1, Solyc01g049690.3.1, Solyc01g095620.3.1, Solyc01g095930.3.1, Solyc01g097000.3.1, Solyc01g099860.3.1, Solyc02g021240.3.1, Solyc02g067530.3.1, Solyc02g087620.3.1,…
	Sly_MIRN3122	SL3.0ch04	12529084	T	C	Hetero	90	Solyc04g039840.1	CDS	NONSYNONYMOUS	V/A	20	1	TOLERATED	Solyc11g066500.2.1, Solyc03g113190.1.1, Solyc02g062970.3.1, Solyc05g006830.3.1, Solyc06g065680.3.1, Solyc12g009380.2.1, Solyc01g087680.3.1, Solyc01g112260.3.1, Solyc02g090120.1.1, Solyc04g074145.1.1, Solyc06g074670.3.1, Solyc01g009300.3.1, Solyc01g049690.3.1, Solyc01g095620.3.1, Solyc01g095930.3.1, Solyc01g097000.3.1, Solyc01g099860.3.1, Solyc02g021240.3.1, Solyc02g067530.3.1, Solyc02g087620.3.1,…
	Sly_MIRN3122	SL3.0ch04	12529084	T	C	Hetero	94	Solyc04g039840.1	CDS	NONSYNONYMOUS	V/A	20	1	TOLERATED	Solyc11g066500.2.1, Solyc03g113190.1.1, Solyc02g062970.3.1, Solyc05g006830.3.1, Solyc06g065680.3.1, Solyc12g009380.2.1, Solyc01g087680.3.1, Solyc01g112260.3.1, Solyc02g090120.1.1, Solyc04g074145.1.1, Solyc06g074670.3.1, Solyc01g009300.3.1, Solyc01g049690.3.1, Solyc01g095620.3.1, Solyc01g095930.3.1, Solyc01g097000.3.1, Solyc01g099860.3.1, Solyc02g021240.3.1, Solyc02g067530.3.1, Solyc02g087620.3.1,…
	Sly_MIRN3122	SL3.0ch04	12529084	T	C	Hetero	95	Solyc04g039840.1	CDS	NONSYNONYMOUS	V/A	20	1	TOLERATED	Solyc11g066500.2.1, Solyc03g113190.1.1, Solyc02g062970.3.1, Solyc05g006830.3.1, Solyc06g065680.3.1, Solyc12g009380.2.1, Solyc01g087680.3.1, Solyc01g112260.3.1, Solyc02g090120.1.1, Solyc04g074145.1.1, Solyc06g074670.3.1, Solyc01g009300.3.1, Solyc01g049690.3.1, Solyc01g095620.3.1, Solyc01g095930.3.1, Solyc01g097000.3.1, Solyc01g099860.3.1, Solyc02g021240.3.1, Solyc02g067530.3.1, Solyc02g087620.3.1,…
	Sly_MIRN3122	SL3.0ch04	12529084	T	C	Hetero	97	Solyc04g039840.1	CDS	NONSYNONYMOUS	V/A	20	1	TOLERATED	Solyc11g066500.2.1, Solyc03g113190.1.1, Solyc02g062970.3.1, Solyc05g006830.3.1, Solyc06g065680.3.1, Solyc12g009380.2.1, Solyc01g087680.3.1, Solyc01g112260.3.1, Solyc02g090120.1.1, Solyc04g074145.1.1, Solyc06g074670.3.1, Solyc01g009300.3.1, Solyc01g049690.3.1, Solyc01g095620.3.1, Solyc01g095930.3.1, Solyc01g097000.3.1, Solyc01g099860.3.1, Solyc02g021240.3.1, Solyc02g067530.3.1, Solyc02g087620.3.1,…
	Sly_MIRN3122	SL3.0ch04	12529084	T	C	Hetero	98	Solyc04g039840.1	CDS	NONSYNONYMOUS	V/A	20	1	TOLERATED	Solyc11g066500.2.1, Solyc03g113190.1.1, Solyc02g062970.3.1, Solyc05g006830.3.1, Solyc06g065680.3.1, Solyc12g009380.2.1, Solyc01g087680.3.1, Solyc01g112260.3.1, Solyc02g090120.1.1, Solyc04g074145.1.1, Solyc06g074670.3.1, Solyc01g009300.3.1, Solyc01g049690.3.1, Solyc01g095620.3.1, Solyc01g095930.3.1, Solyc01g097000.3.1, Solyc01g099860.3.1, Solyc02g021240.3.1, Solyc02g067530.3.1, Solyc02g087620.3.1,…
	Sly_MIRN3122	SL3.0ch04	12529084	T	C	Hetero	126	Solyc04g039840.1	CDS	NONSYNONYMOUS	V/A	20	1	TOLERATED	Solyc11g066500.2.1, Solyc03g113190.1.1, Solyc02g062970.3.1, Solyc05g006830.3.1, Solyc06g065680.3.1, Solyc12g009380.2.1, Solyc01g087680.3.1, Solyc01g112260.3.1, Solyc02g090120.1.1, Solyc04g074145.1.1, Solyc06g074670.3.1, Solyc01g009300.3.1, Solyc01g049690.3.1, Solyc01g095620.3.1, Solyc01g095930.3.1, Solyc01g097000.3.1, Solyc01g099860.3.1, Solyc02g021240.3.1, Solyc02g067530.3.1, Solyc02g087620.3.1,…
	Sly_MIRN3122	SL3.0ch04	12529084	T	C	Hetero	127	Solyc04g039840.1	CDS	NONSYNONYMOUS	V/A	20	1	TOLERATED	Solyc11g066500.2.1, Solyc03g113190.1.1, Solyc02g062970.3.1, Solyc05g006830.3.1, Solyc06g065680.3.1, Solyc12g009380.2.1, Solyc01g087680.3.1, Solyc01g112260.3.1, Solyc02g090120.1.1, Solyc04g074145.1.1, Solyc06g074670.3.1, Solyc01g009300.3.1, Solyc01g049690.3.1, Solyc01g095620.3.1, Solyc01g095930.3.1, Solyc01g097000.3.1, Solyc01g099860.3.1, Solyc02g021240.3.1, Solyc02g067530.3.1, Solyc02g087620.3.1,…
[truncated: 508 more rows]
