# Supplementary material for: Augmenting tomato functional genomics with a genome-wide induced genetic variation resource
Source: Front Plant Sci. 2024 Jan 24;14:1290937. doi: 10.3389/fpls.2023.1290937 (PMC10848261; doi:10.3389/fpls.2023.1290937)
Supplement: Supplementary file 11 [file Table_10.xlsx]

## Sheet: Sheet2
Table S10. List of deleteriously predicted gene id's in whole mutant population
Gene Id	Mutation type	Amino acid change	Amino acid position	SIFT Score	SIFT Prediction
Solyc00g005040.3	NONSYNONYMOUS	Y/H	23	0	DELETERIOUS
Solyc00g005060.1	NONSYNONYMOUS	S/A	54	0	DELETERIOUS (*WARNING! Low confidence)
Solyc00g005060.1	NONSYNONYMOUS	V/G	48	0	DELETERIOUS (*WARNING! Low confidence)
Solyc00g005060.1	NONSYNONYMOUS	W/G	52	0	DELETERIOUS (*WARNING! Low confidence)
Solyc00g005060.1	NONSYNONYMOUS	V/M	34	0	DELETERIOUS (*WARNING! Low confidence)
Solyc00g005060.1	NONSYNONYMOUS	V/G	34	0	DELETERIOUS (*WARNING! Low confidence)
Solyc00g005060.1	NONSYNONYMOUS	V/M	34	0	DELETERIOUS (*WARNING! Low confidence)
Solyc00g005060.1	NONSYNONYMOUS	A/V	87	0	DELETERIOUS (*WARNING! Low confidence)
Solyc00g005060.1	NONSYNONYMOUS	S/A	59	0	DELETERIOUS (*WARNING! Low confidence)
Solyc00g005060.1	NONSYNONYMOUS	V/M	34	0	DELETERIOUS (*WARNING! Low confidence)
Solyc00g005060.1	NONSYNONYMOUS	W/G	52	0	DELETERIOUS (*WARNING! Low confidence)
Solyc00g005060.1	NONSYNONYMOUS	M/V	45	0	DELETERIOUS (*WARNING! Low confidence)
Solyc00g005060.1	NONSYNONYMOUS	M/V	46	0	DELETERIOUS (*WARNING! Low confidence)
Solyc00g005060.1	NONSYNONYMOUS	M/R	45	0	DELETERIOUS (*WARNING! Low confidence)
Solyc00g005060.1	NONSYNONYMOUS	N/T	41	0	DELETERIOUS (*WARNING! Low confidence)
Solyc00g005060.1	NONSYNONYMOUS	V/G	34	0	DELETERIOUS (*WARNING! Low confidence)
Solyc00g005060.1	NONSYNONYMOUS	W/G	52	0	DELETERIOUS (*WARNING! Low confidence)
Solyc00g005060.1	NONSYNONYMOUS	V/G	48	0	DELETERIOUS (*WARNING! Low confidence)
Solyc00g005060.1	NONSYNONYMOUS	M/R	46	0	DELETERIOUS (*WARNING! Low confidence)
Solyc00g005060.1	NONSYNONYMOUS	S/A	54	0	DELETERIOUS (*WARNING! Low confidence)
Solyc00g005060.1	NONSYNONYMOUS	W/G	52	0	DELETERIOUS (*WARNING! Low confidence)
Solyc00g005060.1	NONSYNONYMOUS	L/R	62	0	DELETERIOUS (*WARNING! Low confidence)
Solyc00g005060.1	NONSYNONYMOUS	S/P	55	0	DELETERIOUS (*WARNING! Low confidence)
Solyc00g005060.1	NONSYNONYMOUS	V/M	34	0	DELETERIOUS (*WARNING! Low confidence)
Solyc00g005060.1	NONSYNONYMOUS	V/M	34	0	DELETERIOUS (*WARNING! Low confidence)
Solyc00g005084.1	NONSYNONYMOUS	F/S	6	0	DELETERIOUS (*WARNING! Low confidence)
Solyc00g005092.1	NONSYNONYMOUS	K/T	5	0	DELETERIOUS (*WARNING! Low confidence)
Solyc00g005092.1	NONSYNONYMOUS	Q/L	8	0	DELETERIOUS (*WARNING! Low confidence)
Solyc00g005092.1	NONSYNONYMOUS	K/T	5	0	DELETERIOUS (*WARNING! Low confidence)
Solyc00g005092.1	NONSYNONYMOUS	Q/L	8	0	DELETERIOUS (*WARNING! Low confidence)
Solyc00g005092.1	NONSYNONYMOUS	K/T	5	0	DELETERIOUS (*WARNING! Low confidence)
Solyc00g005092.1	NONSYNONYMOUS	Q/L	8	0	DELETERIOUS (*WARNING! Low confidence)
Solyc00g005092.1	NONSYNONYMOUS	K/T	5	0	DELETERIOUS (*WARNING! Low confidence)
Solyc00g005092.1	NONSYNONYMOUS	Q/L	8	0	DELETERIOUS (*WARNING! Low confidence)
Solyc00g005092.1	NONSYNONYMOUS	G/R	2	0	DELETERIOUS (*WARNING! Low confidence)
Solyc00g005092.1	NONSYNONYMOUS	K/T	5	0	DELETERIOUS (*WARNING! Low confidence)
Solyc00g005092.1	NONSYNONYMOUS	Q/L	8	0	DELETERIOUS (*WARNING! Low confidence)
Solyc00g005092.1	NONSYNONYMOUS	A/T	32	0	DELETERIOUS (*WARNING! Low confidence)
Solyc00g005092.1	NONSYNONYMOUS	F/L	38	0	DELETERIOUS (*WARNING! Low confidence)
Solyc00g005092.1	NONSYNONYMOUS	P/S	68	0	DELETERIOUS (*WARNING! Low confidence)
Solyc00g005092.1	NONSYNONYMOUS	G/R	2	0	DELETERIOUS (*WARNING! Low confidence)
Solyc00g005092.1	NONSYNONYMOUS	K/T	5	0	DELETERIOUS (*WARNING! Low confidence)
Solyc00g005092.1	NONSYNONYMOUS	Q/L	8	0	DELETERIOUS (*WARNING! Low confidence)
Solyc00g005092.1	NONSYNONYMOUS	C/Y	19	0	DELETERIOUS (*WARNING! Low confidence)
Solyc00g005092.1	NONSYNONYMOUS	G/R	2	0	DELETERIOUS (*WARNING! Low confidence)
Solyc00g005092.1	NONSYNONYMOUS	K/T	5	0	DELETERIOUS (*WARNING! Low confidence)
Solyc00g005092.1	NONSYNONYMOUS	Q/L	8	0	DELETERIOUS (*WARNING! Low confidence)
Solyc00g005092.1	NONSYNONYMOUS	K/T	5	0	DELETERIOUS (*WARNING! Low confidence)
Solyc00g005092.1	NONSYNONYMOUS	Q/L	8	0	DELETERIOUS (*WARNING! Low confidence)
Solyc00g005092.1	NONSYNONYMOUS	Q/L	8	0	DELETERIOUS (*WARNING! Low confidence)
Solyc00g005092.1	NONSYNONYMOUS	K/T	5	0	DELETERIOUS (*WARNING! Low confidence)
Solyc00g005092.1	NONSYNONYMOUS	Q/L	8	0	DELETERIOUS (*WARNING! Low confidence)
Solyc00g005092.1	NONSYNONYMOUS	G/R	2	0	DELETERIOUS (*WARNING! Low confidence)
Solyc00g005092.1	NONSYNONYMOUS	K/T	5	0	DELETERIOUS (*WARNING! Low confidence)
Solyc00g005092.1	NONSYNONYMOUS	Q/L	8	0	DELETERIOUS (*WARNING! Low confidence)
Solyc00g005092.1	NONSYNONYMOUS	G/R	2	0	DELETERIOUS (*WARNING! Low confidence)
Solyc00g005092.1	NONSYNONYMOUS	K/T	5	0	DELETERIOUS (*WARNING! Low confidence)
Solyc00g005092.1	NONSYNONYMOUS	Q/L	8	0	DELETERIOUS (*WARNING! Low confidence)
Solyc00g005092.1	NONSYNONYMOUS	K/T	5	0	DELETERIOUS (*WARNING! Low confidence)
Solyc00g005092.1	NONSYNONYMOUS	Q/L	8	0	DELETERIOUS (*WARNING! Low confidence)
Solyc00g005094.1	NONSYNONYMOUS	L/P	28	0.04	DELETERIOUS (*WARNING! Low confidence)
Solyc00g005280.1	NONSYNONYMOUS	H/Q	82	0	DELETERIOUS (*WARNING! Low confidence)
Solyc00g005280.1	NONSYNONYMOUS	R/S	85	0	DELETERIOUS (*WARNING! Low confidence)
Solyc00g005280.1	NONSYNONYMOUS	Q/P	95	0	DELETERIOUS (*WARNING! Low confidence)
Solyc00g005280.1	NONSYNONYMOUS	T/M	100	0	DELETERIOUS (*WARNING! Low confidence)
Solyc00g005280.1	NONSYNONYMOUS	R/H	124	0	DELETERIOUS (*WARNING! Low confidence)
Solyc00g005280.1	NONSYNONYMOUS	R/W	68	0	DELETERIOUS (*WARNING! Low confidence)
Solyc00g005280.1	NONSYNONYMOUS	R/L	68	0	DELETERIOUS (*WARNING! Low confidence)
Solyc00g005280.1	NONSYNONYMOUS	H/Q	82	0	DELETERIOUS (*WARNING! Low confidence)
Solyc00g005280.1	NONSYNONYMOUS	R/S	85	0	DELETERIOUS (*WARNING! Low confidence)
Solyc00g005280.1	NONSYNONYMOUS	Q/P	95	0	DELETERIOUS (*WARNING! Low confidence)
Solyc00g005280.1	NONSYNONYMOUS	T/M	100	0	DELETERIOUS (*WARNING! Low confidence)
Solyc00g005280.1	NONSYNONYMOUS	R/H	124	0	DELETERIOUS (*WARNING! Low confidence)
Solyc00g005280.1	NONSYNONYMOUS	R/W	68	0	DELETERIOUS (*WARNING! Low confidence)
Solyc00g005280.1	NONSYNONYMOUS	R/L	68	0	DELETERIOUS (*WARNING! Low confidence)
Solyc00g005280.1	NONSYNONYMOUS	R/W	68	0	DELETERIOUS (*WARNING! Low confidence)
Solyc00g005280.1	NONSYNONYMOUS	R/L	68	0	DELETERIOUS (*WARNING! Low confidence)
Solyc00g005280.1	NONSYNONYMOUS	Y/C	74	0	DELETERIOUS (*WARNING! Low confidence)
Solyc00g005280.1	NONSYNONYMOUS	H/Q	82	0	DELETERIOUS (*WARNING! Low confidence)
Solyc00g005280.1	NONSYNONYMOUS	R/S	85	0	DELETERIOUS (*WARNING! Low confidence)
Solyc00g005280.1	NONSYNONYMOUS	Q/P	95	0	DELETERIOUS (*WARNING! Low confidence)
Solyc00g005280.1	NONSYNONYMOUS	T/M	100	0	DELETERIOUS (*WARNING! Low confidence)
Solyc00g005280.1	NONSYNONYMOUS	H/Q	82	0	DELETERIOUS (*WARNING! Low confidence)
Solyc00g005280.1	NONSYNONYMOUS	R/S	85	0	DELETERIOUS (*WARNING! Low confidence)
Solyc00g005280.1	NONSYNONYMOUS	Q/P	95	0	DELETERIOUS (*WARNING! Low confidence)
Solyc00g005280.1	NONSYNONYMOUS	H/Q	82	0	DELETERIOUS (*WARNING! Low confidence)
Solyc00g005280.1	NONSYNONYMOUS	R/S	85	0	DELETERIOUS (*WARNING! Low confidence)
Solyc00g005280.1	NONSYNONYMOUS	Q/P	95	0	DELETERIOUS (*WARNING! Low confidence)
Solyc00g005280.1	NONSYNONYMOUS	T/M	100	0	DELETERIOUS (*WARNING! Low confidence)
Solyc00g005280.1	NONSYNONYMOUS	R/L	124	0	DELETERIOUS (*WARNING! Low confidence)
Solyc00g005280.1	NONSYNONYMOUS	R/W	68	0	DELETERIOUS (*WARNING! Low confidence)
Solyc00g005280.1	NONSYNONYMOUS	R/L	68	0	DELETERIOUS (*WARNING! Low confidence)
Solyc00g005280.1	NONSYNONYMOUS	Y/C	74	0	DELETERIOUS (*WARNING! Low confidence)
Solyc00g005280.1	NONSYNONYMOUS	H/Q	82	0	DELETERIOUS (*WARNING! Low confidence)
Solyc00g005280.1	NONSYNONYMOUS	R/S	85	0	DELETERIOUS (*WARNING! Low confidence)
Solyc00g005280.1	NONSYNONYMOUS	Q/P	95	0	DELETERIOUS (*WARNING! Low confidence)
Solyc00g005280.1	NONSYNONYMOUS	T/M	100	0	DELETERIOUS (*WARNING! Low confidence)
Solyc00g005280.1	NONSYNONYMOUS	H/Q	82	0	DELETERIOUS (*WARNING! Low confidence)
Solyc00g005280.1	NONSYNONYMOUS	R/S	85	0	DELETERIOUS (*WARNING! Low confidence)
Solyc00g005280.1	NONSYNONYMOUS	Q/P	95	0	DELETERIOUS (*WARNING! Low confidence)
Solyc00g005280.1	NONSYNONYMOUS	T/M	100	0	DELETERIOUS (*WARNING! Low confidence)
Solyc00g005280.1	NONSYNONYMOUS	R/H	124	0	DELETERIOUS (*WARNING! Low confidence)
Solyc00g005280.1	NONSYNONYMOUS	H/Q	82	0	DELETERIOUS (*WARNING! Low confidence)
Solyc00g005280.1	NONSYNONYMOUS	R/S	85	0	DELETERIOUS (*WARNING! Low confidence)
Solyc00g005280.1	NONSYNONYMOUS	Q/P	95	0	DELETERIOUS (*WARNING! Low confidence)
Solyc00g005280.1	NONSYNONYMOUS	T/M	100	0	DELETERIOUS (*WARNING! Low confidence)
Solyc00g005280.1	NONSYNONYMOUS	R/H	124	0	DELETERIOUS (*WARNING! Low confidence)
Solyc00g005280.1	NONSYNONYMOUS	R/W	68	0	DELETERIOUS (*WARNING! Low confidence)
Solyc00g005280.1	NONSYNONYMOUS	R/L	68	0	DELETERIOUS (*WARNING! Low confidence)
Solyc00g005280.1	NONSYNONYMOUS	Y/C	74	0	DELETERIOUS (*WARNING! Low confidence)
Solyc00g005280.1	NONSYNONYMOUS	R/W	68	0	DELETERIOUS (*WARNING! Low confidence)
Solyc00g005280.1	NONSYNONYMOUS	R/L	68	0	DELETERIOUS (*WARNING! Low confidence)
Solyc00g005280.1	NONSYNONYMOUS	Y/C	74	0	DELETERIOUS (*WARNING! Low confidence)
Solyc00g005280.1	NONSYNONYMOUS	H/Q	82	0	DELETERIOUS (*WARNING! Low confidence)
Solyc00g005280.1	NONSYNONYMOUS	R/S	85	0	DELETERIOUS (*WARNING! Low confidence)
Solyc00g005280.1	NONSYNONYMOUS	Q/P	95	0	DELETERIOUS (*WARNING! Low confidence)
Solyc00g005280.1	NONSYNONYMOUS	T/M	100	0	DELETERIOUS (*WARNING! Low confidence)
Solyc00g005280.1	NONSYNONYMOUS	R/H	124	0	DELETERIOUS (*WARNING! Low confidence)
Solyc00g005280.1	NONSYNONYMOUS	R/W	76	0.01	DELETERIOUS (*WARNING! Low confidence)
Solyc00g005280.1	NONSYNONYMOUS	H/Q	82	0	DELETERIOUS (*WARNING! Low confidence)
Solyc00g005280.1	NONSYNONYMOUS	R/S	85	0	DELETERIOUS (*WARNING! Low confidence)
Solyc00g005280.1	NONSYNONYMOUS	Q/P	95	0	DELETERIOUS (*WARNING! Low confidence)
Solyc00g005280.1	NONSYNONYMOUS	T/M	100	0	DELETERIOUS (*WARNING! Low confidence)
Solyc00g005280.1	NONSYNONYMOUS	R/L	124	0	DELETERIOUS (*WARNING! Low confidence)
Solyc00g005280.1	NONSYNONYMOUS	H/Q	82	0	DELETERIOUS (*WARNING! Low confidence)
Solyc00g005280.1	NONSYNONYMOUS	R/S	85	0	DELETERIOUS (*WARNING! Low confidence)
Solyc00g005280.1	NONSYNONYMOUS	Q/P	95	0	DELETERIOUS (*WARNING! Low confidence)
Solyc00g005280.1	NONSYNONYMOUS	T/M	100	0	DELETERIOUS (*WARNING! Low confidence)
Solyc00g005280.1	NONSYNONYMOUS	R/H	124	0	DELETERIOUS (*WARNING! Low confidence)
Solyc00g005280.1	NONSYNONYMOUS	H/Q	82	0	DELETERIOUS (*WARNING! Low confidence)
Solyc00g005280.1	NONSYNONYMOUS	R/S	85	0	DELETERIOUS (*WARNING! Low confidence)
Solyc00g005280.1	NONSYNONYMOUS	Q/P	95	0	DELETERIOUS (*WARNING! Low confidence)
Solyc00g005280.1	NONSYNONYMOUS	T/M	100	0	DELETERIOUS (*WARNING! Low confidence)
Solyc00g005280.1	NONSYNONYMOUS	R/H	124	0	DELETERIOUS (*WARNING! Low confidence)
Solyc00g005280.1	NONSYNONYMOUS	R/W	68	0	DELETERIOUS (*WARNING! Low confidence)
Solyc00g005280.1	NONSYNONYMOUS	R/L	68	0	DELETERIOUS (*WARNING! Low confidence)
Solyc00g005280.1	NONSYNONYMOUS	Y/C	74	0	DELETERIOUS (*WARNING! Low confidence)
Solyc00g005280.1	NONSYNONYMOUS	R/W	68	0	DELETERIOUS (*WARNING! Low confidence)
Solyc00g005280.1	NONSYNONYMOUS	R/L	68	0	DELETERIOUS (*WARNING! Low confidence)
Solyc00g005280.1	NONSYNONYMOUS	Y/C	74	0	DELETERIOUS (*WARNING! Low confidence)
Solyc00g005280.1	NONSYNONYMOUS	H/Q	82	0	DELETERIOUS (*WARNING! Low confidence)
Solyc00g005280.1	NONSYNONYMOUS	R/S	85	0	DELETERIOUS (*WARNING! Low confidence)
Solyc00g005280.1	NONSYNONYMOUS	Q/P	95	0	DELETERIOUS (*WARNING! Low confidence)
Solyc00g005280.1	NONSYNONYMOUS	T/M	100	0	DELETERIOUS (*WARNING! Low confidence)
Solyc00g005280.1	NONSYNONYMOUS	R/H	124	0	DELETERIOUS (*WARNING! Low confidence)
Solyc00g005280.1	NONSYNONYMOUS	H/Q	82	0	DELETERIOUS (*WARNING! Low confidence)
Solyc00g005280.1	NONSYNONYMOUS	R/S	85	0	DELETERIOUS (*WARNING! Low confidence)
Solyc00g005280.1	NONSYNONYMOUS	Q/P	95	0	DELETERIOUS (*WARNING! Low confidence)
Solyc00g005280.1	NONSYNONYMOUS	T/M	100	0	DELETERIOUS (*WARNING! Low confidence)
Solyc00g005280.1	NONSYNONYMOUS	R/H	124	0	DELETERIOUS (*WARNING! Low confidence)
Solyc00g005280.1	NONSYNONYMOUS	R/W	68	0	DELETERIOUS (*WARNING! Low confidence)
Solyc00g005280.1	NONSYNONYMOUS	R/L	68	0	DELETERIOUS (*WARNING! Low confidence)
Solyc00g005280.1	NONSYNONYMOUS	Y/C	74	0	DELETERIOUS (*WARNING! Low confidence)
Solyc00g005280.1	NONSYNONYMOUS	H/Q	82	0	DELETERIOUS (*WARNING! Low confidence)
Solyc00g005280.1	NONSYNONYMOUS	R/S	85	0	DELETERIOUS (*WARNING! Low confidence)
Solyc00g005280.1	NONSYNONYMOUS	Q/P	95	0	DELETERIOUS (*WARNING! Low confidence)
Solyc00g005280.1	NONSYNONYMOUS	T/M	100	0	DELETERIOUS (*WARNING! Low confidence)
Solyc00g005280.1	NONSYNONYMOUS	R/H	124	0	DELETERIOUS (*WARNING! Low confidence)
Solyc00g005280.1	NONSYNONYMOUS	R/W	68	0	DELETERIOUS (*WARNING! Low confidence)
Solyc00g005280.1	NONSYNONYMOUS	R/L	68	0	DELETERIOUS (*WARNING! Low confidence)
Solyc00g005280.1	NONSYNONYMOUS	Y/C	74	0	DELETERIOUS (*WARNING! Low confidence)
Solyc00g005280.1	NONSYNONYMOUS	H/Q	82	0	DELETERIOUS (*WARNING! Low confidence)
Solyc00g005280.1	NONSYNONYMOUS	R/S	85	0	DELETERIOUS (*WARNING! Low confidence)
Solyc00g005280.1	NONSYNONYMOUS	Q/P	95	0	DELETERIOUS (*WARNING! Low confidence)
Solyc00g005280.1	NONSYNONYMOUS	T/M	100	0	DELETERIOUS (*WARNING! Low confidence)
Solyc00g005280.1	NONSYNONYMOUS	R/W	68	0	DELETERIOUS (*WARNING! Low confidence)
Solyc00g005280.1	NONSYNONYMOUS	R/L	68	0	DELETERIOUS (*WARNING! Low confidence)
Solyc00g005280.1	NONSYNONYMOUS	Y/C	74	0	DELETERIOUS (*WARNING! Low confidence)
Solyc00g005280.1	NONSYNONYMOUS	H/Q	82	0	DELETERIOUS (*WARNING! Low confidence)
Solyc00g005280.1	NONSYNONYMOUS	R/S	85	0	DELETERIOUS (*WARNING! Low confidence)
Solyc00g005280.1	NONSYNONYMOUS	Q/P	95	0	DELETERIOUS (*WARNING! Low confidence)
Solyc00g005280.1	NONSYNONYMOUS	T/M	100	0	DELETERIOUS (*WARNING! Low confidence)
Solyc00g005280.1	NONSYNONYMOUS	H/Q	82	0	DELETERIOUS (*WARNING! Low confidence)
Solyc00g005280.1	NONSYNONYMOUS	R/S	85	0	DELETERIOUS (*WARNING! Low confidence)
Solyc00g005280.1	NONSYNONYMOUS	Q/P	95	0	DELETERIOUS (*WARNING! Low confidence)
Solyc00g005280.1	NONSYNONYMOUS	T/M	100	0	DELETERIOUS (*WARNING! Low confidence)
Solyc00g005280.1	NONSYNONYMOUS	H/Q	82	0	DELETERIOUS (*WARNING! Low confidence)
Solyc00g005280.1	NONSYNONYMOUS	R/S	85	0	DELETERIOUS (*WARNING! Low confidence)
Solyc00g005280.1	NONSYNONYMOUS	Q/P	95	0	DELETERIOUS (*WARNING! Low confidence)
Solyc00g005280.1	NONSYNONYMOUS	T/M	100	0	DELETERIOUS (*WARNING! Low confidence)
Solyc00g005280.1	NONSYNONYMOUS	R/H	124	0	DELETERIOUS (*WARNING! Low confidence)
Solyc00g005280.1	NONSYNONYMOUS	H/Q	82	0	DELETERIOUS (*WARNING! Low confidence)
Solyc00g005280.1	NONSYNONYMOUS	R/S	85	0	DELETERIOUS (*WARNING! Low confidence)
Solyc00g005280.1	NONSYNONYMOUS	Q/P	95	0	DELETERIOUS (*WARNING! Low confidence)
Solyc00g005280.1	NONSYNONYMOUS	T/M	100	0	DELETERIOUS (*WARNING! Low confidence)
Solyc00g005280.1	NONSYNONYMOUS	H/Q	82	0	DELETERIOUS (*WARNING! Low confidence)
Solyc00g005280.1	NONSYNONYMOUS	R/S	85	0	DELETERIOUS (*WARNING! Low confidence)
Solyc00g005280.1	NONSYNONYMOUS	R/W	68	0	DELETERIOUS (*WARNING! Low confidence)
Solyc00g005280.1	NONSYNONYMOUS	R/L	68	0	DELETERIOUS (*WARNING! Low confidence)
Solyc00g005280.1	NONSYNONYMOUS	Y/C	74	0	DELETERIOUS (*WARNING! Low confidence)
Solyc00g005280.1	NONSYNONYMOUS	H/Q	82	0	DELETERIOUS (*WARNING! Low confidence)
Solyc00g005280.1	NONSYNONYMOUS	R/S	85	0	DELETERIOUS (*WARNING! Low confidence)
Solyc00g005280.1	NONSYNONYMOUS	H/Q	82	0	DELETERIOUS (*WARNING! Low confidence)
Solyc00g005280.1	NONSYNONYMOUS	R/S	85	0	DELETERIOUS (*WARNING! Low confidence)
Solyc00g005280.1	NONSYNONYMOUS	Q/P	95	0	DELETERIOUS (*WARNING! Low confidence)
Solyc00g005280.1	NONSYNONYMOUS	T/M	100	0	DELETERIOUS (*WARNING! Low confidence)
Solyc00g005280.1	NONSYNONYMOUS	H/Q	82	0	DELETERIOUS (*WARNING! Low confidence)
Solyc00g005280.1	NONSYNONYMOUS	R/S	85	0	DELETERIOUS (*WARNING! Low confidence)
Solyc00g005280.1	NONSYNONYMOUS	Q/P	95	0	DELETERIOUS (*WARNING! Low confidence)
Solyc00g005280.1	NONSYNONYMOUS	T/M	100	0	DELETERIOUS (*WARNING! Low confidence)
Solyc00g005280.1	NONSYNONYMOUS	R/W	68	0	DELETERIOUS (*WARNING! Low confidence)
Solyc00g005280.1	NONSYNONYMOUS	R/L	68	0	DELETERIOUS (*WARNING! Low confidence)
Solyc00g005280.1	NONSYNONYMOUS	Y/C	74	0	DELETERIOUS (*WARNING! Low confidence)
Solyc00g005280.1	NONSYNONYMOUS	R/W	76	0.01	DELETERIOUS (*WARNING! Low confidence)
Solyc00g005280.1	NONSYNONYMOUS	H/Q	82	0	DELETERIOUS (*WARNING! Low confidence)
Solyc00g005280.1	NONSYNONYMOUS	R/S	85	0	DELETERIOUS (*WARNING! Low confidence)
Solyc00g005280.1	NONSYNONYMOUS	Q/P	95	0	DELETERIOUS (*WARNING! Low confidence)
Solyc00g005280.1	NONSYNONYMOUS	T/M	100	0	DELETERIOUS (*WARNING! Low confidence)
Solyc00g005280.1	NONSYNONYMOUS	H/Q	82	0	DELETERIOUS (*WARNING! Low confidence)
Solyc00g005280.1	NONSYNONYMOUS	R/S	85	0	DELETERIOUS (*WARNING! Low confidence)
Solyc00g005280.1	NONSYNONYMOUS	Q/P	95	0	DELETERIOUS (*WARNING! Low confidence)
Solyc00g005280.1	NONSYNONYMOUS	T/M	100	0	DELETERIOUS (*WARNING! Low confidence)
Solyc00g005283.1	NONSYNONYMOUS	C/Y	75	0	DELETERIOUS (*WARNING! Low confidence)
Solyc00g005283.1	NONSYNONYMOUS	S/R	63	0	DELETERIOUS (*WARNING! Low confidence)
Solyc00g005283.1	NONSYNONYMOUS	P/Q	5	0	DELETERIOUS (*WARNING! Low confidence)
Solyc00g005283.1	NONSYNONYMOUS	L/F	2	0	DELETERIOUS (*WARNING! Low confidence)
Solyc00g005283.1	NONSYNONYMOUS	C/Y	75	0	DELETERIOUS (*WARNING! Low confidence)
Solyc00g005283.1	NONSYNONYMOUS	S/R	63	0	DELETERIOUS (*WARNING! Low confidence)
Solyc00g005283.1	NONSYNONYMOUS	P/Q	5	0	DELETERIOUS (*WARNING! Low confidence)
Solyc00g005283.1	NONSYNONYMOUS	L/F	2	0	DELETERIOUS (*WARNING! Low confidence)
Solyc00g005283.1	NONSYNONYMOUS	C/Y	75	0	DELETERIOUS (*WARNING! Low confidence)
Solyc00g005283.1	NONSYNONYMOUS	S/R	63	0	DELETERIOUS (*WARNING! Low confidence)
Solyc00g005283.1	NONSYNONYMOUS	P/Q	5	0	DELETERIOUS (*WARNING! Low confidence)
Solyc00g005283.1	NONSYNONYMOUS	L/F	2	0	DELETERIOUS (*WARNING! Low confidence)
Solyc00g005285.1	NONSYNONYMOUS	T/I	159	0.01	DELETERIOUS
Solyc00g005285.1	NONSYNONYMOUS	K/E	130	0	DELETERIOUS
Solyc00g005285.1	NONSYNONYMOUS	T/I	159	0.01	DELETERIOUS
Solyc00g005285.1	NONSYNONYMOUS	K/E	130	0	DELETERIOUS
Solyc00g005285.1	NONSYNONYMOUS	T/I	159	0.01	DELETERIOUS
Solyc00g005285.1	NONSYNONYMOUS	K/E	130	0	DELETERIOUS
Solyc00g005287.1	NONSYNONYMOUS	L/M	113	0.03	DELETERIOUS (*WARNING! Low confidence)
Solyc00g005287.1	NONSYNONYMOUS	E/K	51	0.02	DELETERIOUS
Solyc00g005287.1	NONSYNONYMOUS	C/F	27	0.03	DELETERIOUS
Solyc00g005287.1	NONSYNONYMOUS	L/M	113	0.03	DELETERIOUS (*WARNING! Low confidence)
Solyc00g005287.1	NONSYNONYMOUS	E/K	51	0.02	DELETERIOUS
Solyc00g005287.1	NONSYNONYMOUS	C/F	27	0.03	DELETERIOUS
Solyc00g005287.1	NONSYNONYMOUS	L/M	113	0.03	DELETERIOUS (*WARNING! Low confidence)
Solyc00g005287.1	NONSYNONYMOUS	E/K	51	0.02	DELETERIOUS
Solyc00g005287.1	NONSYNONYMOUS	C/F	27	0.03	DELETERIOUS
Solyc00g005287.1	NONSYNONYMOUS	C/F	27	0.03	DELETERIOUS
Solyc00g005287.1	NONSYNONYMOUS	T/I	84	0.01	DELETERIOUS (*WARNING! Low confidence)
Solyc00g005430.1	NONSYNONYMOUS	F/Y	36	0	DELETERIOUS (*WARNING! Low confidence)
Solyc00g005430.1	NONSYNONYMOUS	F/L	11	0	DELETERIOUS (*WARNING! Low confidence)
Solyc00g005430.1	NONSYNONYMOUS	F/Y	36	0	DELETERIOUS (*WARNING! Low confidence)
Solyc00g005430.1	NONSYNONYMOUS	F/L	11	0	DELETERIOUS (*WARNING! Low confidence)
Solyc00g005430.1	NONSYNONYMOUS	F/Y	36	0	DELETERIOUS (*WARNING! Low confidence)
Solyc00g005430.1	NONSYNONYMOUS	F/L	11	0	DELETERIOUS (*WARNING! Low confidence)
Solyc00g005430.1	NONSYNONYMOUS	F/L	11	0	DELETERIOUS (*WARNING! Low confidence)
Solyc00g005445.1	NONSYNONYMOUS	I/V	142	0	DELETERIOUS (*WARNING! Low confidence)
Solyc00g005445.1	NONSYNONYMOUS	V/E	141	0	DELETERIOUS (*WARNING! Low confidence)
Solyc00g005445.1	NONSYNONYMOUS	A/S	136	0	DELETERIOUS (*WARNING! Low confidence)
Solyc00g005445.1	NONSYNONYMOUS	G/V	127	0	DELETERIOUS (*WARNING! Low confidence)
Solyc00g005445.1	NONSYNONYMOUS	G/R	127	0	DELETERIOUS (*WARNING! Low confidence)
Solyc00g005445.1	NONSYNONYMOUS	E/K	123	0	DELETERIOUS (*WARNING! Low confidence)
Solyc00g005445.1	NONSYNONYMOUS	M/T	117	0	DELETERIOUS (*WARNING! Low confidence)
Solyc00g005445.1	NONSYNONYMOUS	M/V	117	0	DELETERIOUS (*WARNING! Low confidence)
Solyc00g005445.1	NONSYNONYMOUS	V/L	113	0	DELETERIOUS (*WARNING! Low confidence)
Solyc00g005445.1	NONSYNONYMOUS	V/A	112	0	DELETERIOUS (*WARNING! Low confidence)
Solyc00g005445.1	NONSYNONYMOUS	E/V	107	0	DELETERIOUS (*WARNING! Low confidence)
Solyc00g005445.1	NONSYNONYMOUS	E/K	107	0	DELETERIOUS (*WARNING! Low confidence)
Solyc00g005445.1	NONSYNONYMOUS	D/N	105	0	DELETERIOUS (*WARNING! Low confidence)
Solyc00g005445.1	NONSYNONYMOUS	K/N	104	0	DELETERIOUS (*WARNING! Low confidence)
Solyc00g005445.1	NONSYNONYMOUS	F/L	95	0	DELETERIOUS (*WARNING! Low confidence)
Solyc00g005445.1	NONSYNONYMOUS	Q/K	90	0	DELETERIOUS (*WARNING! Low confidence)
Solyc00g005445.1	NONSYNONYMOUS	L/R	89	0	DELETERIOUS (*WARNING! Low confidence)
Solyc00g005445.1	NONSYNONYMOUS	D/G	88	0	DELETERIOUS (*WARNING! Low confidence)
Solyc00g005445.1	NONSYNONYMOUS	V/I	70	0	DELETERIOUS (*WARNING! Low confidence)
Solyc00g005445.1	NONSYNONYMOUS	I/T	63	0	DELETERIOUS (*WARNING! Low confidence)
Solyc00g005445.1	NONSYNONYMOUS	H/L	60	0	DELETERIOUS (*WARNING! Low confidence)
Solyc00g005445.1	NONSYNONYMOUS	F/Y	52	0	DELETERIOUS (*WARNING! Low confidence)
Solyc00g005445.1	NONSYNONYMOUS	T/A	48	0	DELETERIOUS (*WARNING! Low confidence)
Solyc00g005445.1	NONSYNONYMOUS	K/E	45	0	DELETERIOUS (*WARNING! Low confidence)
Solyc00g005445.1	NONSYNONYMOUS	Y/H	42	0	DELETERIOUS (*WARNING! Low confidence)
Solyc00g005445.1	NONSYNONYMOUS	M/I	23	0	DELETERIOUS (*WARNING! Low confidence)
Solyc00g005445.1	NONSYNONYMOUS	M/L	23	0	DELETERIOUS (*WARNING! Low confidence)
Solyc00g005445.1	NONSYNONYMOUS	T/N	16	0	DELETERIOUS (*WARNING! Low confidence)
Solyc00g005445.1	NONSYNONYMOUS	I/V	142	0	DELETERIOUS (*WARNING! Low confidence)
Solyc00g005445.1	NONSYNONYMOUS	V/E	141	0	DELETERIOUS (*WARNING! Low confidence)
Solyc00g005445.1	NONSYNONYMOUS	A/S	136	0	DELETERIOUS (*WARNING! Low confidence)
Solyc00g005445.1	NONSYNONYMOUS	G/V	127	0	DELETERIOUS (*WARNING! Low confidence)
Solyc00g005445.1	NONSYNONYMOUS	G/R	127	0	DELETERIOUS (*WARNING! Low confidence)
Solyc00g005445.1	NONSYNONYMOUS	E/K	123	0	DELETERIOUS (*WARNING! Low confidence)
Solyc00g005445.1	NONSYNONYMOUS	M/T	117	0	DELETERIOUS (*WARNING! Low confidence)
Solyc00g005445.1	NONSYNONYMOUS	M/V	117	0	DELETERIOUS (*WARNING! Low confidence)
Solyc00g005445.1	NONSYNONYMOUS	V/L	113	0	DELETERIOUS (*WARNING! Low confidence)
Solyc00g005445.1	NONSYNONYMOUS	V/A	112	0	DELETERIOUS (*WARNING! Low confidence)
Solyc00g005445.1	NONSYNONYMOUS	E/V	107	0	DELETERIOUS (*WARNING! Low confidence)
Solyc00g005445.1	NONSYNONYMOUS	E/K	107	0	DELETERIOUS (*WARNING! Low confidence)
Solyc00g005445.1	NONSYNONYMOUS	D/N	105	0	DELETERIOUS (*WARNING! Low confidence)
Solyc00g005445.1	NONSYNONYMOUS	K/N	104	0	DELETERIOUS (*WARNING! Low confidence)
Solyc00g005445.1	NONSYNONYMOUS	Q/K	90	0	DELETERIOUS (*WARNING! Low confidence)
Solyc00g005445.1	NONSYNONYMOUS	L/R	89	0	DELETERIOUS (*WARNING! Low confidence)
Solyc00g005445.1	NONSYNONYMOUS	D/G	88	0	DELETERIOUS (*WARNING! Low confidence)
Solyc00g005445.1	NONSYNONYMOUS	V/I	70	0	DELETERIOUS (*WARNING! Low confidence)
Solyc00g005445.1	NONSYNONYMOUS	I/T	63	0	DELETERIOUS (*WARNING! Low confidence)
Solyc00g005445.1	NONSYNONYMOUS	H/L	60	0	DELETERIOUS (*WARNING! Low confidence)
Solyc00g005445.1	NONSYNONYMOUS	F/Y	52	0	DELETERIOUS (*WARNING! Low confidence)
Solyc00g005445.1	NONSYNONYMOUS	T/A	48	0	DELETERIOUS (*WARNING! Low confidence)
Solyc00g005445.1	NONSYNONYMOUS	K/E	45	0	DELETERIOUS (*WARNING! Low confidence)
Solyc00g005445.1	NONSYNONYMOUS	Y/H	42	0	DELETERIOUS (*WARNING! Low confidence)
Solyc00g005445.1	NONSYNONYMOUS	M/I	23	0	DELETERIOUS (*WARNING! Low confidence)
Solyc00g005445.1	NONSYNONYMOUS	M/L	23	0	DELETERIOUS (*WARNING! Low confidence)
Solyc00g005445.1	NONSYNONYMOUS	T/N	16	0	DELETERIOUS (*WARNING! Low confidence)
Solyc00g005445.1	NONSYNONYMOUS	I/V	142	0	DELETERIOUS (*WARNING! Low confidence)
Solyc00g005445.1	NONSYNONYMOUS	V/E	141	0	DELETERIOUS (*WARNING! Low confidence)
Solyc00g005445.1	NONSYNONYMOUS	A/S	136	0	DELETERIOUS (*WARNING! Low confidence)
Solyc00g005445.1	NONSYNONYMOUS	G/V	127	0	DELETERIOUS (*WARNING! Low confidence)
Solyc00g005445.1	NONSYNONYMOUS	G/R	127	0	DELETERIOUS (*WARNING! Low confidence)
Solyc00g005445.1	NONSYNONYMOUS	E/K	123	0	DELETERIOUS (*WARNING! Low confidence)
Solyc00g005445.1	NONSYNONYMOUS	M/T	117	0	DELETERIOUS (*WARNING! Low confidence)
Solyc00g005445.1	NONSYNONYMOUS	M/V	117	0	DELETERIOUS (*WARNING! Low confidence)
Solyc00g005445.1	NONSYNONYMOUS	V/L	113	0	DELETERIOUS (*WARNING! Low confidence)
Solyc00g005445.1	NONSYNONYMOUS	V/A	112	0	DELETERIOUS (*WARNING! Low confidence)
Solyc00g005445.1	NONSYNONYMOUS	E/V	107	0	DELETERIOUS (*WARNING! Low confidence)
Solyc00g005445.1	NONSYNONYMOUS	E/K	107	0	DELETERIOUS (*WARNING! Low confidence)
Solyc00g005445.1	NONSYNONYMOUS	D/N	105	0	DELETERIOUS (*WARNING! Low confidence)
Solyc00g005445.1	NONSYNONYMOUS	K/N	104	0	DELETERIOUS (*WARNING! Low confidence)
Solyc00g005445.1	NONSYNONYMOUS	F/L	95	0	DELETERIOUS (*WARNING! Low confidence)
Solyc00g005445.1	NONSYNONYMOUS	Q/K	90	0	DELETERIOUS (*WARNING! Low confidence)
Solyc00g005445.1	NONSYNONYMOUS	L/R	89	0	DELETERIOUS (*WARNING! Low confidence)
Solyc00g005445.1	NONSYNONYMOUS	D/G	88	0	DELETERIOUS (*WARNING! Low confidence)
Solyc00g005445.1	NONSYNONYMOUS	V/I	70	0	DELETERIOUS (*WARNING! Low confidence)
Solyc00g005445.1	NONSYNONYMOUS	I/T	63	0	DELETERIOUS (*WARNING! Low confidence)
Solyc00g005445.1	NONSYNONYMOUS	H/L	60	0	DELETERIOUS (*WARNING! Low confidence)
Solyc00g005445.1	NONSYNONYMOUS	F/Y	52	0	DELETERIOUS (*WARNING! Low confidence)
Solyc00g005445.1	NONSYNONYMOUS	T/A	48	0	DELETERIOUS (*WARNING! Low confidence)
Solyc00g005445.1	NONSYNONYMOUS	K/E	45	0	DELETERIOUS (*WARNING! Low confidence)
Solyc00g005445.1	NONSYNONYMOUS	Y/H	42	0	DELETERIOUS (*WARNING! Low confidence)
Solyc00g005445.1	NONSYNONYMOUS	M/I	23	0	DELETERIOUS (*WARNING! Low confidence)
Solyc00g005445.1	NONSYNONYMOUS	M/L	23	0	DELETERIOUS (*WARNING! Low confidence)
Solyc00g005445.1	NONSYNONYMOUS	T/N	16	0	DELETERIOUS (*WARNING! Low confidence)
Solyc00g005445.1	NONSYNONYMOUS	S/N	94	0	DELETERIOUS (*WARNING! Low confidence)
Solyc00g005450.1	NONSYNONYMOUS	Q/K	3	0	DELETERIOUS (*WARNING! Low confidence)
Solyc00g005450.1	NONSYNONYMOUS	Y/H	17	0	DELETERIOUS (*WARNING! Low confidence)
Solyc00g005450.1	NONSYNONYMOUS	V/A	50	0	DELETERIOUS (*WARNING! Low confidence)
Solyc00g005450.1	NONSYNONYMOUS	F/Y	54	0	DELETERIOUS (*WARNING! Low confidence)
Solyc00g005450.1	NONSYNONYMOUS	P/S	55	0	DELETERIOUS (*WARNING! Low confidence)
Solyc00g005450.1	NONSYNONYMOUS	P/Q	55	0	DELETERIOUS (*WARNING! Low confidence)
Solyc00g005450.1	NONSYNONYMOUS	Y/H	64	0	DELETERIOUS (*WARNING! Low confidence)
Solyc00g005450.1	NONSYNONYMOUS	Q/K	3	0	DELETERIOUS (*WARNING! Low confidence)
Solyc00g005450.1	NONSYNONYMOUS	Y/H	17	0	DELETERIOUS (*WARNING! Low confidence)
Solyc00g005450.1	NONSYNONYMOUS	V/A	50	0	DELETERIOUS (*WARNING! Low confidence)
Solyc00g005450.1	NONSYNONYMOUS	F/Y	54	0	DELETERIOUS (*WARNING! Low confidence)
Solyc00g005450.1	NONSYNONYMOUS	P/S	55	0	DELETERIOUS (*WARNING! Low confidence)
Solyc00g005450.1	NONSYNONYMOUS	Y/H	64	0	DELETERIOUS (*WARNING! Low confidence)
Solyc00g005450.1	NONSYNONYMOUS	Q/K	3	0	DELETERIOUS (*WARNING! Low confidence)
Solyc00g005450.1	NONSYNONYMOUS	Y/H	17	0	DELETERIOUS (*WARNING! Low confidence)
Solyc00g005450.1	NONSYNONYMOUS	V/A	50	0	DELETERIOUS (*WARNING! Low confidence)
Solyc00g005450.1	NONSYNONYMOUS	F/Y	54	0	DELETERIOUS (*WARNING! Low confidence)
Solyc00g005450.1	NONSYNONYMOUS	P/S	55	0	DELETERIOUS (*WARNING! Low confidence)
Solyc00g005450.1	NONSYNONYMOUS	Y/H	64	0	DELETERIOUS (*WARNING! Low confidence)
Solyc00g005450.1	NONSYNONYMOUS	V/A	50	0	DELETERIOUS (*WARNING! Low confidence)
Solyc00g005450.1	NONSYNONYMOUS	Y/H	64	0	DELETERIOUS (*WARNING! Low confidence)
Solyc00g005470.2	NONSYNONYMOUS	N/T	55	0	DELETERIOUS
Solyc00g005470.2	NONSYNONYMOUS	L/W	3	0.03	DELETERIOUS (*WARNING! Low confidence)
Solyc00g005470.2	NONSYNONYMOUS	N/T	55	0	DELETERIOUS
Solyc00g005470.2	NONSYNONYMOUS	L/W	3	0.03	DELETERIOUS (*WARNING! Low confidence)
Solyc00g005470.2	NONSYNONYMOUS	N/T	55	0	DELETERIOUS
Solyc00g005470.2	NONSYNONYMOUS	L/W	3	0.03	DELETERIOUS (*WARNING! Low confidence)
Solyc00g005470.2	NONSYNONYMOUS	L/F	13	0	DELETERIOUS
Solyc00g005480.1	NONSYNONYMOUS	A/T	78	0.02	DELETERIOUS (*WARNING! Low confidence)
Solyc00g005480.1	NONSYNONYMOUS	L/F	117	0	DELETERIOUS (*WARNING! Low confidence)
Solyc00g005480.1	NONSYNONYMOUS	H/Q	119	0	DELETERIOUS (*WARNING! Low confidence)
Solyc00g005480.1	NONSYNONYMOUS	A/T	78	0.02	DELETERIOUS (*WARNING! Low confidence)
Solyc00g005480.1	NONSYNONYMOUS	L/F	117	0	DELETERIOUS (*WARNING! Low confidence)
Solyc00g005480.1	NONSYNONYMOUS	H/Q	119	0	DELETERIOUS (*WARNING! Low confidence)
Solyc00g005480.1	NONSYNONYMOUS	A/T	78	0.02	DELETERIOUS (*WARNING! Low confidence)
Solyc00g005480.1	NONSYNONYMOUS	L/F	117	0	DELETERIOUS (*WARNING! Low confidence)
Solyc00g005480.1	NONSYNONYMOUS	H/Q	119	0	DELETERIOUS (*WARNING! Low confidence)
Solyc00g005480.1	NONSYNONYMOUS	A/T	78	0.02	DELETERIOUS (*WARNING! Low confidence)
Solyc00g005480.1	NONSYNONYMOUS	H/Q	119	0	DELETERIOUS (*WARNING! Low confidence)
Solyc00g005840.3	NONSYNONYMOUS	I/M	143	0	DELETERIOUS
Solyc00g005840.3	NONSYNONYMOUS	I/M	143	0	DELETERIOUS
Solyc00g005840.3	NONSYNONYMOUS	P/S	91	0.01	DELETERIOUS
Solyc00g005850.2	NONSYNONYMOUS	E/K	24	0	DELETERIOUS (*WARNING! Low confidence)
Solyc00g005850.2	NONSYNONYMOUS	E/K	24	0	DELETERIOUS (*WARNING! Low confidence)
Solyc00g005850.2	NONSYNONYMOUS	E/K	24	0	DELETERIOUS (*WARNING! Low confidence)
Solyc00g005890.3	NONSYNONYMOUS	N/K	17	0	DELETERIOUS (*WARNING! Low confidence)
Solyc00g005890.3	NONSYNONYMOUS	N/K	17	0	DELETERIOUS (*WARNING! Low confidence)
Solyc00g005890.3	NONSYNONYMOUS	N/K	17	0	DELETERIOUS (*WARNING! Low confidence)
Solyc00g005900.2	NONSYNONYMOUS	R/K	25	0.01	DELETERIOUS (*WARNING! Low confidence)
Solyc00g005900.2	NONSYNONYMOUS	E/V	95	0	DELETERIOUS (*WARNING! Low confidence)
Solyc00g005903.1	NONSYNONYMOUS	H/Y	63	0	DELETERIOUS (*WARNING! Low confidence)
Solyc00g005907.1	NONSYNONYMOUS	P/Q	2	0	DELETERIOUS (*WARNING! Low confidence)
Solyc00g005907.1	NONSYNONYMOUS	G/V	149	0.02	DELETERIOUS
Solyc00g006090.1	NONSYNONYMOUS	T/S	212	0.01	DELETERIOUS
Solyc00g006090.1	NONSYNONYMOUS	V/M	180	0	DELETERIOUS
Solyc00g006090.1	NONSYNONYMOUS	T/S	212	0.01	DELETERIOUS
Solyc00g006090.1	NONSYNONYMOUS	T/S	212	0.01	DELETERIOUS
Solyc00g006090.1	NONSYNONYMOUS	L/H	17	0	DELETERIOUS
Solyc00g006090.1	NONSYNONYMOUS	T/S	212	0.01	DELETERIOUS
Solyc00g006090.1	NONSYNONYMOUS	T/S	212	0.01	DELETERIOUS
Solyc00g006090.1	NONSYNONYMOUS	T/S	212	0.01	DELETERIOUS
Solyc00g006090.1	NONSYNONYMOUS	V/M	180	0	DELETERIOUS
Solyc00g006090.1	NONSYNONYMOUS	V/M	180	0	DELETERIOUS
Solyc00g006090.1	NONSYNONYMOUS	T/S	212	0.01	DELETERIOUS
Solyc00g006090.1	NONSYNONYMOUS	V/M	180	0	DELETERIOUS
Solyc00g006090.1	NONSYNONYMOUS	T/S	212	0.01	DELETERIOUS
Solyc00g006090.1	NONSYNONYMOUS	T/S	212	0.01	DELETERIOUS
Solyc00g006090.1	NONSYNONYMOUS	T/S	212	0.01	DELETERIOUS
Solyc00g006090.1	NONSYNONYMOUS	T/S	212	0.01	DELETERIOUS
Solyc00g006090.1	NONSYNONYMOUS	V/M	180	0	DELETERIOUS
Solyc00g006090.1	NONSYNONYMOUS	T/S	212	0.01	DELETERIOUS
Solyc00g006090.1	NONSYNONYMOUS	V/M	180	0	DELETERIOUS
Solyc00g006090.1	NONSYNONYMOUS	G/W	79	0.03	DELETERIOUS
Solyc00g006090.1	NONSYNONYMOUS	V/M	180	0	DELETERIOUS
Solyc00g006090.1	NONSYNONYMOUS	T/S	212	0.01	DELETERIOUS
Solyc00g006090.1	NONSYNONYMOUS	V/M	180	0	DELETERIOUS
Solyc00g006090.1	NONSYNONYMOUS	T/S	212	0.01	DELETERIOUS
Solyc00g006090.1	NONSYNONYMOUS	V/M	180	0	DELETERIOUS
Solyc00g006090.1	NONSYNONYMOUS	T/S	212	0.01	DELETERIOUS
Solyc00g006090.1	NONSYNONYMOUS	D/Y	209	0	DELETERIOUS
Solyc00g006090.1	NONSYNONYMOUS	V/I	229	0.02	DELETERIOUS
Solyc00g006090.1	NONSYNONYMOUS	V/M	180	0	DELETERIOUS
Solyc00g006090.1	NONSYNONYMOUS	V/M	180	0	DELETERIOUS
Solyc00g006090.1	NONSYNONYMOUS	T/S	212	0.01	DELETERIOUS
Solyc00g006090.1	NONSYNONYMOUS	V/M	180	0	DELETERIOUS
Solyc00g006090.1	NONSYNONYMOUS	V/M	180	0	DELETERIOUS
Solyc00g006170.1	NONSYNONYMOUS	V/E	87	0	DELETERIOUS
Solyc00g006170.1	NONSYNONYMOUS	G/D	89	0.01	DELETERIOUS
Solyc00g006170.1	NONSYNONYMOUS	K/N	30	0.03	DELETERIOUS
Solyc00g006170.1	NONSYNONYMOUS	K/N	30	0.03	DELETERIOUS
Solyc00g006170.1	NONSYNONYMOUS	V/E	87	0	DELETERIOUS
Solyc00g006170.1	NONSYNONYMOUS	G/D	89	0.01	DELETERIOUS
Solyc00g006170.1	NONSYNONYMOUS	V/E	87	0	DELETERIOUS
Solyc00g006170.1	NONSYNONYMOUS	G/D	89	0.01	DELETERIOUS
Solyc00g006170.1	NONSYNONYMOUS	F/S	172	0.01	DELETERIOUS
Solyc00g006170.1	NONSYNONYMOUS	K/N	30	0.03	DELETERIOUS
Solyc00g006170.1	NONSYNONYMOUS	L/R	51	0	DELETERIOUS
Solyc00g006170.1	NONSYNONYMOUS	G/R	197	0	DELETERIOUS (*WARNING! Low confidence)
Solyc00g006487.1	NONSYNONYMOUS	P/Q	8	0	DELETERIOUS
Solyc00g006490.3	NONSYNONYMOUS	N/I	348	0	DELETERIOUS
Solyc00g006490.3	NONSYNONYMOUS	N/I	348	0	DELETERIOUS
Solyc00g006490.3	NONSYNONYMOUS	N/I	348	0	DELETERIOUS
Solyc00g006490.3	NONSYNONYMOUS	S/N	405	0.01	DELETERIOUS
Solyc00g006490.3	NONSYNONYMOUS	S/N	88	0.02	DELETERIOUS
Solyc00g006490.3	NONSYNONYMOUS	P/S	226	0	DELETERIOUS
Solyc00g006490.3	NONSYNONYMOUS	P/S	226	0	DELETERIOUS
Solyc00g006500.1	NONSYNONYMOUS	Q/L	77	0	DELETERIOUS (*WARNING! Low confidence)
Solyc00g006500.1	NONSYNONYMOUS	G/S	39	0	DELETERIOUS (*WARNING! Low confidence)
Solyc00g006500.1	NONSYNONYMOUS	E/Q	31	0	DELETERIOUS (*WARNING! Low confidence)
Solyc00g006500.1	NONSYNONYMOUS	L/I	18	0	DELETERIOUS (*WARNING! Low confidence)
Solyc00g006500.1	NONSYNONYMOUS	Q/L	77	0	DELETERIOUS (*WARNING! Low confidence)
Solyc00g006500.1	NONSYNONYMOUS	G/S	39	0	DELETERIOUS (*WARNING! Low confidence)
Solyc00g006500.1	NONSYNONYMOUS	E/Q	31	0	DELETERIOUS (*WARNING! Low confidence)
Solyc00g006500.1	NONSYNONYMOUS	L/I	18	0	DELETERIOUS (*WARNING! Low confidence)
Solyc00g006500.1	NONSYNONYMOUS	Q/L	77	0	DELETERIOUS (*WARNING! Low confidence)
Solyc00g006500.1	NONSYNONYMOUS	G/S	39	0	DELETERIOUS (*WARNING! Low confidence)
Solyc00g006500.1	NONSYNONYMOUS	E/Q	31	0	DELETERIOUS (*WARNING! Low confidence)
Solyc00g006500.1	NONSYNONYMOUS	L/I	18	0	DELETERIOUS (*WARNING! Low confidence)
Solyc00g006500.1	NONSYNONYMOUS	Q/L	77	0	DELETERIOUS (*WARNING! Low confidence)
Solyc00g006500.1	NONSYNONYMOUS	E/Q	31	0	DELETERIOUS (*WARNING! Low confidence)
Solyc00g006500.1	NONSYNONYMOUS	L/P	25	0	DELETERIOUS (*WARNING! Low confidence)
Solyc00g006500.1	NONSYNONYMOUS	G/R	23	0	DELETERIOUS (*WARNING! Low confidence)
Solyc00g006510.1	NONSYNONYMOUS	E/K	9	0	DELETERIOUS (*WARNING! Low confidence)
Solyc00g006510.1	NONSYNONYMOUS	H/Y	50	0	DELETERIOUS (*WARNING! Low confidence)
Solyc00g006510.1	NONSYNONYMOUS	P/S	53	0	DELETERIOUS (*WARNING! Low confidence)
Solyc00g006510.1	NONSYNONYMOUS	L/V	58	0	DELETERIOUS (*WARNING! Low confidence)
Solyc00g006510.1	NONSYNONYMOUS	E/K	9	0	DELETERIOUS (*WARNING! Low confidence)
Solyc00g006510.1	NONSYNONYMOUS	H/Y	50	0	DELETERIOUS (*WARNING! Low confidence)
Solyc00g006510.1	NONSYNONYMOUS	P/S	53	0	DELETERIOUS (*WARNING! Low confidence)
Solyc00g006510.1	NONSYNONYMOUS	L/V	58	0	DELETERIOUS (*WARNING! Low confidence)
Solyc00g006510.1	NONSYNONYMOUS	E/K	9	0	DELETERIOUS (*WARNING! Low confidence)
Solyc00g006510.1	NONSYNONYMOUS	H/Y	50	0	DELETERIOUS (*WARNING! Low confidence)
Solyc00g006510.1	NONSYNONYMOUS	P/S	53	0	DELETERIOUS (*WARNING! Low confidence)
Solyc00g006510.1	NONSYNONYMOUS	L/V	58	0	DELETERIOUS (*WARNING! Low confidence)
Solyc00g006510.1	NONSYNONYMOUS	M/T	43	0	DELETERIOUS (*WARNING! Low confidence)
Solyc00g006510.1	NONSYNONYMOUS	E/Q	9	0	DELETERIOUS (*WARNING! Low confidence)
Solyc00g006510.1	NONSYNONYMOUS	T/P	8	0	DELETERIOUS (*WARNING! Low confidence)
Solyc00g006510.1	NONSYNONYMOUS	E/Q	9	0	DELETERIOUS (*WARNING! Low confidence)
Solyc00g006510.1	NONSYNONYMOUS	E/G	9	0	DELETERIOUS (*WARNING! Low confidence)
Solyc00g006520.1	NONSYNONYMOUS	R/P	55	0	DELETERIOUS (*WARNING! Low confidence)
Solyc00g006520.1	NONSYNONYMOUS	L/P	114	0	DELETERIOUS (*WARNING! Low confidence)
Solyc00g006520.1	NONSYNONYMOUS	P/S	153	0	DELETERIOUS (*WARNING! Low confidence)
Solyc00g006520.1	NONSYNONYMOUS	R/P	55	0	DELETERIOUS (*WARNING! Low confidence)
Solyc00g006520.1	NONSYNONYMOUS	L/P	114	0	DELETERIOUS (*WARNING! Low confidence)
Solyc00g006520.1	NONSYNONYMOUS	P/S	153	0	DELETERIOUS (*WARNING! Low confidence)
Solyc00g006520.1	NONSYNONYMOUS	R/P	55	0	DELETERIOUS (*WARNING! Low confidence)
Solyc00g006520.1	NONSYNONYMOUS	E/K	100	0	DELETERIOUS (*WARNING! Low confidence)
Solyc00g006520.1	NONSYNONYMOUS	L/P	114	0	DELETERIOUS (*WARNING! Low confidence)
Solyc00g006520.1	NONSYNONYMOUS	P/S	153	0	DELETERIOUS (*WARNING! Low confidence)
Solyc00g006520.1	NONSYNONYMOUS	S/F	35	0	DELETERIOUS (*WARNING! Low confidence)
Solyc00g006520.1	NONSYNONYMOUS	A/V	110	0	DELETERIOUS (*WARNING! Low confidence)
Solyc00g006520.1	NONSYNONYMOUS	L/P	114	0	DELETERIOUS (*WARNING! Low confidence)
Solyc00g006520.1	NONSYNONYMOUS	R/C	139	0	DELETERIOUS (*WARNING! Low confidence)
Solyc00g006520.1	NONSYNONYMOUS	Q/K	146	0	DELETERIOUS (*WARNING! Low confidence)
Solyc00g006530.1	NONSYNONYMOUS	L/V	321	0	DELETERIOUS (*WARNING! Low confidence)
Solyc00g006530.1	NONSYNONYMOUS	A/V	317	0	DELETERIOUS (*WARNING! Low confidence)
Solyc00g006530.1	NONSYNONYMOUS	I/R	292	0	DELETERIOUS (*WARNING! Low confidence)
Solyc00g006530.1	NONSYNONYMOUS	T/N	213	0	DELETERIOUS (*WARNING! Low confidence)
Solyc00g006530.1	NONSYNONYMOUS	E/K	167	0	DELETERIOUS (*WARNING! Low confidence)
Solyc00g006530.1	NONSYNONYMOUS	C/G	165	0	DELETERIOUS (*WARNING! Low confidence)
Solyc00g006530.1	NONSYNONYMOUS	Y/D	152	0	DELETERIOUS (*WARNING! Low confidence)
Solyc00g006530.1	NONSYNONYMOUS	V/I	119	0	DELETERIOUS (*WARNING! Low confidence)
Solyc00g006530.1	NONSYNONYMOUS	L/V	321	0	DELETERIOUS (*WARNING! Low confidence)
Solyc00g006530.1	NONSYNONYMOUS	A/V	317	0	DELETERIOUS (*WARNING! Low confidence)
Solyc00g006530.1	NONSYNONYMOUS	I/R	292	0	DELETERIOUS (*WARNING! Low confidence)
Solyc00g006530.1	NONSYNONYMOUS	T/N	213	0	DELETERIOUS (*WARNING! Low confidence)
Solyc00g006530.1	NONSYNONYMOUS	E/K	167	0	DELETERIOUS (*WARNING! Low confidence)
Solyc00g006530.1	NONSYNONYMOUS	C/G	165	0	DELETERIOUS (*WARNING! Low confidence)
Solyc00g006530.1	NONSYNONYMOUS	Y/D	152	0	DELETERIOUS (*WARNING! Low confidence)
Solyc00g006530.1	NONSYNONYMOUS	V/I	119	0	DELETERIOUS (*WARNING! Low confidence)
Solyc00g006530.1	NONSYNONYMOUS	L/V	321	0	DELETERIOUS (*WARNING! Low confidence)
Solyc00g006530.1	NONSYNONYMOUS	A/V	317	0	DELETERIOUS (*WARNING! Low confidence)
Solyc00g006530.1	NONSYNONYMOUS	I/R	292	0	DELETERIOUS (*WARNING! Low confidence)
Solyc00g006530.1	NONSYNONYMOUS	G/E	288	0	DELETERIOUS (*WARNING! Low confidence)
Solyc00g006530.1	NONSYNONYMOUS	T/N	213	0	DELETERIOUS (*WARNING! Low confidence)
Solyc00g006530.1	NONSYNONYMOUS	E/K	167	0	DELETERIOUS (*WARNING! Low confidence)
Solyc00g006530.1	NONSYNONYMOUS	C/G	165	0	DELETERIOUS (*WARNING! Low confidence)
Solyc00g006530.1	NONSYNONYMOUS	Y/D	152	0	DELETERIOUS (*WARNING! Low confidence)
Solyc00g006530.1	NONSYNONYMOUS	V/I	119	0	DELETERIOUS (*WARNING! Low confidence)
Solyc00g006530.1	NONSYNONYMOUS	W/L	322	0	DELETERIOUS (*WARNING! Low confidence)
Solyc00g006530.1	NONSYNONYMOUS	V/M	243	0	DELETERIOUS (*WARNING! Low confidence)
Solyc00g006530.1	NONSYNONYMOUS	K/N	81	0	DELETERIOUS (*WARNING! Low confidence)
Solyc00g006530.1	NONSYNONYMOUS	V/I	119	0	DELETERIOUS (*WARNING! Low confidence)
Solyc00g006530.1	NONSYNONYMOUS	H/P	270	0	DELETERIOUS (*WARNING! Low confidence)
Solyc00g006540.1	NONSYNONYMOUS	A/V	155	0	DELETERIOUS (*WARNING! Low confidence)
Solyc00g006540.1	NONSYNONYMOUS	Q/R	106	0	DELETERIOUS (*WARNING! Low confidence)
Solyc00g006540.1	NONSYNONYMOUS	I/V	444	0	DELETERIOUS (*WARNING! Low confidence)
Solyc00g006540.1	NONSYNONYMOUS	H/R	406	0	DELETERIOUS (*WARNING! Low confidence)
Solyc00g006540.1	NONSYNONYMOUS	M/I	393	0	DELETERIOUS (*WARNING! Low confidence)
Solyc00g006540.1	NONSYNONYMOUS	K/R	375	0	DELETERIOUS (*WARNING! Low confidence)
Solyc00g006540.1	NONSYNONYMOUS	G/R	347	0	DELETERIOUS (*WARNING! Low confidence)
Solyc00g006540.1	NONSYNONYMOUS	D/N	295	0	DELETERIOUS (*WARNING! Low confidence)
Solyc00g006540.1	NONSYNONYMOUS	H/Q	163	0	DELETERIOUS (*WARNING! Low confidence)
Solyc00g006540.1	NONSYNONYMOUS	N/T	145	0	DELETERIOUS (*WARNING! Low confidence)
Solyc00g006540.1	NONSYNONYMOUS	N/D	108	0	DELETERIOUS (*WARNING! Low confidence)
Solyc00g006540.1	NONSYNONYMOUS	Q/R	106	0	DELETERIOUS (*WARNING! Low confidence)
Solyc00g006540.1	NONSYNONYMOUS	S/I	94	0.01	DELETERIOUS (*WARNING! Low confidence)
Solyc00g006540.1	NONSYNONYMOUS	P/L	32	0	DELETERIOUS (*WARNING! Low confidence)
Solyc00g006540.1	NONSYNONYMOUS	I/V	444	0	DELETERIOUS (*WARNING! Low confidence)
Solyc00g006540.1	NONSYNONYMOUS	H/R	406	0	DELETERIOUS (*WARNING! Low confidence)
Solyc00g006540.1	NONSYNONYMOUS	M/I	393	0	DELETERIOUS (*WARNING! Low confidence)
Solyc00g006540.1	NONSYNONYMOUS	K/R	375	0	DELETERIOUS (*WARNING! Low confidence)
Solyc00g006540.1	NONSYNONYMOUS	D/N	295	0	DELETERIOUS (*WARNING! Low confidence)
Solyc00g006540.1	NONSYNONYMOUS	H/Q	163	0	DELETERIOUS (*WARNING! Low confidence)
Solyc00g006540.1	NONSYNONYMOUS	N/T	145	0	DELETERIOUS (*WARNING! Low confidence)
Solyc00g006540.1	NONSYNONYMOUS	N/D	108	0	DELETERIOUS (*WARNING! Low confidence)
Solyc00g006540.1	NONSYNONYMOUS	Q/R	106	0	DELETERIOUS (*WARNING! Low confidence)
Solyc00g006540.1	NONSYNONYMOUS	S/I	94	0.01	DELETERIOUS (*WARNING! Low confidence)
Solyc00g006540.1	NONSYNONYMOUS	P/L	32	0	DELETERIOUS (*WARNING! Low confidence)
Solyc00g006540.1	NONSYNONYMOUS	S/R	349	0	DELETERIOUS (*WARNING! Low confidence)
Solyc00g006540.1	NONSYNONYMOUS	S/G	349	0	DELETERIOUS (*WARNING! Low confidence)
Solyc00g006540.1	NONSYNONYMOUS	G/S	351	0	DELETERIOUS (*WARNING! Low confidence)
Solyc00g006540.1	NONSYNONYMOUS	A/V	155	0	DELETERIOUS (*WARNING! Low confidence)
Solyc00g006540.1	NONSYNONYMOUS	E/K	152	0	DELETERIOUS (*WARNING! Low confidence)
Solyc00g006540.1	NONSYNONYMOUS	A/V	155	0	DELETERIOUS (*WARNING! Low confidence)
Solyc00g006540.1	NONSYNONYMOUS	I/V	444	0	DELETERIOUS (*WARNING! Low confidence)
Solyc00g006540.1	NONSYNONYMOUS	G/W	422	0	DELETERIOUS (*WARNING! Low confidence)
Solyc00g006540.1	NONSYNONYMOUS	H/R	406	0	DELETERIOUS (*WARNING! Low confidence)
Solyc00g006540.1	NONSYNONYMOUS	M/I	393	0	DELETERIOUS (*WARNING! Low confidence)
Solyc00g006540.1	NONSYNONYMOUS	V/L	381	0	DELETERIOUS (*WARNING! Low confidence)
Solyc00g006540.1	NONSYNONYMOUS	K/R	375	0	DELETERIOUS (*WARNING! Low confidence)
Solyc00g006540.1	NONSYNONYMOUS	G/R	347	0	DELETERIOUS (*WARNING! Low confidence)
Solyc00g006540.1	NONSYNONYMOUS	D/N	295	0	DELETERIOUS (*WARNING! Low confidence)
Solyc00g006540.1	NONSYNONYMOUS	G/R	253	0	DELETERIOUS (*WARNING! Low confidence)
Solyc00g006540.1	NONSYNONYMOUS	H/Q	163	0	DELETERIOUS (*WARNING! Low confidence)
Solyc00g006540.1	NONSYNONYMOUS	N/T	145	0	DELETERIOUS (*WARNING! Low confidence)
Solyc00g006540.1	NONSYNONYMOUS	N/D	108	0	DELETERIOUS (*WARNING! Low confidence)
Solyc00g006540.1	NONSYNONYMOUS	Q/R	106	0	DELETERIOUS (*WARNING! Low confidence)
Solyc00g006540.1	NONSYNONYMOUS	P/L	32	0	DELETERIOUS (*WARNING! Low confidence)
Solyc00g006540.1	NONSYNONYMOUS	E/D	361	0	DELETERIOUS (*WARNING! Low confidence)
Solyc00g006540.1	NONSYNONYMOUS	A/V	155	0	DELETERIOUS (*WARNING! Low confidence)
Solyc00g006540.1	NONSYNONYMOUS	E/K	152	0	DELETERIOUS (*WARNING! Low confidence)
Solyc00g006540.1	NONSYNONYMOUS	A/V	155	0	DELETERIOUS (*WARNING! Low confidence)
Solyc00g006540.1	NONSYNONYMOUS	E/K	152	0	DELETERIOUS (*WARNING! Low confidence)
Solyc00g006540.1	NONSYNONYMOUS	G/R	253	0	DELETERIOUS (*WARNING! Low confidence)
Solyc00g006540.1	NONSYNONYMOUS	Q/R	106	0	DELETERIOUS (*WARNING! Low confidence)
Solyc00g006540.1	NONSYNONYMOUS	V/L	67	0	DELETERIOUS (*WARNING! Low confidence)
Solyc00g006540.1	NONSYNONYMOUS	G/D	66	0.04	DELETERIOUS (*WARNING! Low confidence)
Solyc00g006540.1	NONSYNONYMOUS	E/G	324	0	DELETERIOUS (*WARNING! Low confidence)
Solyc00g006540.1	NONSYNONYMOUS	V/G	235	0	DELETERIOUS (*WARNING! Low confidence)
Solyc00g006540.1	NONSYNONYMOUS	L/V	233	0	DELETERIOUS (*WARNING! Low confidence)
Solyc00g006540.1	NONSYNONYMOUS	W/G	231	0	DELETERIOUS (*WARNING! Low confidence)
Solyc00g006540.1	NONSYNONYMOUS	W/G	229	0	DELETERIOUS (*WARNING! Low confidence)
Solyc00g006540.1	NONSYNONYMOUS	S/R	349	0	DELETERIOUS (*WARNING! Low confidence)
Solyc00g006540.1	NONSYNONYMOUS	S/G	349	0	DELETERIOUS (*WARNING! Low confidence)
Solyc00g006540.1	NONSYNONYMOUS	W/G	348	0	DELETERIOUS (*WARNING! Low confidence)
Solyc00g006540.1	NONSYNONYMOUS	R/G	346	0	DELETERIOUS (*WARNING! Low confidence)
Solyc00g006540.1	NONSYNONYMOUS	L/W	343	0	DELETERIOUS (*WARNING! Low confidence)
Solyc00g006540.1	NONSYNONYMOUS	T/P	342	0	DELETERIOUS (*WARNING! Low confidence)
Solyc00g006540.1	NONSYNONYMOUS	S/W	338	0	DELETERIOUS (*WARNING! Low confidence)
Solyc00g006540.1	NONSYNONYMOUS	A/V	155	0	DELETERIOUS (*WARNING! Low confidence)
Solyc00g006540.1	NONSYNONYMOUS	W/G	231	0	DELETERIOUS (*WARNING! Low confidence)
Solyc00g006540.1	NONSYNONYMOUS	R/G	240	0	DELETERIOUS (*WARNING! Low confidence)
Solyc00g006540.1	NONSYNONYMOUS	S/R	349	0	DELETERIOUS (*WARNING! Low confidence)
Solyc00g006540.1	NONSYNONYMOUS	S/G	349	0	DELETERIOUS (*WARNING! Low confidence)
Solyc00g006540.1	NONSYNONYMOUS	S/W	338	0	DELETERIOUS (*WARNING! Low confidence)
Solyc00g006540.1	NONSYNONYMOUS	S/A	338	0	DELETERIOUS (*WARNING! Low confidence)
Solyc00g006540.1	NONSYNONYMOUS	V/G	335	0	DELETERIOUS (*WARNING! Low confidence)
Solyc00g006540.1	NONSYNONYMOUS	E/D	243	0	DELETERIOUS (*WARNING! Low confidence)
Solyc00g006540.1	NONSYNONYMOUS	K/R	474	0	DELETERIOUS (*WARNING! Low confidence)
Solyc00g006540.1	NONSYNONYMOUS	S/R	349	0	DELETERIOUS (*WARNING! Low confidence)
Solyc00g006540.1	NONSYNONYMOUS	S/G	349	0	DELETERIOUS (*WARNING! Low confidence)
Solyc00g006540.1	NONSYNONYMOUS	W/G	348	0	DELETERIOUS (*WARNING! Low confidence)
Solyc00g006540.1	NONSYNONYMOUS	R/G	346	0	DELETERIOUS (*WARNING! Low confidence)
Solyc00g006540.1	NONSYNONYMOUS	L/W	343	0	DELETERIOUS (*WARNING! Low confidence)
Solyc00g006540.1	NONSYNONYMOUS	T/P	342	0	DELETERIOUS (*WARNING! Low confidence)
Solyc00g006540.1	NONSYNONYMOUS	C/G	341	0	DELETERIOUS (*WARNING! Low confidence)
Solyc00g006540.1	NONSYNONYMOUS	Y/F	340	0	DELETERIOUS (*WARNING! Low confidence)
Solyc00g006540.1	NONSYNONYMOUS	S/W	338	0	DELETERIOUS (*WARNING! Low confidence)
Solyc00g006540.1	NONSYNONYMOUS	I/L	254	0	DELETERIOUS (*WARNING! Low confidence)
Solyc00g006540.1	NONSYNONYMOUS	M/L	228	0	DELETERIOUS (*WARNING! Low confidence)
Solyc00g006540.1	NONSYNONYMOUS	R/G	226	0	DELETERIOUS (*WARNING! Low confidence)
Solyc00g006540.1	NONSYNONYMOUS	T/P	222	0	DELETERIOUS (*WARNING! Low confidence)
Solyc00g006540.1	NONSYNONYMOUS	L/W	343	0	DELETERIOUS (*WARNING! Low confidence)
Solyc00g006540.1	NONSYNONYMOUS	S/W	338	0	DELETERIOUS (*WARNING! Low confidence)
Solyc00g006540.1	NONSYNONYMOUS	R/G	250	0	DELETERIOUS (*WARNING! Low confidence)
Solyc00g006540.1	NONSYNONYMOUS	L/P	246	0	DELETERIOUS (*WARNING! Low confidence)
Solyc00g006540.1	NONSYNONYMOUS	F/S	245	0	DELETERIOUS (*WARNING! Low confidence)
Solyc00g006540.1	NONSYNONYMOUS	E/D	243	0	DELETERIOUS (*WARNING! Low confidence)
Solyc00g006540.1	NONSYNONYMOUS	R/G	242	0	DELETERIOUS (*WARNING! Low confidence)
Solyc00g006540.1	NONSYNONYMOUS	A/V	155	0	DELETERIOUS (*WARNING! Low confidence)
Solyc00g006540.1	NONSYNONYMOUS	E/K	152	0	DELETERIOUS (*WARNING! Low confidence)
Solyc00g006540.1	NONSYNONYMOUS	A/V	155	0	DELETERIOUS (*WARNING! Low confidence)
Solyc00g006540.1	NONSYNONYMOUS	E/K	152	0	DELETERIOUS (*WARNING! Low confidence)
Solyc00g006540.1	NONSYNONYMOUS	W/G	231	0	DELETERIOUS (*WARNING! Low confidence)
Solyc00g006540.1	NONSYNONYMOUS	W/G	229	0	DELETERIOUS (*WARNING! Low confidence)
Solyc00g006540.1	NONSYNONYMOUS	M/R	228	0	DELETERIOUS (*WARNING! Low confidence)
Solyc00g006540.1	NONSYNONYMOUS	M/V	228	0	DELETERIOUS (*WARNING! Low confidence)
Solyc00g006540.1	NONSYNONYMOUS	K/R	251	0	DELETERIOUS (*WARNING! Low confidence)
Solyc00g006540.1	NONSYNONYMOUS	R/G	250	0	DELETERIOUS (*WARNING! Low confidence)
Solyc00g006550.1	NONSYNONYMOUS	R/H	87	0	DELETERIOUS
Solyc00g006590.2	NONSYNONYMOUS	S/I	291	0.02	DELETERIOUS (*WARNING! Low confidence)
Solyc00g006590.2	NONSYNONYMOUS	Q/R	268	0	DELETERIOUS (*WARNING! Low confidence)
Solyc00g006590.2	NONSYNONYMOUS	S/L	192	0	DELETERIOUS (*WARNING! Low confidence)
Solyc00g006590.2	NONSYNONYMOUS	V/G	264	0	DELETERIOUS (*WARNING! Low confidence)
Solyc00g006590.2	NONSYNONYMOUS	S/L	192	0	DELETERIOUS (*WARNING! Low confidence)
Solyc00g006590.2	NONSYNONYMOUS	D/E	171	0	DELETERIOUS (*WARNING! Low confidence)
Solyc00g006590.2	NONSYNONYMOUS	P/Q	168	0.02	DELETERIOUS (*WARNING! Low confidence)
Solyc00g006590.2	NONSYNONYMOUS	S/I	291	0.02	DELETERIOUS (*WARNING! Low confidence)
Solyc00g006590.2	NONSYNONYMOUS	Q/R	268	0	DELETERIOUS (*WARNING! Low confidence)
Solyc00g006590.2	NONSYNONYMOUS	S/R	259	0	DELETERIOUS (*WARNING! Low confidence)
Solyc00g006590.2	NONSYNONYMOUS	S/R	249	0	DELETERIOUS (*WARNING! Low confidence)
Solyc00g006590.2	NONSYNONYMOUS	D/Y	215	0	DELETERIOUS (*WARNING! Low confidence)
Solyc00g006590.2	NONSYNONYMOUS	N/I	211	0	DELETERIOUS (*WARNING! Low confidence)
Solyc00g006590.2	NONSYNONYMOUS	S/L	192	0	DELETERIOUS (*WARNING! Low confidence)
Solyc00g006590.2	NONSYNONYMOUS	T/I	312	0	DELETERIOUS (*WARNING! Low confidence)
Solyc00g006590.2	NONSYNONYMOUS	S/I	291	0.02	DELETERIOUS (*WARNING! Low confidence)
Solyc00g006590.2	NONSYNONYMOUS	T/N	271	0.02	DELETERIOUS (*WARNING! Low confidence)
Solyc00g006590.2	NONSYNONYMOUS	Q/R	268	0	DELETERIOUS (*WARNING! Low confidence)
Solyc00g006590.2	NONSYNONYMOUS	S/R	259	0	DELETERIOUS (*WARNING! Low confidence)
Solyc00g006590.2	NONSYNONYMOUS	S/R	249	0	DELETERIOUS (*WARNING! Low confidence)
Solyc00g006650.1	NONSYNONYMOUS	A/T	14	0	DELETERIOUS (*WARNING! Low confidence)
Solyc00g006650.1	START-LOST	M/T	1	0	DELETERIOUS (*WARNING! Low confidence)
Solyc00g006660.1	NONSYNONYMOUS	A/V	15	0	DELETERIOUS (*WARNING! Low confidence)
Solyc00g006660.1	NONSYNONYMOUS	H/Y	46	0	DELETERIOUS (*WARNING! Low confidence)
Solyc00g006660.1	NONSYNONYMOUS	I/L	50	0	DELETERIOUS (*WARNING! Low confidence)
Solyc00g006660.1	NONSYNONYMOUS	A/V	15	0	DELETERIOUS (*WARNING! Low confidence)
Solyc00g006660.1	NONSYNONYMOUS	H/Y	46	0	DELETERIOUS (*WARNING! Low confidence)
Solyc00g006660.1	NONSYNONYMOUS	I/L	50	0	DELETERIOUS (*WARNING! Low confidence)
Solyc00g006660.1	NONSYNONYMOUS	A/V	15	0	DELETERIOUS (*WARNING! Low confidence)
Solyc00g006660.1	NONSYNONYMOUS	H/Y	46	0	DELETERIOUS (*WARNING! Low confidence)
Solyc00g006660.1	NONSYNONYMOUS	I/L	50	0	DELETERIOUS (*WARNING! Low confidence)
Solyc00g006660.1	NONSYNONYMOUS	H/Y	46	0	DELETERIOUS (*WARNING! Low confidence)
Solyc00g006660.1	NONSYNONYMOUS	I/L	50	0	DELETERIOUS (*WARNING! Low confidence)
Solyc00g006680.2	NONSYNONYMOUS	C/R	67	0.03	DELETERIOUS (*WARNING! Low confidence)
Solyc00g006680.2	NONSYNONYMOUS	S/F	35	0	DELETERIOUS
Solyc00g006680.2	NONSYNONYMOUS	C/R	67	0.03	DELETERIOUS (*WARNING! Low confidence)
Solyc00g006680.2	NONSYNONYMOUS	L/P	22	0.02	DELETERIOUS
Solyc00g006683.1	NONSYNONYMOUS	W/L	3	0	DELETERIOUS (*WARNING! Low confidence)
Solyc00g006683.1	NONSYNONYMOUS	W/L	3	0	DELETERIOUS (*WARNING! Low confidence)
Solyc00g006683.1	NONSYNONYMOUS	W/L	3	0	DELETERIOUS (*WARNING! Low confidence)
Solyc00g006683.1	NONSYNONYMOUS	W/L	3	0	DELETERIOUS (*WARNING! Low confidence)
Solyc00g006683.1	NONSYNONYMOUS	W/L	3	0	DELETERIOUS (*WARNING! Low confidence)
Solyc00g006683.1	NONSYNONYMOUS	W/L	3	0	DELETERIOUS (*WARNING! Low confidence)
Solyc00g006683.1	NONSYNONYMOUS	W/L	3	0	DELETERIOUS (*WARNING! Low confidence)
Solyc00g006683.1	NONSYNONYMOUS	W/L	3	0	DELETERIOUS (*WARNING! Low confidence)
Solyc00g006683.1	NONSYNONYMOUS	H/Q	86	0	DELETERIOUS
Solyc00g006683.1	NONSYNONYMOUS	M/K	66	0	DELETERIOUS
Solyc00g006683.1	NONSYNONYMOUS	D/H	60	0.04	DELETERIOUS
Solyc00g006683.1	NONSYNONYMOUS	W/L	3	0	DELETERIOUS (*WARNING! Low confidence)
Solyc00g006683.1	NONSYNONYMOUS	V/G	18	0	DELETERIOUS
Solyc00g006683.1	NONSYNONYMOUS	R/W	14	0.04	DELETERIOUS
Solyc00g006683.1	NONSYNONYMOUS	W/L	3	0	DELETERIOUS (*WARNING! Low confidence)
Solyc00g006683.1	NONSYNONYMOUS	A/V	2	0	DELETERIOUS (*WARNING! Low confidence)
Solyc00g006683.1	NONSYNONYMOUS	W/L	3	0	DELETERIOUS (*WARNING! Low confidence)
Solyc00g006683.1	NONSYNONYMOUS	W/L	3	0	DELETERIOUS (*WARNING! Low confidence)
Solyc00g006683.1	NONSYNONYMOUS	W/L	3	0	DELETERIOUS (*WARNING! Low confidence)
Solyc00g006683.1	NONSYNONYMOUS	W/L	3	0	DELETERIOUS (*WARNING! Low confidence)
Solyc00g006683.1	NONSYNONYMOUS	W/L	3	0	DELETERIOUS (*WARNING! Low confidence)
Solyc00g006683.1	NONSYNONYMOUS	D/H	60	0.04	DELETERIOUS
Solyc00g006683.1	NONSYNONYMOUS	M/I	22	0	DELETERIOUS
Solyc00g006683.1	NONSYNONYMOUS	V/G	18	0	DELETERIOUS
Solyc00g006683.1	NONSYNONYMOUS	R/W	14	0.04	DELETERIOUS
Solyc00g006683.1	NONSYNONYMOUS	W/L	3	0	DELETERIOUS (*WARNING! Low confidence)
Solyc00g006683.1	NONSYNONYMOUS	W/L	3	0	DELETERIOUS (*WARNING! Low confidence)
Solyc00g006683.1	NONSYNONYMOUS	W/L	3	0	DELETERIOUS (*WARNING! Low confidence)
Solyc00g006683.1	NONSYNONYMOUS	W/L	3	0	DELETERIOUS (*WARNING! Low confidence)
Solyc00g006683.1	NONSYNONYMOUS	H/R	12	0	DELETERIOUS
Solyc00g006683.1	NONSYNONYMOUS	W/L	3	0	DELETERIOUS (*WARNING! Low confidence)
Solyc00g006683.1	NONSYNONYMOUS	W/L	3	0	DELETERIOUS (*WARNING! Low confidence)
Solyc00g006683.1	NONSYNONYMOUS	W/L	3	0	DELETERIOUS (*WARNING! Low confidence)
Solyc00g006683.1	NONSYNONYMOUS	W/L	3	0	DELETERIOUS (*WARNING! Low confidence)
Solyc00g006683.1	NONSYNONYMOUS	W/L	3	0	DELETERIOUS (*WARNING! Low confidence)
Solyc00g006683.1	NONSYNONYMOUS	P/L	88	0.02	DELETERIOUS
Solyc00g006683.1	NONSYNONYMOUS	W/L	3	0	DELETERIOUS (*WARNING! Low confidence)
Solyc00g006683.1	NONSYNONYMOUS	W/L	3	0	DELETERIOUS (*WARNING! Low confidence)
Solyc00g006683.1	NONSYNONYMOUS	W/L	3	0	DELETERIOUS (*WARNING! Low confidence)
Solyc00g006683.1	NONSYNONYMOUS	W/L	3	0	DELETERIOUS (*WARNING! Low confidence)
Solyc00g006683.1	NONSYNONYMOUS	W/L	3	0	DELETERIOUS (*WARNING! Low confidence)
Solyc00g006683.1	NONSYNONYMOUS	W/L	3	0	DELETERIOUS (*WARNING! Low confidence)
Solyc00g006683.1	NONSYNONYMOUS	W/L	3	0	DELETERIOUS (*WARNING! Low confidence)
Solyc00g006683.1	NONSYNONYMOUS	W/L	3	0	DELETERIOUS (*WARNING! Low confidence)
Solyc00g006805.1	NONSYNONYMOUS	S/L	31	0	DELETERIOUS (*WARNING! Low confidence)
Solyc00g006805.1	NONSYNONYMOUS	S/L	31	0	DELETERIOUS (*WARNING! Low confidence)
Solyc00g006805.1	NONSYNONYMOUS	S/L	31	0	DELETERIOUS (*WARNING! Low confidence)
Solyc00g006805.1	NONSYNONYMOUS	S/L	31	0	DELETERIOUS (*WARNING! Low confidence)
Solyc00g006805.1	NONSYNONYMOUS	S/L	31	0	DELETERIOUS (*WARNING! Low confidence)
Solyc00g006805.1	NONSYNONYMOUS	S/L	31	0	DELETERIOUS (*WARNING! Low confidence)
Solyc00g006805.1	NONSYNONYMOUS	S/L	31	0	DELETERIOUS (*WARNING! Low confidence)
Solyc00g006805.1	NONSYNONYMOUS	S/L	31	0	DELETERIOUS (*WARNING! Low confidence)
Solyc00g006805.1	NONSYNONYMOUS	S/L	31	0	DELETERIOUS (*WARNING! Low confidence)
Solyc00g006805.1	NONSYNONYMOUS	S/L	31	0	DELETERIOUS (*WARNING! Low confidence)
Solyc00g006805.1	NONSYNONYMOUS	S/L	31	0	DELETERIOUS (*WARNING! Low confidence)
Solyc00g006805.1	NONSYNONYMOUS	S/L	31	0	DELETERIOUS (*WARNING! Low confidence)
Solyc00g006805.1	NONSYNONYMOUS	S/L	31	0	DELETERIOUS (*WARNING! Low confidence)
Solyc00g006805.1	NONSYNONYMOUS	S/L	31	0	DELETERIOUS (*WARNING! Low confidence)
Solyc00g006805.1	NONSYNONYMOUS	S/L	31	0	DELETERIOUS (*WARNING! Low confidence)
Solyc00g006805.1	NONSYNONYMOUS	S/L	31	0	DELETERIOUS (*WARNING! Low confidence)
Solyc00g006805.1	NONSYNONYMOUS	S/L	31	0	DELETERIOUS (*WARNING! Low confidence)
Solyc00g006805.1	NONSYNONYMOUS	S/L	31	0	DELETERIOUS (*WARNING! Low confidence)
Solyc00g006805.1	NONSYNONYMOUS	S/L	31	0	DELETERIOUS (*WARNING! Low confidence)
Solyc00g006805.1	NONSYNONYMOUS	S/L	31	0	DELETERIOUS (*WARNING! Low confidence)
Solyc00g006805.1	NONSYNONYMOUS	S/L	31	0	DELETERIOUS (*WARNING! Low confidence)
Solyc00g006805.1	NONSYNONYMOUS	S/L	31	0	DELETERIOUS (*WARNING! Low confidence)
Solyc00g006805.1	NONSYNONYMOUS	S/L	31	0	DELETERIOUS (*WARNING! Low confidence)
Solyc00g006805.1	NONSYNONYMOUS	S/L	31	0	DELETERIOUS (*WARNING! Low confidence)
Solyc00g006805.1	NONSYNONYMOUS	S/L	31	0	DELETERIOUS (*WARNING! Low confidence)
Solyc00g006800.3	NONSYNONYMOUS	A/G	325	0.01	DELETERIOUS
Solyc00g006805.1	NONSYNONYMOUS	S/L	31	0	DELETERIOUS (*WARNING! Low confidence)
Solyc00g006805.1	NONSYNONYMOUS	S/L	31	0	DELETERIOUS (*WARNING! Low confidence)
Solyc00g006805.1	NONSYNONYMOUS	S/L	31	0	DELETERIOUS (*WARNING! Low confidence)
Solyc00g006805.1	NONSYNONYMOUS	S/L	31	0	DELETERIOUS (*WARNING! Low confidence)
Solyc00g006805.1	NONSYNONYMOUS	S/L	31	0	DELETERIOUS (*WARNING! Low confidence)
Solyc00g006805.1	NONSYNONYMOUS	S/L	31	0	DELETERIOUS (*WARNING! Low confidence)
Solyc00g006805.1	NONSYNONYMOUS	S/L	31	0	DELETERIOUS (*WARNING! Low confidence)
Solyc00g006805.1	NONSYNONYMOUS	S/L	31	0	DELETERIOUS (*WARNING! Low confidence)
Solyc00g006805.1	NONSYNONYMOUS	S/L	31	0	DELETERIOUS (*WARNING! Low confidence)
Solyc00g006805.1	NONSYNONYMOUS	S/L	31	0	DELETERIOUS (*WARNING! Low confidence)
Solyc00g006800.3	NONSYNONYMOUS	A/G	325	0.01	DELETERIOUS
Solyc00g006805.1	NONSYNONYMOUS	S/L	31	0	DELETERIOUS (*WARNING! Low confidence)
Solyc00g006805.1	NONSYNONYMOUS	S/L	31	0	DELETERIOUS (*WARNING! Low confidence)
Solyc00g006805.1	NONSYNONYMOUS	S/L	31	0	DELETERIOUS (*WARNING! Low confidence)
Solyc00g006805.1	NONSYNONYMOUS	S/L	31	0	DELETERIOUS (*WARNING! Low confidence)
Solyc00g006805.1	NONSYNONYMOUS	S/L	31	0	DELETERIOUS (*WARNING! Low confidence)
Solyc00g006805.1	NONSYNONYMOUS	S/L	31	0	DELETERIOUS (*WARNING! Low confidence)
Solyc00g006805.1	NONSYNONYMOUS	S/L	31	0	DELETERIOUS (*WARNING! Low confidence)
Solyc00g006805.1	NONSYNONYMOUS	S/L	31	0	DELETERIOUS (*WARNING! Low confidence)
Solyc00g006805.1	NONSYNONYMOUS	S/L	31	0	DELETERIOUS (*WARNING! Low confidence)
Solyc00g006805.1	NONSYNONYMOUS	S/L	31	0	DELETERIOUS (*WARNING! Low confidence)
Solyc00g006805.1	NONSYNONYMOUS	S/L	31	0	DELETERIOUS (*WARNING! Low confidence)
Solyc00g006805.1	NONSYNONYMOUS	S/L	31	0	DELETERIOUS (*WARNING! Low confidence)
Solyc00g006805.1	NONSYNONYMOUS	S/L	31	0	DELETERIOUS (*WARNING! Low confidence)
Solyc00g006805.1	NONSYNONYMOUS	S/L	31	0	DELETERIOUS (*WARNING! Low confidence)
Solyc00g006850.2	NONSYNONYMOUS	G/R	5	0	DELETERIOUS (*WARNING! Low confidence)
Solyc00g006850.2	NONSYNONYMOUS	I/K	61	0	DELETERIOUS (*WARNING! Low confidence)
Solyc00g006870.1	NONSYNONYMOUS	P/L	19	0	DELETERIOUS (*WARNING! Low confidence)
Solyc00g006870.1	NONSYNONYMOUS	P/L	19	0	DELETERIOUS (*WARNING! Low confidence)
Solyc00g006870.1	NONSYNONYMOUS	P/L	19	0	DELETERIOUS (*WARNING! Low confidence)
Solyc00g006870.1	NONSYNONYMOUS	P/L	19	0	DELETERIOUS (*WARNING! Low confidence)
Solyc00g006870.1	NONSYNONYMOUS	P/L	19	0	DELETERIOUS (*WARNING! Low confidence)
Solyc00g006870.1	NONSYNONYMOUS	P/L	19	0	DELETERIOUS (*WARNING! Low confidence)
Solyc00g006870.1	NONSYNONYMOUS	P/L	19	0	DELETERIOUS (*WARNING! Low confidence)
Solyc00g006870.1	NONSYNONYMOUS	P/L	19	0	DELETERIOUS (*WARNING! Low confidence)
Solyc00g006870.1	NONSYNONYMOUS	P/L	19	0	DELETERIOUS (*WARNING! Low confidence)
Solyc00g006870.1	NONSYNONYMOUS	P/L	19	0	DELETERIOUS (*WARNING! Low confidence)
Solyc00g006870.1	NONSYNONYMOUS	P/L	19	0	DELETERIOUS (*WARNING! Low confidence)
Solyc00g006870.1	NONSYNONYMOUS	P/L	19	0	DELETERIOUS (*WARNING! Low confidence)
Solyc00g006870.1	NONSYNONYMOUS	P/L	19	0	DELETERIOUS (*WARNING! Low confidence)
Solyc00g006870.1	NONSYNONYMOUS	P/L	19	0	DELETERIOUS (*WARNING! Low confidence)
Solyc00g006870.1	NONSYNONYMOUS	P/L	19	0	DELETERIOUS (*WARNING! Low confidence)
Solyc00g006870.1	NONSYNONYMOUS	P/L	19	0	DELETERIOUS (*WARNING! Low confidence)
Solyc00g006870.1	NONSYNONYMOUS	P/L	19	0	DELETERIOUS (*WARNING! Low confidence)
Solyc00g006870.1	NONSYNONYMOUS	P/L	19	0	DELETERIOUS (*WARNING! Low confidence)
Solyc00g006870.1	NONSYNONYMOUS	P/L	19	0	DELETERIOUS (*WARNING! Low confidence)
Solyc00g006870.1	NONSYNONYMOUS	P/L	19	0	DELETERIOUS (*WARNING! Low confidence)
Solyc00g006870.1	NONSYNONYMOUS	P/L	19	0	DELETERIOUS (*WARNING! Low confidence)
Solyc00g006870.1	NONSYNONYMOUS	P/L	19	0	DELETERIOUS (*WARNING! Low confidence)
Solyc00g006870.1	NONSYNONYMOUS	P/L	19	0	DELETERIOUS (*WARNING! Low confidence)
Solyc00g006870.1	NONSYNONYMOUS	P/L	19	0	DELETERIOUS (*WARNING! Low confidence)
Solyc00g006870.1	NONSYNONYMOUS	P/L	19	0	DELETERIOUS (*WARNING! Low confidence)
Solyc00g006870.1	NONSYNONYMOUS	P/L	19	0	DELETERIOUS (*WARNING! Low confidence)
Solyc00g006870.1	NONSYNONYMOUS	P/L	19	0	DELETERIOUS (*WARNING! Low confidence)
Solyc00g006870.1	NONSYNONYMOUS	P/L	19	0	DELETERIOUS (*WARNING! Low confidence)
Solyc00g006870.1	NONSYNONYMOUS	P/L	19	0	DELETERIOUS (*WARNING! Low confidence)
Solyc00g006870.1	NONSYNONYMOUS	P/L	19	0	DELETERIOUS (*WARNING! Low confidence)
Solyc00g006870.1	NONSYNONYMOUS	P/L	19	0	DELETERIOUS (*WARNING! Low confidence)
Solyc00g006870.1	NONSYNONYMOUS	P/L	19	0	DELETERIOUS (*WARNING! Low confidence)
Solyc00g006870.1	NONSYNONYMOUS	P/L	19	0	DELETERIOUS (*WARNING! Low confidence)
Solyc00g006870.1	NONSYNONYMOUS	P/L	19	0	DELETERIOUS (*WARNING! Low confidence)
Solyc00g006870.1	NONSYNONYMOUS	P/L	19	0	DELETERIOUS (*WARNING! Low confidence)
Solyc00g006870.1	NONSYNONYMOUS	P/L	19	0	DELETERIOUS (*WARNING! Low confidence)
Solyc00g006870.1	NONSYNONYMOUS	P/L	19	0	DELETERIOUS (*WARNING! Low confidence)
Solyc00g006870.1	NONSYNONYMOUS	P/L	19	0	DELETERIOUS (*WARNING! Low confidence)
Solyc00g006870.1	NONSYNONYMOUS	P/L	19	0	DELETERIOUS (*WARNING! Low confidence)
Solyc00g006870.1	NONSYNONYMOUS	P/L	19	0	DELETERIOUS (*WARNING! Low confidence)
Solyc00g006870.1	NONSYNONYMOUS	P/L	19	0	DELETERIOUS (*WARNING! Low confidence)
Solyc00g006870.1	NONSYNONYMOUS	P/L	19	0	DELETERIOUS (*WARNING! Low confidence)
Solyc00g006870.1	NONSYNONYMOUS	P/L	19	0	DELETERIOUS (*WARNING! Low confidence)
Solyc00g006870.1	NONSYNONYMOUS	P/L	19	0	DELETERIOUS (*WARNING! Low confidence)
Solyc00g006870.1	NONSYNONYMOUS	P/L	19	0	DELETERIOUS (*WARNING! Low confidence)
Solyc00g006870.1	NONSYNONYMOUS	P/L	19	0	DELETERIOUS (*WARNING! Low confidence)
Solyc00g006870.1	NONSYNONYMOUS	P/L	19	0	DELETERIOUS (*WARNING! Low confidence)
Solyc00g006870.1	NONSYNONYMOUS	P/L	19	0	DELETERIOUS (*WARNING! Low confidence)
Solyc00g006900.1	NONSYNONYMOUS	L/F	72	0	DELETERIOUS (*WARNING! Low confidence)
Solyc00g006900.1	NONSYNONYMOUS	S/G	123	0	DELETERIOUS (*WARNING! Low confidence)
Solyc00g006900.1	NONSYNONYMOUS	L/F	72	0	DELETERIOUS (*WARNING! Low confidence)
Solyc00g006900.1	NONSYNONYMOUS	S/G	123	0	DELETERIOUS (*WARNING! Low confidence)
Solyc00g006900.1	NONSYNONYMOUS	L/F	72	0	DELETERIOUS (*WARNING! Low confidence)
Solyc00g006900.1	NONSYNONYMOUS	S/G	123	0	DELETERIOUS (*WARNING! Low confidence)
Solyc00g006900.1	NONSYNONYMOUS	L/F	72	0	DELETERIOUS (*WARNING! Low confidence)
Solyc00g006900.1	NONSYNONYMOUS	S/G	123	0	DELETERIOUS (*WARNING! Low confidence)
Solyc00g006900.1	NONSYNONYMOUS	L/F	72	0	DELETERIOUS (*WARNING! Low confidence)
Solyc00g006900.1	NONSYNONYMOUS	S/G	123	0	DELETERIOUS (*WARNING! Low confidence)
Solyc00g006900.1	NONSYNONYMOUS	L/F	72	0	DELETERIOUS (*WARNING! Low confidence)
Solyc00g006900.1	NONSYNONYMOUS	S/G	123	0	DELETERIOUS (*WARNING! Low confidence)
Solyc00g006900.1	NONSYNONYMOUS	L/F	72	0	DELETERIOUS (*WARNING! Low confidence)
Solyc00g006900.1	NONSYNONYMOUS	S/G	123	0	DELETERIOUS (*WARNING! Low confidence)
Solyc00g006900.1	NONSYNONYMOUS	L/F	72	0	DELETERIOUS (*WARNING! Low confidence)
Solyc00g006900.1	NONSYNONYMOUS	S/G	123	0	DELETERIOUS (*WARNING! Low confidence)
Solyc00g006900.1	NONSYNONYMOUS	L/F	72	0	DELETERIOUS (*WARNING! Low confidence)
Solyc00g006900.1	NONSYNONYMOUS	S/G	123	0	DELETERIOUS (*WARNING! Low confidence)
Solyc00g006900.1	NONSYNONYMOUS	L/F	72	0	DELETERIOUS (*WARNING! Low confidence)
Solyc00g006900.1	NONSYNONYMOUS	S/G	123	0	DELETERIOUS (*WARNING! Low confidence)
Solyc00g006900.1	NONSYNONYMOUS	L/F	72	0	DELETERIOUS (*WARNING! Low confidence)
Solyc00g006900.1	NONSYNONYMOUS	S/G	123	0	DELETERIOUS (*WARNING! Low confidence)
Solyc00g006900.1	NONSYNONYMOUS	L/F	72	0	DELETERIOUS (*WARNING! Low confidence)
Solyc00g006900.1	NONSYNONYMOUS	S/G	123	0	DELETERIOUS (*WARNING! Low confidence)
Solyc00g006900.1	NONSYNONYMOUS	L/F	72	0	DELETERIOUS (*WARNING! Low confidence)
Solyc00g006900.1	NONSYNONYMOUS	S/G	123	0	DELETERIOUS (*WARNING! Low confidence)
Solyc00g006900.1	NONSYNONYMOUS	L/F	72	0	DELETERIOUS (*WARNING! Low confidence)
Solyc00g006900.1	NONSYNONYMOUS	S/G	123	0	DELETERIOUS (*WARNING! Low confidence)
Solyc00g006900.1	NONSYNONYMOUS	L/F	72	0	DELETERIOUS (*WARNING! Low confidence)
Solyc00g006900.1	NONSYNONYMOUS	S/G	123	0	DELETERIOUS (*WARNING! Low confidence)
Solyc00g006900.1	NONSYNONYMOUS	L/F	72	0	DELETERIOUS (*WARNING! Low confidence)
Solyc00g006900.1	NONSYNONYMOUS	S/G	123	0	DELETERIOUS (*WARNING! Low confidence)
Solyc00g006900.1	NONSYNONYMOUS	L/F	72	0	DELETERIOUS (*WARNING! Low confidence)
Solyc00g006900.1	NONSYNONYMOUS	S/G	123	0	DELETERIOUS (*WARNING! Low confidence)
Solyc00g006900.1	NONSYNONYMOUS	L/F	72	0	DELETERIOUS (*WARNING! Low confidence)
Solyc00g006900.1	NONSYNONYMOUS	S/G	123	0	DELETERIOUS (*WARNING! Low confidence)
Solyc00g006900.1	NONSYNONYMOUS	L/F	72	0	DELETERIOUS (*WARNING! Low confidence)
Solyc00g006900.1	NONSYNONYMOUS	S/G	123	0	DELETERIOUS (*WARNING! Low confidence)
Solyc00g006900.1	NONSYNONYMOUS	L/F	72	0	DELETERIOUS (*WARNING! Low confidence)
Solyc00g006900.1	NONSYNONYMOUS	S/G	123	0	DELETERIOUS (*WARNING! Low confidence)
Solyc00g006900.1	NONSYNONYMOUS	L/F	72	0	DELETERIOUS (*WARNING! Low confidence)
Solyc00g006900.1	NONSYNONYMOUS	S/G	123	0	DELETERIOUS (*WARNING! Low confidence)
Solyc00g006900.1	NONSYNONYMOUS	L/F	72	0	DELETERIOUS (*WARNING! Low confidence)
Solyc00g006900.1	NONSYNONYMOUS	S/G	123	0	DELETERIOUS (*WARNING! Low confidence)
Solyc00g006900.1	NONSYNONYMOUS	L/F	72	0	DELETERIOUS (*WARNING! Low confidence)
Solyc00g006900.1	NONSYNONYMOUS	S/G	123	0	DELETERIOUS (*WARNING! Low confidence)
Solyc00g006900.1	NONSYNONYMOUS	L/F	72	0	DELETERIOUS (*WARNING! Low confidence)
Solyc00g006900.1	NONSYNONYMOUS	S/G	123	0	DELETERIOUS (*WARNING! Low confidence)
Solyc00g006900.1	NONSYNONYMOUS	L/F	72	0	DELETERIOUS (*WARNING! Low confidence)
Solyc00g006900.1	NONSYNONYMOUS	S/G	123	0	DELETERIOUS (*WARNING! Low confidence)
Solyc00g006900.1	NONSYNONYMOUS	L/F	72	0	DELETERIOUS (*WARNING! Low confidence)
Solyc00g006900.1	NONSYNONYMOUS	S/G	123	0	DELETERIOUS (*WARNING! Low confidence)
Solyc00g006900.1	NONSYNONYMOUS	L/F	72	0	DELETERIOUS (*WARNING! Low confidence)
Solyc00g006900.1	NONSYNONYMOUS	S/G	123	0	DELETERIOUS (*WARNING! Low confidence)
Solyc00g006900.1	NONSYNONYMOUS	L/F	72	0	DELETERIOUS (*WARNING! Low confidence)
Solyc00g006900.1	NONSYNONYMOUS	S/G	123	0	DELETERIOUS (*WARNING! Low confidence)
Solyc00g006900.1	NONSYNONYMOUS	L/F	72	0	DELETERIOUS (*WARNING! Low confidence)
Solyc00g006900.1	NONSYNONYMOUS	S/G	123	0	DELETERIOUS (*WARNING! Low confidence)
Solyc00g006900.1	NONSYNONYMOUS	L/F	72	0	DELETERIOUS (*WARNING! Low confidence)
Solyc00g006900.1	NONSYNONYMOUS	S/G	123	0	DELETERIOUS (*WARNING! Low confidence)
Solyc00g006900.1	NONSYNONYMOUS	L/F	72	0	DELETERIOUS (*WARNING! Low confidence)
Solyc00g006900.1	NONSYNONYMOUS	S/G	123	0	DELETERIOUS (*WARNING! Low confidence)
Solyc00g006900.1	NONSYNONYMOUS	L/F	72	0	DELETERIOUS (*WARNING! Low confidence)
Solyc00g006900.1	NONSYNONYMOUS	S/G	123	0	DELETERIOUS (*WARNING! Low confidence)
Solyc00g006900.1	NONSYNONYMOUS	L/F	72	0	DELETERIOUS (*WARNING! Low confidence)
Solyc00g006900.1	NONSYNONYMOUS	S/G	123	0	DELETERIOUS (*WARNING! Low confidence)
Solyc00g006900.1	NONSYNONYMOUS	L/F	72	0	DELETERIOUS (*WARNING! Low confidence)
Solyc00g006900.1	NONSYNONYMOUS	S/G	123	0	DELETERIOUS (*WARNING! Low confidence)
Solyc00g006900.1	NONSYNONYMOUS	L/F	72	0	DELETERIOUS (*WARNING! Low confidence)
Solyc00g006900.1	NONSYNONYMOUS	S/G	123	0	DELETERIOUS (*WARNING! Low confidence)
Solyc00g006900.1	NONSYNONYMOUS	L/F	72	0	DELETERIOUS (*WARNING! Low confidence)
Solyc00g006900.1	NONSYNONYMOUS	S/G	123	0	DELETERIOUS (*WARNING! Low confidence)
Solyc00g006900.1	NONSYNONYMOUS	L/F	72	0	DELETERIOUS (*WARNING! Low confidence)
Solyc00g006900.1	NONSYNONYMOUS	S/G	123	0	DELETERIOUS (*WARNING! Low confidence)
Solyc00g006900.1	NONSYNONYMOUS	L/F	72	0	DELETERIOUS (*WARNING! Low confidence)
Solyc00g006900.1	NONSYNONYMOUS	S/G	123	0	DELETERIOUS (*WARNING! Low confidence)
Solyc00g006900.1	NONSYNONYMOUS	L/F	72	0	DELETERIOUS (*WARNING! Low confidence)
Solyc00g006900.1	NONSYNONYMOUS	S/G	123	0	DELETERIOUS (*WARNING! Low confidence)
Solyc00g006900.1	NONSYNONYMOUS	L/F	72	0	DELETERIOUS (*WARNING! Low confidence)
Solyc00g006900.1	NONSYNONYMOUS	S/G	123	0	DELETERIOUS (*WARNING! Low confidence)
Solyc00g006900.1	NONSYNONYMOUS	L/F	72	0	DELETERIOUS (*WARNING! Low confidence)
Solyc00g006900.1	NONSYNONYMOUS	S/G	123	0	DELETERIOUS (*WARNING! Low confidence)
Solyc00g006900.1	NONSYNONYMOUS	L/F	72	0	DELETERIOUS (*WARNING! Low confidence)
Solyc00g006900.1	NONSYNONYMOUS	S/G	123	0	DELETERIOUS (*WARNING! Low confidence)
Solyc00g006900.1	NONSYNONYMOUS	L/F	72	0	DELETERIOUS (*WARNING! Low confidence)
Solyc00g006900.1	NONSYNONYMOUS	S/G	123	0	DELETERIOUS (*WARNING! Low confidence)
Solyc00g006900.1	NONSYNONYMOUS	L/F	72	0	DELETERIOUS (*WARNING! Low confidence)
Solyc00g006900.1	NONSYNONYMOUS	S/G	123	0	DELETERIOUS (*WARNING! Low confidence)
Solyc00g006900.1	NONSYNONYMOUS	L/F	72	0	DELETERIOUS (*WARNING! Low confidence)
Solyc00g006900.1	NONSYNONYMOUS	S/G	123	0	DELETERIOUS (*WARNING! Low confidence)
Solyc00g006900.1	NONSYNONYMOUS	L/F	72	0	DELETERIOUS (*WARNING! Low confidence)
Solyc00g006900.1	NONSYNONYMOUS	S/G	123	0	DELETERIOUS (*WARNING! Low confidence)
Solyc00g006900.1	NONSYNONYMOUS	L/F	72	0	DELETERIOUS (*WARNING! Low confidence)
Solyc00g006900.1	NONSYNONYMOUS	S/G	123	0	DELETERIOUS (*WARNING! Low confidence)
Solyc00g006900.1	NONSYNONYMOUS	L/F	72	0	DELETERIOUS (*WARNING! Low confidence)
Solyc00g006900.1	NONSYNONYMOUS	S/G	123	0	DELETERIOUS (*WARNING! Low confidence)
Solyc00g006900.1	NONSYNONYMOUS	L/F	72	0	DELETERIOUS (*WARNING! Low confidence)
Solyc00g006900.1	NONSYNONYMOUS	S/G	123	0	DELETERIOUS (*WARNING! Low confidence)
Solyc00g006903.1	NONSYNONYMOUS	L/V	370	0	DELETERIOUS (*WARNING! Low confidence)
Solyc00g006903.1	NONSYNONYMOUS	H/D	358	0	DELETERIOUS (*WARNING! Low confidence)
Solyc00g006903.1	NONSYNONYMOUS	T/S	321	0	DELETERIOUS (*WARNING! Low confidence)
Solyc00g006903.1	NONSYNONYMOUS	R/H	189	0	DELETERIOUS (*WARNING! Low confidence)
Solyc00g006903.1	NONSYNONYMOUS	T/M	166	0	DELETERIOUS (*WARNING! Low confidence)
Solyc00g006903.1	NONSYNONYMOUS	T/S	321	0	DELETERIOUS (*WARNING! Low confidence)
Solyc00g006903.1	NONSYNONYMOUS	R/W	233	0	DELETERIOUS (*WARNING! Low confidence)
Solyc00g006903.1	NONSYNONYMOUS	T/M	166	0	DELETERIOUS (*WARNING! Low confidence)
Solyc00g006903.1	NONSYNONYMOUS	T/S	321	0	DELETERIOUS (*WARNING! Low confidence)
Solyc00g006903.1	NONSYNONYMOUS	T/M	166	0	DELETERIOUS (*WARNING! Low confidence)
Solyc00g006903.1	NONSYNONYMOUS	L/F	97	0	DELETERIOUS (*WARNING! Low confidence)
Solyc00g006903.1	NONSYNONYMOUS	C/S	96	0	DELETERIOUS (*WARNING! Low confidence)
Solyc00g006903.1	NONSYNONYMOUS	C/R	96	0	DELETERIOUS (*WARNING! Low confidence)
Solyc00g006903.1	NONSYNONYMOUS	G/C	91	0	DELETERIOUS (*WARNING! Low confidence)
Solyc00g006903.1	NONSYNONYMOUS	T/S	321	0	DELETERIOUS (*WARNING! Low confidence)
Solyc00g006903.1	NONSYNONYMOUS	T/M	166	0	DELETERIOUS (*WARNING! Low confidence)
Solyc00g006903.1	NONSYNONYMOUS	V/D	149	0	DELETERIOUS (*WARNING! Low confidence)
Solyc00g006903.1	NONSYNONYMOUS	T/R	144	0	DELETERIOUS (*WARNING! Low confidence)
Solyc00g006903.1	NONSYNONYMOUS	T/S	321	0	DELETERIOUS (*WARNING! Low confidence)
Solyc00g006903.1	NONSYNONYMOUS	T/M	166	0	DELETERIOUS (*WARNING! Low confidence)
Solyc00g006903.1	NONSYNONYMOUS	V/D	149	0	DELETERIOUS (*WARNING! Low confidence)
Solyc00g006903.1	NONSYNONYMOUS	T/R	144	0	DELETERIOUS (*WARNING! Low confidence)
Solyc00g006903.1	NONSYNONYMOUS	T/S	321	0	DELETERIOUS (*WARNING! Low confidence)
Solyc00g006903.1	NONSYNONYMOUS	T/S	321	0	DELETERIOUS (*WARNING! Low confidence)
Solyc00g006903.1	NONSYNONYMOUS	T/S	321	0	DELETERIOUS (*WARNING! Low confidence)
Solyc00g006903.1	NONSYNONYMOUS	I/T	293	0	DELETERIOUS (*WARNING! Low confidence)
Solyc00g006903.1	NONSYNONYMOUS	R/W	272	0	DELETERIOUS (*WARNING! Low confidence)
Solyc00g006903.1	NONSYNONYMOUS	T/S	321	0	DELETERIOUS (*WARNING! Low confidence)
Solyc00g006903.1	NONSYNONYMOUS	T/M	166	0	DELETERIOUS (*WARNING! Low confidence)
Solyc00g006903.1	NONSYNONYMOUS	V/D	149	0	DELETERIOUS (*WARNING! Low confidence)
Solyc00g006903.1	NONSYNONYMOUS	T/R	144	0	DELETERIOUS (*WARNING! Low confidence)
Solyc00g006903.1	NONSYNONYMOUS	T/S	321	0	DELETERIOUS (*WARNING! Low confidence)
Solyc00g006903.1	NONSYNONYMOUS	T/M	166	0	DELETERIOUS (*WARNING! Low confidence)
Solyc00g006903.1	NONSYNONYMOUS	T/M	166	0	DELETERIOUS (*WARNING! Low confidence)
Solyc00g006903.1	NONSYNONYMOUS	V/D	149	0	DELETERIOUS (*WARNING! Low confidence)
Solyc00g006903.1	NONSYNONYMOUS	T/S	321	0	DELETERIOUS (*WARNING! Low confidence)
Solyc00g006903.1	NONSYNONYMOUS	Q/L	103	0	DELETERIOUS (*WARNING! Low confidence)
Solyc00g006903.1	NONSYNONYMOUS	C/S	96	0	DELETERIOUS (*WARNING! Low confidence)
Solyc00g006903.1	NONSYNONYMOUS	C/R	96	0	DELETERIOUS (*WARNING! Low confidence)
Solyc00g006903.1	NONSYNONYMOUS	S/A	83	0	DELETERIOUS (*WARNING! Low confidence)
Solyc00g006903.1	NONSYNONYMOUS	T/S	321	0	DELETERIOUS (*WARNING! Low confidence)
Solyc00g006903.1	NONSYNONYMOUS	T/S	321	0	DELETERIOUS (*WARNING! Low confidence)
Solyc00g006903.1	NONSYNONYMOUS	T/M	166	0	DELETERIOUS (*WARNING! Low confidence)
Solyc00g006903.1	NONSYNONYMOUS	V/D	149	0	DELETERIOUS (*WARNING! Low confidence)
Solyc00g006903.1	NONSYNONYMOUS	T/R	144	0	DELETERIOUS (*WARNING! Low confidence)
Solyc00g006903.1	NONSYNONYMOUS	T/S	321	0	DELETERIOUS (*WARNING! Low confidence)
Solyc00g006903.1	NONSYNONYMOUS	R/H	189	0	DELETERIOUS (*WARNING! Low confidence)
Solyc00g006903.1	NONSYNONYMOUS	T/S	321	0	DELETERIOUS (*WARNING! Low confidence)
Solyc00g006903.1	NONSYNONYMOUS	T/M	166	0	DELETERIOUS (*WARNING! Low confidence)
Solyc00g006903.1	NONSYNONYMOUS	L/V	370	0	DELETERIOUS (*WARNING! Low confidence)
Solyc00g006903.1	NONSYNONYMOUS	R/W	233	0	DELETERIOUS (*WARNING! Low confidence)
Solyc00g006903.1	NONSYNONYMOUS	T/S	321	0	DELETERIOUS (*WARNING! Low confidence)
Solyc00g006903.1	NONSYNONYMOUS	T/M	166	0	DELETERIOUS (*WARNING! Low confidence)
Solyc00g006903.1	NONSYNONYMOUS	T/M	166	0	DELETERIOUS (*WARNING! Low confidence)
Solyc00g006903.1	NONSYNONYMOUS	T/S	321	0	DELETERIOUS (*WARNING! Low confidence)
Solyc00g006903.1	NONSYNONYMOUS	A/V	191	0	DELETERIOUS (*WARNING! Low confidence)
Solyc00g006903.1	NONSYNONYMOUS	T/M	166	0	DELETERIOUS (*WARNING! Low confidence)
Solyc00g006903.1	NONSYNONYMOUS	W/G	261	0.02	DELETERIOUS (*WARNING! Low confidence)
Solyc00g006903.1	NONSYNONYMOUS	T/M	166	0	DELETERIOUS (*WARNING! Low confidence)
Solyc00g006903.1	NONSYNONYMOUS	T/M	166	0	DELETERIOUS (*WARNING! Low confidence)
Solyc00g006903.1	NONSYNONYMOUS	T/S	321	0	DELETERIOUS (*WARNING! Low confidence)
Solyc00g006903.1	NONSYNONYMOUS	T/S	321	0	DELETERIOUS (*WARNING! Low confidence)
Solyc00g006903.1	NONSYNONYMOUS	I/T	293	0	DELETERIOUS (*WARNING! Low confidence)
Solyc00g006903.1	NONSYNONYMOUS	R/W	272	0	DELETERIOUS (*WARNING! Low confidence)
Solyc00g006903.1	NONSYNONYMOUS	T/M	166	0	DELETERIOUS (*WARNING! Low confidence)
Solyc00g006903.1	NONSYNONYMOUS	V/D	149	0	DELETERIOUS (*WARNING! Low confidence)
Solyc00g006903.1	NONSYNONYMOUS	T/R	144	0	DELETERIOUS (*WARNING! Low confidence)
Solyc00g006903.1	NONSYNONYMOUS	L/V	370	0	DELETERIOUS (*WARNING! Low confidence)
Solyc00g006903.1	NONSYNONYMOUS	I/T	293	0	DELETERIOUS (*WARNING! Low confidence)
Solyc00g006903.1	NONSYNONYMOUS	R/W	272	0	DELETERIOUS (*WARNING! Low confidence)
Solyc00g006903.1	NONSYNONYMOUS	I/F	264	0	DELETERIOUS (*WARNING! Low confidence)
Solyc00g006903.1	NONSYNONYMOUS	T/S	321	0	DELETERIOUS (*WARNING! Low confidence)
Solyc00g006903.1	NONSYNONYMOUS	R/H	189	0	DELETERIOUS (*WARNING! Low confidence)
Solyc00g006903.1	NONSYNONYMOUS	T/M	166	0	DELETERIOUS (*WARNING! Low confidence)
Solyc00g006903.1	NONSYNONYMOUS	V/D	149	0	DELETERIOUS (*WARNING! Low confidence)
Solyc00g006903.1	NONSYNONYMOUS	R/Q	18	0	DELETERIOUS (*WARNING! Low confidence)
Solyc00g006903.1	NONSYNONYMOUS	T/S	321	0	DELETERIOUS (*WARNING! Low confidence)
Solyc00g006903.1	NONSYNONYMOUS	T/S	321	0	DELETERIOUS (*WARNING! Low confidence)
Solyc00g006903.1	NONSYNONYMOUS	T/S	321	0	DELETERIOUS (*WARNING! Low confidence)
Solyc00g006903.1	NONSYNONYMOUS	L/V	370	0	DELETERIOUS (*WARNING! Low confidence)
Solyc00g006903.1	NONSYNONYMOUS	R/W	368	0	DELETERIOUS (*WARNING! Low confidence)
Solyc00g006903.1	NONSYNONYMOUS	H/D	358	0	DELETERIOUS (*WARNING! Low confidence)
Solyc00g006903.1	NONSYNONYMOUS	T/S	321	0	DELETERIOUS (*WARNING! Low confidence)
Solyc00g006903.1	NONSYNONYMOUS	T/M	166	0	DELETERIOUS (*WARNING! Low confidence)
Solyc00g006903.1	NONSYNONYMOUS	T/R	144	0	DELETERIOUS (*WARNING! Low confidence)
Solyc00g006903.1	NONSYNONYMOUS	R/W	272	0	DELETERIOUS (*WARNING! Low confidence)
Solyc00g006903.1	NONSYNONYMOUS	I/F	264	0	DELETERIOUS (*WARNING! Low confidence)
Solyc00g006903.1	NONSYNONYMOUS	T/S	321	0	DELETERIOUS (*WARNING! Low confidence)
Solyc00g006903.1	NONSYNONYMOUS	A/V	191	0	DELETERIOUS (*WARNING! Low confidence)
Solyc00g006903.1	NONSYNONYMOUS	T/S	321	0	DELETERIOUS (*WARNING! Low confidence)
Solyc00g006903.1	NONSYNONYMOUS	T/S	321	0	DELETERIOUS (*WARNING! Low confidence)
Solyc00g006903.1	NONSYNONYMOUS	T/S	321	0	DELETERIOUS (*WARNING! Low confidence)
Solyc00g006903.1	NONSYNONYMOUS	T/M	166	0	DELETERIOUS (*WARNING! Low confidence)
Solyc00g006903.1	NONSYNONYMOUS	T/M	166	0	DELETERIOUS (*WARNING! Low confidence)
Solyc00g006903.1	NONSYNONYMOUS	V/D	149	0	DELETERIOUS (*WARNING! Low confidence)
Solyc00g006903.1	NONSYNONYMOUS	T/R	144	0	DELETERIOUS (*WARNING! Low confidence)
Solyc00g006903.1	NONSYNONYMOUS	T/S	321	0	DELETERIOUS (*WARNING! Low confidence)
Solyc00g006903.1	NONSYNONYMOUS	T/M	166	0	DELETERIOUS (*WARNING! Low confidence)
Solyc00g006903.1	NONSYNONYMOUS	T/S	321	0	DELETERIOUS (*WARNING! Low confidence)
Solyc00g006903.1	NONSYNONYMOUS	T/S	321	0	DELETERIOUS (*WARNING! Low confidence)
Solyc00g006903.1	NONSYNONYMOUS	T/M	166	0	DELETERIOUS (*WARNING! Low confidence)
Solyc00g006903.1	NONSYNONYMOUS	T/S	321	0	DELETERIOUS (*WARNING! Low confidence)
Solyc00g006903.1	NONSYNONYMOUS	T/M	166	0	DELETERIOUS (*WARNING! Low confidence)
Solyc00g006903.1	NONSYNONYMOUS	T/S	321	0	DELETERIOUS (*WARNING! Low confidence)
Solyc00g006903.1	NONSYNONYMOUS	V/D	149	0	DELETERIOUS (*WARNING! Low confidence)
Solyc00g006903.1	NONSYNONYMOUS	T/R	144	0	DELETERIOUS (*WARNING! Low confidence)
Solyc00g006903.1	NONSYNONYMOUS	T/S	321	0	DELETERIOUS (*WARNING! Low confidence)
Solyc00g006903.1	NONSYNONYMOUS	R/W	233	0	DELETERIOUS (*WARNING! Low confidence)
Solyc00g006903.1	NONSYNONYMOUS	T/M	166	0	DELETERIOUS (*WARNING! Low confidence)
Solyc00g006903.1	NONSYNONYMOUS	T/S	321	0	DELETERIOUS (*WARNING! Low confidence)
Solyc00g006903.1	NONSYNONYMOUS	T/S	321	0	DELETERIOUS (*WARNING! Low confidence)
Solyc00g006903.1	NONSYNONYMOUS	T/M	166	0	DELETERIOUS (*WARNING! Low confidence)
Solyc00g006903.1	NONSYNONYMOUS	T/S	321	0	DELETERIOUS (*WARNING! Low confidence)
Solyc00g006903.1	NONSYNONYMOUS	W/G	261	0.02	DELETERIOUS (*WARNING! Low confidence)
Solyc00g006903.1	NONSYNONYMOUS	D/H	210	0	DELETERIOUS (*WARNING! Low confidence)
Solyc00g006903.1	NONSYNONYMOUS	R/H	189	0	DELETERIOUS (*WARNING! Low confidence)
Solyc00g006903.1	NONSYNONYMOUS	T/S	321	0	DELETERIOUS (*WARNING! Low confidence)
Solyc00g006903.1	NONSYNONYMOUS	T/M	166	0	DELETERIOUS (*WARNING! Low confidence)
Solyc00g006903.1	NONSYNONYMOUS	V/D	149	0	DELETERIOUS (*WARNING! Low confidence)
Solyc00g006903.1	NONSYNONYMOUS	T/R	144	0	DELETERIOUS (*WARNING! Low confidence)
Solyc00g006903.1	NONSYNONYMOUS	D/G	328	0	DELETERIOUS (*WARNING! Low confidence)
Solyc00g006903.1	NONSYNONYMOUS	T/M	166	0	DELETERIOUS (*WARNING! Low confidence)
Solyc00g006903.1	NONSYNONYMOUS	V/D	149	0	DELETERIOUS (*WARNING! Low confidence)
Solyc00g006903.1	NONSYNONYMOUS	T/R	144	0	DELETERIOUS (*WARNING! Low confidence)
Solyc00g006903.1	NONSYNONYMOUS	T/S	321	0	DELETERIOUS (*WARNING! Low confidence)
Solyc00g006903.1	NONSYNONYMOUS	R/W	233	0	DELETERIOUS (*WARNING! Low confidence)
Solyc00g006903.1	NONSYNONYMOUS	L/V	370	0	DELETERIOUS (*WARNING! Low confidence)
Solyc00g006903.1	NONSYNONYMOUS	T/S	321	0	DELETERIOUS (*WARNING! Low confidence)
Solyc00g006903.1	NONSYNONYMOUS	T/M	166	0	DELETERIOUS (*WARNING! Low confidence)
Solyc00g006903.1	NONSYNONYMOUS	T/M	166	0	DELETERIOUS (*WARNING! Low confidence)
Solyc00g006903.1	NONSYNONYMOUS	V/D	149	0	DELETERIOUS (*WARNING! Low confidence)
Solyc00g006903.1	NONSYNONYMOUS	T/R	144	0	DELETERIOUS (*WARNING! Low confidence)
Solyc00g006903.1	NONSYNONYMOUS	D/G	328	0	DELETERIOUS (*WARNING! Low confidence)
Solyc00g006903.1	NONSYNONYMOUS	T/S	321	0	DELETERIOUS (*WARNING! Low confidence)
Solyc00g006903.1	NONSYNONYMOUS	A/V	375	0	DELETERIOUS (*WARNING! Low confidence)
Solyc00g006903.1	NONSYNONYMOUS	L/V	370	0	DELETERIOUS (*WARNING! Low confidence)
Solyc00g006903.1	NONSYNONYMOUS	R/W	368	0	DELETERIOUS (*WARNING! Low confidence)
Solyc00g006903.1	NONSYNONYMOUS	H/N	358	0	DELETERIOUS (*WARNING! Low confidence)
Solyc00g006903.1	NONSYNONYMOUS	G/D	340	0	DELETERIOUS (*WARNING! Low confidence)
Solyc00g006903.1	NONSYNONYMOUS	T/M	166	0	DELETERIOUS (*WARNING! Low confidence)
Solyc00g006903.1	NONSYNONYMOUS	V/D	149	0	DELETERIOUS (*WARNING! Low confidence)
Solyc00g006903.1	NONSYNONYMOUS	L/V	370	0	DELETERIOUS (*WARNING! Low confidence)
Solyc00g006903.1	NONSYNONYMOUS	S/C	348	0.02	DELETERIOUS (*WARNING! Low confidence)
Solyc00g006903.1	NONSYNONYMOUS	G/C	312	0.01	DELETERIOUS (*WARNING! Low confidence)
Solyc00g006903.1	NONSYNONYMOUS	I/T	293	0	DELETERIOUS (*WARNING! Low confidence)
Solyc00g006903.1	NONSYNONYMOUS	T/P	288	0	DELETERIOUS (*WARNING! Low confidence)
Solyc00g006903.1	NONSYNONYMOUS	I/V	264	0	DELETERIOUS (*WARNING! Low confidence)
Solyc00g006903.1	NONSYNONYMOUS	H/Y	262	0	DELETERIOUS (*WARNING! Low confidence)
Solyc00g006903.1	NONSYNONYMOUS	T/A	166	0	DELETERIOUS (*WARNING! Low confidence)
Solyc00g006903.1	NONSYNONYMOUS	S/A	83	0	DELETERIOUS (*WARNING! Low confidence)
Solyc00g006903.1	NONSYNONYMOUS	E/A	72	0	DELETERIOUS (*WARNING! Low confidence)
Solyc00g006903.1	NONSYNONYMOUS	W/R	71	0	DELETERIOUS (*WARNING! Low confidence)
Solyc00g006903.1	NONSYNONYMOUS	R/W	31	0	DELETERIOUS (*WARNING! Low confidence)
Solyc00g006903.1	NONSYNONYMOUS	T/S	321	0	DELETERIOUS (*WARNING! Low confidence)
Solyc00g006903.1	NONSYNONYMOUS	R/W	272	0	DELETERIOUS (*WARNING! Low confidence)
Solyc00g006903.1	NONSYNONYMOUS	T/M	166	0	DELETERIOUS (*WARNING! Low confidence)
Solyc00g006903.1	NONSYNONYMOUS	V/D	149	0	DELETERIOUS (*WARNING! Low confidence)
Solyc00g006903.1	NONSYNONYMOUS	T/S	321	0	DELETERIOUS (*WARNING! Low confidence)
Solyc00g006903.1	NONSYNONYMOUS	T/M	166	0	DELETERIOUS (*WARNING! Low confidence)
Solyc00g006903.1	NONSYNONYMOUS	V/D	149	0	DELETERIOUS (*WARNING! Low confidence)
Solyc00g006903.1	NONSYNONYMOUS	T/R	144	0	DELETERIOUS (*WARNING! Low confidence)
Solyc00g006903.1	NONSYNONYMOUS	L/V	370	0	DELETERIOUS (*WARNING! Low confidence)
Solyc00g006903.1	NONSYNONYMOUS	T/S	321	0	DELETERIOUS (*WARNING! Low confidence)
Solyc00g006903.1	NONSYNONYMOUS	T/M	166	0	DELETERIOUS (*WARNING! Low confidence)
Solyc00g006903.1	NONSYNONYMOUS	T/M	166	0	DELETERIOUS (*WARNING! Low confidence)
Solyc00g006903.1	NONSYNONYMOUS	T/S	321	0	DELETERIOUS (*WARNING! Low confidence)
Solyc00g006903.1	NONSYNONYMOUS	R/W	233	0	DELETERIOUS (*WARNING! Low confidence)
Solyc00g006903.1	NONSYNONYMOUS	R/H	189	0	DELETERIOUS (*WARNING! Low confidence)
Solyc00g006903.1	NONSYNONYMOUS	T/M	166	0	DELETERIOUS (*WARNING! Low confidence)
Solyc00g006903.1	NONSYNONYMOUS	T/M	166	0	DELETERIOUS (*WARNING! Low confidence)
Solyc00g006903.1	NONSYNONYMOUS	T/S	321	0	DELETERIOUS (*WARNING! Low confidence)
Solyc00g006903.1	NONSYNONYMOUS	T/S	321	0	DELETERIOUS (*WARNING! Low confidence)
Solyc00g006903.1	NONSYNONYMOUS	S/A	83	0	DELETERIOUS (*WARNING! Low confidence)
Solyc00g006903.1	NONSYNONYMOUS	T/M	166	0	DELETERIOUS (*WARNING! Low confidence)
Solyc00g006903.1	NONSYNONYMOUS	V/D	149	0	DELETERIOUS (*WARNING! Low confidence)
Solyc00g006903.1	NONSYNONYMOUS	L/V	370	0	DELETERIOUS (*WARNING! Low confidence)
Solyc00g006903.1	NONSYNONYMOUS	H/D	358	0	DELETERIOUS (*WARNING! Low confidence)
Solyc00g006903.1	NONSYNONYMOUS	T/S	321	0	DELETERIOUS (*WARNING! Low confidence)
Solyc00g006903.1	NONSYNONYMOUS	T/S	321	0	DELETERIOUS (*WARNING! Low confidence)
Solyc00g006903.1	NONSYNONYMOUS	T/M	372	0	DELETERIOUS (*WARNING! Low confidence)
Solyc00g006903.1	NONSYNONYMOUS	L/V	370	0	DELETERIOUS (*WARNING! Low confidence)
Solyc00g006903.1	NONSYNONYMOUS	R/W	368	0	DELETERIOUS (*WARNING! Low confidence)
Solyc00g006903.1	NONSYNONYMOUS	R/C	339	0.04	DELETERIOUS (*WARNING! Low confidence)
Solyc00g006903.1	NONSYNONYMOUS	V/D	337	0.01	DELETERIOUS (*WARNING! Low confidence)
Solyc00g006903.1	NONSYNONYMOUS	L/V	370	0	DELETERIOUS (*WARNING! Low confidence)
Solyc00g006903.1	NONSYNONYMOUS	R/W	368	0	DELETERIOUS (*WARNING! Low confidence)
Solyc00g006903.1	NONSYNONYMOUS	H/N	358	0	DELETERIOUS (*WARNING! Low confidence)
Solyc00g006903.1	NONSYNONYMOUS	T/S	321	0	DELETERIOUS (*WARNING! Low confidence)
Solyc00g006903.1	NONSYNONYMOUS	T/S	321	0	DELETERIOUS (*WARNING! Low confidence)
Solyc00g006903.1	NONSYNONYMOUS	T/M	372	0	DELETERIOUS (*WARNING! Low confidence)
Solyc00g006903.1	NONSYNONYMOUS	L/V	370	0	DELETERIOUS (*WARNING! Low confidence)
Solyc00g006903.1	NONSYNONYMOUS	R/W	368	0	DELETERIOUS (*WARNING! Low confidence)
Solyc00g006903.1	NONSYNONYMOUS	H/N	358	0	DELETERIOUS (*WARNING! Low confidence)
Solyc00g006903.1	NONSYNONYMOUS	T/S	321	0	DELETERIOUS (*WARNING! Low confidence)
Solyc00g006903.1	NONSYNONYMOUS	T/M	166	0	DELETERIOUS (*WARNING! Low confidence)
Solyc00g006903.1	NONSYNONYMOUS	V/D	149	0	DELETERIOUS (*WARNING! Low confidence)
Solyc00g006903.1	NONSYNONYMOUS	L/V	370	0	DELETERIOUS (*WARNING! Low confidence)
Solyc00g006903.1	NONSYNONYMOUS	T/P	342	0	DELETERIOUS (*WARNING! Low confidence)
Solyc00g006903.1	NONSYNONYMOUS	T/S	372	0	DELETERIOUS (*WARNING! Low confidence)
Solyc00g006903.1	NONSYNONYMOUS	L/P	370	0	DELETERIOUS (*WARNING! Low confidence)
Solyc00g006903.1	NONSYNONYMOUS	T/M	166	0	DELETERIOUS (*WARNING! Low confidence)
Solyc00g006903.1	NONSYNONYMOUS	T/M	166	0	DELETERIOUS (*WARNING! Low confidence)
Solyc00g006903.1	NONSYNONYMOUS	T/M	166	0	DELETERIOUS (*WARNING! Low confidence)
Solyc00g006903.1	NONSYNONYMOUS	L/V	370	0	DELETERIOUS (*WARNING! Low confidence)
Solyc00g006903.1	NONSYNONYMOUS	H/D	358	0	DELETERIOUS (*WARNING! Low confidence)
Solyc00g006903.1	NONSYNONYMOUS	V/A	334	0	DELETERIOUS (*WARNING! Low confidence)
Solyc00g006903.1	NONSYNONYMOUS	D/G	328	0	DELETERIOUS (*WARNING! Low confidence)
Solyc00g006903.1	NONSYNONYMOUS	R/P	190	0	DELETERIOUS (*WARNING! Low confidence)
Solyc00g006903.1	NONSYNONYMOUS	R/H	189	0	DELETERIOUS (*WARNING! Low confidence)
Solyc00g006903.1	NONSYNONYMOUS	D/G	328	0	DELETERIOUS (*WARNING! Low confidence)
Solyc00g006903.1	NONSYNONYMOUS	T/K	326	0	DELETERIOUS (*WARNING! Low confidence)
Solyc00g006903.1	NONSYNONYMOUS	T/M	166	0	DELETERIOUS (*WARNING! Low confidence)
Solyc00g006903.1	NONSYNONYMOUS	L/V	370	0	DELETERIOUS (*WARNING! Low confidence)
Solyc00g006903.1	NONSYNONYMOUS	T/S	321	0	DELETERIOUS (*WARNING! Low confidence)
Solyc00g006903.1	NONSYNONYMOUS	T/M	166	0	DELETERIOUS (*WARNING! Low confidence)
Solyc00g006903.1	NONSYNONYMOUS	V/D	149	0	DELETERIOUS (*WARNING! Low confidence)
Solyc00g006903.1	NONSYNONYMOUS	T/R	144	0	DELETERIOUS (*WARNING! Low confidence)
Solyc00g006903.1	NONSYNONYMOUS	R/W	272	0	DELETERIOUS (*WARNING! Low confidence)
Solyc00g006903.1	NONSYNONYMOUS	T/M	166	0	DELETERIOUS (*WARNING! Low confidence)
Solyc00g006903.1	NONSYNONYMOUS	T/S	321	0	DELETERIOUS (*WARNING! Low confidence)
Solyc00g006903.1	NONSYNONYMOUS	T/M	166	0	DELETERIOUS (*WARNING! Low confidence)
Solyc00g006903.1	NONSYNONYMOUS	H/D	358	0	DELETERIOUS (*WARNING! Low confidence)
Solyc00g006903.1	NONSYNONYMOUS	T/P	372	0	DELETERIOUS (*WARNING! Low confidence)
Solyc00g006903.1	NONSYNONYMOUS	T/M	166	0	DELETERIOUS (*WARNING! Low confidence)
Solyc00g006903.1	NONSYNONYMOUS	T/M	372	0	DELETERIOUS (*WARNING! Low confidence)
Solyc00g006903.1	NONSYNONYMOUS	L/V	370	0	DELETERIOUS (*WARNING! Low confidence)
Solyc00g006903.1	NONSYNONYMOUS	R/W	368	0	DELETERIOUS (*WARNING! Low confidence)
Solyc00g006903.1	NONSYNONYMOUS	H/N	358	0	DELETERIOUS (*WARNING! Low confidence)
Solyc00g006903.1	NONSYNONYMOUS	H/D	358	0	DELETERIOUS (*WARNING! Low confidence)
Solyc00g006903.1	NONSYNONYMOUS	T/S	372	0	DELETERIOUS (*WARNING! Low confidence)
Solyc00g006903.1	NONSYNONYMOUS	M/T	371	0	DELETERIOUS (*WARNING! Low confidence)
Solyc00g006903.1	NONSYNONYMOUS	L/P	370	0	DELETERIOUS (*WARNING! Low confidence)
Solyc00g006903.1	NONSYNONYMOUS	L/V	370	0	DELETERIOUS (*WARNING! Low confidence)
Solyc00g006903.1	NONSYNONYMOUS	T/S	321	0	DELETERIOUS (*WARNING! Low confidence)
Solyc00g006903.1	NONSYNONYMOUS	T/S	321	0	DELETERIOUS (*WARNING! Low confidence)
Solyc00g006903.1	NONSYNONYMOUS	T/M	166	0	DELETERIOUS (*WARNING! Low confidence)
Solyc00g006903.1	NONSYNONYMOUS	T/S	321	0	DELETERIOUS (*WARNING! Low confidence)
Solyc00g006903.1	NONSYNONYMOUS	R/Q	18	0	DELETERIOUS (*WARNING! Low confidence)
Solyc00g006903.1	NONSYNONYMOUS	T/S	321	0	DELETERIOUS (*WARNING! Low confidence)
Solyc00g006903.1	NONSYNONYMOUS	R/H	189	0	DELETERIOUS (*WARNING! Low confidence)
Solyc00g006903.1	NONSYNONYMOUS	T/M	166	0	DELETERIOUS (*WARNING! Low confidence)
Solyc00g006903.1	NONSYNONYMOUS	V/M	374	0	DELETERIOUS (*WARNING! Low confidence)
Solyc00g006903.1	NONSYNONYMOUS	L/V	370	0	DELETERIOUS (*WARNING! Low confidence)
Solyc00g006903.1	NONSYNONYMOUS	G/D	340	0	DELETERIOUS (*WARNING! Low confidence)
Solyc00g006903.1	NONSYNONYMOUS	T/S	321	0	DELETERIOUS (*WARNING! Low confidence)
Solyc00g006903.1	NONSYNONYMOUS	L/V	370	0	DELETERIOUS (*WARNING! Low confidence)
Solyc00g006903.1	NONSYNONYMOUS	T/S	321	0	DELETERIOUS (*WARNING! Low confidence)
Solyc00g006903.1	NONSYNONYMOUS	T/M	166	0	DELETERIOUS (*WARNING! Low confidence)
Solyc00g006903.1	NONSYNONYMOUS	V/D	149	0	DELETERIOUS (*WARNING! Low confidence)
Solyc00g006903.1	NONSYNONYMOUS	T/R	144	0	DELETERIOUS (*WARNING! Low confidence)
Solyc00g006903.1	NONSYNONYMOUS	T/S	321	0	DELETERIOUS (*WARNING! Low confidence)
Solyc00g006903.1	NONSYNONYMOUS	T/M	166	0	DELETERIOUS (*WARNING! Low confidence)
Solyc00g006903.1	NONSYNONYMOUS	V/D	149	0	DELETERIOUS (*WARNING! Low confidence)
Solyc00g006903.1	NONSYNONYMOUS	T/R	144	0	DELETERIOUS (*WARNING! Low confidence)
Solyc00g006903.1	NONSYNONYMOUS	T/M	372	0	DELETERIOUS (*WARNING! Low confidence)
Solyc00g006903.1	NONSYNONYMOUS	T/S	372	0	DELETERIOUS (*WARNING! Low confidence)
Solyc00g006903.1	NONSYNONYMOUS	L/P	370	0	DELETERIOUS (*WARNING! Low confidence)
Solyc00g006903.1	NONSYNONYMOUS	L/V	370	0	DELETERIOUS (*WARNING! Low confidence)
Solyc00g006903.1	NONSYNONYMOUS	L/V	370	0	DELETERIOUS (*WARNING! Low confidence)
Solyc00g006903.1	NONSYNONYMOUS	T/S	321	0	DELETERIOUS (*WARNING! Low confidence)
Solyc00g006903.1	NONSYNONYMOUS	R/W	233	0	DELETERIOUS (*WARNING! Low confidence)
Solyc00g006903.1	NONSYNONYMOUS	R/H	189	0	DELETERIOUS (*WARNING! Low confidence)
Solyc00g006903.1	NONSYNONYMOUS	T/S	321	0	DELETERIOUS (*WARNING! Low confidence)
Solyc00g006903.1	NONSYNONYMOUS	T/M	166	0	DELETERIOUS (*WARNING! Low confidence)
Solyc00g006903.1	NONSYNONYMOUS	T/S	321	0	DELETERIOUS (*WARNING! Low confidence)
Solyc00g006903.1	NONSYNONYMOUS	T/M	166	0	DELETERIOUS (*WARNING! Low confidence)
Solyc00g006903.1	NONSYNONYMOUS	V/D	149	0	DELETERIOUS (*WARNING! Low confidence)
Solyc00g006903.1	NONSYNONYMOUS	T/R	144	0	DELETERIOUS (*WARNING! Low confidence)
Solyc00g006903.1	NONSYNONYMOUS	A/V	375	0	DELETERIOUS (*WARNING! Low confidence)
Solyc00g006903.1	NONSYNONYMOUS	L/V	370	0	DELETERIOUS (*WARNING! Low confidence)
Solyc00g006903.1	NONSYNONYMOUS	R/W	368	0	DELETERIOUS (*WARNING! Low confidence)
Solyc00g006903.1	NONSYNONYMOUS	H/D	358	0	DELETERIOUS (*WARNING! Low confidence)
Solyc00g006903.1	NONSYNONYMOUS	A/V	375	0	DELETERIOUS (*WARNING! Low confidence)
Solyc00g006903.1	NONSYNONYMOUS	T/M	372	0	DELETERIOUS (*WARNING! Low confidence)
Solyc00g006903.1	NONSYNONYMOUS	L/V	370	0	DELETERIOUS (*WARNING! Low confidence)
Solyc00g006903.1	NONSYNONYMOUS	R/W	368	0	DELETERIOUS (*WARNING! Low confidence)
Solyc00g006903.1	NONSYNONYMOUS	H/N	358	0	DELETERIOUS (*WARNING! Low confidence)
Solyc00g006903.1	NONSYNONYMOUS	T/S	321	0	DELETERIOUS (*WARNING! Low confidence)
Solyc00g006903.1	NONSYNONYMOUS	V/D	149	0	DELETERIOUS (*WARNING! Low confidence)
Solyc00g006903.1	NONSYNONYMOUS	S/A	83	0	DELETERIOUS (*WARNING! Low confidence)
Solyc00g006903.1	NONSYNONYMOUS	E/A	72	0	DELETERIOUS (*WARNING! Low confidence)
Solyc00g006903.1	NONSYNONYMOUS	W/R	71	0	DELETERIOUS (*WARNING! Low confidence)
Solyc00g006903.1	NONSYNONYMOUS	T/S	321	0	DELETERIOUS (*WARNING! Low confidence)
Solyc00g006903.1	NONSYNONYMOUS	R/W	233	0	DELETERIOUS (*WARNING! Low confidence)
Solyc00g006903.1	NONSYNONYMOUS	T/M	166	0	DELETERIOUS (*WARNING! Low confidence)
Solyc00g006903.1	NONSYNONYMOUS	V/D	149	0	DELETERIOUS (*WARNING! Low confidence)
Solyc00g006903.1	NONSYNONYMOUS	T/S	321	0	DELETERIOUS (*WARNING! Low confidence)
Solyc00g006903.1	NONSYNONYMOUS	L/V	370	0	DELETERIOUS (*WARNING! Low confidence)
Solyc00g006903.1	NONSYNONYMOUS	H/D	358	0	DELETERIOUS (*WARNING! Low confidence)
Solyc00g006903.1	NONSYNONYMOUS	T/S	321	0	DELETERIOUS (*WARNING! Low confidence)
Solyc00g006903.1	NONSYNONYMOUS	R/W	233	0	DELETERIOUS (*WARNING! Low confidence)
Solyc00g006903.1	NONSYNONYMOUS	T/M	166	0	DELETERIOUS (*WARNING! Low confidence)
Solyc00g006903.1	NONSYNONYMOUS	T/S	321	0	DELETERIOUS (*WARNING! Low confidence)
Solyc00g006903.1	NONSYNONYMOUS	T/M	166	0	DELETERIOUS (*WARNING! Low confidence)
Solyc00g006903.1	NONSYNONYMOUS	V/D	149	0	DELETERIOUS (*WARNING! Low confidence)
Solyc00g006903.1	NONSYNONYMOUS	T/R	144	0	DELETERIOUS (*WARNING! Low confidence)
Solyc00g006903.1	NONSYNONYMOUS	L/V	370	0	DELETERIOUS (*WARNING! Low confidence)
Solyc00g006903.1	NONSYNONYMOUS	R/W	233	0	DELETERIOUS (*WARNING! Low confidence)
Solyc00g006903.1	NONSYNONYMOUS	R/H	189	0	DELETERIOUS (*WARNING! Low confidence)
Solyc00g006903.1	NONSYNONYMOUS	T/M	166	0	DELETERIOUS (*WARNING! Low confidence)
Solyc00g006907.1	NONSYNONYMOUS	Q/L	94	0.04	DELETERIOUS
Solyc00g006907.1	NONSYNONYMOUS	S/F	41	0.02	DELETERIOUS
Solyc00g006907.1	NONSYNONYMOUS	S/F	41	0.02	DELETERIOUS
Solyc00g005440.2	NONSYNONYMOUS	G/E	106	0	DELETERIOUS
Solyc00g005440.2	NONSYNONYMOUS	M/I	70	0.03	DELETERIOUS
Solyc00g005440.2	NONSYNONYMOUS	H/N	67	0	DELETERIOUS
Solyc00g005440.2	NONSYNONYMOUS	H/N	66	0	DELETERIOUS
Solyc00g005440.2	NONSYNONYMOUS	A/G	62	0.02	DELETERIOUS
Solyc00g005440.2	NONSYNONYMOUS	C/Y	50	0	DELETERIOUS
Solyc00g005440.2	NONSYNONYMOUS	E/K	45	0.02	DELETERIOUS
Solyc00g005440.2	NONSYNONYMOUS	V/F	39	0.03	DELETERIOUS
Solyc00g005440.2	NONSYNONYMOUS	R/M	25	0	DELETERIOUS
Solyc00g005440.2	NONSYNONYMOUS	D/Y	18	0	DELETERIOUS
Solyc00g005440.2	NONSYNONYMOUS	G/E	106	0	DELETERIOUS
Solyc00g005440.2	NONSYNONYMOUS	M/I	70	0.03	DELETERIOUS
Solyc00g005440.2	NONSYNONYMOUS	H/N	67	0	DELETERIOUS
Solyc00g005440.2	NONSYNONYMOUS	H/N	66	0	DELETERIOUS
Solyc00g005440.2	NONSYNONYMOUS	A/G	62	0.02	DELETERIOUS
Solyc00g005440.2	NONSYNONYMOUS	C/Y	50	0	DELETERIOUS
Solyc00g005440.2	NONSYNONYMOUS	E/K	45	0.02	DELETERIOUS
Solyc00g005440.2	NONSYNONYMOUS	V/F	39	0.03	DELETERIOUS
Solyc00g005440.2	NONSYNONYMOUS	R/M	25	0	DELETERIOUS
Solyc00g005440.2	NONSYNONYMOUS	L/F	19	0.01	DELETERIOUS
Solyc00g005440.2	NONSYNONYMOUS	D/Y	18	0	DELETERIOUS
Solyc00g005440.2	NONSYNONYMOUS	G/E	106	0	DELETERIOUS
Solyc00g005440.2	NONSYNONYMOUS	M/I	70	0.03	DELETERIOUS
Solyc00g005440.2	NONSYNONYMOUS	H/N	67	0	DELETERIOUS
Solyc00g005440.2	NONSYNONYMOUS	H/N	66	0	DELETERIOUS
Solyc00g005440.2	NONSYNONYMOUS	A/G	62	0.02	DELETERIOUS
Solyc00g005440.2	NONSYNONYMOUS	C/Y	50	0	DELETERIOUS
Solyc00g005440.2	NONSYNONYMOUS	E/K	45	0.02	DELETERIOUS
Solyc00g005440.2	NONSYNONYMOUS	V/F	39	0.03	DELETERIOUS
Solyc00g005440.2	NONSYNONYMOUS	R/M	25	0	DELETERIOUS
Solyc00g005440.2	NONSYNONYMOUS	L/F	19	0.01	DELETERIOUS
Solyc00g005440.2	NONSYNONYMOUS	D/Y	18	0	DELETERIOUS
Solyc00g005440.2	NONSYNONYMOUS	H/Y	67	0	DELETERIOUS
Solyc00g006483.1	START-LOST	M/I	1	0	DELETERIOUS
Solyc00g006805.1	NONSYNONYMOUS	S/L	31	0	DELETERIOUS (*WARNING! Low confidence)
Solyc00g006805.1	NONSYNONYMOUS	S/L	31	0	DELETERIOUS (*WARNING! Low confidence)
Solyc00g006805.1	NONSYNONYMOUS	S/L	31	0	DELETERIOUS (*WARNING! Low confidence)
Solyc00g006805.1	NONSYNONYMOUS	S/L	31	0	DELETERIOUS (*WARNING! Low confidence)
Solyc00g006805.1	NONSYNONYMOUS	S/L	31	0	DELETERIOUS (*WARNING! Low confidence)
Solyc00g006805.1	NONSYNONYMOUS	S/L	31	0	DELETERIOUS (*WARNING! Low confidence)
Solyc00g006805.1	NONSYNONYMOUS	S/L	31	0	DELETERIOUS (*WARNING! Low confidence)
Solyc00g006805.1	NONSYNONYMOUS	S/L	31	0	DELETERIOUS (*WARNING! Low confidence)
Solyc00g006805.1	NONSYNONYMOUS	S/L	31	0	DELETERIOUS (*WARNING! Low confidence)
Solyc00g006805.1	NONSYNONYMOUS	S/L	31	0	DELETERIOUS (*WARNING! Low confidence)
Solyc00g006805.1	NONSYNONYMOUS	S/L	31	0	DELETERIOUS (*WARNING! Low confidence)
Solyc00g006805.1	NONSYNONYMOUS	S/L	31	0	DELETERIOUS (*WARNING! Low confidence)
Solyc00g006805.1	NONSYNONYMOUS	S/L	31	0	DELETERIOUS (*WARNING! Low confidence)
Solyc00g006805.1	NONSYNONYMOUS	S/L	31	0	DELETERIOUS (*WARNING! Low confidence)
Solyc00g006805.1	NONSYNONYMOUS	S/L	31	0	DELETERIOUS (*WARNING! Low confidence)
Solyc00g006805.1	NONSYNONYMOUS	S/L	31	0	DELETERIOUS (*WARNING! Low confidence)
Solyc00g006805.1	NONSYNONYMOUS	S/L	31	0	DELETERIOUS (*WARNING! Low confidence)
Solyc00g006805.1	NONSYNONYMOUS	S/L	31	0	DELETERIOUS (*WARNING! Low confidence)
Solyc00g006805.1	NONSYNONYMOUS	S/L	31	0	DELETERIOUS (*WARNING! Low confidence)
Solyc00g006805.1	NONSYNONYMOUS	S/L	31	0	DELETERIOUS (*WARNING! Low confidence)
Solyc00g006805.1	NONSYNONYMOUS	S/L	31	0	DELETERIOUS (*WARNING! Low confidence)
Solyc00g006805.1	NONSYNONYMOUS	S/L	31	0	DELETERIOUS (*WARNING! Low confidence)
Solyc00g006805.1	NONSYNONYMOUS	S/L	31	0	DELETERIOUS (*WARNING! Low confidence)
Solyc00g006805.1	NONSYNONYMOUS	S/L	31	0	DELETERIOUS (*WARNING! Low confidence)
Solyc00g006805.1	NONSYNONYMOUS	S/L	31	0	DELETERIOUS (*WARNING! Low confidence)
Solyc00g006800.3	NONSYNONYMOUS	A/G	325	0.01	DELETERIOUS
Solyc00g006805.1	NONSYNONYMOUS	S/L	31	0	DELETERIOUS (*WARNING! Low confidence)
Solyc00g006805.1	NONSYNONYMOUS	S/L	31	0	DELETERIOUS (*WARNING! Low confidence)
Solyc00g006805.1	NONSYNONYMOUS	S/L	31	0	DELETERIOUS (*WARNING! Low confidence)
Solyc00g006805.1	NONSYNONYMOUS	S/L	31	0	DELETERIOUS (*WARNING! Low confidence)
Solyc00g006805.1	NONSYNONYMOUS	S/L	31	0	DELETERIOUS (*WARNING! Low confidence)
Solyc00g006805.1	NONSYNONYMOUS	S/L	31	0	DELETERIOUS (*WARNING! Low confidence)
Solyc00g006805.1	NONSYNONYMOUS	S/L	31	0	DELETERIOUS (*WARNING! Low confidence)
Solyc00g006805.1	NONSYNONYMOUS	S/L	31	0	DELETERIOUS (*WARNING! Low confidence)
Solyc00g006805.1	NONSYNONYMOUS	S/L	31	0	DELETERIOUS (*WARNING! Low confidence)
Solyc00g006805.1	NONSYNONYMOUS	S/L	31	0	DELETERIOUS (*WARNING! Low confidence)
Solyc00g006800.3	NONSYNONYMOUS	A/G	325	0.01	DELETERIOUS
Solyc00g006805.1	NONSYNONYMOUS	S/L	31	0	DELETERIOUS (*WARNING! Low confidence)
Solyc00g006805.1	NONSYNONYMOUS	S/L	31	0	DELETERIOUS (*WARNING! Low confidence)
Solyc00g006805.1	NONSYNONYMOUS	S/L	31	0	DELETERIOUS (*WARNING! Low confidence)
Solyc00g006805.1	NONSYNONYMOUS	S/L	31	0	DELETERIOUS (*WARNING! Low confidence)
Solyc00g006805.1	NONSYNONYMOUS	S/L	31	0	DELETERIOUS (*WARNING! Low confidence)
Solyc00g006805.1	NONSYNONYMOUS	S/L	31	0	DELETERIOUS (*WARNING! Low confidence)
Solyc00g006805.1	NONSYNONYMOUS	S/L	31	0	DELETERIOUS (*WARNING! Low confidence)
Solyc00g006805.1	NONSYNONYMOUS	S/L	31	0	DELETERIOUS (*WARNING! Low confidence)
Solyc00g006805.1	NONSYNONYMOUS	S/L	31	0	DELETERIOUS (*WARNING! Low confidence)
Solyc00g006805.1	NONSYNONYMOUS	S/L	31	0	DELETERIOUS (*WARNING! Low confidence)
Solyc00g006805.1	NONSYNONYMOUS	S/L	31	0	DELETERIOUS (*WARNING! Low confidence)
Solyc00g006805.1	NONSYNONYMOUS	S/L	31	0	DELETERIOUS (*WARNING! Low confidence)
Solyc00g006805.1	NONSYNONYMOUS	S/L	31	0	DELETERIOUS (*WARNING! Low confidence)
Solyc00g006805.1	NONSYNONYMOUS	S/L	31	0	DELETERIOUS (*WARNING! Low confidence)
Solyc00g008050.1	NONSYNONYMOUS	G/R	42	0	DELETERIOUS
Solyc00g008050.1	NONSYNONYMOUS	T/I	128	0	DELETERIOUS
Solyc00g008050.1	NONSYNONYMOUS	I/T	122	0.03	DELETERIOUS
Solyc00g008050.1	NONSYNONYMOUS	H/Y	119	0	DELETERIOUS
Solyc00g008050.1	NONSYNONYMOUS	W/C	118	0	DELETERIOUS
Solyc00g008270.1	NONSYNONYMOUS	P/Q	2	0	DELETERIOUS (*WARNING! Low confidence)
Solyc00g008270.1	NONSYNONYMOUS	P/Q	2	0	DELETERIOUS (*WARNING! Low confidence)
Solyc00g008270.1	NONSYNONYMOUS	P/Q	2	0	DELETERIOUS (*WARNING! Low confidence)
Solyc00g008270.1	NONSYNONYMOUS	P/Q	2	0	DELETERIOUS (*WARNING! Low confidence)
Solyc00g008270.1	NONSYNONYMOUS	P/Q	2	0	DELETERIOUS (*WARNING! Low confidence)
Solyc00g008270.1	NONSYNONYMOUS	P/Q	2	0	DELETERIOUS (*WARNING! Low confidence)
Solyc00g008270.1	NONSYNONYMOUS	A/V	53	0	DELETERIOUS (*WARNING! Low confidence)
Solyc00g008270.1	NONSYNONYMOUS	P/Q	2	0	DELETERIOUS (*WARNING! Low confidence)
Solyc00g008270.1	NONSYNONYMOUS	P/Q	2	0	DELETERIOUS (*WARNING! Low confidence)
Solyc00g008270.1	NONSYNONYMOUS	P/Q	2	0	DELETERIOUS (*WARNING! Low confidence)
Solyc00g008270.1	NONSYNONYMOUS	P/Q	2	0	DELETERIOUS (*WARNING! Low confidence)
Solyc00g008270.1	NONSYNONYMOUS	P/Q	2	0	DELETERIOUS (*WARNING! Low confidence)
Solyc00g008270.1	NONSYNONYMOUS	A/V	53	0	DELETERIOUS (*WARNING! Low confidence)
Solyc00g008270.1	NONSYNONYMOUS	P/Q	2	0	DELETERIOUS (*WARNING! Low confidence)
Solyc00g008270.1	NONSYNONYMOUS	P/Q	2	0	DELETERIOUS (*WARNING! Low confidence)
Solyc00g008270.1	NONSYNONYMOUS	P/Q	2	0	DELETERIOUS (*WARNING! Low confidence)
Solyc00g008270.1	NONSYNONYMOUS	P/Q	2	0	DELETERIOUS (*WARNING! Low confidence)
Solyc00g008270.1	NONSYNONYMOUS	P/Q	2	0	DELETERIOUS (*WARNING! Low confidence)
Solyc00g008270.1	NONSYNONYMOUS	P/Q	2	0	DELETERIOUS (*WARNING! Low confidence)
Solyc00g008270.1	NONSYNONYMOUS	P/Q	2	0	DELETERIOUS (*WARNING! Low confidence)
Solyc00g008270.1	NONSYNONYMOUS	P/Q	2	0	DELETERIOUS (*WARNING! Low confidence)
Solyc00g008270.1	NONSYNONYMOUS	P/Q	2	0	DELETERIOUS (*WARNING! Low confidence)
Solyc00g008270.1	NONSYNONYMOUS	P/Q	2	0	DELETERIOUS (*WARNING! Low confidence)
Solyc00g008270.1	NONSYNONYMOUS	P/Q	2	0	DELETERIOUS (*WARNING! Low confidence)
Solyc00g008270.1	NONSYNONYMOUS	P/Q	2	0	DELETERIOUS (*WARNING! Low confidence)
Solyc00g008270.1	NONSYNONYMOUS	P/Q	2	0	DELETERIOUS (*WARNING! Low confidence)
Solyc00g008270.1	NONSYNONYMOUS	P/Q	2	0	DELETERIOUS (*WARNING! Low confidence)
Solyc00g008270.1	NONSYNONYMOUS	P/Q	2	0	DELETERIOUS (*WARNING! Low confidence)
Solyc00g008270.1	NONSYNONYMOUS	P/Q	2	0	DELETERIOUS (*WARNING! Low confidence)
Solyc00g008270.1	NONSYNONYMOUS	P/Q	2	0	DELETERIOUS (*WARNING! Low confidence)
Solyc00g008270.1	NONSYNONYMOUS	P/Q	2	0	DELETERIOUS (*WARNING! Low confidence)
Solyc00g008270.1	NONSYNONYMOUS	P/Q	2	0	DELETERIOUS (*WARNING! Low confidence)
Solyc00g008270.1	NONSYNONYMOUS	P/Q	2	0	DELETERIOUS (*WARNING! Low confidence)
Solyc00g008270.1	NONSYNONYMOUS	A/V	53	0	DELETERIOUS (*WARNING! Low confidence)
Solyc00g008270.1	NONSYNONYMOUS	P/Q	2	0	DELETERIOUS (*WARNING! Low confidence)
Solyc00g008270.1	NONSYNONYMOUS	P/Q	2	0	DELETERIOUS (*WARNING! Low confidence)
Solyc00g008270.1	NONSYNONYMOUS	P/Q	2	0	DELETERIOUS (*WARNING! Low confidence)
Solyc00g008270.1	NONSYNONYMOUS	P/Q	2	0	DELETERIOUS (*WARNING! Low confidence)
Solyc00g008270.1	NONSYNONYMOUS	P/Q	2	0	DELETERIOUS (*WARNING! Low confidence)
Solyc00g008270.1	NONSYNONYMOUS	P/Q	2	0	DELETERIOUS (*WARNING! Low confidence)
Solyc00g008270.1	NONSYNONYMOUS	P/Q	2	0	DELETERIOUS (*WARNING! Low confidence)
Solyc00g008270.1	NONSYNONYMOUS	P/Q	2	0	DELETERIOUS (*WARNING! Low confidence)
Solyc00g008270.1	NONSYNONYMOUS	P/Q	2	0	DELETERIOUS (*WARNING! Low confidence)
Solyc00g008270.1	NONSYNONYMOUS	P/Q	2	0	DELETERIOUS (*WARNING! Low confidence)
Solyc00g008270.1	NONSYNONYMOUS	P/Q	2	0	DELETERIOUS (*WARNING! Low confidence)
Solyc00g008270.1	NONSYNONYMOUS	P/Q	2	0	DELETERIOUS (*WARNING! Low confidence)
Solyc00g008270.1	NONSYNONYMOUS	P/Q	2	0	DELETERIOUS (*WARNING! Low confidence)
Solyc00g008270.1	NONSYNONYMOUS	P/Q	2	0	DELETERIOUS (*WARNING! Low confidence)
Solyc00g008270.1	NONSYNONYMOUS	P/Q	2	0	DELETERIOUS (*WARNING! Low confidence)
Solyc00g008270.1	NONSYNONYMOUS	P/Q	2	0	DELETERIOUS (*WARNING! Low confidence)
Solyc00g008270.1	NONSYNONYMOUS	A/V	53	0	DELETERIOUS (*WARNING! Low confidence)
Solyc00g008270.1	NONSYNONYMOUS	P/Q	2	0	DELETERIOUS (*WARNING! Low confidence)
Solyc00g008270.1	NONSYNONYMOUS	R/Q	14	0	DELETERIOUS (*WARNING! Low confidence)
Solyc00g008270.1	NONSYNONYMOUS	R/Q	16	0	DELETERIOUS (*WARNING! Low confidence)
Solyc00g008270.1	NONSYNONYMOUS	R/W	29	0.02	DELETERIOUS (*WARNING! Low confidence)
Solyc00g008270.1	NONSYNONYMOUS	P/Q	2	0	DELETERIOUS (*WARNING! Low confidence)
Solyc00g008270.1	NONSYNONYMOUS	P/Q	2	0	DELETERIOUS (*WARNING! Low confidence)
Solyc00g008270.1	NONSYNONYMOUS	P/Q	2	0	DELETERIOUS (*WARNING! Low confidence)
Solyc00g008270.1	NONSYNONYMOUS	P/Q	2	0	DELETERIOUS (*WARNING! Low confidence)
Solyc00g008270.1	NONSYNONYMOUS	P/Q	2	0	DELETERIOUS (*WARNING! Low confidence)
Solyc00g008270.1	NONSYNONYMOUS	P/Q	2	0	DELETERIOUS (*WARNING! Low confidence)
Solyc00g008270.1	NONSYNONYMOUS	P/Q	2	0	DELETERIOUS (*WARNING! Low confidence)
Solyc00g008270.1	NONSYNONYMOUS	P/Q	2	0	DELETERIOUS (*WARNING! Low confidence)
Solyc00g008270.1	NONSYNONYMOUS	P/Q	2	0	DELETERIOUS (*WARNING! Low confidence)
Solyc00g008270.1	NONSYNONYMOUS	R/Q	14	0	DELETERIOUS (*WARNING! Low confidence)
Solyc00g008270.1	NONSYNONYMOUS	P/Q	2	0	DELETERIOUS (*WARNING! Low confidence)
Solyc00g008270.1	NONSYNONYMOUS	P/Q	2	0	DELETERIOUS (*WARNING! Low confidence)
Solyc00g008270.1	NONSYNONYMOUS	A/V	53	0	DELETERIOUS (*WARNING! Low confidence)
Solyc00g008270.1	NONSYNONYMOUS	P/Q	2	0	DELETERIOUS (*WARNING! Low confidence)
Solyc00g008270.1	NONSYNONYMOUS	P/Q	2	0	DELETERIOUS (*WARNING! Low confidence)
Solyc00g008270.1	NONSYNONYMOUS	P/Q	2	0	DELETERIOUS (*WARNING! Low confidence)
Solyc00g008270.1	NONSYNONYMOUS	P/Q	2	0	DELETERIOUS (*WARNING! Low confidence)
Solyc00g008270.1	NONSYNONYMOUS	P/Q	2	0	DELETERIOUS (*WARNING! Low confidence)
Solyc00g008270.1	NONSYNONYMOUS	P/Q	2	0	DELETERIOUS (*WARNING! Low confidence)
Solyc00g008270.1	NONSYNONYMOUS	P/Q	2	0	DELETERIOUS (*WARNING! Low confidence)
Solyc00g008270.1	NONSYNONYMOUS	P/Q	2	0	DELETERIOUS (*WARNING! Low confidence)
Solyc00g008270.1	NONSYNONYMOUS	P/Q	2	0	DELETERIOUS (*WARNING! Low confidence)
Solyc00g008270.1	NONSYNONYMOUS	P/Q	2	0	DELETERIOUS (*WARNING! Low confidence)
Solyc00g008270.1	NONSYNONYMOUS	P/Q	2	0	DELETERIOUS (*WARNING! Low confidence)
Solyc00g008270.1	NONSYNONYMOUS	P/Q	2	0	DELETERIOUS (*WARNING! Low confidence)
Solyc00g008270.1	NONSYNONYMOUS	P/Q	2	0	DELETERIOUS (*WARNING! Low confidence)
Solyc00g008270.1	NONSYNONYMOUS	P/Q	2	0	DELETERIOUS (*WARNING! Low confidence)
Solyc00g008270.1	NONSYNONYMOUS	P/Q	2	0	DELETERIOUS (*WARNING! Low confidence)
Solyc00g008270.1	NONSYNONYMOUS	P/Q	2	0	DELETERIOUS (*WARNING! Low confidence)
Solyc00g008270.1	NONSYNONYMOUS	P/Q	2	0	DELETERIOUS (*WARNING! Low confidence)
Solyc00g008270.1	NONSYNONYMOUS	P/Q	2	0	DELETERIOUS (*WARNING! Low confidence)
Solyc00g008270.1	NONSYNONYMOUS	P/Q	2	0	DELETERIOUS (*WARNING! Low confidence)
Solyc00g008270.1	NONSYNONYMOUS	P/Q	2	0	DELETERIOUS (*WARNING! Low confidence)
Solyc00g008270.1	NONSYNONYMOUS	P/Q	2	0	DELETERIOUS (*WARNING! Low confidence)
Solyc00g008270.1	NONSYNONYMOUS	P/Q	2	0	DELETERIOUS (*WARNING! Low confidence)
Solyc00g008270.1	NONSYNONYMOUS	P/Q	2	0	DELETERIOUS (*WARNING! Low confidence)
Solyc00g008270.1	NONSYNONYMOUS	P/Q	2	0	DELETERIOUS (*WARNING! Low confidence)
Solyc00g008270.1	NONSYNONYMOUS	P/Q	2	0	DELETERIOUS (*WARNING! Low confidence)
Solyc00g008270.1	NONSYNONYMOUS	P/Q	2	0	DELETERIOUS (*WARNING! Low confidence)
Solyc00g008270.1	NONSYNONYMOUS	P/Q	2	0	DELETERIOUS (*WARNING! Low confidence)
Solyc00g008270.1	NONSYNONYMOUS	P/Q	2	0	DELETERIOUS (*WARNING! Low confidence)
Solyc00g008270.1	NONSYNONYMOUS	P/Q	2	0	DELETERIOUS (*WARNING! Low confidence)
Solyc00g008270.1	NONSYNONYMOUS	P/Q	2	0	DELETERIOUS (*WARNING! Low confidence)
Solyc00g008270.1	NONSYNONYMOUS	P/Q	2	0	DELETERIOUS (*WARNING! Low confidence)
Solyc00g008270.1	NONSYNONYMOUS	P/Q	2	0	DELETERIOUS (*WARNING! Low confidence)
Solyc00g008270.1	NONSYNONYMOUS	P/Q	2	0	DELETERIOUS (*WARNING! Low confidence)
Solyc00g008270.1	NONSYNONYMOUS	P/Q	2	0	DELETERIOUS (*WARNING! Low confidence)
Solyc00g008270.1	NONSYNONYMOUS	P/Q	2	0	DELETERIOUS (*WARNING! Low confidence)
Solyc00g008270.1	NONSYNONYMOUS	P/Q	2	0	DELETERIOUS (*WARNING! Low confidence)
Solyc00g008270.1	NONSYNONYMOUS	P/Q	2	0	DELETERIOUS (*WARNING! Low confidence)
Solyc00g008270.1	NONSYNONYMOUS	P/Q	2	0	DELETERIOUS (*WARNING! Low confidence)
Solyc00g008270.1	NONSYNONYMOUS	A/V	53	0	DELETERIOUS (*WARNING! Low confidence)
Solyc00g008270.1	NONSYNONYMOUS	P/Q	2	0	DELETERIOUS (*WARNING! Low confidence)
Solyc00g008270.1	NONSYNONYMOUS	P/Q	2	0	DELETERIOUS (*WARNING! Low confidence)
Solyc00g008270.1	NONSYNONYMOUS	P/Q	2	0	DELETERIOUS (*WARNING! Low confidence)
Solyc00g008270.1	NONSYNONYMOUS	P/Q	2	0	DELETERIOUS (*WARNING! Low confidence)
Solyc00g008270.1	NONSYNONYMOUS	P/Q	2	0	DELETERIOUS (*WARNING! Low confidence)
Solyc00g008270.1	NONSYNONYMOUS	P/Q	2	0	DELETERIOUS (*WARNING! Low confidence)
Solyc00g008270.1	NONSYNONYMOUS	P/Q	2	0	DELETERIOUS (*WARNING! Low confidence)
Solyc00g008270.1	NONSYNONYMOUS	P/Q	2	0	DELETERIOUS (*WARNING! Low confidence)
Solyc00g008270.1	NONSYNONYMOUS	P/Q	2	0	DELETERIOUS (*WARNING! Low confidence)
Solyc00g008270.1	NONSYNONYMOUS	A/V	53	0	DELETERIOUS (*WARNING! Low confidence)
Solyc00g008270.1	NONSYNONYMOUS	P/Q	2	0	DELETERIOUS (*WARNING! Low confidence)
Solyc00g008270.1	NONSYNONYMOUS	P/Q	2	0	DELETERIOUS (*WARNING! Low confidence)
Solyc00g008270.1	NONSYNONYMOUS	P/Q	2	0	DELETERIOUS (*WARNING! Low confidence)
Solyc00g008270.1	NONSYNONYMOUS	P/Q	2	0	DELETERIOUS (*WARNING! Low confidence)
Solyc00g008270.1	NONSYNONYMOUS	P/Q	2	0	DELETERIOUS (*WARNING! Low confidence)
Solyc00g008270.1	NONSYNONYMOUS	P/Q	2	0	DELETERIOUS (*WARNING! Low confidence)
Solyc00g008270.1	NONSYNONYMOUS	P/Q	2	0	DELETERIOUS (*WARNING! Low confidence)
Solyc00g008270.1	NONSYNONYMOUS	P/Q	2	0	DELETERIOUS (*WARNING! Low confidence)
Solyc00g008270.1	NONSYNONYMOUS	P/Q	2	0	DELETERIOUS (*WARNING! Low confidence)
Solyc00g008270.1	NONSYNONYMOUS	P/Q	2	0	DELETERIOUS (*WARNING! Low confidence)
Solyc00g008270.1	NONSYNONYMOUS	P/Q	2	0	DELETERIOUS (*WARNING! Low confidence)
Solyc00g008270.1	NONSYNONYMOUS	P/Q	2	0	DELETERIOUS (*WARNING! Low confidence)
Solyc00g008270.1	NONSYNONYMOUS	P/Q	2	0	DELETERIOUS (*WARNING! Low confidence)
Solyc00g008270.1	NONSYNONYMOUS	A/V	53	0	DELETERIOUS (*WARNING! Low confidence)
Solyc00g010520.1	NONSYNONYMOUS	R/Q	60	0	DELETERIOUS (*WARNING! Low confidence)
Solyc00g010520.1	NONSYNONYMOUS	C/Y	49	0	DELETERIOUS (*WARNING! Low confidence)
Solyc00g010520.1	NONSYNONYMOUS	C/Y	49	0	DELETERIOUS (*WARNING! Low confidence)
Solyc00g010520.1	NONSYNONYMOUS	P/T	39	0	DELETERIOUS (*WARNING! Low confidence)
Solyc00g010520.1	NONSYNONYMOUS	C/Y	49	0	DELETERIOUS (*WARNING! Low confidence)
Solyc00g010520.1	NONSYNONYMOUS	R/Q	60	0	DELETERIOUS (*WARNING! Low confidence)
Solyc00g010520.1	NONSYNONYMOUS	P/T	39	0	DELETERIOUS (*WARNING! Low confidence)
Solyc00g010520.1	NONSYNONYMOUS	R/Q	60	0	DELETERIOUS (*WARNING! Low confidence)
Solyc00g010520.1	NONSYNONYMOUS	P/T	39	0	DELETERIOUS (*WARNING! Low confidence)
Solyc00g010520.1	NONSYNONYMOUS	R/Q	60	0	DELETERIOUS (*WARNING! Low confidence)
Solyc00g010520.1	NONSYNONYMOUS	R/Q	60	0	DELETERIOUS (*WARNING! Low confidence)
Solyc00g010520.1	NONSYNONYMOUS	P/S	39	0	DELETERIOUS (*WARNING! Low confidence)
Solyc00g010520.1	NONSYNONYMOUS	C/Y	49	0	DELETERIOUS (*WARNING! Low confidence)
Solyc00g010520.1	NONSYNONYMOUS	P/T	39	0	DELETERIOUS (*WARNING! Low confidence)
Solyc00g010520.1	NONSYNONYMOUS	C/Y	49	0	DELETERIOUS (*WARNING! Low confidence)
Solyc00g010520.1	NONSYNONYMOUS	C/Y	49	0	DELETERIOUS (*WARNING! Low confidence)
Solyc00g010520.1	NONSYNONYMOUS	R/Q	60	0	DELETERIOUS (*WARNING! Low confidence)
Solyc00g010520.1	NONSYNONYMOUS	R/Q	60	0	DELETERIOUS (*WARNING! Low confidence)
Solyc00g010520.1	NONSYNONYMOUS	C/Y	49	0	DELETERIOUS (*WARNING! Low confidence)
Solyc00g010520.1	NONSYNONYMOUS	C/Y	49	0	DELETERIOUS (*WARNING! Low confidence)
Solyc00g010520.1	NONSYNONYMOUS	R/Q	60	0	DELETERIOUS (*WARNING! Low confidence)
Solyc00g010520.1	NONSYNONYMOUS	P/T	39	0	DELETERIOUS (*WARNING! Low confidence)
Solyc00g010520.1	NONSYNONYMOUS	R/Q	60	0	DELETERIOUS (*WARNING! Low confidence)
Solyc00g012706.1	NONSYNONYMOUS	L/H	14	0	DELETERIOUS
Solyc00g012706.1	NONSYNONYMOUS	A/V	98	0	DELETERIOUS
Solyc00g012706.1	NONSYNONYMOUS	A/T	13	0.03	DELETERIOUS
Solyc00g012706.1	NONSYNONYMOUS	L/H	14	0	DELETERIOUS
Solyc00g012706.1	NONSYNONYMOUS	A/V	98	0	DELETERIOUS
Solyc00g012706.1	NONSYNONYMOUS	A/T	13	0.03	DELETERIOUS
Solyc00g012706.1	NONSYNONYMOUS	G/R	3	0	DELETERIOUS
Solyc00g012706.1	NONSYNONYMOUS	C/S	136	0	DELETERIOUS
Solyc00g012706.1	START-LOST	M/T	1	0	DELETERIOUS (*WARNING! Low confidence)
Solyc00g012706.1	NONSYNONYMOUS	L/H	14	0	DELETERIOUS
Solyc00g012706.1	NONSYNONYMOUS	G/W	24	0.01	DELETERIOUS
Solyc00g012706.1	NONSYNONYMOUS	A/T	13	0.03	DELETERIOUS
Solyc00g012706.1	START-LOST	M/T	1	0	DELETERIOUS (*WARNING! Low confidence)
Solyc00g012706.1	NONSYNONYMOUS	A/T	13	0.03	DELETERIOUS
Solyc00g012706.1	NONSYNONYMOUS	L/H	14	0	DELETERIOUS
Solyc00g013185.1	NONSYNONYMOUS	H/L	29	0	DELETERIOUS (*WARNING! Low confidence)
Solyc00g013185.1	NONSYNONYMOUS	N/D	6	0	DELETERIOUS (*WARNING! Low confidence)
Solyc00g013185.1	NONSYNONYMOUS	N/D	6	0	DELETERIOUS (*WARNING! Low confidence)
Solyc00g013185.1	NONSYNONYMOUS	H/L	29	0	DELETERIOUS (*WARNING! Low confidence)
Solyc00g013185.1	NONSYNONYMOUS	H/L	29	0	DELETERIOUS (*WARNING! Low confidence)
Solyc00g013185.1	NONSYNONYMOUS	H/L	29	0	DELETERIOUS (*WARNING! Low confidence)
Solyc00g013185.1	NONSYNONYMOUS	N/D	6	0	DELETERIOUS (*WARNING! Low confidence)
Solyc00g013185.1	NONSYNONYMOUS	T/R	74	0	DELETERIOUS (*WARNING! Low confidence)
Solyc00g013185.1	NONSYNONYMOUS	N/D	6	0	DELETERIOUS (*WARNING! Low confidence)
Solyc00g013185.1	NONSYNONYMOUS	H/L	29	0	DELETERIOUS (*WARNING! Low confidence)
Solyc00g013185.1	NONSYNONYMOUS	H/L	29	0	DELETERIOUS (*WARNING! Low confidence)
Solyc00g013185.1	NONSYNONYMOUS	D/N	56	0	DELETERIOUS (*WARNING! Low confidence)
Solyc00g013185.1	NONSYNONYMOUS	N/D	6	0	DELETERIOUS (*WARNING! Low confidence)
Solyc00g013185.1	NONSYNONYMOUS	N/D	6	0	DELETERIOUS (*WARNING! Low confidence)
Solyc00g013185.1	NONSYNONYMOUS	H/L	29	0	DELETERIOUS (*WARNING! Low confidence)
Solyc00g013185.1	NONSYNONYMOUS	N/D	6	0	DELETERIOUS (*WARNING! Low confidence)
Solyc00g013185.1	NONSYNONYMOUS	N/D	6	0	DELETERIOUS (*WARNING! Low confidence)
Solyc00g013185.1	NONSYNONYMOUS	H/Y	76	0	DELETERIOUS (*WARNING! Low confidence)
Solyc00g013185.1	NONSYNONYMOUS	H/L	29	0	DELETERIOUS (*WARNING! Low confidence)
Solyc00g013185.1	NONSYNONYMOUS	N/D	6	0	DELETERIOUS (*WARNING! Low confidence)
Solyc00g013185.1	NONSYNONYMOUS	T/R	74	0	DELETERIOUS (*WARNING! Low confidence)
Solyc00g013185.1	NONSYNONYMOUS	N/D	6	0	DELETERIOUS (*WARNING! Low confidence)
Solyc00g013185.1	NONSYNONYMOUS	D/N	45	0	DELETERIOUS (*WARNING! Low confidence)
Solyc00g013185.1	NONSYNONYMOUS	H/L	29	0	DELETERIOUS (*WARNING! Low confidence)
Solyc00g013185.1	NONSYNONYMOUS	H/L	29	0	DELETERIOUS (*WARNING! Low confidence)
Solyc00g013185.1	NONSYNONYMOUS	H/Y	76	0	DELETERIOUS (*WARNING! Low confidence)
Solyc00g013185.1	NONSYNONYMOUS	N/D	6	0	DELETERIOUS (*WARNING! Low confidence)
Solyc00g013185.1	NONSYNONYMOUS	H/L	29	0	DELETERIOUS (*WARNING! Low confidence)
Solyc00g013185.1	NONSYNONYMOUS	H/L	29	0	DELETERIOUS (*WARNING! Low confidence)
Solyc00g013185.1	NONSYNONYMOUS	T/R	74	0	DELETERIOUS (*WARNING! Low confidence)
Solyc00g013185.1	NONSYNONYMOUS	N/D	6	0	DELETERIOUS (*WARNING! Low confidence)
Solyc00g013185.1	NONSYNONYMOUS	V/I	8	0	DELETERIOUS (*WARNING! Low confidence)
Solyc00g013185.1	NONSYNONYMOUS	P/T	16	0	DELETERIOUS (*WARNING! Low confidence)
Solyc00g013185.1	NONSYNONYMOUS	P/L	16	0	DELETERIOUS (*WARNING! Low confidence)
Solyc00g013185.1	NONSYNONYMOUS	D/N	56	0	DELETERIOUS (*WARNING! Low confidence)
Solyc00g013185.1	NONSYNONYMOUS	H/L	29	0	DELETERIOUS (*WARNING! Low confidence)
Solyc00g013185.1	NONSYNONYMOUS	T/R	74	0	DELETERIOUS (*WARNING! Low confidence)
Solyc00g013185.1	NONSYNONYMOUS	H/Y	76	0	DELETERIOUS (*WARNING! Low confidence)
Solyc00g013185.1	NONSYNONYMOUS	N/D	6	0	DELETERIOUS (*WARNING! Low confidence)
Solyc00g013185.1	NONSYNONYMOUS	V/I	8	0	DELETERIOUS (*WARNING! Low confidence)
Solyc00g013185.1	NONSYNONYMOUS	P/T	16	0	DELETERIOUS (*WARNING! Low confidence)
Solyc00g013185.1	NONSYNONYMOUS	P/L	16	0	DELETERIOUS (*WARNING! Low confidence)
Solyc00g013185.1	NONSYNONYMOUS	H/L	29	0	DELETERIOUS (*WARNING! Low confidence)
Solyc00g013185.1	NONSYNONYMOUS	T/R	74	0	DELETERIOUS (*WARNING! Low confidence)
Solyc00g013185.1	NONSYNONYMOUS	H/L	29	0	DELETERIOUS (*WARNING! Low confidence)
Solyc00g013185.1	NONSYNONYMOUS	N/D	6	0	DELETERIOUS (*WARNING! Low confidence)
Solyc00g013185.1	NONSYNONYMOUS	N/D	6	0	DELETERIOUS (*WARNING! Low confidence)
Solyc00g013185.1	NONSYNONYMOUS	H/L	29	0	DELETERIOUS (*WARNING! Low confidence)
Solyc00g013185.1	NONSYNONYMOUS	D/N	45	0	DELETERIOUS (*WARNING! Low confidence)
Solyc00g013185.1	NONSYNONYMOUS	N/D	6	0	DELETERIOUS (*WARNING! Low confidence)
Solyc00g013185.1	NONSYNONYMOUS	N/D	6	0	DELETERIOUS (*WARNING! Low confidence)
Solyc00g013185.1	NONSYNONYMOUS	V/I	8	0	DELETERIOUS (*WARNING! Low confidence)
Solyc00g013185.1	NONSYNONYMOUS	P/T	16	0	DELETERIOUS (*WARNING! Low confidence)
Solyc00g013185.1	NONSYNONYMOUS	P/L	16	0	DELETERIOUS (*WARNING! Low confidence)
Solyc00g013185.1	NONSYNONYMOUS	H/L	29	0	DELETERIOUS (*WARNING! Low confidence)
Solyc00g013185.1	NONSYNONYMOUS	N/D	6	0	DELETERIOUS (*WARNING! Low confidence)
Solyc00g013185.1	NONSYNONYMOUS	V/I	8	0	DELETERIOUS (*WARNING! Low confidence)
Solyc00g013185.1	NONSYNONYMOUS	P/T	16	0	DELETERIOUS (*WARNING! Low confidence)
Solyc00g013185.1	NONSYNONYMOUS	P/L	16	0	DELETERIOUS (*WARNING! Low confidence)
Solyc00g013185.1	NONSYNONYMOUS	H/Y	76	0	DELETERIOUS (*WARNING! Low confidence)
Solyc00g013185.1	NONSYNONYMOUS	N/D	6	0	DELETERIOUS (*WARNING! Low confidence)
Solyc00g013185.1	NONSYNONYMOUS	T/R	74	0	DELETERIOUS (*WARNING! Low confidence)
Solyc00g013185.1	NONSYNONYMOUS	T/R	74	0	DELETERIOUS (*WARNING! Low confidence)
Solyc00g013185.1	NONSYNONYMOUS	D/N	45	0	DELETERIOUS (*WARNING! Low confidence)
Solyc00g013185.1	NONSYNONYMOUS	H/L	29	0	DELETERIOUS (*WARNING! Low confidence)
Solyc00g013185.1	NONSYNONYMOUS	T/K	38	0	DELETERIOUS (*WARNING! Low confidence)
Solyc00g013185.1	NONSYNONYMOUS	N/D	6	0	DELETERIOUS (*WARNING! Low confidence)
Solyc00g013185.1	NONSYNONYMOUS	V/I	8	0	DELETERIOUS (*WARNING! Low confidence)
Solyc00g013185.1	NONSYNONYMOUS	P/T	16	0	DELETERIOUS (*WARNING! Low confidence)
Solyc00g013185.1	NONSYNONYMOUS	P/L	16	0	DELETERIOUS (*WARNING! Low confidence)
Solyc00g013185.1	NONSYNONYMOUS	D/N	45	0	DELETERIOUS (*WARNING! Low confidence)
Solyc00g013185.1	NONSYNONYMOUS	D/N	56	0	DELETERIOUS (*WARNING! Low confidence)
Solyc00g013185.1	NONSYNONYMOUS	H/L	29	0	DELETERIOUS (*WARNING! Low confidence)
Solyc00g013185.1	NONSYNONYMOUS	N/D	6	0	DELETERIOUS (*WARNING! Low confidence)
Solyc00g013185.1	NONSYNONYMOUS	V/I	8	0	DELETERIOUS (*WARNING! Low confidence)
Solyc00g013185.1	NONSYNONYMOUS	P/T	16	0	DELETERIOUS (*WARNING! Low confidence)
Solyc00g013185.1	NONSYNONYMOUS	P/L	16	0	DELETERIOUS (*WARNING! Low confidence)
Solyc00g013185.1	NONSYNONYMOUS	N/D	6	0	DELETERIOUS (*WARNING! Low confidence)
Solyc00g013185.1	NONSYNONYMOUS	H/L	29	0	DELETERIOUS (*WARNING! Low confidence)
Solyc00g013185.1	NONSYNONYMOUS	N/D	6	0	DELETERIOUS (*WARNING! Low confidence)
Solyc00g013185.1	NONSYNONYMOUS	V/I	8	0	DELETERIOUS (*WARNING! Low confidence)
Solyc00g013185.1	NONSYNONYMOUS	P/T	16	0	DELETERIOUS (*WARNING! Low confidence)
Solyc00g013185.1	NONSYNONYMOUS	P/L	16	0	DELETERIOUS (*WARNING! Low confidence)
Solyc00g013185.1	NONSYNONYMOUS	H/L	29	0	DELETERIOUS (*WARNING! Low confidence)
Solyc00g013185.1	NONSYNONYMOUS	N/D	6	0	DELETERIOUS (*WARNING! Low confidence)
Solyc00g013185.1	NONSYNONYMOUS	V/I	8	0	DELETERIOUS (*WARNING! Low confidence)
Solyc00g013185.1	NONSYNONYMOUS	P/T	16	0	DELETERIOUS (*WARNING! Low confidence)
Solyc00g013185.1	NONSYNONYMOUS	P/L	16	0	DELETERIOUS (*WARNING! Low confidence)
Solyc00g013185.1	NONSYNONYMOUS	H/Y	76	0	DELETERIOUS (*WARNING! Low confidence)
Solyc00g013185.1	NONSYNONYMOUS	H/N	81	0	DELETERIOUS (*WARNING! Low confidence)
Solyc00g013185.1	NONSYNONYMOUS	H/L	29	0	DELETERIOUS (*WARNING! Low confidence)
Solyc00g013185.1	NONSYNONYMOUS	T/R	74	0	DELETERIOUS (*WARNING! Low confidence)
Solyc00g013185.1	NONSYNONYMOUS	C/W	68	0	DELETERIOUS (*WARNING! Low confidence)
Solyc00g013185.1	NONSYNONYMOUS	H/Y	76	0	DELETERIOUS (*WARNING! Low confidence)
Solyc00g013185.1	NONSYNONYMOUS	H/L	29	0	DELETERIOUS (*WARNING! Low confidence)
Solyc00g013185.1	NONSYNONYMOUS	N/D	6	0	DELETERIOUS (*WARNING! Low confidence)
Solyc00g013185.1	NONSYNONYMOUS	H/L	29	0	DELETERIOUS (*WARNING! Low confidence)
Solyc00g013185.1	NONSYNONYMOUS	T/R	74	0	DELETERIOUS (*WARNING! Low confidence)
Solyc00g013185.1	NONSYNONYMOUS	N/D	6	0	DELETERIOUS (*WARNING! Low confidence)
Solyc00g013185.1	NONSYNONYMOUS	H/Y	76	0	DELETERIOUS (*WARNING! Low confidence)
Solyc00g013185.1	NONSYNONYMOUS	N/D	6	0	DELETERIOUS (*WARNING! Low confidence)
Solyc00g013185.1	NONSYNONYMOUS	H/L	29	0	DELETERIOUS (*WARNING! Low confidence)
Solyc00g013185.1	NONSYNONYMOUS	H/Y	76	0	DELETERIOUS (*WARNING! Low confidence)
Solyc00g013185.1	NONSYNONYMOUS	N/D	6	0	DELETERIOUS (*WARNING! Low confidence)
Solyc00g013185.1	NONSYNONYMOUS	H/L	29	0	DELETERIOUS (*WARNING! Low confidence)
Solyc00g013185.1	NONSYNONYMOUS	N/D	6	0	DELETERIOUS (*WARNING! Low confidence)
Solyc00g013185.1	NONSYNONYMOUS	P/T	16	0	DELETERIOUS (*WARNING! Low confidence)
Solyc00g013185.1	NONSYNONYMOUS	P/L	16	0	DELETERIOUS (*WARNING! Low confidence)
Solyc00g013185.1	NONSYNONYMOUS	N/D	6	0	DELETERIOUS (*WARNING! Low confidence)
Solyc00g013185.1	NONSYNONYMOUS	V/I	8	0	DELETERIOUS (*WARNING! Low confidence)
Solyc00g013185.1	NONSYNONYMOUS	P/T	16	0	DELETERIOUS (*WARNING! Low confidence)
Solyc00g013185.1	NONSYNONYMOUS	P/L	16	0	DELETERIOUS (*WARNING! Low confidence)
Solyc00g013185.1	NONSYNONYMOUS	N/D	6	0	DELETERIOUS (*WARNING! Low confidence)
Solyc00g013185.1	NONSYNONYMOUS	V/I	8	0	DELETERIOUS (*WARNING! Low confidence)
Solyc00g013185.1	NONSYNONYMOUS	P/T	16	0	DELETERIOUS (*WARNING! Low confidence)
Solyc00g013185.1	NONSYNONYMOUS	P/L	16	0	DELETERIOUS (*WARNING! Low confidence)
Solyc00g013185.1	NONSYNONYMOUS	T/R	74	0	DELETERIOUS (*WARNING! Low confidence)
Solyc00g013185.1	NONSYNONYMOUS	H/L	29	0	DELETERIOUS (*WARNING! Low confidence)
Solyc00g013185.1	NONSYNONYMOUS	H/L	29	0	DELETERIOUS (*WARNING! Low confidence)
Solyc00g013185.1	NONSYNONYMOUS	H/L	29	0	DELETERIOUS (*WARNING! Low confidence)
Solyc00g013185.1	NONSYNONYMOUS	N/D	6	0	DELETERIOUS (*WARNING! Low confidence)
Solyc00g013185.1	NONSYNONYMOUS	N/D	6	0	DELETERIOUS (*WARNING! Low confidence)
Solyc00g013185.1	NONSYNONYMOUS	V/I	8	0	DELETERIOUS (*WARNING! Low confidence)
Solyc00g013185.1	NONSYNONYMOUS	P/T	16	0	DELETERIOUS (*WARNING! Low confidence)
Solyc00g013185.1	NONSYNONYMOUS	P/L	16	0	DELETERIOUS (*WARNING! Low confidence)
Solyc00g007550.1	NONSYNONYMOUS	P/S	4	0	DELETERIOUS (*WARNING! Low confidence)
Solyc00g007555.1	NONSYNONYMOUS	P/Q	172	0	DELETERIOUS
Solyc00g007555.1	NONSYNONYMOUS	P/Q	172	0	DELETERIOUS
Solyc00g007600.2	NONSYNONYMOUS	Y/C	14	0.01	DELETERIOUS (*WARNING! Low confidence)
Solyc00g007910.1	NONSYNONYMOUS	V/E	44	0.01	DELETERIOUS
Solyc00g007910.1	NONSYNONYMOUS	V/E	44	0.01	DELETERIOUS
Solyc00g007910.1	NONSYNONYMOUS	E/G	182	0	DELETERIOUS (*WARNING! Low confidence)
Solyc00g007910.1	NONSYNONYMOUS	A/E	2	0	DELETERIOUS
Solyc00g007910.1	NONSYNONYMOUS	V/E	44	0.01	DELETERIOUS
Solyc00g007910.1	NONSYNONYMOUS	V/E	44	0.01	DELETERIOUS
Solyc00g007920.1	NONSYNONYMOUS	T/K	64	0	DELETERIOUS (*WARNING! Low confidence)
Solyc00g007920.1	NONSYNONYMOUS	T/K	64	0	DELETERIOUS (*WARNING! Low confidence)
Solyc00g007920.1	NONSYNONYMOUS	T/K	64	0	DELETERIOUS (*WARNING! Low confidence)
Solyc00g007920.1	NONSYNONYMOUS	T/K	64	0	DELETERIOUS (*WARNING! Low confidence)
Solyc00g007920.1	NONSYNONYMOUS	T/K	64	0	DELETERIOUS (*WARNING! Low confidence)
Solyc00g007920.1	NONSYNONYMOUS	T/K	64	0	DELETERIOUS (*WARNING! Low confidence)
Solyc00g007920.1	NONSYNONYMOUS	T/K	64	0	DELETERIOUS (*WARNING! Low confidence)
Solyc00g007920.1	NONSYNONYMOUS	T/K	64	0	DELETERIOUS (*WARNING! Low confidence)
Solyc00g007920.1	NONSYNONYMOUS	T/K	64	0	DELETERIOUS (*WARNING! Low confidence)
Solyc00g007920.1	NONSYNONYMOUS	T/K	64	0	DELETERIOUS (*WARNING! Low confidence)
Solyc00g007920.1	NONSYNONYMOUS	T/K	64	0	DELETERIOUS (*WARNING! Low confidence)
Solyc00g007920.1	NONSYNONYMOUS	T/K	64	0	DELETERIOUS (*WARNING! Low confidence)
Solyc00g007920.1	NONSYNONYMOUS	T/K	64	0	DELETERIOUS (*WARNING! Low confidence)
Solyc00g007920.1	NONSYNONYMOUS	T/K	64	0	DELETERIOUS (*WARNING! Low confidence)
Solyc00g007920.1	NONSYNONYMOUS	T/K	64	0	DELETERIOUS (*WARNING! Low confidence)
Solyc00g007920.1	NONSYNONYMOUS	T/K	64	0	DELETERIOUS (*WARNING! Low confidence)
Solyc00g007920.1	NONSYNONYMOUS	T/K	64	0	DELETERIOUS (*WARNING! Low confidence)
Solyc00g007920.1	NONSYNONYMOUS	T/K	64	0	DELETERIOUS (*WARNING! Low confidence)
Solyc00g007920.1	NONSYNONYMOUS	T/K	64	0	DELETERIOUS (*WARNING! Low confidence)
Solyc00g007920.1	NONSYNONYMOUS	T/K	64	0	DELETERIOUS (*WARNING! Low confidence)
Solyc00g007920.1	NONSYNONYMOUS	T/K	64	0	DELETERIOUS (*WARNING! Low confidence)
Solyc00g007920.1	NONSYNONYMOUS	T/K	64	0	DELETERIOUS (*WARNING! Low confidence)
Solyc00g007920.1	NONSYNONYMOUS	T/K	64	0	DELETERIOUS (*WARNING! Low confidence)
Solyc00g007920.1	NONSYNONYMOUS	T/K	64	0	DELETERIOUS (*WARNING! Low confidence)
Solyc00g007920.1	NONSYNONYMOUS	T/K	64	0	DELETERIOUS (*WARNING! Low confidence)
Solyc00g007920.1	NONSYNONYMOUS	T/K	64	0	DELETERIOUS (*WARNING! Low confidence)
Solyc00g007920.1	NONSYNONYMOUS	T/K	64	0	DELETERIOUS (*WARNING! Low confidence)
Solyc00g007920.1	NONSYNONYMOUS	R/C	73	0	DELETERIOUS (*WARNING! Low confidence)
Solyc00g007920.1	NONSYNONYMOUS	Q/K	110	0	DELETERIOUS (*WARNING! Low confidence)
Solyc00g007920.1	NONSYNONYMOUS	Q/K	110	0	DELETERIOUS (*WARNING! Low confidence)
Solyc00g007920.1	NONSYNONYMOUS	R/C	73	0	DELETERIOUS (*WARNING! Low confidence)
Solyc00g007920.1	NONSYNONYMOUS	T/K	64	0	DELETERIOUS (*WARNING! Low confidence)
Solyc00g007920.1	NONSYNONYMOUS	T/K	64	0	DELETERIOUS (*WARNING! Low confidence)
Solyc00g007920.1	NONSYNONYMOUS	T/K	64	0	DELETERIOUS (*WARNING! Low confidence)
Solyc00g007920.1	NONSYNONYMOUS	T/K	64	0	DELETERIOUS (*WARNING! Low confidence)
Solyc00g007920.1	NONSYNONYMOUS	T/K	64	0	DELETERIOUS (*WARNING! Low confidence)
Solyc00g007920.1	NONSYNONYMOUS	T/K	64	0	DELETERIOUS (*WARNING! Low confidence)
Solyc00g007920.1	NONSYNONYMOUS	T/K	64	0	DELETERIOUS (*WARNING! Low confidence)
Solyc00g007920.1	NONSYNONYMOUS	T/K	64	0	DELETERIOUS (*WARNING! Low confidence)
Solyc00g007920.1	NONSYNONYMOUS	T/K	64	0	DELETERIOUS (*WARNING! Low confidence)
Solyc00g007920.1	NONSYNONYMOUS	T/K	64	0	DELETERIOUS (*WARNING! Low confidence)
Solyc00g007920.1	NONSYNONYMOUS	T/K	64	0	DELETERIOUS (*WARNING! Low confidence)
Solyc00g007920.1	NONSYNONYMOUS	T/K	64	0	DELETERIOUS (*WARNING! Low confidence)
Solyc00g007920.1	NONSYNONYMOUS	T/K	64	0	DELETERIOUS (*WARNING! Low confidence)
Solyc00g007920.1	NONSYNONYMOUS	T/K	64	0	DELETERIOUS (*WARNING! Low confidence)
Solyc00g007920.1	NONSYNONYMOUS	T/K	64	0	DELETERIOUS (*WARNING! Low confidence)
Solyc00g007920.1	NONSYNONYMOUS	T/K	64	0	DELETERIOUS (*WARNING! Low confidence)
Solyc00g007920.1	NONSYNONYMOUS	T/K	64	0	DELETERIOUS (*WARNING! Low confidence)
Solyc00g007920.1	NONSYNONYMOUS	T/K	64	0	DELETERIOUS (*WARNING! Low confidence)
Solyc00g007920.1	NONSYNONYMOUS	T/K	64	0	DELETERIOUS (*WARNING! Low confidence)
Solyc00g007920.1	NONSYNONYMOUS	T/K	64	0	DELETERIOUS (*WARNING! Low confidence)
Solyc00g007920.1	NONSYNONYMOUS	Q/K	110	0	DELETERIOUS (*WARNING! Low confidence)
Solyc00g007920.1	NONSYNONYMOUS	R/C	73	0	DELETERIOUS (*WARNING! Low confidence)
Solyc00g007920.1	NONSYNONYMOUS	T/K	64	0	DELETERIOUS (*WARNING! Low confidence)
Solyc00g007920.1	NONSYNONYMOUS	T/K	64	0	DELETERIOUS (*WARNING! Low confidence)
Solyc00g007920.1	NONSYNONYMOUS	T/K	64	0	DELETERIOUS (*WARNING! Low confidence)
Solyc00g007920.1	NONSYNONYMOUS	T/K	64	0	DELETERIOUS (*WARNING! Low confidence)
Solyc00g007920.1	NONSYNONYMOUS	T/K	64	0	DELETERIOUS (*WARNING! Low confidence)
Solyc00g007920.1	NONSYNONYMOUS	V/M	29	0	DELETERIOUS (*WARNING! Low confidence)
Solyc00g007920.1	NONSYNONYMOUS	T/K	64	0	DELETERIOUS (*WARNING! Low confidence)
Solyc00g007920.1	NONSYNONYMOUS	T/K	64	0	DELETERIOUS (*WARNING! Low confidence)
Solyc00g007920.1	NONSYNONYMOUS	T/K	64	0	DELETERIOUS (*WARNING! Low confidence)
Solyc00g007920.1	NONSYNONYMOUS	T/K	64	0	DELETERIOUS (*WARNING! Low confidence)
Solyc00g007920.1	NONSYNONYMOUS	T/K	64	0	DELETERIOUS (*WARNING! Low confidence)
Solyc00g007920.1	NONSYNONYMOUS	T/K	64	0	DELETERIOUS (*WARNING! Low confidence)
Solyc00g007920.1	NONSYNONYMOUS	T/K	64	0	DELETERIOUS (*WARNING! Low confidence)
Solyc00g007920.1	NONSYNONYMOUS	T/K	64	0	DELETERIOUS (*WARNING! Low confidence)
Solyc00g007920.1	NONSYNONYMOUS	T/K	64	0	DELETERIOUS (*WARNING! Low confidence)
Solyc00g007920.1	NONSYNONYMOUS	T/K	64	0	DELETERIOUS (*WARNING! Low confidence)
Solyc00g007920.1	NONSYNONYMOUS	T/K	64	0	DELETERIOUS (*WARNING! Low confidence)
Solyc00g007920.1	NONSYNONYMOUS	T/K	64	0	DELETERIOUS (*WARNING! Low confidence)
Solyc00g007930.1	NONSYNONYMOUS	Q/R	158	0	DELETERIOUS (*WARNING! Low confidence)
Solyc00g007930.1	NONSYNONYMOUS	R/C	143	0	DELETERIOUS (*WARNING! Low confidence)
Solyc00g007930.1	NONSYNONYMOUS	W/R	125	0	DELETERIOUS (*WARNING! Low confidence)
Solyc00g007930.1	NONSYNONYMOUS	L/F	133	0	DELETERIOUS (*WARNING! Low confidence)
Solyc00g007950.1	NONSYNONYMOUS	A/P	93	0	DELETERIOUS (*WARNING! Low confidence)
Solyc00g007960.1	NONSYNONYMOUS	R/H	96	0	DELETERIOUS (*WARNING! Low confidence)
Solyc00g007960.1	NONSYNONYMOUS	N/D	92	0	DELETERIOUS (*WARNING! Low confidence)
Solyc00g007960.1	NONSYNONYMOUS	N/D	92	0	DELETERIOUS (*WARNING! Low confidence)
Solyc00g007960.1	NONSYNONYMOUS	R/H	96	0	DELETERIOUS (*WARNING! Low confidence)
Solyc00g007960.1	NONSYNONYMOUS	Y/H	133	0	DELETERIOUS (*WARNING! Low confidence)
Solyc00g007960.1	NONSYNONYMOUS	R/H	96	0	DELETERIOUS (*WARNING! Low confidence)
Solyc00g007960.1	NONSYNONYMOUS	N/D	92	0	DELETERIOUS (*WARNING! Low confidence)
Solyc00g007970.1	NONSYNONYMOUS	V/I	52	0	DELETERIOUS
Solyc00g007970.1	NONSYNONYMOUS	T/K	12	0	DELETERIOUS (*WARNING! Low confidence)
Solyc00g007970.1	NONSYNONYMOUS	W/L	101	0	DELETERIOUS (*WARNING! Low confidence)
Solyc00g007970.1	NONSYNONYMOUS	W/L	101	0	DELETERIOUS (*WARNING! Low confidence)
Solyc00g007970.1	NONSYNONYMOUS	W/L	101	0	DELETERIOUS (*WARNING! Low confidence)
Solyc00g007970.1	NONSYNONYMOUS	W/L	101	0	DELETERIOUS (*WARNING! Low confidence)
Solyc00g007990.1	NONSYNONYMOUS	D/N	42	0	DELETERIOUS (*WARNING! Low confidence)
Solyc00g008000.1	NONSYNONYMOUS	C/F	278	0	DELETERIOUS (*WARNING! Low confidence)
Solyc00g008000.1	NONSYNONYMOUS	C/R	278	0	DELETERIOUS (*WARNING! Low confidence)
Solyc00g008000.1	NONSYNONYMOUS	V/M	212	0.04	DELETERIOUS (*WARNING! Low confidence)
Solyc00g008000.1	NONSYNONYMOUS	S/R	353	0.02	DELETERIOUS (*WARNING! Low confidence)
Solyc00g008010.1	NONSYNONYMOUS	T/M	17	0	DELETERIOUS (*WARNING! Low confidence)
Solyc00g008010.1	NONSYNONYMOUS	A/S	7	0	DELETERIOUS (*WARNING! Low confidence)
Solyc00g008010.1	NONSYNONYMOUS	T/P	6	0	DELETERIOUS (*WARNING! Low confidence)
Solyc00g008020.1	NONSYNONYMOUS	I/K	94	0.02	DELETERIOUS (*WARNING! Low confidence)
Solyc00g008020.1	NONSYNONYMOUS	I/K	94	0.02	DELETERIOUS (*WARNING! Low confidence)
Solyc00g008020.1	NONSYNONYMOUS	I/K	94	0.02	DELETERIOUS (*WARNING! Low confidence)
Solyc00g008020.1	NONSYNONYMOUS	I/K	94	0.02	DELETERIOUS (*WARNING! Low confidence)
Solyc00g008020.1	NONSYNONYMOUS	I/K	94	0.02	DELETERIOUS (*WARNING! Low confidence)
Solyc00g008020.1	NONSYNONYMOUS	I/K	94	0.02	DELETERIOUS (*WARNING! Low confidence)
Solyc00g008020.1	NONSYNONYMOUS	T/I	10	0	DELETERIOUS (*WARNING! Low confidence)
Solyc00g008020.1	NONSYNONYMOUS	Y/H	147	0	DELETERIOUS (*WARNING! Low confidence)
Solyc00g008020.1	NONSYNONYMOUS	I/K	94	0.02	DELETERIOUS (*WARNING! Low confidence)
Solyc00g008020.1	NONSYNONYMOUS	I/K	94	0.02	DELETERIOUS (*WARNING! Low confidence)
Solyc00g008020.1	NONSYNONYMOUS	I/K	94	0.02	DELETERIOUS (*WARNING! Low confidence)
Solyc00g008020.1	NONSYNONYMOUS	I/K	94	0.02	DELETERIOUS (*WARNING! Low confidence)
Solyc00g008020.1	NONSYNONYMOUS	A/V	151	0	DELETERIOUS (*WARNING! Low confidence)
Solyc00g008020.1	NONSYNONYMOUS	I/K	94	0.02	DELETERIOUS (*WARNING! Low confidence)
Solyc00g008020.1	NONSYNONYMOUS	I/K	94	0.02	DELETERIOUS (*WARNING! Low confidence)
Solyc00g008020.1	NONSYNONYMOUS	I/K	94	0.02	DELETERIOUS (*WARNING! Low confidence)
Solyc00g008030.1	NONSYNONYMOUS	W/L	113	0	DELETERIOUS (*WARNING! Low confidence)
Solyc00g008030.1	NONSYNONYMOUS	W/R	113	0	DELETERIOUS (*WARNING! Low confidence)
Solyc00g008030.1	NONSYNONYMOUS	G/V	53	0	DELETERIOUS (*WARNING! Low confidence)
Solyc00g008040.1	NONSYNONYMOUS	F/L	17	0	DELETERIOUS (*WARNING! Low confidence)
Solyc00g008040.1	NONSYNONYMOUS	R/W	9	0	DELETERIOUS (*WARNING! Low confidence)
Solyc00g008040.1	NONSYNONYMOUS	S/A	64	0	DELETERIOUS (*WARNING! Low confidence)
Solyc00g008055.1	NONSYNONYMOUS	T/A	225	0	DELETERIOUS (*WARNING! Low confidence)
Solyc00g008060.1	NONSYNONYMOUS	L/S	175	0	DELETERIOUS (*WARNING! Low confidence)
Solyc00g008060.1	NONSYNONYMOUS	L/F	166	0	DELETERIOUS (*WARNING! Low confidence)
Solyc00g008060.1	NONSYNONYMOUS	I/M	133	0	DELETERIOUS (*WARNING! Low confidence)
Solyc00g008070.2	NONSYNONYMOUS	Q/K	106	0	DELETERIOUS
Solyc00g008070.2	NONSYNONYMOUS	C/R	52	0	DELETERIOUS
Solyc00g008070.2	NONSYNONYMOUS	C/R	52	0	DELETERIOUS
Solyc00g008070.2	NONSYNONYMOUS	C/R	52	0	DELETERIOUS
Solyc00g008070.2	NONSYNONYMOUS	P/S	34	0	DELETERIOUS (*WARNING! Low confidence)
Solyc00g008070.2	NONSYNONYMOUS	P/L	34	0	DELETERIOUS (*WARNING! Low confidence)
Solyc00g008070.2	NONSYNONYMOUS	G/C	40	0	DELETERIOUS
Solyc00g008070.2	NONSYNONYMOUS	C/R	52	0	DELETERIOUS
Solyc00g008070.2	NONSYNONYMOUS	C/R	52	0	DELETERIOUS
Solyc00g008070.2	NONSYNONYMOUS	C/R	52	0	DELETERIOUS
Solyc00g008070.2	NONSYNONYMOUS	C/R	52	0	DELETERIOUS
Solyc00g008090.2	NONSYNONYMOUS	H/R	1019	0	DELETERIOUS (*WARNING! Low confidence)
Solyc00g008080.1	NONSYNONYMOUS	W/C	96	0	DELETERIOUS (*WARNING! Low confidence)
Solyc00g008090.2	NONSYNONYMOUS	Q/K	1010	0	DELETERIOUS (*WARNING! Low confidence)
Solyc00g008080.1	NONSYNONYMOUS	H/Y	73	0	DELETERIOUS (*WARNING! Low confidence)
Solyc00g008090.2	NONSYNONYMOUS	W/L	991	0.04	DELETERIOUS (*WARNING! Low confidence)
Solyc00g008090.2	NONSYNONYMOUS	R/H	989	0.04	DELETERIOUS (*WARNING! Low confidence)
Solyc00g008090.2	NONSYNONYMOUS	L/P	985	0.02	DELETERIOUS (*WARNING! Low confidence)
Solyc00g008090.2	NONSYNONYMOUS	V/G	984	0	DELETERIOUS (*WARNING! Low confidence)
Solyc00g008090.2	NONSYNONYMOUS	G/A	983	0	DELETERIOUS (*WARNING! Low confidence)
Solyc00g008090.2	NONSYNONYMOUS	I/M	980	0.02	DELETERIOUS (*WARNING! Low confidence)
Solyc00g008090.2	NONSYNONYMOUS	H/R	1019	0	DELETERIOUS (*WARNING! Low confidence)
Solyc00g008080.1	NONSYNONYMOUS	W/C	96	0	DELETERIOUS (*WARNING! Low confidence)
Solyc00g008080.1	NONSYNONYMOUS	H/Y	73	0	DELETERIOUS (*WARNING! Low confidence)
Solyc00g008090.2	NONSYNONYMOUS	W/L	991	0.04	DELETERIOUS (*WARNING! Low confidence)
Solyc00g008090.2	NONSYNONYMOUS	R/H	989	0.04	DELETERIOUS (*WARNING! Low confidence)
Solyc00g008090.2	NONSYNONYMOUS	L/P	985	0.02	DELETERIOUS (*WARNING! Low confidence)
Solyc00g008090.2	NONSYNONYMOUS	V/G	984	0	DELETERIOUS (*WARNING! Low confidence)
Solyc00g008090.2	NONSYNONYMOUS	G/A	983	0	DELETERIOUS (*WARNING! Low confidence)
Solyc00g008090.2	NONSYNONYMOUS	I/M	980	0.02	DELETERIOUS (*WARNING! Low confidence)
Solyc00g008080.1	NONSYNONYMOUS	R/G	114	0	DELETERIOUS (*WARNING! Low confidence)
Solyc00g008090.2	NONSYNONYMOUS	H/R	1019	0	DELETERIOUS (*WARNING! Low confidence)
Solyc00g008080.1	NONSYNONYMOUS	W/C	96	0	DELETERIOUS (*WARNING! Low confidence)
Solyc00g008090.2	NONSYNONYMOUS	Q/K	1010	0	DELETERIOUS (*WARNING! Low confidence)
Solyc00g008080.1	NONSYNONYMOUS	H/Y	73	0	DELETERIOUS (*WARNING! Low confidence)
Solyc00g008090.2	NONSYNONYMOUS	W/L	991	0.04	DELETERIOUS (*WARNING! Low confidence)
Solyc00g008090.2	NONSYNONYMOUS	R/H	989	0.04	DELETERIOUS (*WARNING! Low confidence)
Solyc00g008090.2	NONSYNONYMOUS	L/P	985	0.02	DELETERIOUS (*WARNING! Low confidence)
Solyc00g008090.2	NONSYNONYMOUS	V/G	984	0	DELETERIOUS (*WARNING! Low confidence)
Solyc00g008090.2	NONSYNONYMOUS	G/A	983	0	DELETERIOUS (*WARNING! Low confidence)
Solyc00g008090.2	NONSYNONYMOUS	I/M	980	0.02	DELETERIOUS (*WARNING! Low confidence)
Solyc00g008080.1	NONSYNONYMOUS	G/R	93	0	DELETERIOUS (*WARNING! Low confidence)
Solyc00g008090.2	NONSYNONYMOUS	H/R	1019	0	DELETERIOUS (*WARNING! Low confidence)
Solyc00g008080.1	NONSYNONYMOUS	W/C	96	0	DELETERIOUS (*WARNING! Low confidence)
Solyc00g008090.2	NONSYNONYMOUS	Q/K	1010	0	DELETERIOUS (*WARNING! Low confidence)
Solyc00g008080.1	NONSYNONYMOUS	H/Y	73	0	DELETERIOUS (*WARNING! Low confidence)
Solyc00g008090.2	NONSYNONYMOUS	H/R	1019	0	DELETERIOUS (*WARNING! Low confidence)
Solyc00g008080.1	NONSYNONYMOUS	W/C	96	0	DELETERIOUS (*WARNING! Low confidence)
Solyc00g008090.2	NONSYNONYMOUS	Q/K	1010	0	DELETERIOUS (*WARNING! Low confidence)
Solyc00g008080.1	NONSYNONYMOUS	H/Y	73	0	DELETERIOUS (*WARNING! Low confidence)
Solyc00g008090.2	NONSYNONYMOUS	W/L	991	0.04	DELETERIOUS (*WARNING! Low confidence)
Solyc00g008090.2	NONSYNONYMOUS	R/H	989	0.04	DELETERIOUS (*WARNING! Low confidence)
Solyc00g008090.2	NONSYNONYMOUS	L/P	985	0.02	DELETERIOUS (*WARNING! Low confidence)
Solyc00g008090.2	NONSYNONYMOUS	V/G	984	0	DELETERIOUS (*WARNING! Low confidence)
Solyc00g008090.2	NONSYNONYMOUS	G/A	983	0	DELETERIOUS (*WARNING! Low confidence)
Solyc00g008090.2	NONSYNONYMOUS	I/M	980	0.02	DELETERIOUS (*WARNING! Low confidence)
Solyc00g008080.1	NONSYNONYMOUS	H/Y	73	0	DELETERIOUS (*WARNING! Low confidence)
Solyc00g008090.2	NONSYNONYMOUS	W/L	991	0.04	DELETERIOUS (*WARNING! Low confidence)
Solyc00g008090.2	NONSYNONYMOUS	R/H	989	0.04	DELETERIOUS (*WARNING! Low confidence)
Solyc00g008090.2	NONSYNONYMOUS	L/P	985	0.02	DELETERIOUS (*WARNING! Low confidence)
Solyc00g008090.2	NONSYNONYMOUS	V/G	984	0	DELETERIOUS (*WARNING! Low confidence)
Solyc00g008090.2	NONSYNONYMOUS	G/A	983	0	DELETERIOUS (*WARNING! Low confidence)
Solyc00g008090.2	NONSYNONYMOUS	I/M	980	0.02	DELETERIOUS (*WARNING! Low confidence)
Solyc00g008090.2	NONSYNONYMOUS	S/T	828	0	DELETERIOUS (*WARNING! Low confidence)
Solyc00g008090.2	NONSYNONYMOUS	L/R	825	0.01	DELETERIOUS (*WARNING! Low confidence)
Solyc00g008090.2	NONSYNONYMOUS	S/I	625	0	DELETERIOUS (*WARNING! Low confidence)
Solyc00g008090.2	NONSYNONYMOUS	V/D	620	0	DELETERIOUS (*WARNING! Low confidence)
Solyc00g008090.2	NONSYNONYMOUS	G/A	435	0	DELETERIOUS (*WARNING! Low confidence)
Solyc00g008090.2	NONSYNONYMOUS	G/C	435	0	DELETERIOUS (*WARNING! Low confidence)
Solyc00g008090.2	NONSYNONYMOUS	C/S	433	0.02	DELETERIOUS (*WARNING! Low confidence)
Solyc00g008090.2	NONSYNONYMOUS	A/V	302	0	DELETERIOUS (*WARNING! Low confidence)
Solyc00g008090.2	NONSYNONYMOUS	G/R	150	0	DELETERIOUS (*WARNING! Low confidence)
Solyc00g008090.2	NONSYNONYMOUS	A/V	145	0	DELETERIOUS (*WARNING! Low confidence)
Solyc00g008090.2	NONSYNONYMOUS	S/T	828	0	DELETERIOUS (*WARNING! Low confidence)
Solyc00g008090.2	NONSYNONYMOUS	L/R	825	0.01	DELETERIOUS (*WARNING! Low confidence)
Solyc00g008090.2	NONSYNONYMOUS	A/V	302	0	DELETERIOUS (*WARNING! Low confidence)
Solyc00g008090.2	NONSYNONYMOUS	G/R	150	0	DELETERIOUS (*WARNING! Low confidence)
Solyc00g008090.2	NONSYNONYMOUS	A/V	145	0	DELETERIOUS (*WARNING! Low confidence)
Solyc00g008090.2	NONSYNONYMOUS	K/Q	249	0	DELETERIOUS (*WARNING! Low confidence)
Solyc00g008090.2	NONSYNONYMOUS	E/A	246	0	DELETERIOUS (*WARNING! Low confidence)
Solyc00g008090.2	NONSYNONYMOUS	E/K	246	0	DELETERIOUS (*WARNING! Low confidence)
Solyc00g008090.2	NONSYNONYMOUS	V/D	240	0	DELETERIOUS (*WARNING! Low confidence)
Solyc00g008090.2	NONSYNONYMOUS	S/L	239	0	DELETERIOUS (*WARNING! Low confidence)
Solyc00g008090.2	NONSYNONYMOUS	G/A	236	0	DELETERIOUS (*WARNING! Low confidence)
Solyc00g008090.2	NONSYNONYMOUS	G/R	150	0	DELETERIOUS (*WARNING! Low confidence)
Solyc00g008090.2	NONSYNONYMOUS	A/V	145	0	DELETERIOUS (*WARNING! Low confidence)
Solyc00g008090.2	NONSYNONYMOUS	G/R	150	0	DELETERIOUS (*WARNING! Low confidence)
Solyc00g008090.2	NONSYNONYMOUS	A/V	145	0	DELETERIOUS (*WARNING! Low confidence)
Solyc00g008090.2	NONSYNONYMOUS	S/I	625	0	DELETERIOUS (*WARNING! Low confidence)
Solyc00g008090.2	NONSYNONYMOUS	V/D	620	0	DELETERIOUS (*WARNING! Low confidence)
Solyc00g008090.2	NONSYNONYMOUS	S/L	591	0	DELETERIOUS (*WARNING! Low confidence)
Solyc00g008090.2	NONSYNONYMOUS	F/L	324	0	DELETERIOUS (*WARNING! Low confidence)
Solyc00g008090.2	NONSYNONYMOUS	A/V	302	0	DELETERIOUS (*WARNING! Low confidence)
Solyc00g008090.2	NONSYNONYMOUS	K/Q	249	0	DELETERIOUS (*WARNING! Low confidence)
Solyc00g008090.2	NONSYNONYMOUS	E/A	246	0	DELETERIOUS (*WARNING! Low confidence)
Solyc00g008090.2	NONSYNONYMOUS	E/K	246	0	DELETERIOUS (*WARNING! Low confidence)
Solyc00g008090.2	NONSYNONYMOUS	V/D	240	0	DELETERIOUS (*WARNING! Low confidence)
Solyc00g008090.2	NONSYNONYMOUS	S/L	239	0	DELETERIOUS (*WARNING! Low confidence)
Solyc00g008090.2	NONSYNONYMOUS	G/A	236	0	DELETERIOUS (*WARNING! Low confidence)
Solyc00g008090.2	NONSYNONYMOUS	A/V	744	0	DELETERIOUS (*WARNING! Low confidence)
Solyc00g008090.2	NONSYNONYMOUS	W/C	732	0	DELETERIOUS (*WARNING! Low confidence)
Solyc00g008090.2	NONSYNONYMOUS	A/V	302	0	DELETERIOUS (*WARNING! Low confidence)
Solyc00g008090.2	NONSYNONYMOUS	S/T	828	0	DELETERIOUS (*WARNING! Low confidence)
Solyc00g008090.2	NONSYNONYMOUS	L/R	825	0.01	DELETERIOUS (*WARNING! Low confidence)
Solyc00g008090.2	NONSYNONYMOUS	A/V	302	0	DELETERIOUS (*WARNING! Low confidence)
Solyc00g008090.2	NONSYNONYMOUS	K/Q	249	0	DELETERIOUS (*WARNING! Low confidence)
Solyc00g008090.2	NONSYNONYMOUS	E/A	246	0	DELETERIOUS (*WARNING! Low confidence)
Solyc00g008090.2	NONSYNONYMOUS	G/R	150	0	DELETERIOUS (*WARNING! Low confidence)
Solyc00g008090.2	NONSYNONYMOUS	A/V	145	0	DELETERIOUS (*WARNING! Low confidence)
Solyc00g008090.2	NONSYNONYMOUS	S/T	828	0	DELETERIOUS (*WARNING! Low confidence)
Solyc00g008090.2	NONSYNONYMOUS	L/R	825	0.01	DELETERIOUS (*WARNING! Low confidence)
Solyc00g008090.2	NONSYNONYMOUS	G/R	150	0	DELETERIOUS (*WARNING! Low confidence)
Solyc00g008090.2	NONSYNONYMOUS	A/V	145	0	DELETERIOUS (*WARNING! Low confidence)
Solyc00g008090.2	NONSYNONYMOUS	G/R	150	0	DELETERIOUS (*WARNING! Low confidence)
Solyc00g008090.2	NONSYNONYMOUS	A/V	145	0	DELETERIOUS (*WARNING! Low confidence)
Solyc00g008090.2	NONSYNONYMOUS	A/V	744	0	DELETERIOUS (*WARNING! Low confidence)
Solyc00g008090.2	NONSYNONYMOUS	W/C	732	0	DELETERIOUS (*WARNING! Low confidence)
Solyc00g008090.2	NONSYNONYMOUS	A/V	302	0	DELETERIOUS (*WARNING! Low confidence)
Solyc00g008090.2	NONSYNONYMOUS	K/Q	249	0	DELETERIOUS (*WARNING! Low confidence)
Solyc00g008090.2	NONSYNONYMOUS	E/A	246	0	DELETERIOUS (*WARNING! Low confidence)
Solyc00g008090.2	NONSYNONYMOUS	E/K	246	0	DELETERIOUS (*WARNING! Low confidence)
Solyc00g008090.2	NONSYNONYMOUS	V/D	240	0	DELETERIOUS (*WARNING! Low confidence)
Solyc00g008090.2	NONSYNONYMOUS	S/L	239	0	DELETERIOUS (*WARNING! Low confidence)
Solyc00g008090.2	NONSYNONYMOUS	G/A	236	0	DELETERIOUS (*WARNING! Low confidence)
Solyc00g008090.2	NONSYNONYMOUS	G/R	150	0	DELETERIOUS (*WARNING! Low confidence)
Solyc00g008090.2	NONSYNONYMOUS	A/V	145	0	DELETERIOUS (*WARNING! Low confidence)
Solyc00g008090.2	NONSYNONYMOUS	S/T	828	0	DELETERIOUS (*WARNING! Low confidence)
Solyc00g008090.2	NONSYNONYMOUS	L/R	825	0.01	DELETERIOUS (*WARNING! Low confidence)
Solyc00g008090.2	NONSYNONYMOUS	V/D	620	0	DELETERIOUS (*WARNING! Low confidence)
Solyc00g008090.2	NONSYNONYMOUS	A/V	302	0	DELETERIOUS (*WARNING! Low confidence)
Solyc00g008090.2	NONSYNONYMOUS	K/Q	249	0	DELETERIOUS (*WARNING! Low confidence)
Solyc00g008090.2	NONSYNONYMOUS	E/A	246	0	DELETERIOUS (*WARNING! Low confidence)
Solyc00g008090.2	NONSYNONYMOUS	E/K	246	0	DELETERIOUS (*WARNING! Low confidence)
Solyc00g008090.2	NONSYNONYMOUS	V/D	240	0	DELETERIOUS (*WARNING! Low confidence)
Solyc00g008090.2	NONSYNONYMOUS	S/L	239	0	DELETERIOUS (*WARNING! Low confidence)
Solyc00g008090.2	NONSYNONYMOUS	G/A	236	0	DELETERIOUS (*WARNING! Low confidence)
Solyc00g008090.2	NONSYNONYMOUS	G/R	150	0	DELETERIOUS (*WARNING! Low confidence)
Solyc00g008090.2	NONSYNONYMOUS	A/V	145	0	DELETERIOUS (*WARNING! Low confidence)
Solyc00g008090.2	NONSYNONYMOUS	S/I	625	0	DELETERIOUS (*WARNING! Low confidence)
Solyc00g008090.2	NONSYNONYMOUS	V/D	620	0	DELETERIOUS (*WARNING! Low confidence)
Solyc00g008090.2	NONSYNONYMOUS	A/T	437	0	DELETERIOUS (*WARNING! Low confidence)
Solyc00g008090.2	NONSYNONYMOUS	A/V	302	0	DELETERIOUS (*WARNING! Low confidence)
Solyc00g008090.2	NONSYNONYMOUS	G/R	150	0	DELETERIOUS (*WARNING! Low confidence)
Solyc00g008090.2	NONSYNONYMOUS	A/V	145	0	DELETERIOUS (*WARNING! Low confidence)
Solyc00g008090.2	NONSYNONYMOUS	S/L	591	0	DELETERIOUS (*WARNING! Low confidence)
Solyc00g008090.2	NONSYNONYMOUS	K/Q	249	0	DELETERIOUS (*WARNING! Low confidence)
Solyc00g008090.2	NONSYNONYMOUS	E/A	246	0	DELETERIOUS (*WARNING! Low confidence)
Solyc00g008090.2	NONSYNONYMOUS	E/K	246	0	DELETERIOUS (*WARNING! Low confidence)
Solyc00g008090.2	NONSYNONYMOUS	V/D	240	0	DELETERIOUS (*WARNING! Low confidence)
Solyc00g008090.2	NONSYNONYMOUS	S/L	239	0	DELETERIOUS (*WARNING! Low confidence)
Solyc00g008090.2	NONSYNONYMOUS	G/A	236	0	DELETERIOUS (*WARNING! Low confidence)
Solyc00g008090.2	NONSYNONYMOUS	G/R	150	0	DELETERIOUS (*WARNING! Low confidence)
Solyc00g008090.2	NONSYNONYMOUS	A/V	145	0	DELETERIOUS (*WARNING! Low confidence)
Solyc00g008090.2	NONSYNONYMOUS	S/T	828	0	DELETERIOUS (*WARNING! Low confidence)
Solyc00g008090.2	NONSYNONYMOUS	L/R	825	0.01	DELETERIOUS (*WARNING! Low confidence)
Solyc00g008090.2	NONSYNONYMOUS	S/I	625	0	DELETERIOUS (*WARNING! Low confidence)
Solyc00g008090.2	NONSYNONYMOUS	V/D	620	0	DELETERIOUS (*WARNING! Low confidence)
Solyc00g008090.2	NONSYNONYMOUS	G/R	150	0	DELETERIOUS (*WARNING! Low confidence)
Solyc00g008090.2	NONSYNONYMOUS	A/V	145	0	DELETERIOUS (*WARNING! Low confidence)
Solyc00g008090.2	NONSYNONYMOUS	K/Q	249	0	DELETERIOUS (*WARNING! Low confidence)
Solyc00g008090.2	NONSYNONYMOUS	E/A	246	0	DELETERIOUS (*WARNING! Low confidence)
Solyc00g008090.2	NONSYNONYMOUS	E/K	246	0	DELETERIOUS (*WARNING! Low confidence)
Solyc00g008090.2	NONSYNONYMOUS	V/D	240	0	DELETERIOUS (*WARNING! Low confidence)
Solyc00g008090.2	NONSYNONYMOUS	S/L	239	0	DELETERIOUS (*WARNING! Low confidence)
Solyc00g008090.2	NONSYNONYMOUS	G/A	236	0	DELETERIOUS (*WARNING! Low confidence)
Solyc00g008090.2	NONSYNONYMOUS	G/R	150	0	DELETERIOUS (*WARNING! Low confidence)
Solyc00g008090.2	NONSYNONYMOUS	A/V	145	0	DELETERIOUS (*WARNING! Low confidence)
Solyc00g008090.2	NONSYNONYMOUS	S/T	828	0	DELETERIOUS (*WARNING! Low confidence)
Solyc00g008090.2	NONSYNONYMOUS	L/R	825	0.01	DELETERIOUS (*WARNING! Low confidence)
Solyc00g008090.2	NONSYNONYMOUS	A/V	302	0	DELETERIOUS (*WARNING! Low confidence)
Solyc00g008090.2	NONSYNONYMOUS	K/Q	249	0	DELETERIOUS (*WARNING! Low confidence)
Solyc00g008090.2	NONSYNONYMOUS	E/A	246	0	DELETERIOUS (*WARNING! Low confidence)
Solyc00g008090.2	NONSYNONYMOUS	E/K	246	0	DELETERIOUS (*WARNING! Low confidence)
Solyc00g008090.2	NONSYNONYMOUS	G/R	150	0	DELETERIOUS (*WARNING! Low confidence)
Solyc00g008090.2	NONSYNONYMOUS	A/V	145	0	DELETERIOUS (*WARNING! Low confidence)
Solyc00g008090.2	NONSYNONYMOUS	H/R	1019	0	DELETERIOUS (*WARNING! Low confidence)
Solyc00g008080.1	NONSYNONYMOUS	W/C	96	0	DELETERIOUS (*WARNING! Low confidence)
Solyc00g008090.2	NONSYNONYMOUS	Q/K	1010	0	DELETERIOUS (*WARNING! Low confidence)
Solyc00g008080.1	NONSYNONYMOUS	H/Y	73	0	DELETERIOUS (*WARNING! Low confidence)
Solyc00g008090.2	NONSYNONYMOUS	W/L	991	0.04	DELETERIOUS (*WARNING! Low confidence)
Solyc00g008090.2	NONSYNONYMOUS	R/H	989	0.04	DELETERIOUS (*WARNING! Low confidence)
Solyc00g008090.2	NONSYNONYMOUS	L/P	985	0.02	DELETERIOUS (*WARNING! Low confidence)
Solyc00g008090.2	NONSYNONYMOUS	V/G	984	0	DELETERIOUS (*WARNING! Low confidence)
Solyc00g008090.2	NONSYNONYMOUS	G/A	983	0	DELETERIOUS (*WARNING! Low confidence)
Solyc00g008090.2	NONSYNONYMOUS	I/M	980	0.02	DELETERIOUS (*WARNING! Low confidence)
Solyc00g008090.2	NONSYNONYMOUS	G/R	150	0	DELETERIOUS (*WARNING! Low confidence)
Solyc00g008090.2	NONSYNONYMOUS	S/T	828	0	DELETERIOUS (*WARNING! Low confidence)
Solyc00g008090.2	NONSYNONYMOUS	L/R	825	0.01	DELETERIOUS (*WARNING! Low confidence)
Solyc00g008090.2	NONSYNONYMOUS	S/I	625	0	DELETERIOUS (*WARNING! Low confidence)
Solyc00g008090.2	NONSYNONYMOUS	V/D	620	0	DELETERIOUS (*WARNING! Low confidence)
Solyc00g008090.2	NONSYNONYMOUS	K/Q	249	0	DELETERIOUS (*WARNING! Low confidence)
Solyc00g008090.2	NONSYNONYMOUS	G/R	150	0	DELETERIOUS (*WARNING! Low confidence)
Solyc00g008090.2	NONSYNONYMOUS	A/V	145	0	DELETERIOUS (*WARNING! Low confidence)
Solyc00g008090.2	NONSYNONYMOUS	F/L	324	0	DELETERIOUS (*WARNING! Low confidence)
Solyc00g008090.2	NONSYNONYMOUS	A/V	302	0	DELETERIOUS (*WARNING! Low confidence)
Solyc00g008090.2	NONSYNONYMOUS	S/T	828	0	DELETERIOUS (*WARNING! Low confidence)
Solyc00g008090.2	NONSYNONYMOUS	L/R	825	0.01	DELETERIOUS (*WARNING! Low confidence)
Solyc00g008090.2	NONSYNONYMOUS	A/V	744	0	DELETERIOUS (*WARNING! Low confidence)
Solyc00g008090.2	NONSYNONYMOUS	G/R	150	0	DELETERIOUS (*WARNING! Low confidence)
Solyc00g008090.2	NONSYNONYMOUS	A/V	145	0	DELETERIOUS (*WARNING! Low confidence)
Solyc00g008090.2	NONSYNONYMOUS	Y/N	139	0	DELETERIOUS (*WARNING! Low confidence)
Solyc00g008090.2	NONSYNONYMOUS	P/L	48	0	DELETERIOUS (*WARNING! Low confidence)
Solyc00g008090.2	NONSYNONYMOUS	S/T	828	0	DELETERIOUS (*WARNING! Low confidence)
Solyc00g008090.2	NONSYNONYMOUS	L/R	825	0.01	DELETERIOUS (*WARNING! Low confidence)
Solyc00g008090.2	NONSYNONYMOUS	S/L	591	0	DELETERIOUS (*WARNING! Low confidence)
Solyc00g008090.2	NONSYNONYMOUS	A/V	302	0	DELETERIOUS (*WARNING! Low confidence)
Solyc00g008090.2	NONSYNONYMOUS	K/Q	249	0	DELETERIOUS (*WARNING! Low confidence)
Solyc00g008090.2	NONSYNONYMOUS	E/A	246	0	DELETERIOUS (*WARNING! Low confidence)
Solyc00g008090.2	NONSYNONYMOUS	E/K	246	0	DELETERIOUS (*WARNING! Low confidence)
Solyc00g008090.2	NONSYNONYMOUS	V/D	240	0	DELETERIOUS (*WARNING! Low confidence)
Solyc00g008090.2	NONSYNONYMOUS	S/L	239	0	DELETERIOUS (*WARNING! Low confidence)
Solyc00g008090.2	NONSYNONYMOUS	G/A	236	0	DELETERIOUS (*WARNING! Low confidence)
Solyc00g008090.2	NONSYNONYMOUS	G/R	150	0	DELETERIOUS (*WARNING! Low confidence)
Solyc00g008090.2	NONSYNONYMOUS	A/V	145	0	DELETERIOUS (*WARNING! Low confidence)
Solyc00g008090.2	NONSYNONYMOUS	K/Q	249	0	DELETERIOUS (*WARNING! Low confidence)
Solyc00g008090.2	NONSYNONYMOUS	E/A	246	0	DELETERIOUS (*WARNING! Low confidence)
Solyc00g008090.2	NONSYNONYMOUS	E/K	246	0	DELETERIOUS (*WARNING! Low confidence)
Solyc00g008090.2	NONSYNONYMOUS	V/D	240	0	DELETERIOUS (*WARNING! Low confidence)
Solyc00g008090.2	NONSYNONYMOUS	S/L	239	0	DELETERIOUS (*WARNING! Low confidence)
Solyc00g008090.2	NONSYNONYMOUS	G/A	236	0	DELETERIOUS (*WARNING! Low confidence)
Solyc00g008090.2	NONSYNONYMOUS	S/T	828	0	DELETERIOUS (*WARNING! Low confidence)
Solyc00g008090.2	NONSYNONYMOUS	L/R	825	0.01	DELETERIOUS (*WARNING! Low confidence)
Solyc00g008090.2	NONSYNONYMOUS	T/K	823	0	DELETERIOUS (*WARNING! Low confidence)
Solyc00g008090.2	NONSYNONYMOUS	G/R	150	0	DELETERIOUS (*WARNING! Low confidence)
Solyc00g008090.2	NONSYNONYMOUS	A/V	145	0	DELETERIOUS (*WARNING! Low confidence)
Solyc00g008090.2	NONSYNONYMOUS	A/V	302	0	DELETERIOUS (*WARNING! Low confidence)
Solyc00g008090.2	NONSYNONYMOUS	S/I	625	0	DELETERIOUS (*WARNING! Low confidence)
Solyc00g008090.2	NONSYNONYMOUS	V/D	620	0	DELETERIOUS (*WARNING! Low confidence)
Solyc00g008090.2	NONSYNONYMOUS	G/R	150	0	DELETERIOUS (*WARNING! Low confidence)
Solyc00g008090.2	NONSYNONYMOUS	A/V	145	0	DELETERIOUS (*WARNING! Low confidence)
Solyc00g008090.2	NONSYNONYMOUS	A/V	302	0	DELETERIOUS (*WARNING! Low confidence)
Solyc00g008090.2	NONSYNONYMOUS	A/V	302	0	DELETERIOUS (*WARNING! Low confidence)
Solyc00g008090.2	NONSYNONYMOUS	K/Q	249	0	DELETERIOUS (*WARNING! Low confidence)
Solyc00g008090.2	NONSYNONYMOUS	E/A	246	0	DELETERIOUS (*WARNING! Low confidence)
Solyc00g008090.2	NONSYNONYMOUS	E/K	246	0	DELETERIOUS (*WARNING! Low confidence)
Solyc00g008090.2	NONSYNONYMOUS	A/V	302	0	DELETERIOUS (*WARNING! Low confidence)
Solyc00g008090.2	NONSYNONYMOUS	K/Q	249	0	DELETERIOUS (*WARNING! Low confidence)
Solyc00g008090.2	NONSYNONYMOUS	E/A	246	0	DELETERIOUS (*WARNING! Low confidence)
Solyc00g008090.2	NONSYNONYMOUS	E/K	246	0	DELETERIOUS (*WARNING! Low confidence)
Solyc00g008090.2	NONSYNONYMOUS	V/D	240	0	DELETERIOUS (*WARNING! Low confidence)
Solyc00g008090.2	NONSYNONYMOUS	S/L	239	0	DELETERIOUS (*WARNING! Low confidence)
Solyc00g008090.2	NONSYNONYMOUS	G/A	236	0	DELETERIOUS (*WARNING! Low confidence)
Solyc00g008090.2	NONSYNONYMOUS	G/R	150	0	DELETERIOUS (*WARNING! Low confidence)
Solyc00g008090.2	NONSYNONYMOUS	A/V	145	0	DELETERIOUS (*WARNING! Low confidence)
Solyc00g008090.2	NONSYNONYMOUS	P/T	874	0	DELETERIOUS (*WARNING! Low confidence)
Solyc00g008090.2	NONSYNONYMOUS	Q/H	873	0	DELETERIOUS (*WARNING! Low confidence)
Solyc00g008090.2	NONSYNONYMOUS	H/Q	871	0	DELETERIOUS (*WARNING! Low confidence)
Solyc00g008090.2	NONSYNONYMOUS	C/Y	869	0	DELETERIOUS (*WARNING! Low confidence)
Solyc00g008090.2	NONSYNONYMOUS	S/T	828	0	DELETERIOUS (*WARNING! Low confidence)
Solyc00g008090.2	NONSYNONYMOUS	L/R	825	0.01	DELETERIOUS (*WARNING! Low confidence)
Solyc00g008090.2	NONSYNONYMOUS	G/R	150	0	DELETERIOUS (*WARNING! Low confidence)
Solyc00g008090.2	NONSYNONYMOUS	A/V	145	0	DELETERIOUS (*WARNING! Low confidence)
Solyc00g008090.2	NONSYNONYMOUS	H/R	1019	0	DELETERIOUS (*WARNING! Low confidence)
Solyc00g008080.1	NONSYNONYMOUS	W/C	96	0	DELETERIOUS (*WARNING! Low confidence)
Solyc00g008090.2	NONSYNONYMOUS	K/Q	249	0	DELETERIOUS (*WARNING! Low confidence)
Solyc00g008090.2	NONSYNONYMOUS	E/A	246	0	DELETERIOUS (*WARNING! Low confidence)
Solyc00g008090.2	NONSYNONYMOUS	E/K	246	0	DELETERIOUS (*WARNING! Low confidence)
Solyc00g008090.2	NONSYNONYMOUS	V/D	240	0	DELETERIOUS (*WARNING! Low confidence)
Solyc00g008090.2	NONSYNONYMOUS	S/L	239	0	DELETERIOUS (*WARNING! Low confidence)
Solyc00g008090.2	NONSYNONYMOUS	G/A	236	0	DELETERIOUS (*WARNING! Low confidence)
Solyc00g008090.2	NONSYNONYMOUS	G/R	150	0	DELETERIOUS (*WARNING! Low confidence)
Solyc00g008090.2	NONSYNONYMOUS	A/V	145	0	DELETERIOUS (*WARNING! Low confidence)
Solyc00g008090.2	NONSYNONYMOUS	S/T	828	0	DELETERIOUS (*WARNING! Low confidence)
Solyc00g008090.2	NONSYNONYMOUS	L/R	825	0.01	DELETERIOUS (*WARNING! Low confidence)
Solyc00g008090.2	NONSYNONYMOUS	A/V	302	0	DELETERIOUS (*WARNING! Low confidence)
Solyc00g008090.2	NONSYNONYMOUS	A/V	302	0	DELETERIOUS (*WARNING! Low confidence)
Solyc00g008090.2	NONSYNONYMOUS	G/R	150	0	DELETERIOUS (*WARNING! Low confidence)
Solyc00g008090.2	NONSYNONYMOUS	A/V	145	0	DELETERIOUS (*WARNING! Low confidence)
Solyc00g008090.2	NONSYNONYMOUS	K/Q	249	0	DELETERIOUS (*WARNING! Low confidence)
Solyc00g008090.2	NONSYNONYMOUS	E/A	246	0	DELETERIOUS (*WARNING! Low confidence)
Solyc00g008090.2	NONSYNONYMOUS	E/K	246	0	DELETERIOUS (*WARNING! Low confidence)
Solyc00g008090.2	NONSYNONYMOUS	K/Q	249	0	DELETERIOUS (*WARNING! Low confidence)
Solyc00g008090.2	NONSYNONYMOUS	E/A	246	0	DELETERIOUS (*WARNING! Low confidence)
Solyc00g008090.2	NONSYNONYMOUS	E/K	246	0	DELETERIOUS (*WARNING! Low confidence)
Solyc00g008090.2	NONSYNONYMOUS	V/D	240	0	DELETERIOUS (*WARNING! Low confidence)
[truncated: 176,553 more rows]
[truncated: 12 more columns]
