# Supplementary material for: Augmenting tomato functional genomics with a genome-wide induced genetic variation resource
Source: Front Plant Sci. 2024 Jan 24;14:1290937. doi: 10.3389/fpls.2023.1290937 (PMC10848261; doi:10.3389/fpls.2023.1290937)
Supplement: Supplementary file 16 [file Table_15.xlsx]

## Sheet: GO for mutations in gene
	Table S15: Classification of mutated genes in different gene ontology categories.
	GO_acc	term_type	Term	query_item	query_total	bgitem	bgtotal	pvalue	FDR	entries
	GO:0006075	P	(1->3)-beta-D-glucan biosynthetic process	10	16779	10	20036	0.43	1	// Solyc01g073755.1 // Solyc02g078230.2 // Solyc07g061920.3 // Solyc01g073750.3 // Solyc11g005985.1 // Solyc01g006350.3 // Solyc07g056260.3 // Solyc03g111575.1 // Solyc07g053980.3 // Solyc01g006370.3
	GO:0006074	P	(1->3)-beta-D-glucan metabolic process	10	16779	10	20036	0.43	1	// Solyc01g073755.1 // Solyc02g078230.2 // Solyc07g061920.3 // Solyc01g073750.3 // Solyc11g005985.1 // Solyc01g006350.3 // Solyc07g056260.3 // Solyc03g111575.1 // Solyc07g053980.3 // Solyc01g006370.3
	GO:0044571	P	[2Fe-2S] cluster assembly	1	16779	1	20036	0.7	1	// Solyc02g091900.3
	GO:0030785	F	[ribulose-bisphosphate carboxylase]-lysine N-methyltransferase activity	2	16779	2	20036	0.62	1	// Solyc05g013150.3 // Solyc05g013160.3
	GO:0003949	F	1-(5-phosphoribosyl)-5-[(5-phosphoribosylamino)methylideneamino]imidazole-4-carboxamide isomerase activity	1	16779	1	20036	0.7	1	// Solyc05g056150.3
	GO:0003843	F	1,3-beta-D-glucan synthase activity	10	16779	10	20036	0.43	1	// Solyc01g073755.1 // Solyc02g078230.2 // Solyc07g061920.3 // Solyc01g073750.3 // Solyc11g005985.1 // Solyc01g006350.3 // Solyc07g056260.3 // Solyc03g111575.1 // Solyc07g053980.3 // Solyc01g006370.3
	GO:0000148	C	1,3-beta-D-glucan synthase complex	10	16779	10	20036	0.43	1	// Solyc01g073755.1 // Solyc02g078230.2 // Solyc07g061920.3 // Solyc01g073750.3 // Solyc11g005985.1 // Solyc01g006350.3 // Solyc07g056260.3 // Solyc03g111575.1 // Solyc07g053980.3 // Solyc01g006370.3
	GO:0003844	F	1,4-alpha-glucan branching enzyme activity	2	16779	3	20036	0.75	1	// Solyc07g064830.3 // Solyc04g082400.3
	GO:0003841	F	1-acylglycerol-3-phosphate O-acyltransferase activity	1	16779	1	20036	0.7	1	// Solyc07g005580.3
	GO:0030604	F	1-deoxy-D-xylulose-5-phosphate reductoisomerase activity	1	16779	1	20036	0.7	1	// Solyc03g114340.3
	GO:0008661	F	1-deoxy-D-xylulose-5-phosphate synthase activity	2	16779	3	20036	0.75	1	// Solyc08g066950.3 // Solyc11g010850.2
	GO:0005545	F	1-phosphatidylinositol binding	15	16779	15	20036	0.38	1	// Solyc01g005070.3 // Solyc06g011450.2 // Solyc08g059660.2 // Solyc07g049380.1 // Solyc01g104870.3 // Solyc04g071285.1 // Solyc04g007860.3 // Solyc02g043810.3 // Solyc04g008350.1 // Solyc07g008060.1 // Solyc12g006000.1 // Solyc01g005170.2 // Solyc12g010530.2 // Solyc11g044860.2 // Solyc07g007820.3
	GO:0016308	F	1-phosphatidylinositol-4-phosphate 5-kinase activity	6	16779	6	20036	0.49	1	// Solyc01g096410.3 // Solyc10g078460.2 // Solyc11g013180.2 // Solyc10g080750.2 // Solyc01g104140.3 // Solyc09g008485.1
	GO:0051537	F	2 iron, 2 sulfur cluster binding	29	16779	34	20036	0.52	1	// Solyc06g074310.3 // Solyc04g055030.2 // Solyc11g071600.2 // Solyc04g055020.2 // Solyc11g065640.2 // Solyc04g040160.3 // Solyc11g066440.2 // Solyc12g005630.2 // Solyc11g071610.2 // Solyc11g039840.2 // Solyc06g060310.3 // Solyc01g008460.3 // Solyc11g012850.2 // Solyc07g008310.3 // Solyc11g042640.2 // Solyc01g009235.1 // Solyc11g071620.3 // Solyc11g065920.2 // Solyc11g071580.2 // Solyc11g006910.2…
	GO:0046537	F	2,3-bisphosphoglycerate-independent phosphoglycerate mutase activity	1	16779	1	20036	0.7	1	// Solyc06g005370.3
	GO:0003848	F	2-amino-4-hydroxy-6-hydroxymethyldihydropteridine diphosphokinase activity	1	16779	1	20036	0.7	1	// Solyc05g012090.3
	GO:0008685	F	2-C-methyl-D-erythritol 2,4-cyclodiphosphate synthase activity	1	16779	1	20036	0.7	1	// Solyc08g081570.3
	GO:0050518	F	2-C-methyl-D-erythritol 4-phosphate cytidylyltransferase activity	1	16779	1	20036	0.7	1	// Solyc01g102820.3
	GO:0009265	P	2'-deoxyribonucleotide biosynthetic process	2	16779	2	20036	0.62	1	// Solyc07g048010.3 // Solyc01g109830.3
	GO:0009394	P	2'-deoxyribonucleotide metabolic process	5	16779	5	20036	0.51	1	// Solyc04g080250.3 // Solyc07g048010.3 // Solyc01g100030.4 // Solyc01g109830.3 // Solyc01g097970.3
	GO:0003852	F	2-isopropylmalate synthase activity	2	16779	2	20036	0.62	1	// Solyc06g053400.3 // Solyc08g014130.3
	GO:0051741	F	2-methyl-6-phytyl-1,4-benzoquinone methyltransferase activity	1	16779	1	20036	0.7	1	// Solyc08g076360.3
	GO:0008425	F	2-polyprenyl-6-methoxy-1,4-benzoquinone methyltransferase activity	1	16779	1	20036	0.7	1	// Solyc07g055850.3
	GO:0070204	F	2-succinyl-5-enolpyruvyl-6-hydroxy-3-cyclohexene-1-carboxylic-acid synthase activity	1	16779	1	20036	0.7	1	// Solyc04g005200.3
	GO:0008441	F	3'(2'),5'-bisphosphate nucleotidase activity	2	16779	3	20036	0.75	1	// Solyc12g013560.2 // Solyc02g078860.3
	GO:0008686	F	3,4-dihydroxy-2-butanone-4-phosphate synthase activity	3	16779	3	20036	0.57	1	// Solyc01g105560.3 // Solyc11g010300.2 // Solyc11g073160.2
	GO:0043138	F	3'-5' DNA helicase activity	2	16779	2	20036	0.62	1	// Solyc01g103960.3 // Solyc09g018690.3
	GO:0008408	F	3'-5' exonuclease activity	29	16779	40	20036	0.76	1	// Solyc09g055920.3 // Solyc08g007350.2 // Solyc02g086600.3 // Solyc07g052340.3 // Solyc01g100270.3 // Solyc08g078620.1 // Solyc08g061327.1 // Solyc11g068770.1 // Solyc01g100680.1 // Solyc02g093300.3 // Solyc07g065620.3 // Solyc10g078200.1 // Solyc10g047085.1 // Solyc11g013030.2 // Solyc01g009350.2 // Solyc11g045130.2 // Solyc12g094540.1 // Solyc01g103460.2 // Solyc08g065880.3 // Solyc01g060200.2…
	GO:0000175	F	3'-5'-exoribonuclease activity	11	16779	14	20036	0.64	1	// Solyc11g045130.2 // Solyc09g055920.3 // Solyc07g065620.3 // Solyc10g047085.1 // Solyc02g086600.3 // Solyc01g009360.1 // Solyc08g066120.3 // Solyc11g013030.2 // Solyc11g068770.1 // Solyc01g009350.2 // Solyc06g068410.3
	GO:0003854	F	3-beta-hydroxy-delta5-steroid dehydrogenase activity	7	16779	10	20036	0.73	1	// Solyc02g086770.3 // Solyc01g094070.3 // Solyc02g081730.3 // Solyc02g032330.3 // Solyc04g082750.3 // Solyc12g021130.2 // Solyc10g018140.2
	GO:0003855	F	3-dehydroquinate dehydratase activity	2	16779	3	20036	0.75	1	// Solyc06g084460.3 // Solyc01g067750.3
	GO:0003856	F	3-dehydroquinate synthase activity	2	16779	2	20036	0.62	1	// Solyc03g058860.3 // Solyc02g083590.3
	GO:0003849	F	3-deoxy-7-phosphoheptulonate synthase activity	5	16779	5	20036	0.51	1	// Solyc11g009080.2 // Solyc01g105420.3 // Solyc04g074480.3 // Solyc01g105370.3 // Solyc01g105390.3
	GO:0008676	F	3-deoxy-8-phosphooctulonate synthase activity	1	16779	1	20036	0.7	1	// Solyc11g072690.2
	GO:0008690	F	3-deoxy-manno-octulosonate cytidylyltransferase activity	1	16779	1	20036	0.7	1	// Solyc10g006980.3
	GO:0003857	F	3-hydroxyacyl-CoA dehydrogenase activity	7	16779	7	20036	0.47	1	// Solyc12g099440.2 // Solyc07g063010.3 // Solyc06g009160.3 // Solyc08g068390.3 // Solyc01g066620.3 // Solyc07g019670.3 // Solyc12g007170.2
	GO:0008442	F	3-hydroxyisobutyrate dehydrogenase activity	1	16779	2	20036	0.84	1	// Solyc02g022930.3
	GO:0003860	F	3-hydroxyisobutyryl-CoA hydrolase activity	17	16779	18	20036	0.42	1	// Solyc07g044730.3 // Solyc05g018410.2 // Solyc05g032680.3 // Solyc07g044720.2 // Solyc06g054520.1 // Solyc07g044740.1 // Solyc07g043687.1 // Solyc07g043690.2 // Solyc01g094090.3 // Solyc07g044710.2 // Solyc10g085630.2 // Solyc01g090700.3 // Solyc05g032710.3 // Solyc12g011160.2 // Solyc07g022880.3 // Solyc07g043680.3 // Solyc01g080930.3
	GO:0003862	F	3-isopropylmalate dehydrogenase activity	1	16779	1	20036	0.7	1	// Solyc05g009030.3
	GO:0003864	F	3-methyl-2-oxobutanoate hydroxymethyltransferase activity	1	16779	1	20036	0.7	1	// Solyc09g007130.3
	GO:0003865	F	3-oxo-5-alpha-steroid 4-dehydrogenase activity	1	16779	1	20036	0.7	1	// Solyc10g086500.1
	GO:0004316	F	3-oxoacyl-[acyl-carrier-protein] reductase (NADPH) activity	2	16779	2	20036	0.62	1	// Solyc05g014560.3 // Solyc06g071910.3
	GO:0004315	F	3-oxoacyl-[acyl-carrier-protein] synthase activity	2	16779	2	20036	0.62	1	// Solyc08g006560.3 // Solyc03g097470.3
	GO:0003866	F	3-phosphoshikimate 1-carboxyvinyltransferase activity	2	16779	2	20036	0.62	1	// Solyc01g091190.3 // Solyc05g050980.3
	GO:0051539	F	4 iron, 4 sulfur cluster binding	20	16779	25	20036	0.62	1	// Solyc12g096690.2 // Solyc11g070030.2 // Solyc11g007580.2 // Solyc02g087240.3 // Solyc03g123440.3 // Solyc11g065620.2 // Solyc07g054540.3 // Solyc01g109620.3 // Solyc08g068440.3 // Solyc12g099700.2 // Solyc01g087520.3 // Solyc06g073400.3 // Solyc09g083010.3 // Solyc03g112060.3 // Solyc12g035750.1 // Solyc02g084750.3 // Solyc11g022390.2 // Solyc11g021220.1 // Solyc09g009080.3 // Solyc10g083630.2
	GO:0050515	F	4-(cytidine 5'-diphospho)-2-C-methyl-D-erythritol kinase activity	1	16779	1	20036	0.7	1	// Solyc01g009010.3
	GO:0004134	F	4-alpha-glucanotransferase activity	2	16779	2	20036	0.62	1	// Solyc02g020980.3 // Solyc04g053120.3
	GO:0008696	F	4-amino-4-deoxychorismate lyase activity	1	16779	1	20036	0.7	1	// Solyc07g062810.3
	GO:0051745	F	4-hydroxy-3-methylbut-2-en-1-yl diphosphate reductase activity	1	16779	1	20036	0.7	1	// Solyc01g109300.3
	GO:0046429	F	4-hydroxy-3-methylbut-2-en-1-yl diphosphate synthase activity	1	16779	1	20036	0.7	1	// Solyc11g069380.2
	GO:0003868	F	4-hydroxyphenylpyruvate dioxygenase activity	2	16779	2	20036	0.62	1	// Solyc07g045050.3 // Solyc05g041200.3
	GO:0008839	F	4-hydroxy-tetrahydrodipicolinate reductase	1	16779	2	20036	0.84	1	// Solyc01g098380.3
	GO:0008840	F	4-hydroxy-tetrahydrodipicolinate synthase	1	16779	2	20036	0.84	1	// Solyc10g083110.2
	GO:0042083	F	5,10-methylenetetrahydrofolate-dependent methyltransferase activity	1	16779	1	20036	0.7	1	// Solyc01g109830.3
	GO:0043139	F	5'-3' DNA helicase activity	3	16779	3	20036	0.57	1	// Solyc03g032070.3 // Solyc11g069370.2 // Solyc06g062350.3
	GO:0035312	F	5'-3' exodeoxyribonuclease activity	2	16779	2	20036	0.62	1	// Solyc11g072400.2 // Solyc02g071530.2
	GO:0008409	F	5'-3' exonuclease activity	4	16779	4	20036	0.54	1	// Solyc04g081280.3 // Solyc12g089280.2 // Solyc11g072400.2 // Solyc02g071530.2
	GO:0004534	F	5'-3' exoribonuclease activity	2	16779	2	20036	0.62	1	// Solyc04g081280.3 // Solyc12g089280.2
	GO:0008703	F	5-amino-6-(5-phosphoribosylamino)uracil reductase activity	2	16779	2	20036	0.62	1	// Solyc04g056540.3 // Solyc01g094500.3
	GO:0017108	F	5'-flap endonuclease activity	1	16779	2	20036	0.84	1	// Solyc01g088380.2
	GO:0003871	F	5-methyltetrahydropteroyltriglutamate-homocysteine S-methyltransferase activity	2	16779	2	20036	0.62	1	// Solyc01g009180.3 // Solyc10g081510.2
	GO:0042085	F	5-methyltetrahydropteroyltri-L-glutamate-dependent methyltransferase activity	2	16779	2	20036	0.62	1	// Solyc01g009180.3 // Solyc10g081510.2
	GO:0008253	F	5'-nucleotidase activity	2	16779	2	20036	0.62	1	// Solyc11g006420.2 // Solyc07g017700.2
	GO:0008097	F	5S rRNA binding	5	16779	5	20036	0.51	1	// Solyc06g007670.3 // Solyc06g082870.3 // Solyc02g090420.2 // Solyc09g020130.3 // Solyc11g018560.2
	GO:0003872	F	6-phosphofructokinase activity	14	16779	14	20036	0.39	1	// Solyc03g093520.3 // Solyc04g072605.1 // Solyc12g095760.2 // Solyc04g026340.2 // Solyc07g045160.3 // Solyc04g082880.3 // Solyc04g014270.3 // Solyc12g095880.2 // Solyc02g081160.3 // Solyc08g066100.3 // Solyc07g049280.3 // Solyc04g015200.3 // Solyc04g072580.1 // Solyc11g010450.2
	GO:0017057	F	6-phosphogluconolactonase activity	5	16779	6	20036	0.62	1	// Solyc06g053200.3 // Solyc03g082580.3 // Solyc07g066270.3 // Solyc03g082590.3 // Solyc05g012110.3
	GO:0006370	P	7-methylguanosine mRNA capping	5	16779	5	20036	0.51	1	// Solyc09g065010.3 // Solyc09g005300.3 // Solyc03g118250.3 // Solyc11g040180.2 // Solyc09g011930.3
	GO:0009452	P	7-methylguanosine RNA capping	8	16779	8	20036	0.46	1	// Solyc12g088810.2 // Solyc01g104990.3 // Solyc09g011930.3 // Solyc03g118250.3 // Solyc09g065010.3 // Solyc09g005300.3 // Solyc06g008700.3 // Solyc11g040180.2
	GO:0008312	F	7S RNA binding	11	16779	17	20036	0.8	1	// Solyc00g111170.2 // Solyc10g033560.2 // Solyc01g047590.2 // Solyc02g062830.2 // Solyc09g009940.3 // Solyc08g082740.3 // Solyc06g053385.1 // Solyc03g093970.3 // Solyc11g062270.2 // Solyc02g062810.3 // Solyc03g116810.3
	GO:0030686	C	90S preribosome	1	16779	1	20036	0.7	1	// Solyc03g112820.3
	GO:0009688	P	abscisic acid biosynthetic process	1	16779	1	20036	0.7	1	// Solyc02g090890.3
	GO:0009687	P	abscisic acid metabolic process	1	16779	1	20036	0.7	1	// Solyc02g090890.3
	GO:0006083	P	acetate metabolic process	2	16779	2	20036	0.62	1	// Solyc02g094640.3 // Solyc07g017860.3
	GO:0003987	F	acetate-CoA ligase activity	2	16779	2	20036	0.62	1	// Solyc02g094640.3 // Solyc07g017860.3
	GO:0003984	F	acetolactate synthase activity	5	16779	6	20036	0.62	1	// Solyc06g059880.3 // Solyc12g019300.2 // Solyc11g008780.2 // Solyc07g061940.3 // Solyc03g044330.1
	GO:0006085	P	acetyl-CoA biosynthetic process	10	16779	12	20036	0.59	1	// Solyc06g072580.3 // Solyc08g016750.3 // Solyc03g097675.1 // Solyc12g009400.2 // Solyc05g024160.3 // Solyc03g097680.3 // Solyc02g094640.3 // Solyc05g006520.3 // Solyc04g008590.3 // Solyc07g017860.3
	GO:0019427	P	acetyl-CoA biosynthetic process from acetate	2	16779	2	20036	0.62	1	// Solyc02g094640.3 // Solyc07g017860.3
	GO:0006086	P	acetyl-CoA biosynthetic process from pyruvate	8	16779	10	20036	0.63	1	// Solyc06g072580.3 // Solyc08g016750.3 // Solyc12g009400.2 // Solyc05g024160.3 // Solyc03g097680.3 // Solyc03g097675.1 // Solyc05g006520.3 // Solyc04g008590.3
	GO:0003989	F	acetyl-CoA carboxylase activity	6	16779	8	20036	0.68	1	// Solyc06g069530.3 // Solyc12g056940.2 // Solyc09g013080.3 // Solyc04g039820.2 // Solyc05g056295.1 // Solyc01g094340.3
	GO:0009317	C	acetyl-CoA carboxylase complex	5	16779	7	20036	0.71	1	// Solyc05g056295.1 // Solyc09g013080.3 // Solyc01g094340.3 // Solyc06g069530.3 // Solyc04g039820.2
	GO:0006084	P	acetyl-CoA metabolic process	12	16779	14	20036	0.55	1	// Solyc06g072580.3 // Solyc08g016750.3 // Solyc03g097675.1 // Solyc12g009400.2 // Solyc05g024160.3 // Solyc03g097680.3 // Solyc02g094640.3 // Solyc05g006520.3 // Solyc11g007020.2 // Solyc04g009655.1 // Solyc04g008590.3 // Solyc07g017860.3
	GO:0004042	F	acetyl-CoA:L-glutamate N-acetyltransferase activity	3	16779	3	20036	0.57	1	// Solyc02g092260.3 // Solyc03g043950.3 // Solyc11g005620.1
	GO:0008375	F	acetylglucosaminyltransferase activity	36	16779	45	20036	0.62	1	// Solyc02g080970.3 // Solyc12g006490.2 // Solyc01g103150.3 // Solyc05g009130.3 // Solyc03g121280.3 // Solyc00g007090.3 // Solyc05g009120.3 // Solyc00g024670.1 // Solyc02g086540.2 // Solyc07g054440.3 // Solyc07g008030.2 // Solyc03g077910.3 // Solyc07g045470.2 // Solyc01g112245.1 // Solyc02g093430.3 // Solyc03g118860.3 // Solyc04g017700.3 // Solyc04g009760.2 // Solyc07g063110.3 // Solyc02g081890.3…
	GO:0003991	F	acetylglutamate kinase activity	1	16779	1	20036	0.7	1	// Solyc11g005620.1
	GO:0016407	F	acetyltransferase activity	56	16779	70	20036	0.63	1	// Solyc03g116860.3 // Solyc01g008120.3 // Solyc08g068770.2 // Solyc09g082260.1 // Solyc01g098020.2 // Solyc02g082850.3 // Solyc09g091980.3 // Solyc06g054090.1 // Solyc08g006730.1 // Solyc12g099940.2 // Solyc08g068780.2 // Solyc07g065340.1 // Solyc02g068580.1 // Solyc04g051670.3 // Solyc02g089790.3 // Solyc09g031580.3 // Solyc06g065570.3 // Solyc06g072510.3 // Solyc04g025230.1 // Solyc06g071820.3…
	GO:1902493	C	acetyltransferase complex	12	16779	16	20036	0.68	1	// Solyc02g032300.3 // Solyc09g072580.3 // Solyc02g081650.3 // Solyc07g053190.3 // Solyc01g107210.3 // Solyc01g008200.3 // Solyc02g083900.3 // Solyc08g048520.1 // Solyc02g064710.3 // Solyc09g090120.3 // Solyc08g048540.2 // Solyc06g068610.2
	GO:0003993	F	acid phosphatase activity	27	16779	33	20036	0.59	1	// Solyc07g007670.3 // Solyc06g062370.3 // Solyc03g098010.3 // Solyc06g062380.3 // Solyc06g062390.3 // Solyc07g053070.2 // Solyc07g008550.3 // Solyc01g110050.1 // Solyc04g005450.3 // Solyc07g008570.3 // Solyc03g058960.1 // Solyc02g087620.3 // Solyc04g051640.3 // Solyc06g034110.3 // Solyc09g090600.3 // Solyc06g072420.3 // Solyc08g083255.1 // Solyc03g093470.3 // Solyc09g009600.2 // Solyc07g008560.3…
	GO:0016881	F	acid-amino acid ligase activity	23	16779	29	20036	0.63	1	// Solyc09g061680.3 // Solyc10g011660.3 // Solyc10g009640.2 // Solyc06g051900.3 // Solyc10g010650.1 // Solyc09g031528.1 // Solyc10g009610.2 // Solyc04g016550.3 // Solyc01g098610.3 // Solyc08g081170.3 // Solyc10g011650.3 // Solyc05g012800.1 // Solyc01g081300.3 // Solyc05g050280.3 // Solyc10g009600.1 // Solyc00g254910.1 // Solyc00g212260.2 // Solyc08g081010.3 // Solyc05g052920.3 // Solyc09g015120.3…
	GO:0016880	F	acid-ammonia (or amide) ligase activity	8	16779	12	20036	0.76	1	// Solyc12g041870.2 // Solyc12g041875.1 // Solyc04g014510.3 // Solyc10g083550.1 // Solyc05g051250.3 // Solyc11g011380.2 // Solyc11g011390.2 // Solyc06g011330.2
	GO:0016878	F	acid-thiol ligase activity	2	16779	2	20036	0.62	1	// Solyc02g094640.3 // Solyc07g017860.3
	GO:0010309	F	acireductone dioxygenase [iron(II)-requiring] activity	3	16779	3	20036	0.57	1	// Solyc09g082650.3 // Solyc09g082640.1 // Solyc09g082630.3
	GO:0043874	F	acireductone synthase activity	2	16779	2	20036	0.62	1	// Solyc07g063040.3 // Solyc10g007050.3
	GO:0003779	F	actin binding	36	16779	48	20036	0.73	1	// Solyc11g010350.2 // Solyc01g094400.3 // Solyc09g014980.3 // Solyc09g074470.3 // Solyc09g031950.2 // Solyc04g015830.3 // Solyc10g051340.2 // Solyc08g077680.3 // Solyc10g080440.2 // Solyc09g082510.3 // Solyc06g005360.3 // Solyc10g045290.2 // Solyc10g079400.2 // Solyc12g056060.2 // Solyc06g072290.3 // Solyc00g147570.3 // Solyc01g109580.3 // Solyc08g008260.2 // Solyc03g098450.3 // Solyc11g010630.3…
	GO:0015629	C	actin cytoskeleton	36	16779	45	20036	0.62	1	// Solyc07g041150.3 // Solyc12g019930.1 // Solyc05g006470.3 // Solyc01g094400.3 // Solyc09g090550.3 // Solyc02g014540.2 // Solyc01g081545.1 // Solyc02g094320.3 // Solyc06g008530.2 // Solyc07g063590.3 // Solyc09g091080.3 // Solyc09g064200.3 // Solyc08g066920.2 // Solyc12g098420.2 // Solyc01g099715.1 // Solyc06g005360.3 // Solyc09g065950.3 // Solyc02g020910.3 // Solyc10g006820.3 // Solyc11g006220.2…
	GO:0030036	P	actin cytoskeleton organization	28	16779	37	20036	0.7	1	// Solyc11g010350.2 // Solyc05g006470.3 // Solyc01g094400.3 // Solyc09g014980.3 // Solyc09g090550.3 // Solyc10g080100.2 // Solyc02g014540.2 // Solyc09g031950.2 // Solyc02g094320.3 // Solyc04g015830.3 // Solyc02g076840.3 // Solyc12g098420.2 // Solyc01g099715.1 // Solyc06g005360.3 // Solyc09g065950.3 // Solyc03g043720.3 // Solyc00g147570.3 // Solyc12g098430.2 // Solyc05g013940.3 // Solyc03g043715.1…
	GO:0051015	F	actin filament binding	8	16779	9	20036	0.54	1	// Solyc02g021420.3 // Solyc11g010350.2 // Solyc00g147570.3 // Solyc10g079405.1 // Solyc10g080100.2 // Solyc10g079400.2 // Solyc09g031950.2 // Solyc04g015830.3
	GO:0051017	P	actin filament bundle assembly	7	16779	7	20036	0.47	1	// Solyc02g021420.3 // Solyc00g147570.3 // Solyc10g079405.1 // Solyc10g080100.2 // Solyc10g079400.2 // Solyc09g031950.2 // Solyc04g015830.3
	GO:0061572	P	actin filament bundle organization	7	16779	7	20036	0.47	1	// Solyc02g021420.3 // Solyc00g147570.3 // Solyc10g079405.1 // Solyc10g080100.2 // Solyc10g079400.2 // Solyc09g031950.2 // Solyc04g015830.3
	GO:0051693	P	actin filament capping	2	16779	3	20036	0.75	1	// Solyc09g065950.3 // Solyc01g099715.1
	GO:0030042	P	actin filament depolymerization	6	16779	13	20036	0.93	1	// Solyc01g111380.3 // Solyc09g072590.3 // Solyc01g099715.1 // Solyc01g094400.3 // Solyc06g005360.3 // Solyc09g065950.3
	GO:0007015	P	actin filament organization	26	16779	35	20036	0.72	1	// Solyc11g010350.2 // Solyc05g006470.3 // Solyc01g094400.3 // Solyc09g090550.3 // Solyc10g080100.2 // Solyc02g014540.2 // Solyc09g031950.2 // Solyc02g094320.3 // Solyc04g015830.3 // Solyc12g098420.2 // Solyc01g099715.1 // Solyc06g005360.3 // Solyc09g065950.3 // Solyc03g043720.3 // Solyc00g147570.3 // Solyc12g098430.2 // Solyc05g013940.3 // Solyc03g043715.1 // Solyc10g079400.2 // Solyc10g079405.1…
	GO:0030041	P	actin filament polymerization	12	16779	14	20036	0.55	1	// Solyc12g098430.2 // Solyc05g006470.3 // Solyc05g013940.3 // Solyc07g007630.3 // Solyc12g098420.2 // Solyc01g099715.1 // Solyc09g065950.3 // Solyc09g090550.3 // Solyc01g090450.3 // Solyc02g014540.2 // Solyc11g068610.2 // Solyc02g094320.3
	GO:0030029	P	actin filament-based process	28	16779	37	20036	0.7	1	// Solyc11g010350.2 // Solyc05g006470.3 // Solyc01g094400.3 // Solyc09g014980.3 // Solyc09g090550.3 // Solyc10g080100.2 // Solyc02g014540.2 // Solyc09g031950.2 // Solyc02g094320.3 // Solyc04g015830.3 // Solyc02g076840.3 // Solyc12g098420.2 // Solyc01g099715.1 // Solyc06g005360.3 // Solyc09g065950.3 // Solyc03g043720.3 // Solyc00g147570.3 // Solyc12g098430.2 // Solyc05g013940.3 // Solyc03g043715.1…
	GO:0045010	P	actin nucleation	10	16779	11	20036	0.51	1	// Solyc12g098430.2 // Solyc05g006470.3 // Solyc05g013940.3 // Solyc07g007630.3 // Solyc12g098420.2 // Solyc09g090550.3 // Solyc01g090450.3 // Solyc02g014540.2 // Solyc11g068610.2 // Solyc02g094320.3
	GO:0008154	P	actin polymerization or depolymerization	16	16779	24	20036	0.81	1	// Solyc09g072590.3 // Solyc01g111380.3 // Solyc12g098430.2 // Solyc05g006470.3 // Solyc01g099715.1 // Solyc05g013940.3 // Solyc07g007630.3 // Solyc12g098420.2 // Solyc01g094400.3 // Solyc09g065950.3 // Solyc09g090550.3 // Solyc01g090450.3 // Solyc02g014540.2 // Solyc11g068610.2 // Solyc06g005360.3 // Solyc02g094320.3
	GO:0002253	P	activation of immune response	12	16779	14	20036	0.55	1	// Solyc05g050280.3 // Solyc10g009600.1 // Solyc00g254910.1 // Solyc10g011650.3 // Solyc10g011660.3 // Solyc00g212260.2 // Solyc10g009640.2 // Solyc10g010650.1 // Solyc01g095580.3 // Solyc10g009610.2 // Solyc10g009620.2 // Solyc06g048710.2
	GO:0002218	P	activation of innate immune response	12	16779	14	20036	0.55	1	// Solyc05g050280.3 // Solyc10g009600.1 // Solyc00g254910.1 // Solyc10g011650.3 // Solyc10g011660.3 // Solyc00g212260.2 // Solyc10g009640.2 // Solyc10g010650.1 // Solyc01g095580.3 // Solyc10g009610.2 // Solyc10g009620.2 // Solyc06g048710.2
	GO:0032147	P	activation of protein kinase activity	8	16779	11	20036	0.7	1	// Solyc02g067100.3 // Solyc08g079760.3 // Solyc07g053790.2 // Solyc06g035440.3 // Solyc12g005480.2 // Solyc03g007060.3 // Solyc04g014550.3 // Solyc10g008210.3
	GO:0022853	F	active ion transmembrane transporter activity	49	16779	53	20036	0.34	1	// Solyc06g063330.3 // Solyc02g080540.1 // Solyc04g071300.2 // Solyc12g005060.1 // Solyc07g008320.3 // Solyc02g092920.3 // Solyc08g008210.3 // Solyc00g042140.1 // Solyc03g115110.3 // Solyc08g080870.3 // Solyc11g051170.2 // Solyc08g081910.3 // Solyc10g079300.2 // Solyc02g091130.3 // Solyc02g068450.3 // Solyc12g055750.2 // Solyc04g016260.3 // Solyc08g081900.3 // Solyc12g056830.1 // Solyc02g064680.3…
	GO:0022804	F	active transmembrane transporter activity	234	16779	282	20036	0.56	1	// Solyc03g112260.2 // Solyc01g005020.3 // Solyc03g122050.1 // Solyc05g013470.3 // Solyc05g026380.2 // Solyc03g025230.3 // Solyc04g074860.4 // Solyc06g063330.3 // Solyc03g112250.1 // Solyc01g057770.3 // Solyc06g084155.1 // Solyc03g112840.2 // Solyc02g071350.3 // Solyc12g005850.2 // Solyc08g081910.3 // Solyc12g070270.2 // Solyc05g054740.3 // Solyc10g079300.2 // Solyc05g013450.3 // Solyc03g122070.2…
	GO:0045300	F	acyl-[acyl-carrier-protein] desaturase activity	9	16779	9	20036	0.44	1	// Solyc06g059720.3 // Solyc01g009960.3 // Solyc06g053480.3 // Solyc03g063110.3 // Solyc06g054670.2 // Solyc06g059700.3 // Solyc06g034170.1 // Solyc06g059710.3 // Solyc11g008680.2
	GO:0008780	F	acyl-[acyl-carrier-protein]-UDP-N-acetylglucosamine O-acyltransferase activity	1	16779	1	20036	0.7	1	// Solyc12g008790.2
	GO:0071616	P	acyl-CoA biosynthetic process	10	16779	12	20036	0.59	1	// Solyc06g072580.3 // Solyc08g016750.3 // Solyc03g097675.1 // Solyc12g009400.2 // Solyc05g024160.3 // Solyc03g097680.3 // Solyc02g094640.3 // Solyc05g006520.3 // Solyc04g008590.3 // Solyc07g017860.3
	GO:0003995	F	acyl-CoA dehydrogenase activity	8	16779	10	20036	0.63	1	// Solyc08g078400.3 // Solyc06g073560.3 // Solyc08g078390.3 // Solyc11g069180.2 // Solyc01g066310.3 // Solyc05g054365.1 // Solyc04g054890.3 // Solyc10g008110.3
	GO:0047617	F	acyl-CoA hydrolase activity	2	16779	2	20036	0.62	1	// Solyc01g094550.3 // Solyc01g094530.3
	GO:0006637	P	acyl-CoA metabolic process	14	16779	16	20036	0.52	1	// Solyc06g072580.3 // Solyc08g016750.3 // Solyc03g097675.1 // Solyc12g009400.2 // Solyc01g094530.3 // Solyc04g008590.3 // Solyc03g097680.3 // Solyc01g094550.3 // Solyc02g094640.3 // Solyc05g006520.3 // Solyc11g007020.2 // Solyc04g009655.1 // Solyc05g024160.3 // Solyc07g017860.3
	GO:0003997	F	acyl-CoA oxidase activity	4	16779	4	20036	0.54	1	// Solyc08g078390.3 // Solyc04g054890.3 // Solyc08g078400.3 // Solyc10g008110.3
	GO:0046463	P	acylglycerol biosynthetic process	1	16779	2	20036	0.84	1	// Solyc07g040740.3
	GO:0006639	P	acylglycerol metabolic process	1	16779	2	20036	0.84	1	// Solyc07g040740.3
	GO:0016411	F	acylglycerol O-acyltransferase activity	9	16779	12	20036	0.68	1	// Solyc10g009430.3 // Solyc12g010590.2 // Solyc03g083380.3 // Solyc01g095930.3 // Solyc01g095960.3 // Solyc07g040740.3 // Solyc07g053890.3 // Solyc01g011430.3 // Solyc07g005580.3
	GO:0003998	F	acylphosphatase activity	1	16779	1	20036	0.7	1	// Solyc09g008190.3
	GO:0046084	P	adenine biosynthetic process	2	16779	3	20036	0.75	1	// Solyc08g079020.3 // Solyc04g077970.3
	GO:0006146	P	adenine catabolic process	1	16779	1	20036	0.7	1	// Solyc00g031040.1
	GO:0000034	F	adenine deaminase activity	1	16779	1	20036	0.7	1	// Solyc00g031040.1
	GO:0046083	P	adenine metabolic process	3	16779	4	20036	0.69	1	// Solyc00g031040.1 // Solyc04g077970.3 // Solyc08g079020.3
	GO:0000295	F	adenine nucleotide transmembrane transporter activity	3	16779	4	20036	0.69	1	// Solyc06g050210.3 // Solyc12g042950.2 // Solyc08g066920.2
	GO:0003999	F	adenine phosphoribosyltransferase activity	2	16779	3	20036	0.75	1	// Solyc08g079020.3 // Solyc04g077970.3
	GO:0006168	P	adenine salvage	2	16779	3	20036	0.75	1	// Solyc08g079020.3 // Solyc04g077970.3
	GO:0004000	F	adenosine deaminase activity	2	16779	2	20036	0.62	1	// Solyc05g010100.3 // Solyc05g048810.3
	GO:0047623	F	adenosine-phosphate deaminase activity	2	16779	2	20036	0.62	1	// Solyc09g014770.3 // Solyc05g006910.3
	GO:0004013	F	adenosylhomocysteinase activity	4	16779	4	20036	0.54	1	// Solyc05g032820.2 // Solyc09g092390.2 // Solyc12g098500.2 // Solyc09g092380.3
	GO:0004014	F	adenosylmethionine decarboxylase activity	4	16779	5	20036	0.65	1	// Solyc05g010420.2 // Solyc06g054460.1 // Solyc02g089610.2 // Solyc01g010050.3
	GO:0030554	F	adenyl nucleotide binding	2173	16779	2467	20036	0.034	1	// Solyc12g097020.2 // Solyc11g044593.1 // Solyc01g017110.1 // Solyc04g007490.3 // Solyc11g044940.1 // Solyc09g065570.3 // Solyc06g051030.3 // Solyc03g078470.3 // Solyc10g018990.2 // Solyc02g092940.3 // Solyc07g041470.2 // Solyc04g082510.3 // Solyc11g070020.2 // Solyc02g014030.2 // Solyc10g011690.3 // Solyc06g065380.3 // Solyc05g010240.3 // Solyc09g030450.3 // Solyc12g008570.2 // Solyc02g084090.2…
	GO:0032559	F	adenyl ribonucleotide binding	2168	16779	2462	20036	0.035	1	// Solyc12g097020.2 // Solyc11g044593.1 // Solyc01g017110.1 // Solyc04g007490.3 // Solyc11g044940.1 // Solyc09g065570.3 // Solyc06g051030.3 // Solyc03g078470.3 // Solyc10g018990.2 // Solyc02g092940.3 // Solyc07g041470.2 // Solyc04g082510.3 // Solyc11g070020.2 // Solyc02g014030.2 // Solyc10g011690.3 // Solyc06g065380.3 // Solyc05g010240.3 // Solyc09g030450.3 // Solyc12g008570.2 // Solyc02g084090.2…
	GO:0004017	F	adenylate kinase activity	5	16779	8	20036	0.78	1	// Solyc06g075310.3 // Solyc11g072410.2 // Solyc03g111200.3 // Solyc04g049690.3 // Solyc05g014980.3
	GO:0000774	F	adenyl-nucleotide exchange factor activity	5	16779	5	20036	0.51	1	// Solyc10g081240.2 // Solyc12g014470.2 // Solyc11g013393.1 // Solyc10g019207.1 // Solyc07g064930.3
	GO:0004019	F	adenylosuccinate synthase activity	2	16779	2	20036	0.62	1	// Solyc02g085520.3 // Solyc10g080320.2
	GO:0004020	F	adenylylsulfate kinase activity	3	16779	4	20036	0.69	1	// Solyc02g064640.3 // Solyc02g092410.3 // Solyc02g064650.3
	GO:0070566	F	adenylyltransferase activity	16	16779	19	20036	0.56	1	// Solyc06g066473.1 // Solyc09g082860.3 // Solyc06g066477.1 // Solyc12g011120.2 // Solyc08g015670.3 // Solyc07g019440.3 // Solyc04g008990.3 // Solyc12g095890.2 // Solyc12g099180.2 // Solyc06g066470.3 // Solyc03g005260.3 // Solyc07g056140.3 // Solyc06g066460.3 // Solyc01g058260.3 // Solyc08g066200.3 // Solyc01g109790.3
	GO:0043531	F	ADP binding	229	16779	257	20036	0.26	1	// Solyc04g007060.3 // Solyc12g097020.2 // Solyc05g009740.1 // Solyc09g098130.2 // Solyc06g064750.1 // Solyc05g007640.3 // Solyc05g007630.3 // Solyc09g005290.1 // Solyc04g007490.3 // Solyc06g008400.2 // Solyc05g009760.2 // Solyc05g012900.3 // Solyc06g062440.3 // Solyc05g005130.2 // Solyc03g005670.3 // Solyc12g017800.2 // Solyc09g018220.2 // Solyc02g032240.1 // Solyc04g008190.1 // Solyc01g067165.1…
	GO:0046031	P	ADP metabolic process	48	16779	57	20036	0.53	1	// Solyc06g076655.1 // Solyc06g005490.3 // Solyc04g072605.1 // Solyc08g066100.3 // Solyc04g076090.3 // Solyc10g045050.1 // Solyc07g045160.3 // Solyc00g017920.1 // Solyc11g065220.2 // Solyc04g054820.3 // Solyc10g083720.2 // Solyc11g007690.2 // Solyc02g062340.3 // Solyc04g014270.3 // Solyc01g106780.3 // Solyc07g066600.3 // Solyc10g054870.2 // Solyc09g082970.3 // Solyc03g121070.3 // Solyc04g015200.3…
	GO:0015217	F	ADP transmembrane transporter activity	3	16779	4	20036	0.69	1	// Solyc06g050210.3 // Solyc12g042950.2 // Solyc08g066920.2
	GO:0019646	P	aerobic electron transport chain	2	16779	3	20036	0.75	1	// Solyc03g013460.1 // Solyc03g013390.1
	GO:0009060	P	aerobic respiration	32	16779	35	20036	0.41	1	// Solyc04g055030.2 // Solyc04g055020.2 // Solyc08g029290.1 // Solyc07g062530.3 // Solyc09g015495.1 // Solyc02g021770.1 // Solyc11g020290.2 // Solyc08g029280.1 // Solyc04g011350.3 // Solyc03g013460.1 // Solyc02g082860.3 // Solyc07g055060.3 // Solyc01g073740.3 // Solyc09g075450.3 // Solyc05g054640.3 // Solyc06g009840.3 // Solyc10g007290.3 // Solyc03g013390.1 // Solyc09g015490.3 // Solyc04g006970.3…
	GO:0007568	P	aging	2	16779	2	20036	0.62	1	// Solyc08g078240.3 // Solyc09g082740.1
	GO:0047632	F	agmatine deiminase activity	1	16779	1	20036	0.7	1	// Solyc12g038970.2
	GO:0004813	F	alanine-tRNA ligase activity	3	16779	3	20036	0.57	1	// Solyc03g097290.3 // Solyc01g111990.3 // Solyc03g097280.3
	GO:0006419	P	alanyl-tRNA aminoacylation	3	16779	3	20036	0.57	1	// Solyc03g097290.3 // Solyc01g111990.3 // Solyc03g097280.3
	GO:0046165	P	alcohol biosynthetic process	11	16779	12	20036	0.49	1	// Solyc10g079040.2 // Solyc06g076950.3 // Solyc05g051850.3 // Solyc03g031860.3 // Solyc02g081330.4 // Solyc10g079060.2 // Solyc01g110290.3 // Solyc04g050860.2 // Solyc04g054740.3 // Solyc10g054130.2 // Solyc04g050820.2
	GO:0046164	P	alcohol catabolic process	7	16779	10	20036	0.73	1	// Solyc12g008640.2 // Solyc02g069010.3 // Solyc06g062430.3 // Solyc04g014800.3 // Solyc12g098120.2 // Solyc11g006570.2 // Solyc11g012410.2
	GO:0006066	P	alcohol metabolic process	30	16779	35	20036	0.51	1	// Solyc03g078015.1 // Solyc03g031860.3 // Solyc04g050860.2 // Solyc08g015630.3 // Solyc04g054740.3 // Solyc08g005210.3 // Solyc12g088210.2 // Solyc12g008640.2 // Solyc05g051850.3 // Solyc06g066400.3 // Solyc09g064370.3 // Solyc02g081330.4 // Solyc01g110290.3 // Solyc11g006570.2 // Solyc10g079040.2 // Solyc03g097150.3 // Solyc02g069010.3 // Solyc06g072740.1 // Solyc06g062430.3 // Solyc03g097410.1…
	GO:0046185	P	aldehyde catabolic process	2	16779	2	20036	0.62	1	// Solyc04g016360.3 // Solyc06g053310.3
	GO:0004030	F	aldehyde dehydrogenase [NAD(P)+] activity	1	16779	2	20036	0.84	1	// Solyc06g060250.3
	GO:0016832	F	aldehyde-lyase activity	9	16779	13	20036	0.74	1	// Solyc09g009260.3 // Solyc01g110360.3 // Solyc10g079830.2 // Solyc02g062340.3 // Solyc03g118640.3 // Solyc10g054380.2 // Solyc00g017920.1 // Solyc07g065900.3 // Solyc02g084440.3
	GO:0019400	P	alditol metabolic process	2	16779	2	20036	0.62	1	// Solyc03g078015.1 // Solyc06g072380.3
	GO:0052646	P	alditol phosphate metabolic process	6	16779	6	20036	0.49	1	// Solyc06g048920.3 // Solyc02g067930.3 // Solyc01g088150.3 // Solyc11g008380.2 // Solyc03g117490.3 // Solyc04g016330.3
	GO:0031420	F	alkali metal ion binding	8	16779	10	20036	0.63	1	// Solyc09g008840.3 // Solyc06g051930.3 // Solyc10g083720.2 // Solyc11g007690.2 // Solyc08g077180.3 // Solyc01g106780.3 // Solyc09g082970.3 // Solyc04g008740.3
	GO:0072328	F	alkene binding	6	16779	6	20036	0.49	1	// Solyc07g056580.3 // Solyc05g055070.3 // Solyc06g053710.3 // Solyc09g089610.3 // Solyc12g011330.3 // Solyc11g006180.2
	GO:0003905	F	alkylbase DNA N-glycosylase activity	6	16779	9	20036	0.75	1	// Solyc05g010800.3 // Solyc12g010050.2 // Solyc03g116880.3 // Solyc04g005260.2 // Solyc04g079990.3 // Solyc02g082120.3
	GO:0000256	P	allantoin catabolic process	1	16779	1	20036	0.7	1	// Solyc02g078400.3
	GO:0000255	P	allantoin metabolic process	1	16779	1	20036	0.7	1	// Solyc02g078400.3
	GO:0004038	F	allantoinase activity	1	16779	1	20036	0.7	1	// Solyc02g078400.3
	GO:0031127	F	alpha-(1,2)-fucosyltransferase activity	3	16779	3	20036	0.57	1	// Solyc03g115830.2 // Solyc07g047920.2 // Solyc06g061210.3
	GO:0004555	F	alpha,alpha-trehalase activity	1	16779	1	20036	0.7	1	// Solyc08g082860.3
	GO:0003825	F	alpha,alpha-trehalose-phosphate synthase (UDP-forming) activity	1	16779	1	20036	0.7	1	// Solyc07g062140.3
	GO:0008455	F	alpha-1,6-mannosylglycoprotein 2-beta-N-acetylglucosaminyltransferase activity	1	16779	1	20036	0.7	1	// Solyc07g045470.2
	GO:1901607	P	alpha-amino acid biosynthetic process	67	16779	78	20036	0.47	1	// Solyc09g082650.3 // Solyc06g076510.3 // Solyc04g014510.3 // Solyc01g097940.1 // Solyc06g007180.3 // Solyc12g041875.1 // Solyc03g123830.3 // Solyc08g043170.3 // Solyc01g107550.3 // Solyc10g007050.3 // Solyc10g079720.2 // Solyc07g065340.1 // Solyc11g040390.2 // Solyc07g065470.3 // Solyc10g081510.2 // Solyc04g055200.3 // Solyc10g012370.3 // Solyc05g012270.3 // Solyc09g082630.3 // Solyc11g005620.1…
	GO:1901606	P	alpha-amino acid catabolic process	12	16779	16	20036	0.68	1	// Solyc01g107695.1 // Solyc09g092390.2 // Solyc02g068740.3 // Solyc08g065220.3 // Solyc02g089620.3 // Solyc02g080810.3 // Solyc06g061070.3 // Solyc12g098500.2 // Solyc09g092380.3 // Solyc05g032820.2 // Solyc01g110440.4 // Solyc10g054440.2
	GO:1901605	P	alpha-amino acid metabolic process	109	16779	125	20036	0.4	1	// Solyc06g076510.3 // Solyc08g065220.3 // Solyc08g043170.3 // Solyc01g107550.3 // Solyc02g091560.3 // Solyc05g055730.3 // Solyc11g040390.2 // Solyc10g081510.2 // Solyc01g107695.1 // Solyc04g025530.3 // Solyc09g082060.3 // Solyc05g051250.3 // Solyc05g032820.2 // Solyc03g083440.3 // Solyc02g080810.3 // Solyc01g098550.3 // Solyc12g008780.2 // Solyc07g064280.3 // Solyc01g097950.3 // Solyc05g012200.3…
	GO:0004556	F	alpha-amylase activity	5	16779	5	20036	0.51	1	// Solyc02g066955.1 // Solyc04g078930.3 // Solyc04g082090.3 // Solyc05g007080.3 // Solyc03g095710.3
	GO:0090599	F	alpha-glucosidase activity	2	16779	2	20036	0.62	1	// Solyc08g079080.4 // Solyc03g083910.4
	GO:0046556	F	alpha-L-arabinofuranosidase activity	3	16779	3	20036	0.57	1	// Solyc12g100120.2 // Solyc10g081120.2 // Solyc10g077080.2
	GO:0004560	F	alpha-L-fucosidase activity	3	16779	3	20036	0.57	1	// Solyc11g069010.2 // Solyc03g006980.3 // Solyc08g062280.2
	GO:0004559	F	alpha-mannosidase activity	8	16779	8	20036	0.46	1	// Solyc02g083700.3 // Solyc02g070520.3 // Solyc03g123900.3 // Solyc03g113900.3 // Solyc06g068860.3 // Solyc02g087290.3 // Solyc06g063260.3 // Solyc06g053860.3
	GO:0009916	F	alternative oxidase activity	5	16779	5	20036	0.51	1	// Solyc08g005550.3 // Solyc08g075550.3 // Solyc11g011990.2 // Solyc08g075540.4 // Solyc01g105220.3
	GO:0004040	F	amidase activity	10	16779	11	20036	0.51	1	// Solyc06g068690.3 // Solyc12g070080.2 // Solyc10g007840.3 // Solyc03g118690.3 // Solyc01g106340.3 // Solyc03g118030.3 // Solyc01g106330.3 // Solyc10g086170.1 // Solyc01g106350.3 // Solyc01g106360.3
	GO:0033218	F	amide binding	15	16779	20	20036	0.69	1	// Solyc07g054420.2 // Solyc01g111090.3 // Solyc07g054430.3 // Solyc02g062830.2 // Solyc00g030210.2 // Solyc01g067730.3 // Solyc02g094635.1 // Solyc09g059270.3 // Solyc02g072120.3 // Solyc06g007770.3 // Solyc06g053385.1 // Solyc00g066150.2 // Solyc03g093970.3 // Solyc09g091900.3 // Solyc02g062810.3
	GO:0043604	P	amide biosynthetic process	463	16779	584	20036	0.82	1	// Solyc04g050520.3 // Solyc10g006470.3 // Solyc11g013155.1 // Solyc10g007840.3 // Solyc07g008530.1 // Solyc12g099030.2 // Solyc04g005680.3 // Solyc03g097290.3 // Solyc04g050380.2 // Solyc06g071880.3 // Solyc01g017083.1 // Solyc03g097900.3 // Solyc10g047090.2 // Solyc04g080630.3 // Solyc02g067350.3 // Solyc02g091220.1 // Solyc10g075020.2 // Solyc05g045780.1 // Solyc11g072260.2 // Solyc08g022215.1…
	GO:0042887	F	amide transmembrane transporter activity	1	16779	1	20036	0.7	1	// Solyc08g075570.3
	GO:0042886	P	amide transport	31	16779	36	20036	0.5	1	// Solyc10g084950.2 // Solyc12g042300.2 // Solyc08g007430.2 // Solyc08g078950.3 // Solyc09g014220.3 // Solyc06g075440.2 // Solyc01g096880.3 // Solyc05g006010.3 // Solyc12g089230.2 // Solyc05g005960.3 // Solyc05g006920.3 // Solyc06g075490.1 // Solyc08g075570.3 // Solyc07g032490.3 // Solyc11g072560.2 // Solyc12g042240.2 // Solyc12g044310.2 // Solyc06g075510.3 // Solyc05g005940.3 // Solyc05g005950.3…
	GO:0016842	F	amidine-lyase activity	1	16779	2	20036	0.84	1	// Solyc07g006530.3
	GO:0004044	F	amidophosphoribosyltransferase activity	2	16779	2	20036	0.62	1	// Solyc01g110520.3 // Solyc01g088360.3
	GO:0009309	P	amine biosynthetic process	19	16779	21	20036	0.46	1	// Solyc07g064280.3 // Solyc04g082030.1 // Solyc12g096190.2 // Solyc11g068540.2 // Solyc03g098300.1 // Solyc01g010050.3 // Solyc06g071550.3 // Solyc10g005320.3 // Solyc03g098310.1 // Solyc06g054460.1 // Solyc12g035190.2 // Solyc05g010420.2 // Solyc01g100490.3 // Solyc02g089610.2 // Solyc10g018390.2 // Solyc12g038970.2 // Solyc06g006100.3 // Solyc01g110440.4 // Solyc10g054440.2
	GO:0009310	P	amine catabolic process	1	16779	3	20036	0.91	1	// Solyc01g107695.1
	GO:0009308	P	amine metabolic process	44	16779	49	20036	0.41	1	// Solyc06g051410.3 // Solyc06g071550.3 // Solyc02g076760.3 // Solyc04g082030.1 // Solyc04g080810.3 // Solyc08g061920.2 // Solyc12g008890.2 // Solyc03g111850.3 // Solyc02g089610.2 // Solyc11g068540.2 // Solyc08g079430.3 // Solyc01g110440.4 // Solyc12g035190.2 // Solyc01g107695.1 // Solyc04g080820.2 // Solyc09g075940.3 // Solyc03g098310.1 // Solyc01g010050.3 // Solyc06g071700.1 // Solyc09g075930.2…
	GO:0016843	F	amine-lyase activity	13	16779	14	20036	0.47	1	// Solyc03g114550.2 // Solyc10g079610.2 // Solyc03g114530.3 // Solyc05g025810.3 // Solyc06g073910.3 // Solyc11g071800.2 // Solyc03g114540.2 // Solyc03g053130.3 // Solyc07g055750.3 // Solyc03g114560.2 // Solyc04g040090.3 // Solyc07g055740.1 // Solyc02g082900.3
	GO:0043038	P	amino acid activation	45	16779	52	20036	0.48	1	// Solyc06g068320.3 // Solyc03g019940.3 // Solyc08g074410.3 // Solyc09g007540.3 // Solyc04g074630.3 // Solyc01g005540.3 // Solyc03g119280.3 // Solyc07g008530.1 // Solyc01g109360.3 // Solyc05g056255.1 // Solyc09g057950.3 // Solyc07g048080.3 // Solyc03g097290.3 // Solyc01g112290.3 // Solyc12g095850.2 // Solyc01g080810.3 // Solyc02g090860.3 // Solyc12g019110.2 // Solyc10g076610.2 // Solyc05g056250.3…
	GO:0016597	F	amino acid binding	32	16779	38	20036	0.54	1	// Solyc02g092150.3 // Solyc11g008780.2 // Solyc06g060770.3 // Solyc02g080620.3 // Solyc03g123830.3 // Solyc06g059800.3 // Solyc06g011520.3 // Solyc08g078490.3 // Solyc04g071120.3 // Solyc01g067340.2 // Solyc06g068670.3 // Solyc10g055720.2 // Solyc08g007540.3 // Solyc11g006350.1 // Solyc11g040390.2 // Solyc05g054620.3 // Solyc03g112075.1 // Solyc12g089210.2 // Solyc01g107950.2 // Solyc02g083290.3…
	GO:0019202	F	amino acid kinase activity	6	16779	7	20036	0.59	1	// Solyc06g064550.3 // Solyc04g008760.2 // Solyc08g043170.3 // Solyc06g019170.3 // Solyc01g005240.3 // Solyc11g040390.2
	GO:0043102	P	amino acid salvage	4	16779	4	20036	0.54	1	// Solyc09g082650.3 // Solyc07g063040.3 // Solyc09g082630.3 // Solyc10g007050.3
	GO:0003333	P	amino acid transmembrane transport	23	16779	24	20036	0.37	1	// Solyc02g037510.3 // Solyc02g070270.2 // Solyc07g032290.2 // Solyc10g049640.2 // Solyc08g077823.1 // Solyc01g111800.3 // Solyc01g034080.1 // Solyc08g078100.1 // Solyc04g049340.3 // Solyc05g008770.3 // Solyc10g078470.2 // Solyc12g096380.1 // Solyc11g006710.2 // Solyc08g075710.3 // Solyc12g027810.1 // Solyc12g011370.2 // Solyc02g070280.3 // Solyc10g081460.2 // Solyc08g005540.2 // Solyc11g072170.2…
	GO:0015171	F	amino acid transmembrane transporter activity	23	16779	24	20036	0.37	1	// Solyc02g037510.3 // Solyc02g070270.2 // Solyc07g032290.2 // Solyc10g049640.2 // Solyc08g077823.1 // Solyc01g111800.3 // Solyc01g034080.1 // Solyc08g078100.1 // Solyc04g049340.3 // Solyc05g008770.3 // Solyc10g078470.2 // Solyc12g096380.1 // Solyc11g006710.2 // Solyc08g075710.3 // Solyc12g027810.1 // Solyc12g011370.2 // Solyc02g070280.3 // Solyc10g081460.2 // Solyc08g005540.2 // Solyc11g072170.2…
	GO:0006865	P	amino acid transport	1	16779	1	20036	0.7	1	// Solyc05g008770.3
	GO:0046349	P	amino sugar biosynthetic process	1	16779	1	20036	0.7	1	// Solyc07g062550.3
	GO:0046348	P	amino sugar catabolic process	21	16779	23	20036	0.44	1	// Solyc10g074380.2 // Solyc10g074440.2 // Solyc02g082920.3 // Solyc07g005110.3 // Solyc07g026990.1 // Solyc10g074360.1 // Solyc02g082930.3 // Solyc10g074400.2 // Solyc10g074460.2 // Solyc02g061770.3 // Solyc02g082960.3 // Solyc10g055820.2 // Solyc04g072000.3 // Solyc10g068350.1 // Solyc10g055810.2 // Solyc09g098540.3 // Solyc12g098810.2 // Solyc06g053380.3 // Solyc07g005090.3 // Solyc07g005080.1…
	GO:0006040	P	amino sugar metabolic process	22	16779	24	20036	0.44	1	// Solyc02g082920.3 // Solyc07g026990.1 // Solyc02g082930.3 // Solyc10g074400.2 // Solyc12g098810.2 // Solyc06g053380.3 // Solyc10g074460.2 // Solyc10g074380.2 // Solyc07g005110.3 // Solyc02g061770.3 // Solyc07g005090.3 // Solyc10g055820.2 // Solyc10g074440.2 // Solyc07g005080.1 // Solyc07g005100.3 // Solyc02g082960.3 // Solyc10g068350.1 // Solyc09g098540.3 // Solyc07g062550.3 // Solyc10g055810.2…
	GO:0004046	F	aminoacylase activity	1	16779	2	20036	0.84	1	// Solyc11g012970.2
	GO:0002161	F	aminoacyl-tRNA editing activity	9	16779	10	20036	0.53	1	// Solyc11g012140.2 // Solyc08g007410.3 // Solyc09g007540.3 // Solyc01g080810.3 // Solyc02g080990.2 // Solyc12g019110.2 // Solyc06g060420.3 // Solyc02g065300.1 // Solyc02g069140.2
	GO:0004045	F	aminoacyl-tRNA hydrolase activity	4	16779	7	20036	0.82	1	// Solyc08g066540.3 // Solyc02g093040.3 // Solyc12g096390.2 // Solyc02g093030.3
	GO:0004812	F	aminoacyl-tRNA ligase activity	45	16779	52	20036	0.48	1	// Solyc06g068320.3 // Solyc03g019940.3 // Solyc08g074410.3 // Solyc09g007540.3 // Solyc04g074630.3 // Solyc01g005540.3 // Solyc03g119280.3 // Solyc07g008530.1 // Solyc01g109360.3 // Solyc05g056255.1 // Solyc09g057950.3 // Solyc07g048080.3 // Solyc03g097290.3 // Solyc01g112290.3 // Solyc12g095850.2 // Solyc01g080810.3 // Solyc02g090860.3 // Solyc12g019110.2 // Solyc10g076610.2 // Solyc05g056250.3…
	GO:0006023	P	aminoglycan biosynthetic process	4	16779	5	20036	0.65	1	// Solyc11g007770.2 // Solyc08g006080.1 // Solyc05g055420.3 // Solyc03g118860.3
	GO:0006026	P	aminoglycan catabolic process	21	16779	23	20036	0.44	1	// Solyc10g074380.2 // Solyc10g074440.2 // Solyc02g082920.3 // Solyc07g005110.3 // Solyc07g026990.1 // Solyc10g074360.1 // Solyc02g082930.3 // Solyc10g074400.2 // Solyc10g074460.2 // Solyc02g061770.3 // Solyc02g082960.3 // Solyc10g055820.2 // Solyc04g072000.3 // Solyc10g068350.1 // Solyc10g055810.2 // Solyc09g098540.3 // Solyc12g098810.2 // Solyc06g053380.3 // Solyc07g005090.3 // Solyc07g005080.1…
	GO:0006022	P	aminoglycan metabolic process	25	16779	28	20036	0.46	1	// Solyc02g082920.3 // Solyc07g026990.1 // Solyc02g082930.3 // Solyc10g074400.2 // Solyc12g098810.2 // Solyc06g053380.3 // Solyc10g074460.2 // Solyc10g074380.2 // Solyc07g005110.3 // Solyc02g061770.3 // Solyc10g055810.2 // Solyc10g055820.2 // Solyc03g118860.3 // Solyc10g074440.2 // Solyc07g005080.1 // Solyc07g005100.3 // Solyc05g055420.3 // Solyc02g082960.3 // Solyc08g006080.1 // Solyc10g068350.1…
	GO:0004047	F	aminomethyltransferase activity	1	16779	1	20036	0.7	1	// Solyc02g080810.3
	GO:0004177	F	aminopeptidase activity	15	16779	19	20036	0.63	1	// Solyc00g065930.1 // Solyc05g009780.3 // Solyc07g026960.3 // Solyc01g100740.3 // Solyc01g006800.3 // Solyc03g111180.3 // Solyc02g090670.3 // Solyc12g010025.1 // Solyc11g044310.2 // Solyc02g085640.3 // Solyc01g091070.3 // Solyc00g024030.1 // Solyc11g007090.2 // Solyc01g099110.3 // Solyc02g062970.3
	GO:0016211	F	ammonia ligase activity	8	16779	12	20036	0.76	1	// Solyc12g041870.2 // Solyc12g041875.1 // Solyc04g014510.3 // Solyc10g083550.1 // Solyc05g051250.3 // Solyc11g011380.2 // Solyc11g011390.2 // Solyc06g011330.2
	GO:0016841	F	ammonia-lyase activity	11	16779	14	20036	0.64	1	// Solyc05g056170.3 // Solyc03g042560.2 // Solyc09g007920.3 // Solyc03g036470.2 // Solyc09g008670.3 // Solyc10g086180.2 // Solyc09g007910.3 // Solyc10g011920.2 // Solyc09g007900.3 // Solyc10g083760.2 // Solyc10g083540.2
	GO:0097164	P	ammonium ion metabolic process	10	16779	12	20036	0.59	1	// Solyc06g068090.3 // Solyc01g103910.1 // Solyc12g040790.2 // Solyc02g061850.3 // Solyc03g116620.3 // Solyc06g068950.3 // Solyc10g024370.2 // Solyc08g080130.3 // Solyc08g066800.3 // Solyc03g121470.3
	GO:0072488	P	ammonium transmembrane transport	8	16779	8	20036	0.46	1	// Solyc04g050440.3 // Solyc03g033300.2 // Solyc08g067080.2 // Solyc10g076480.2 // Solyc01g097370.1 // Solyc09g090730.2 // Solyc09g065740.2 // Solyc03g045070.1
	GO:0008519	F	ammonium transmembrane transporter activity	8	16779	8	20036	0.46	1	// Solyc04g050440.3 // Solyc03g033300.2 // Solyc08g067080.2 // Solyc10g076480.2 // Solyc01g097370.1 // Solyc09g090730.2 // Solyc09g065740.2 // Solyc03g045070.1
	GO:0015696	P	ammonium transport	8	16779	8	20036	0.46	1	// Solyc04g050440.3 // Solyc03g033300.2 // Solyc08g067080.2 // Solyc10g076480.2 // Solyc01g097370.1 // Solyc09g090730.2 // Solyc09g065740.2 // Solyc03g045070.1
	GO:0016208	F	AMP binding	2	16779	2	20036	0.62	1	// Solyc02g094640.3 // Solyc07g017860.3
	GO:0003876	F	AMP deaminase activity	2	16779	2	20036	0.62	1	// Solyc09g014770.3 // Solyc05g006910.3
	GO:0016160	F	amylase activity	12	16779	14	20036	0.55	1	// Solyc08g005780.3 // Solyc08g082810.3 // Solyc08g077530.3 // Solyc04g078930.3 // Solyc04g082090.3 // Solyc05g007080.3 // Solyc03g095710.3 // Solyc08g007130.3 // Solyc01g094580.3 // Solyc02g066955.1 // Solyc07g052695.1 // Solyc07g052690.3
	GO:0005680	C	anaphase-promoting complex	6	16779	6	20036	0.49	1	// Solyc02g062680.3 // Solyc03g112290.2 // Solyc06g048460.1 // Solyc06g048450.2 // Solyc01g102265.1 // Solyc02g079050.3
	GO:0010997	F	anaphase-promoting complex binding	5	16779	7	20036	0.71	1	// Solyc12g056490.1 // Solyc06g072830.3 // Solyc03g095210.2 // Solyc08g080080.3 // Solyc06g043150.3
	GO:0031145	P	anaphase-promoting complex-dependent catabolic process	2	16779	2	20036	0.62	1	// Solyc02g062680.3 // Solyc02g079050.3
	GO:0048856	P	anatomical structure development	100	16779	113	20036	0.37	1	// Solyc10g078780.2 // Solyc07g008670.3 // Solyc01g096020.3 // Solyc07g018290.3 // Solyc11g068960.2 // Solyc06g068290.1 // Solyc05g012800.1 // Solyc10g084340.2 // Solyc01g096865.1 // Solyc03g123430.3 // Solyc09g009560.2 // Solyc08g081170.3 // Solyc10g009420.3 // Solyc02g092370.1 // Solyc07g066250.1 // Solyc02g090610.1 // Solyc06g061110.2 // Solyc05g012050.3 // Solyc02g093150.3 // Solyc05g009380.3…
	GO:0048646	P	anatomical structure formation involved in morphogenesis	9	16779	10	20036	0.53	1	// Solyc04g077860.3 // Solyc02g064765.1 // Solyc02g092760.3 // Solyc02g064760.2 // Solyc07g066250.1 // Solyc09g010840.1 // Solyc04g008780.3 // Solyc02g064770.3 // Solyc02g092770.3
	GO:0060249	P	anatomical structure homeostasis	59	16779	73	20036	0.61	1	// Solyc02g014420.1 // Solyc01g091350.3 // Solyc07g026970.1 // Solyc01g091430.2 // Solyc00g042640.1 // Solyc10g054210.1 // Solyc05g016037.1 // Solyc00g010760.1 // Solyc02g037640.2 // Solyc09g042270.1 // Solyc05g018453.1 // Solyc01g017850.1 // Solyc05g053800.3 // Solyc06g011650.1 // Solyc08g044360.2 // Solyc07g014760.1 // Solyc08g062260.1 // Solyc05g016010.1 // Solyc06g034063.1 // Solyc12g027520.1…
	GO:0009653	P	anatomical structure morphogenesis	17	16779	19	20036	0.49	1	// Solyc03g115000.3 // Solyc04g077860.3 // Solyc02g064765.1 // Solyc02g092760.3 // Solyc02g064770.3 // Solyc02g089050.3 // Solyc08g081170.3 // Solyc10g080440.2 // Solyc10g051340.2 // Solyc07g066250.1 // Solyc09g010840.1 // Solyc07g008670.3 // Solyc05g012800.1 // Solyc02g064760.2 // Solyc04g008780.3 // Solyc01g109580.3 // Solyc02g092770.3
	GO:0031225	C	anchored component of membrane	16	16779	23	20036	0.77	1	// Solyc03g114910.3 // Solyc03g114880.2 // Solyc03g114875.1 // Solyc01g103866.1 // Solyc03g114890.3 // Solyc07g064200.3 // Solyc01g065530.3 // Solyc02g089130.3 // Solyc03g114900.3 // Solyc03g070440.3 // Solyc02g065770.3 // Solyc01g111050.3 // Solyc02g080250.2 // Solyc02g080240.1 // Solyc01g103860.3 // Solyc09g075540.1
	GO:0048513	P	animal organ development	3	16779	4	20036	0.69	1	// Solyc09g010840.1 // Solyc09g082740.1 // Solyc08g078240.3
	GO:0043168	F	anion binding	153	16779	180	20036	0.47	1	// Solyc07g054860.1 // Solyc06g030590.2 // Solyc02g092150.3 // Solyc11g008780.2 // Solyc11g019950.2 // Solyc06g059800.3 // Solyc02g091560.3 // Solyc11g040390.2 // Solyc03g007070.3 // Solyc04g025530.3 // Solyc12g006450.2 // Solyc05g054620.3 // Solyc08g008087.1 // Solyc12g088000.2 // Solyc01g107950.2 // Solyc03g065340.3 // Solyc03g123610.3 // Solyc08g016770.3 // Solyc03g033320.3 // Solyc07g026900.1…
	GO:0005253	F	anion channel activity	17	16779	21	20036	0.6	1	// Solyc01g112300.3 // Solyc08g079770.3 // Solyc01g010760.3 // Solyc07g051950.3 // Solyc02g068080.3 // Solyc09g014610.3 // Solyc07g008350.3 // Solyc10g044470.2 // Solyc02g094060.3 // Solyc06g036440.2 // Solyc04g080990.2 // Solyc07g066210.3 // Solyc02g067460.3 // Solyc01g103140.3 // Solyc07g007690.3 // Solyc03g058920.3 // Solyc09g075800.3
	GO:0098656	P	anion transmembrane transport	4	16779	6	20036	0.75	1	// Solyc03g120250.3 // Solyc12g006960.2 // Solyc12g043030.2 // Solyc06g068600.3
	GO:0008509	F	anion transmembrane transporter activity	40	16779	50	20036	0.63	1	// Solyc08g066750.3 // Solyc07g008350.3 // Solyc10g047170.2 // Solyc02g068080.3 // Solyc03g058920.3 // Solyc01g057770.3 // Solyc04g072740.3 // Solyc06g084155.1 // Solyc07g051950.3 // Solyc01g010760.3 // Solyc12g056930.2 // Solyc05g054740.3 // Solyc12g006960.2 // Solyc01g079150.3 // Solyc04g080990.2 // Solyc03g120250.3 // Solyc02g021620.3 // Solyc06g067900.2 // Solyc04g072760.3 // Solyc02g092660.3…
	GO:0006820	P	anion transport	65	16779	78	20036	0.54	1	// Solyc08g066750.3 // Solyc05g009580.3 // Solyc06g034200.1 // Solyc07g008350.3 // Solyc10g047170.2 // Solyc02g068080.3 // Solyc03g058920.3 // Solyc01g057770.3 // Solyc04g072740.3 // Solyc06g084155.1 // Solyc08g008420.3 // Solyc03g083540.3 // Solyc05g013510.3 // Solyc01g010760.3 // Solyc07g032220.3 // Solyc06g071890.3 // Solyc03g112090.3 // Solyc12g056930.2 // Solyc05g054740.3 // Solyc04g054730.3…
	GO:0015296	F	anion:cation symporter activity	2	16779	2	20036	0.62	1	// Solyc02g070290.3 // Solyc02g021620.3
	GO:0004048	F	anthranilate phosphoribosyltransferase activity	2	16779	2	20036	0.62	1	// Solyc12g035190.2 // Solyc06g071550.3
	GO:0004049	F	anthranilate synthase activity	1	16779	1	20036	0.7	1	// Solyc06g006100.3
	GO:0042891	P	antibiotic transport	1	16779	1	20036	0.7	1	// Solyc08g059780.2
	GO:0016209	F	antioxidant activity	148	16779	178	20036	0.55	1	// Solyc10g084240.2 // Solyc04g076770.3 // Solyc02g083490.3 // Solyc09g091840.3 // Solyc11g018800.2 // Solyc12g005790.2 // Solyc02g083620.3 // Solyc11g072920.2 // Solyc07g042460.2 // Solyc02g077300.2 // Solyc06g073460.3 // Solyc12g056230.2 // Solyc01g067740.3 // Solyc02g092580.3 // Solyc04g064690.3 // Solyc03g095180.3 // Solyc09g018600.1 // Solyc03g117980.3 // Solyc04g080760.3 // Solyc07g052550.2…
	GO:0015297	F	antiporter activity	95	16779	123	20036	0.75	1	// Solyc01g005020.3 // Solyc05g013470.3 // Solyc05g026380.2 // Solyc03g025230.3 // Solyc04g074860.4 // Solyc03g112250.1 // Solyc02g063260.3 // Solyc12g005850.2 // Solyc05g013450.3 // Solyc06g082230.3 // Solyc07g056110.3 // Solyc07g008410.3 // Solyc06g060530.1 // Solyc10g007370.2 // Solyc01g087150.3 // Solyc03g025210.3 // Solyc02g080490.3 // Solyc07g052380.3 // Solyc04g056600.3 // Solyc12g056160.2…
	GO:0030123	C	AP-3 adaptor complex	3	16779	3	20036	0.57	1	// Solyc06g043030.3 // Solyc01g109640.3 // Solyc02g085240.3
	GO:0048046	C	apoplast	49	16779	57	20036	0.48	1	// Solyc05g005680.3 // Solyc03g093110.3 // Solyc05g046290.3 // Solyc07g055990.3 // Solyc04g072280.3 // Solyc11g066270.2 // Solyc02g085110.3 // Solyc03g093130.3 // Solyc07g052980.3 // Solyc02g080160.3 // Solyc12g098610.2 // Solyc01g005120.3 // Solyc07g006850.2 // Solyc03g098430.3 // Solyc09g010990.3 // Solyc05g052390.3 // Solyc03g093080.3 // Solyc02g085120.3 // Solyc08g076080.3 // Solyc09g011960.2…
	GO:0006915	P	apoptotic process	2	16779	2	20036	0.62	1	// Solyc02g081550.3 // Solyc02g032970.3
	GO:0030119	C	AP-type membrane coat adaptor complex	15	16779	18	20036	0.57	1	// Solyc06g074650.3 // Solyc06g061150.3 // Solyc04g025870.3 // Solyc08g068210.3 // Solyc08g081320.3 // Solyc01g100820.3 // Solyc02g085240.3 // Solyc06g043030.3 // Solyc06g071650.2 // Solyc05g013340.3 // Solyc08g006960.3 // Solyc04g076230.3 // Solyc04g026380.3 // Solyc01g109640.3 // Solyc11g066770.2
	GO:0019566	P	arabinose metabolic process	3	16779	3	20036	0.57	1	// Solyc12g100120.2 // Solyc10g081120.2 // Solyc10g077080.2
	GO:1903963	P	arachidonate transport	3	16779	3	20036	0.57	1	// Solyc07g032220.3 // Solyc07g014730.3 // Solyc01g008780.3
	GO:0050482	P	arachidonic acid secretion	3	16779	3	20036	0.57	1	// Solyc07g032220.3 // Solyc07g014730.3 // Solyc01g008780.3
	GO:0005086	F	ARF guanyl-nucleotide exchange factor activity	9	16779	9	20036	0.44	1	// Solyc04g005560.3 // Solyc02g088290.3 // Solyc01g112350.3 // Solyc12g017835.1 // Solyc05g013040.3 // Solyc03g070457.1 // Solyc03g070470.1 // Solyc02g067010.3 // Solyc01g091460.3
	GO:0032011	P	ARF protein signal transduction	9	16779	9	20036	0.44	1	// Solyc04g005560.3 // Solyc02g088290.3 // Solyc01g112350.3 // Solyc12g017835.1 // Solyc05g013040.3 // Solyc03g070457.1 // Solyc03g070470.1 // Solyc02g067010.3 // Solyc01g091460.3
	GO:0006526	P	arginine biosynthetic process	6	16779	7	20036	0.59	1	// Solyc02g092260.3 // Solyc03g043950.3 // Solyc01g108660.3 // Solyc11g005620.1 // Solyc09g010420.3 // Solyc05g012270.3
	GO:0006527	P	arginine catabolic process	2	16779	2	20036	0.62	1	// Solyc10g054440.2 // Solyc01g110440.4
	GO:0008792	F	arginine decarboxylase activity	2	16779	2	20036	0.62	1	// Solyc10g054440.2 // Solyc01g110440.4
	GO:0006525	P	arginine metabolic process	9	16779	10	20036	0.53	1	// Solyc02g092260.3 // Solyc03g043950.3 // Solyc01g108660.3 // Solyc10g054440.2 // Solyc11g005620.1 // Solyc08g080370.3 // Solyc09g010420.3 // Solyc05g012270.3 // Solyc01g110440.4
	GO:0004814	F	arginine-tRNA ligase activity	1	16779	1	20036	0.7	1	// Solyc12g008570.2
	GO:0004055	F	argininosuccinate synthase activity	1	16779	1	20036	0.7	1	// Solyc05g012270.3
	GO:0004057	F	arginyltransferase activity	1	16779	1	20036	0.7	1	// Solyc06g051760.3
	GO:0006420	P	arginyl-tRNA aminoacylation	1	16779	1	20036	0.7	1	// Solyc12g008570.2
	GO:0009073	P	aromatic amino acid family biosynthetic process	25	16779	28	20036	0.46	1	// Solyc06g071550.3 // Solyc02g080620.3 // Solyc04g009620.3 // Solyc04g074480.3 // Solyc03g058860.3 // Solyc01g105390.3 // Solyc07g007590.1 // Solyc04g049350.3 // Solyc10g018390.2 // Solyc12g096190.2 // Solyc05g050980.3 // Solyc09g011870.2 // Solyc02g083590.3 // Solyc01g105420.3 // Solyc01g105370.3 // Solyc11g009080.2 // Solyc11g017240.2 // Solyc11g072520.2 // Solyc06g006100.3 // Solyc07g064280.3…
	GO:0009095	P	aromatic amino acid family biosynthetic process, prephenate pathway	6	16779	7	20036	0.59	1	// Solyc11g072520.2 // Solyc02g080620.3 // Solyc07g007590.1 // Solyc09g011870.2 // Solyc06g050630.3 // Solyc06g074530.1
	GO:0009074	P	aromatic amino acid family catabolic process	1	16779	3	20036	0.91	1	// Solyc01g107695.1
	GO:0009072	P	aromatic amino acid family metabolic process	38	16779	44	20036	0.49	1	// Solyc06g051410.3 // Solyc06g071550.3 // Solyc01g102660.3 // Solyc02g083590.3 // Solyc03g111850.3 // Solyc02g076760.3 // Solyc01g107695.1 // Solyc04g009620.3 // Solyc02g080620.3 // Solyc03g058860.3 // Solyc01g091330.3 // Solyc07g007590.1 // Solyc04g049350.3 // Solyc10g018390.2 // Solyc12g096190.2 // Solyc01g098550.3 // Solyc01g105390.3 // Solyc09g011870.2 // Solyc05g041200.3 // Solyc07g045050.3…
	GO:0015173	F	aromatic amino acid transmembrane transporter activity	5	16779	5	20036	0.51	1	// Solyc07g032290.2 // Solyc12g027810.1 // Solyc10g078470.2 // Solyc04g049340.3 // Solyc11g072170.2
	GO:0015801	P	aromatic amino acid transport	5	16779	5	20036	0.51	1	// Solyc07g032290.2 // Solyc12g027810.1 // Solyc10g078470.2 // Solyc04g049340.3 // Solyc11g072170.2
	GO:0019438	P	aromatic compound biosynthetic process	1216	16779	1463	20036	0.59	1	// Solyc09g011830.3 // Solyc08g081050.3 // Solyc08g068840.3 // Solyc05g053480.3 // Solyc08g008305.1 // Solyc07g018290.3 // Solyc04g026310.1 // Solyc01g087990.3 // Solyc02g069860.3 // Solyc02g078285.1 // Solyc03g120890.3 // Solyc06g062520.1 // Solyc02g071260.3 // Solyc06g033910.2 // Solyc06g060830.3 // Solyc02g088940.3 // Solyc06g053830.3 // Solyc01g060310.2 // Solyc08g080100.3 // Solyc06g070990.3…
	GO:0019439	P	aromatic compound catabolic process	83	16779	97	20036	0.47	1	// Solyc12g017860.2 // Solyc09g055920.3 // Solyc08g007110.3 // Solyc09g065620.3 // Solyc04g072280.3 // Solyc04g009810.3 // Solyc02g086600.3 // Solyc07g049780.2 // Solyc09g010990.3 // Solyc05g047520.3 // Solyc11g005370.2 // Solyc02g085110.3 // Solyc07g051810.2 // Solyc06g062980.3 // Solyc06g053980.3 // Solyc01g109080.3 // Solyc07g021750.1 // Solyc08g066120.3 // Solyc01g009390.3 // Solyc07g008310.3…
	GO:0034314	P	Arp2/3 complex-mediated actin nucleation	10	16779	11	20036	0.51	1	// Solyc12g098430.2 // Solyc05g006470.3 // Solyc05g013940.3 // Solyc07g007630.3 // Solyc12g098420.2 // Solyc09g090550.3 // Solyc01g090450.3 // Solyc02g014540.2 // Solyc11g068610.2 // Solyc02g094320.3
	GO:0005885	C	Arp2/3 protein complex	10	16779	11	20036	0.51	1	// Solyc12g098430.2 // Solyc05g006470.3 // Solyc05g013940.3 // Solyc07g007630.3 // Solyc12g098420.2 // Solyc09g090550.3 // Solyc01g090450.3 // Solyc02g014540.2 // Solyc11g068610.2 // Solyc02g094320.3
	GO:0004061	F	arylformamidase activity	1	16779	3	20036	0.91	1	// Solyc01g107695.1
	GO:0006529	P	asparagine biosynthetic process	3	16779	3	20036	0.57	1	// Solyc04g055200.3 // Solyc05g012200.3 // Solyc06g007180.3
	GO:0006528	P	asparagine metabolic process	3	16779	3	20036	0.57	1	// Solyc04g055200.3 // Solyc05g012200.3 // Solyc06g007180.3
	GO:0004066	F	asparagine synthase (glutamine-hydrolyzing) activity	3	16779	3	20036	0.57	1	// Solyc04g055200.3 // Solyc05g012200.3 // Solyc06g007180.3
	GO:0004816	F	asparagine-tRNA ligase activity	2	16779	2	20036	0.62	1	// Solyc10g080710.2 // Solyc09g057950.3
	GO:0006421	P	asparaginyl-tRNA aminoacylation	2	16779	2	20036	0.62	1	// Solyc10g080710.2 // Solyc09g057950.3
	GO:0004070	F	aspartate carbamoyltransferase activity	1	16779	1	20036	0.7	1	// Solyc11g006350.1
	GO:0009067	P	aspartate family amino acid biosynthetic process	19	16779	23	20036	0.58	1	// Solyc09g082650.3 // Solyc08g066620.3 // Solyc07g063040.3 // Solyc10g081510.2 // Solyc05g012200.3 // Solyc10g083110.2 // Solyc01g005250.3 // Solyc01g107550.3 // Solyc06g073280.3 // Solyc10g007050.3 // Solyc09g082630.3 // Solyc01g009180.3 // Solyc11g044840.2 // Solyc10g079720.2 // Solyc06g007180.3 // Solyc04g055200.3 // Solyc01g109850.3 // Solyc11g040390.2 // Solyc01g098380.3
	GO:0009066	P	aspartate family amino acid metabolic process	22	16779	26	20036	0.54	1	// Solyc09g082650.3 // Solyc10g081510.2 // Solyc01g107550.3 // Solyc10g007050.3 // Solyc05g055730.3 // Solyc10g079720.2 // Solyc11g040390.2 // Solyc04g055200.3 // Solyc09g082630.3 // Solyc01g009180.3 // Solyc08g066620.3 // Solyc06g073280.3 // Solyc11g008870.2 // Solyc06g007180.3 // Solyc01g109850.3 // Solyc07g063040.3 // Solyc05g012200.3 // Solyc10g083110.2 // Solyc04g008760.2 // Solyc01g005250.3…
	GO:0004072	F	aspartate kinase activity	3	16779	3	20036	0.57	1	// Solyc11g040390.2 // Solyc06g064550.3 // Solyc01g005240.3
	GO:0015922	F	aspartate oxidase activity	1	16779	2	20036	0.84	1	// Solyc12g014530.2
	GO:0004073	F	aspartate-semialdehyde dehydrogenase activity	1	16779	1	20036	0.7	1	// Solyc01g005250.3
	GO:0004815	F	aspartate-tRNA ligase activity	1	16779	1	20036	0.7	1	// Solyc05g056250.3
	GO:0004190	F	aspartic-type endopeptidase activity	92	16779	119	20036	0.74	1	// Solyc02g032940.3 // Solyc06g018100.3 // Solyc06g009110.3 // Solyc08g029230.3 // Solyc10g085760.1 // Solyc09g065000.3 // Solyc02g065050.1 // Solyc02g083450.3 // Solyc07g006440.1 // Solyc08g068860.3 // Solyc08g005850.1 // Solyc08g005820.1 // Solyc01g094680.3 // Solyc00g005000.3 // Solyc08g067100.2 // Solyc00g134820.1 // Solyc05g016310.1 // Solyc07g051850.3 // Solyc01g096040.3 // Solyc08g005810.1…
	GO:0070001	F	aspartic-type peptidase activity	92	16779	119	20036	0.74	1	// Solyc02g032940.3 // Solyc06g018100.3 // Solyc06g009110.3 // Solyc08g029230.3 // Solyc10g085760.1 // Solyc09g065000.3 // Solyc02g065050.1 // Solyc02g083450.3 // Solyc07g006440.1 // Solyc08g068860.3 // Solyc08g005850.1 // Solyc08g005820.1 // Solyc01g094680.3 // Solyc00g005000.3 // Solyc08g067100.2 // Solyc00g134820.1 // Solyc05g016310.1 // Solyc07g051850.3 // Solyc01g096040.3 // Solyc08g005810.1…
	GO:0006422	P	aspartyl-tRNA aminoacylation	1	16779	1	20036	0.7	1	// Solyc05g056250.3
	GO:0008356	P	asymmetric cell division	1	16779	1	20036	0.7	1	// Solyc02g092370.1
	GO:1990316	C	ATG1/ULK1 kinase complex	1	16779	2	20036	0.84	1	// Solyc06g072980.3
	GO:0005524	F	ATP binding	1937	16779	2203	20036	0.05	1	// Solyc01g017110.1 // Solyc11g044940.1 // Solyc09g065570.3 // Solyc06g051030.3 // Solyc03g078470.3 // Solyc11g013083.1 // Solyc10g018990.2 // Solyc02g092940.3 // Solyc07g041470.2 // Solyc04g082510.3 // Solyc02g014030.2 // Solyc10g011690.3 // Solyc06g065380.3 // Solyc05g010240.3 // Solyc09g030450.3 // Solyc12g008570.2 // Solyc02g084090.2 // Solyc02g071880.3 // Solyc04g006940.3 // Solyc03g006730.2…
	GO:0006754	P	ATP biosynthetic process	42	16779	49	20036	0.5	1	// Solyc12g042230.2 // Solyc02g080540.1 // Solyc04g071300.2 // Solyc07g026770.3 // Solyc12g005060.1 // Solyc01g110540.3 // Solyc06g071100.3 // Solyc11g072450.2 // Solyc00g042140.1 // Solyc03g115110.3 // Solyc11g056450.2 // Solyc07g017780.3 // Solyc11g051170.2 // Solyc08g078200.2 // Solyc02g091130.3 // Solyc12g055750.2 // Solyc12g056830.1 // Solyc02g012020.2 // Solyc02g012010.2 // Solyc12g010360.2…
	GO:0006757	P	ATP generation from ADP	48	16779	57	20036	0.53	1	// Solyc06g076655.1 // Solyc06g005490.3 // Solyc04g072605.1 // Solyc08g066100.3 // Solyc04g076090.3 // Solyc10g045050.1 // Solyc07g045160.3 // Solyc00g017920.1 // Solyc11g065220.2 // Solyc04g054820.3 // Solyc10g083720.2 // Solyc11g007690.2 // Solyc02g062340.3 // Solyc04g014270.3 // Solyc01g106780.3 // Solyc07g066600.3 // Solyc10g054870.2 // Solyc09g082970.3 // Solyc03g121070.3 // Solyc04g015200.3…
	GO:0015991	P	ATP hydrolysis coupled proton transport	27	16779	29	20036	0.4	1	// Solyc06g063330.3 // Solyc07g040850.1 // Solyc07g032080.3 // Solyc08g081910.3 // Solyc03g097800.3 // Solyc08g067480.3 // Solyc02g068450.3 // Solyc08g081900.3 // Solyc04g081090.3 // Solyc10g055670.2 // Solyc11g072530.2 // Solyc10g054560.2 // Solyc10g081530.2 // Solyc02g084360.3 // Solyc12g055800.3 // Solyc10g054590.2 // Solyc12g009890.2 // Solyc07g040843.1 // Solyc08g008210.3 // Solyc09g048990.3…
	GO:0090662	P	ATP hydrolysis coupled transmembrane transport	27	16779	29	20036	0.4	1	// Solyc06g063330.3 // Solyc07g040850.1 // Solyc07g032080.3 // Solyc08g081910.3 // Solyc03g097800.3 // Solyc08g067480.3 // Solyc02g068450.3 // Solyc08g081900.3 // Solyc04g081090.3 // Solyc10g055670.2 // Solyc11g072530.2 // Solyc10g054560.2 // Solyc10g081530.2 // Solyc02g084360.3 // Solyc12g055800.3 // Solyc10g054590.2 // Solyc12g009890.2 // Solyc07g040843.1 // Solyc08g008210.3 // Solyc09g048990.3…
	GO:0046034	P	ATP metabolic process	124	16779	145	20036	0.46	1	// Solyc06g063330.3 // Solyc08g066100.3 // Solyc10g045050.1 // Solyc07g045160.3 // Solyc11g056450.2 // Solyc01g065620.1 // Solyc11g072450.2 // Solyc04g054820.3 // Solyc07g021180.2 // Solyc12g056830.1 // Solyc10g054870.2 // Solyc09g082970.3 // Solyc02g012020.2 // Solyc02g012010.2 // Solyc12g010360.2 // Solyc06g048430.3 // Solyc08g065470.3 // Solyc10g061995.1 // Solyc04g024570.1 // Solyc02g084440.3…
	GO:0003879	F	ATP phosphoribosyltransferase activity	1	16779	1	20036	0.7	1	// Solyc01g103750.3
	GO:0042773	P	ATP synthesis coupled electron transport	25	16779	29	20036	0.51	1	// Solyc01g017333.1 // Solyc10g047420.2 // Solyc01g017090.2 // Solyc02g011750.1 // Solyc01g065620.1 // Solyc10g045750.1 // Solyc11g068400.2 // Solyc10g061990.2 // Solyc01g056670.1 // Solyc09g074855.1 // Solyc11g030903.1 // Solyc03g013620.1 // Solyc01g110385.1 // Solyc10g061995.1 // Solyc11g044600.2 // Solyc11g011470.2 // Solyc04g024570.1 // Solyc01g065593.1 // Solyc10g045760.2 // Solyc02g011740.1…
	GO:0015986	P	ATP synthesis coupled proton transport	37	16779	44	20036	0.54	1	// Solyc12g042230.2 // Solyc02g080540.1 // Solyc04g071300.2 // Solyc07g026770.3 // Solyc12g005060.1 // Solyc01g110540.3 // Solyc11g072450.2 // Solyc00g042140.1 // Solyc03g115110.3 // Solyc11g056450.2 // Solyc11g051170.2 // Solyc02g091130.3 // Solyc12g055750.2 // Solyc12g056830.1 // Solyc02g012020.2 // Solyc02g012010.2 // Solyc06g005020.2 // Solyc06g072540.1 // Solyc06g048430.3 // Solyc01g087120.3…
	GO:0005347	F	ATP transmembrane transporter activity	3	16779	4	20036	0.69	1	// Solyc06g050210.3 // Solyc12g042950.2 // Solyc08g066920.2
	GO:0005471	F	ATP:ADP antiporter activity	3	16779	4	20036	0.69	1	// Solyc06g050210.3 // Solyc12g042950.2 // Solyc08g066920.2
	GO:0001671	F	ATPase activator activity	1	16779	1	20036	0.7	1	// Solyc10g078930.2
	GO:0016887	F	ATPase activity	267	16779	305	20036	0.31	1	// Solyc06g066670.3 // Solyc05g014390.3 // Solyc03g122050.1 // Solyc05g054890.3 // Solyc12g100190.2 // Solyc02g081870.3 // Solyc09g091670.3 // Solyc06g066810.3 // Solyc06g063330.3 // Solyc07g008610.2 // Solyc04g025120.2 // Solyc03g007690.1 // Solyc03g112840.2 // Solyc02g071350.3 // Solyc07g039550.3 // Solyc12g055750.2 // Solyc07g008320.3 // Solyc08g081910.3 // Solyc12g070270.2 // Solyc10g079300.2…
	GO:0042623	F	ATPase activity, coupled	159	16779	185	20036	0.43	1	// Solyc06g066670.3 // Solyc05g014390.3 // Solyc03g122050.1 // Solyc01g091350.3 // Solyc06g063330.3 // Solyc12g089010.2 // Solyc03g112840.2 // Solyc02g071350.3 // Solyc07g039550.3 // Solyc07g008320.3 // Solyc08g081910.3 // Solyc12g070270.2 // Solyc10g079300.2 // Solyc03g093650.3 // Solyc01g110990.2 // Solyc06g036490.2 // Solyc11g028315.1 // Solyc02g069420.3 // Solyc05g014690.2 // Solyc02g012010.2…
	GO:0043492	F	ATPase activity, coupled to movement of substances	109	16779	122	20036	0.33	1	// Solyc05g014390.3 // Solyc03g122050.1 // Solyc06g063330.3 // Solyc03g112840.2 // Solyc02g071350.3 // Solyc08g081910.3 // Solyc12g070270.2 // Solyc10g079300.2 // Solyc03g093650.3 // Solyc03g122070.2 // Solyc04g010310.3 // Solyc02g069420.3 // Solyc02g012010.2 // Solyc12g017420.2 // Solyc07g065320.3 // Solyc08g080890.3 // Solyc03g007530.3 // Solyc02g069430.3 // Solyc02g064680.3 // Solyc06g048430.3…
	GO:0015662	F	ATPase activity, coupled to transmembrane movement of ions, phosphorylative mechanism	9	16779	9	20036	0.44	1	// Solyc02g092450.3 // Solyc09g082870.2 // Solyc10g079300.2 // Solyc07g008320.3 // Solyc07g022790.3 // Solyc02g064680.3 // Solyc04g016260.3 // Solyc03g123890.3 // Solyc04g077870.3
	GO:0044769	F	ATPase activity, coupled to transmembrane movement of ions, rotational mechanism	31	16779	35	20036	0.46	1	// Solyc06g063330.3 // Solyc02g080540.1 // Solyc04g071300.2 // Solyc12g005060.1 // Solyc08g008210.3 // Solyc00g042140.1 // Solyc03g115110.3 // Solyc11g051170.2 // Solyc08g081910.3 // Solyc02g091130.3 // Solyc02g068450.3 // Solyc12g055750.2 // Solyc08g081900.3 // Solyc12g056830.1 // Solyc12g055800.3 // Solyc02g012010.2 // Solyc06g072540.1 // Solyc06g048430.3 // Solyc01g087120.3 // Solyc02g012000.1…
	GO:0042626	F	ATPase activity, coupled to transmembrane movement of substances	96	16779	105	20036	0.29	1	// Solyc05g014390.3 // Solyc03g122050.1 // Solyc06g063330.3 // Solyc03g112840.2 // Solyc02g071350.3 // Solyc08g081910.3 // Solyc12g070270.2 // Solyc10g079300.2 // Solyc03g093650.3 // Solyc03g122070.2 // Solyc04g010310.3 // Solyc02g012010.2 // Solyc12g017420.2 // Solyc07g065320.3 // Solyc08g080890.3 // Solyc03g007530.3 // Solyc02g064680.3 // Solyc06g048430.3 // Solyc07g009130.3 // Solyc06g036490.2…
	GO:1904949	C	ATPase complex	1	16779	1	20036	0.7	1	// Solyc01g100250.3
	GO:0042625	F	ATPase coupled ion transmembrane transporter activity	47	16779	51	20036	0.35	1	// Solyc06g063330.3 // Solyc02g080540.1 // Solyc04g071300.2 // Solyc12g005060.1 // Solyc07g008320.3 // Solyc02g092920.3 // Solyc08g008210.3 // Solyc00g042140.1 // Solyc03g115110.3 // Solyc08g080870.3 // Solyc11g051170.2 // Solyc08g081910.3 // Solyc10g079300.2 // Solyc02g091130.3 // Solyc02g068450.3 // Solyc12g055750.2 // Solyc04g016260.3 // Solyc08g081900.3 // Solyc12g056830.1 // Solyc02g064680.3…
	GO:0098533	C	ATPase dependent transmembrane transport complex	1	16779	1	20036	0.7	1	// Solyc01g100250.3
	GO:0060590	F	ATPase regulator activity	6	16779	7	20036	0.59	1	// Solyc10g081240.2 // Solyc10g078930.2 // Solyc07g064930.3 // Solyc12g014470.2 // Solyc10g019207.1 // Solyc11g013393.1
	GO:0043190	C	ATP-binding cassette (ABC) transporter complex	1	16779	1	20036	0.7	1	// Solyc01g100250.3
	GO:0043140	F	ATP-dependent 3'-5' DNA helicase activity	2	16779	2	20036	0.62	1	// Solyc01g103960.3 // Solyc09g018690.3
	GO:0043141	F	ATP-dependent 5'-3' DNA helicase activity	3	16779	3	20036	0.57	1	// Solyc03g032070.3 // Solyc11g069370.2 // Solyc06g062350.3
	GO:0043044	P	ATP-dependent chromatin remodeling	4	16779	4	20036	0.54	1	// Solyc01g067390.3 // Solyc04g009830.3 // Solyc06g054560.3 // Solyc01g094800.3
	GO:0004003	F	ATP-dependent DNA helicase activity	14	16779	15	20036	0.46	1	// Solyc09g018690.3 // Solyc06g066670.3 // Solyc08g081340.3 // Solyc09g098230.3 // Solyc06g062350.3 // Solyc05g008040.3 // Solyc01g091350.3 // Solyc03g093850.2 // Solyc06g008970.3 // Solyc03g032070.3 // Solyc11g069370.2 // Solyc01g103960.3 // Solyc03g120200.2 // Solyc02g078440.3
	GO:0008026	F	ATP-dependent helicase activity	30	16779	34	20036	0.47	1	// Solyc06g066670.3 // Solyc01g091350.3 // Solyc01g100280.3 // Solyc09g018690.3 // Solyc03g032070.3 // Solyc12g089010.2 // Solyc10g009070.3 // Solyc07g039550.3 // Solyc09g098230.3 // Solyc03g115390.3 // Solyc01g110990.2 // Solyc05g014690.2 // Solyc12g017700.2 // Solyc11g069370.2 // Solyc01g095710.3 // Solyc06g062350.3 // Solyc05g008040.3 // Solyc04g014210.3 // Solyc11g010310.2 // Solyc01g006970.3…
	GO:0004176	F	ATP-dependent peptidase activity	2	16779	2	20036	0.62	1	// Solyc08g077440.3 // Solyc10g024320.2
	GO:0004004	F	ATP-dependent RNA helicase activity	1	16779	1	20036	0.7	1	// Solyc10g009070.3
	GO:0016255	P	attachment of GPI anchor to protein	3	16779	4	20036	0.69	1	// Solyc09g059960.3 // Solyc09g059583.1 // Solyc09g059600.3
	GO:0000045	P	autophagosome assembly	1	16779	1	20036	0.7	1	// Solyc12g049310.2
	GO:1905037	P	autophagosome organization	1	16779	1	20036	0.7	1	// Solyc12g049310.2
	GO:0006914	P	autophagy	11	16779	12	20036	0.49	1	// Solyc02g090315.1 // Solyc01g108160.3 // Solyc04g072440.3 // Solyc11g068930.2 // Solyc06g043140.3 // Solyc02g065180.3 // Solyc02g036380.3 // Solyc12g049310.2 // Solyc05g050390.3 // Solyc02g090330.3 // Solyc06g072980.3
	GO:0010315	P	auxin efflux	1	16779	1	20036	0.7	1	// Solyc07g006900.2
	GO:0010329	F	auxin efflux transmembrane transporter activity	1	16779	1	20036	0.7	1	// Solyc07g006900.2
	GO:0010252	P	auxin homeostasis	1	16779	1	20036	0.7	1	// Solyc09g010130.3
	GO:0080161	F	auxin transmembrane transporter activity	1	16779	1	20036	0.7	1	// Solyc07g006900.2
	GO:0060918	P	auxin transport	2	16779	2	20036	0.62	1	// Solyc08g006870.3 // Solyc07g006900.2
	GO:0009734	P	auxin-activated signaling pathway	1	16779	1	20036	0.7	1	// Solyc07g006900.2
	GO:0090544	C	BAF-type complex	2	16779	3	20036	0.75	1	// Solyc03g005310.3 // Solyc09g083000.3
	GO:0051016	P	barbed-end actin filament capping	2	16779	3	20036	0.75	1	// Solyc09g065950.3 // Solyc01g099715.1
	GO:0000917	P	barrier septum assembly	2	16779	2	20036	0.62	1	// Solyc05g012710.3 // Solyc02g088350.3
	GO:0006284	P	base-excision repair	21	16779	24	20036	0.5	1	// Solyc03g117510.3 // Solyc11g007580.2 // Solyc04g005260.2 // Solyc05g010800.3 // Solyc09g083010.3 // Solyc09g009080.3 // Solyc10g083630.2 // Solyc06g073400.3 // Solyc02g005310.2 // Solyc02g021060.3 // Solyc02g062720.3 // Solyc12g010050.2 // Solyc03g116880.3 // Solyc03g113880.3 // Solyc09g018850.3 // Solyc01g102670.3 // Solyc04g079990.3 // Solyc02g082120.3 // Solyc11g018510.2 // Solyc04g080470.3…
	GO:0006285	P	base-excision repair, AP site formation	2	16779	2	20036	0.62	1	// Solyc09g083010.3 // Solyc06g073400.3
	GO:0042537	P	benzene-containing compound metabolic process	1	16779	3	20036	0.91	1	// Solyc01g107695.1
	GO:0003830	F	beta-1,4-mannosylglycoprotein 4-beta-N-acetylglucosaminyltransferase activity	4	16779	4	20036	0.54	1	// Solyc12g035470.2 // Solyc02g093430.3 // Solyc05g013580.3 // Solyc07g008030.2
	GO:0016161	F	beta-amylase activity	7	16779	9	20036	0.65	1	// Solyc08g005780.3 // Solyc08g082810.3 // Solyc08g077530.3 // Solyc08g007130.3 // Solyc01g094580.3 // Solyc07g052695.1 // Solyc07g052690.3
	GO:0004564	F	beta-fructofuranosidase activity	2	16779	2	20036	0.62	1	// Solyc08g079080.4 // Solyc03g083910.4
	GO:0004565	F	beta-galactosidase activity	1	16779	1	20036	0.7	1	// Solyc08g014480.3
	GO:0009341	C	beta-galactosidase complex	1	16779	1	20036	0.7	1	// Solyc08g014480.3
	GO:0051274	P	beta-glucan biosynthetic process	50	16779	54	20036	0.34	1	// Solyc02g078230.2 // Solyc09g031570.1 // Solyc07g061920.3 // Solyc03g005450.3 // Solyc12g056580.2 // Solyc04g051200.2 // Solyc09g075550.3 // Solyc01g087210.3 // Solyc09g072820.3 // Solyc08g074760.3 // Solyc05g053565.1 // Solyc12g015770.2 // Solyc04g005340.2 // Solyc05g016470.1 // Solyc03g097050.3 // Solyc02g065740.3 // Solyc08g008390.2 // Solyc07g005840.2 // Solyc07g051820.3 // Solyc01g006350.3…
	GO:0051275	P	beta-glucan catabolic process	1	16779	1	20036	0.7	1	// Solyc11g008720.2
	GO:0051273	P	beta-glucan metabolic process	51	16779	55	20036	0.33	1	// Solyc02g078230.2 // Solyc09g031570.1 // Solyc07g061920.3 // Solyc03g005450.3 // Solyc12g056580.2 // Solyc04g051200.2 // Solyc09g075550.3 // Solyc01g087210.3 // Solyc09g072820.3 // Solyc08g074760.3 // Solyc05g053565.1 // Solyc12g015770.2 // Solyc04g005340.2 // Solyc05g016470.1 // Solyc03g097050.3 // Solyc02g065740.3 // Solyc08g008390.2 // Solyc11g008720.2 // Solyc07g005840.2 // Solyc07g051820.3…
	GO:0052736	F	beta-glucanase activity	2	16779	3	20036	0.75	1	// Solyc03g046200.1 // Solyc02g089730.1
	GO:0008422	F	beta-glucosidase activity	1	16779	1	20036	0.7	1	// Solyc11g008720.2
	GO:0004567	F	beta-mannosidase activity	1	16779	1	20036	0.7	1	// Solyc01g099090.3
	GO:0004563	F	beta-N-acetylhexosaminidase activity	3	16779	3	20036	0.57	1	// Solyc11g008810.2 // Solyc05g054710.3 // Solyc01g081610.3
	GO:0048487	F	beta-tubulin binding	2	16779	3	20036	0.75	1	// Solyc01g091090.3 // Solyc01g091080.3
	GO:0005488	F	binding	9989	16779	11808	20036	0.12	1	// Solyc01g091350.3 // Solyc07g019460.3 // Solyc12g094490.2 // Solyc04g071900.3 // Solyc08g082750.3 // Solyc11g069830.2 // Solyc04g054140.3 // Solyc10g018780.2 // Solyc07g041470.2 // Solyc07g009560.2 // Solyc07g066120.3 // Solyc02g014030.2 // Solyc07g006770.2 // Solyc08g077335.1 // Solyc08g013980.3 // Solyc06g054600.2 // Solyc02g084090.2 // Solyc10g008230.2 // Solyc04g006940.3 // Solyc02g021140.3…
	GO:0022610	P	biological adhesion	1	16779	1	20036	0.7	1	// Solyc04g079900.3
	GO:0065007	P	biological regulation	1601	16779	1927	20036	0.6	1	// Solyc04g011850.1 // Solyc12g097020.2 // Solyc08g068840.3 // Solyc01g091350.3 // Solyc03g112180.1 // Solyc12g011330.3 // Solyc08g060840.1 // Solyc06g060830.3 // Solyc06g053830.3 // Solyc07g062580.3 // Solyc12g096350.2 // Solyc03g098190.3 // Solyc02g088180.3 // Solyc04g011870.1 // Solyc08g008305.1 // Solyc08g061220.3 // Solyc11g012980.1 // Solyc07g055280.3 // Solyc03g082550.3 // Solyc11g008410.2…
	GO:0009058	P	biosynthetic process	2297	16779	2777	20036	0.69	1	// Solyc11g067140.2 // Solyc07g064830.3 // Solyc08g068840.3 // Solyc09g011220.3 // Solyc04g026310.1 // Solyc11g013155.1 // Solyc06g060830.3 // Solyc06g053830.3 // Solyc12g096350.2 // Solyc03g098190.3 // Solyc11g011390.2 // Solyc11g012980.1 // Solyc04g008590.3 // Solyc04g080630.3 // Solyc03g082550.3 // Solyc11g008410.2 // Solyc04g072180.2 // Solyc11g072260.2 // Solyc08g065470.3 // Solyc04g009580.3…
	GO:0009102	P	biotin biosynthetic process	1	16779	1	20036	0.7	1	// Solyc06g073470.3
	GO:0004075	F	biotin carboxylase activity	3	16779	3	20036	0.57	1	// Solyc12g056940.2 // Solyc01g008330.3 // Solyc09g065540.3
	GO:0006768	P	biotin metabolic process	1	16779	1	20036	0.7	1	// Solyc06g073470.3
	GO:0004076	F	biotin synthase activity	1	16779	1	20036	0.7	1	// Solyc06g073470.3
	GO:0004077	F	biotin-[acetyl-CoA-carboxylase] ligase activity	1	16779	1	20036	0.7	1	// Solyc11g013200.2
	GO:0018271	F	biotin-protein ligase activity	1	16779	1	20036	0.7	1	// Solyc11g013200.2
	GO:0031082	C	BLOC complex	1	16779	2	20036	0.84	1	// Solyc07g066370.3
	GO:0031083	C	BLOC-1 complex	1	16779	2	20036	0.84	1	// Solyc07g066370.3
	GO:0009882	F	blue light photoreceptor activity	2	16779	3	20036	0.75	1	// Solyc12g057040.2 // Solyc04g074180.4
	GO:0009785	P	blue light signaling pathway	2	16779	3	20036	0.75	1	// Solyc12g057040.2 // Solyc04g074180.4
	GO:0098588	C	bounding membrane of organelle	77	16779	86	20036	0.36	1	// Solyc05g017860.3 // Solyc01g110120.3 // Solyc01g109540.3 // Solyc06g008120.1 // Solyc02g068130.3 // Solyc07g008350.3 // Solyc05g054960.3 // Solyc08g083070.3 // Solyc09g014450.3 // Solyc03g044010.3 // Solyc04g008010.3 // Solyc03g058920.3 // Solyc01g007150.3 // Solyc06g071470.3 // Solyc03g113210.3 // Solyc01g095540.3 // Solyc12g040480.2 // Solyc06g069210.3 // Solyc12g009990.2 // Solyc06g010060.1…
	GO:0072588	C	box H/ACA RNP complex	1	16779	1	20036	0.7	1	// Solyc10g078540.2
	GO:0031429	C	box H/ACA snoRNP complex	1	16779	1	20036	0.7	1	// Solyc10g078540.2
	GO:0009082	P	branched-chain amino acid biosynthetic process	12	16779	14	20036	0.55	1	// Solyc09g008670.3 // Solyc10g083540.2 // Solyc11g008780.2 // Solyc01g005250.3 // Solyc07g061940.3 // Solyc05g053540.3 // Solyc07g053280.3 // Solyc06g059880.3 // Solyc12g019300.2 // Solyc03g044330.1 // Solyc12g010840.2 // Solyc10g083760.2
	GO:0009081	P	branched-chain amino acid metabolic process	16	16779	18	20036	0.5	1	// Solyc09g008670.3 // Solyc10g083540.2 // Solyc11g008780.2 // Solyc07g021630.3 // Solyc01g005250.3 // Solyc03g043880.3 // Solyc07g061940.3 // Solyc05g053540.3 // Solyc07g053280.3 // Solyc06g059880.3 // Solyc12g019300.2 // Solyc02g091970.3 // Solyc03g044330.1 // Solyc12g010840.2 // Solyc10g083760.2 // Solyc12g088220.2
	GO:0004084	F	branched-chain-amino-acid transaminase activity	4	16779	4	20036	0.54	1	// Solyc02g091970.3 // Solyc03g043880.3 // Solyc12g088220.2 // Solyc07g021630.3
	GO:0009742	P	brassinosteroid mediated signaling pathway	8	16779	10	20036	0.63	1	// Solyc02g071990.3 // Solyc02g063010.3 // Solyc04g079980.3 // Solyc03g005990.3 // Solyc09g074320.3 // Solyc01g009280.3 // Solyc06g073960.3 // Solyc07g062260.3
	GO:0070531	C	BRCA1-A complex	2	16779	2	20036	0.62	1	// Solyc12g095920.2 // Solyc06g067990.3
	GO:0070552	C	BRISC complex	2	16779	2	20036	0.62	1	// Solyc12g095920.2 // Solyc06g067990.3
	GO:0015740	P	C4-dicarboxylate transport	14	16779	16	20036	0.52	1	// Solyc05g009580.3 // Solyc11g071350.1 // Solyc09g065070.2 // Solyc10g081890.2 // Solyc01g007080.3 // Solyc08g006990.2 // Solyc05g009590.3 // Solyc01g096140.3 // Solyc08g082950.3 // Solyc06g074100.1 // Solyc11g068970.1 // Solyc06g072920.2 // Solyc06g061100.3 // Solyc01g007090.1
	GO:0080120	P	CAAX-box protein maturation	1	16779	1	20036	0.7	1	// Solyc01g094930.3
	GO:0071586	P	CAAX-box protein processing	1	16779	1	20036	0.7	1	// Solyc01g094930.3
	GO:0005262	F	calcium channel activity	1	16779	2	20036	0.84	1	// Solyc07g053970.3
	GO:0005509	F	calcium ion binding	211	16779	263	20036	0.7	1	// Solyc07g032620.2 // Solyc04g073990.3 // Solyc12g096810.2 // Solyc00g008680.3 // Solyc01g097540.3 // Solyc02g032820.3 // Solyc10g006660.3 // Solyc09g014730.3 // Solyc10g047240.2 // Solyc07g014730.3 // Solyc01g106090.3 // Solyc06g082990.3 // Solyc06g053860.3 // Solyc02g079950.3 // Solyc11g013690.1 // Solyc11g008480.2 // Solyc03g044900.3 // Solyc07g054640.1 // Solyc01g103910.1 // Solyc07g032633.1…
	GO:0070588	P	calcium ion transmembrane transport	9	16779	9	20036	0.44	1	// Solyc02g092450.3 // Solyc09g082870.2 // Solyc10g079300.2 // Solyc07g008320.3 // Solyc07g022790.3 // Solyc02g064680.3 // Solyc04g016260.3 // Solyc03g123890.3 // Solyc04g077870.3
	GO:0015085	F	calcium ion transmembrane transporter activity	13	16779	16	20036	0.6	1	// Solyc12g011070.2 // Solyc02g092450.3 // Solyc07g053970.3 // Solyc10g079300.2 // Solyc07g008320.3 // Solyc12g055750.2 // Solyc07g022790.3 // Solyc09g082870.2 // Solyc02g064680.3 // Solyc04g016260.3 // Solyc07g056110.3 // Solyc03g123890.3 // Solyc04g077870.3
	GO:0006816	P	calcium ion transport	12	16779	14	20036	0.55	1	// Solyc12g011070.2 // Solyc02g092450.3 // Solyc09g082870.2 // Solyc10g079300.2 // Solyc07g008320.3 // Solyc12g055750.2 // Solyc07g022790.3 // Solyc02g064680.3 // Solyc04g016260.3 // Solyc07g056110.3 // Solyc03g123890.3 // Solyc04g077870.3
	GO:0015368	F	calcium:cation antiporter activity	3	16779	5	20036	0.79	1	// Solyc07g056110.3 // Solyc12g055750.2 // Solyc12g011070.2
	GO:0015369	F	calcium:proton antiporter activity	3	16779	5	20036	0.79	1	// Solyc07g056110.3 // Solyc12g055750.2 // Solyc12g011070.2
	GO:0004198	F	calcium-dependent cysteine-type endopeptidase activity	1	16779	1	20036	0.7	1	// Solyc12g100353.1
	GO:0005544	F	calcium-dependent phospholipid binding	16	16779	18	20036	0.5	1	// Solyc10g045520.2 // Solyc04g055170.3 // Solyc04g073990.3 // Solyc04g008270.3 // Solyc05g051980.3 // Solyc01g097510.3 // Solyc01g097540.3 // Solyc04g078820.3 // Solyc10g045500.2 // Solyc10g044690.2 // Solyc10g047240.2 // Solyc06g068840.3 // Solyc03g118200.3 // Solyc01g097520.3 // Solyc01g097550.3 // Solyc01g097555.1
	GO:0005388	F	calcium-transporting ATPase activity	9	16779	9	20036	0.44	1	// Solyc02g092450.3 // Solyc09g082870.2 // Solyc10g079300.2 // Solyc07g008320.3 // Solyc07g022790.3 // Solyc02g064680.3 // Solyc04g016260.3 // Solyc03g123890.3 // Solyc04g077870.3
	GO:0005516	F	calmodulin binding	27	16779	27	20036	0.3	1	// Solyc12g036390.2 // Solyc07g008320.3 // Solyc03g119250.3 // Solyc07g006830.3 // Solyc03g113950.3 // Solyc08g005940.1 // Solyc12g096400.2 // Solyc02g079040.3 // Solyc03g113970.3 // Solyc02g088590.3 // Solyc01g100240.3 // Solyc03g113980.3 // Solyc02g092450.3 // Solyc04g016260.3 // Solyc06g069630.3 // Solyc02g064680.3 // Solyc03g113960.3 // Solyc03g113940.3 // Solyc04g017750.3 // Solyc01g068460.3…
	GO:0004088	F	carbamoyl-phosphate synthase (glutamine-hydrolyzing) activity	1	16779	1	20036	0.7	1	// Solyc03g115630.3
	GO:0030246	F	carbohydrate binding	131	16779	159	20036	0.58	1	// Solyc10g047680.2 // Solyc07g064200.3 // Solyc08g041980.3 // Solyc09g014730.3 // Solyc11g011285.1 // Solyc08g060950.2 // Solyc12g044880.2 // Solyc05g053280.3 // Solyc05g009470.3 // Solyc06g068860.3 // Solyc02g080900.3 // Solyc03g098140.3 // Solyc02g078170.2 // Solyc09g011070.1 // Solyc11g069270.2 // Solyc02g068660.2 // Solyc02g080570.3 // Solyc01g095860.3 // Solyc03g080060.1 // Solyc01g088500.3…
	GO:0016051	P	carbohydrate biosynthetic process	103	16779	115	20036	0.33	1	// Solyc07g064830.3 // Solyc10g046770.2 // Solyc07g061920.3 // Solyc04g051200.2 // Solyc09g075550.3 // Solyc09g072820.3 // Solyc02g064955.1 // Solyc10g081660.2 // Solyc02g065740.3 // Solyc10g007950.3 // Solyc01g006740.3 // Solyc12g011120.2 // Solyc12g014380.2 // Solyc07g065660.3 // Solyc03g114860.3 // Solyc07g043390.3 // Solyc08g076320.3 // Solyc04g078990.3 // Solyc07g008850.3 // Solyc08g076650.3…
	GO:0016052	P	carbohydrate catabolic process	64	16779	78	20036	0.58	1	// Solyc06g076655.1 // Solyc06g005490.3 // Solyc04g072605.1 // Solyc08g066100.3 // Solyc08g077530.3 // Solyc04g076090.3 // Solyc10g045050.1 // Solyc07g045160.3 // Solyc08g007130.3 // Solyc04g072800.3 // Solyc00g017920.1 // Solyc07g052695.1 // Solyc08g082810.3 // Solyc12g008640.2 // Solyc11g065220.2 // Solyc04g054820.3 // Solyc01g106780.3 // Solyc10g083720.2 // Solyc11g008720.2 // Solyc11g007690.2…
	GO:0097367	F	carbohydrate derivative binding	2465	16779	2802	20036	0.028	1	// Solyc12g097020.2 // Solyc11g044593.1 // Solyc01g017110.1 // Solyc07g019460.3 // Solyc04g007490.3 // Solyc11g044940.1 // Solyc09g065570.3 // Solyc06g051030.3 // Solyc03g078470.3 // Solyc10g018990.2 // Solyc06g063150.3 // Solyc02g092940.3 // Solyc07g041470.2 // Solyc04g082510.3 // Solyc08g061220.3 // Solyc11g070020.2 // Solyc02g014030.2 // Solyc10g011690.3 // Solyc06g065380.3 // Solyc05g010240.3…
	GO:1901137	P	carbohydrate derivative biosynthetic process	148	16779	174	20036	0.47	1	// Solyc01g089970.3 // Solyc02g082190.3 // Solyc07g044820.1 // Solyc08g008670.3 // Solyc08g081920.3 // Solyc05g048760.3 // Solyc11g056450.2 // Solyc11g072450.2 // Solyc07g064670.3 // Solyc07g008030.2 // Solyc05g053280.3 // Solyc08g076570.3 // Solyc02g093430.3 // Solyc00g009060.3 // Solyc02g012020.2 // Solyc04g017700.3 // Solyc12g010360.2 // Solyc01g006000.3 // Solyc08g029170.3 // Solyc06g048430.3…
	GO:1901136	P	carbohydrate derivative catabolic process	33	16779	35	20036	0.36	1	// Solyc02g082920.3 // Solyc07g026990.1 // Solyc02g082930.3 // Solyc10g074400.2 // Solyc11g042460.2 // Solyc12g098810.2 // Solyc06g053380.3 // Solyc04g016330.3 // Solyc10g074380.2 // Solyc07g005110.3 // Solyc06g048920.3 // Solyc10g055810.2 // Solyc02g061770.3 // Solyc07g021750.1 // Solyc10g074460.2 // Solyc10g055820.2 // Solyc05g032820.2 // Solyc07g017700.2 // Solyc07g005080.1 // Solyc07g005100.3…
	GO:1901135	P	carbohydrate derivative metabolic process	315	16779	366	20036	0.37	1	// Solyc01g089970.3 // Solyc02g082190.3 // Solyc02g082920.3 // Solyc07g044820.1 // Solyc10g055820.2 // Solyc08g066100.3 // Solyc10g052790.1 // Solyc08g066880.3 // Solyc03g082590.3 // Solyc08g008670.3 // Solyc04g024570.1 // Solyc06g063330.3 // Solyc07g021750.1 // Solyc05g008370.1 // Solyc07g062130.3 // Solyc05g048760.3 // Solyc11g056450.2 // Solyc01g065620.1 // Solyc07g026990.1 // Solyc01g111060.3…
	GO:1901264	P	carbohydrate derivative transport	7	16779	9	20036	0.65	1	// Solyc04g064920.3 // Solyc03g110980.3 // Solyc09g090310.2 // Solyc02g070250.3 // Solyc12g033130.2 // Solyc06g071950.2 // Solyc12g056640.2
	GO:1901505	F	carbohydrate derivative transporter activity	14	16779	17	20036	0.59	1	// Solyc04g064920.3 // Solyc02g079350.3 // Solyc01g008020.3 // Solyc06g050210.3 // Solyc09g090310.2 // Solyc02g070250.3 // Solyc08g066920.2 // Solyc02g079310.2 // Solyc12g033130.2 // Solyc07g008200.3 // Solyc02g079330.3 // Solyc02g014430.3 // Solyc12g056640.2 // Solyc12g042950.2
	GO:0033500	P	carbohydrate homeostasis	6	16779	6	20036	0.49	1	// Solyc11g065220.2 // Solyc06g066440.3 // Solyc04g081400.3 // Solyc02g091830.3 // Solyc03g121070.3 // Solyc12g008510.2
	GO:0019200	F	carbohydrate kinase activity	29	16779	30	20036	0.34	1	// Solyc04g072605.1 // Solyc08g066100.3 // Solyc03g097210.3 // Solyc07g045160.3 // Solyc04g014270.3 // Solyc11g065220.2 // Solyc01g058390.3 // Solyc08g078370.3 // Solyc03g121070.3 // Solyc04g015200.3 // Solyc09g064240.3 // Solyc04g072580.1 // Solyc03g093520.3 // Solyc12g095760.2 // Solyc04g026340.2 // Solyc02g091830.3 // Solyc04g082880.3 // Solyc06g066440.3 // Solyc12g008510.2 // Solyc07g062070.3…
	GO:0005975	P	carbohydrate metabolic process	664	16779	768	20036	0.28	1	// Solyc07g064830.3 // Solyc03g093110.3 // Solyc09g098540.3 // Solyc03g082590.3 // Solyc10g081660.2 // Solyc02g080660.3 // Solyc07g015870.3 // Solyc04g015560.3 // Solyc02g080310.2 // Solyc04g080620.3 // Solyc07g008030.2 // Solyc05g015160.3 // Solyc04g011730.3 // Solyc05g009470.3 // Solyc08g078370.3 // Solyc08g005000.3 // Solyc07g065660.3 // Solyc03g114860.3 // Solyc01g081160.3 // Solyc01g008610.3…
	GO:0019203	F	carbohydrate phosphatase activity	10	16779	10	20036	0.43	1	// Solyc11g007830.2 // Solyc10g086720.2 // Solyc01g006740.3 // Solyc10g086730.2 // Solyc01g106010.3 // Solyc10g081660.2 // Solyc12g056530.2 // Solyc09g011810.3 // Solyc03g111160.3 // Solyc04g071340.4
	GO:0046835	P	carbohydrate phosphorylation	8	16779	8	20036	0.46	1	// Solyc07g014640.3 // Solyc06g066440.3 // Solyc04g081400.3 // Solyc11g065220.2 // Solyc01g058390.3 // Solyc02g091830.3 // Solyc03g121070.3 // Solyc12g008510.2
	GO:0015144	F	carbohydrate transmembrane transporter activity	6	16779	6	20036	0.49	1	// Solyc11g008610.2 // Solyc05g051590.3 // Solyc11g017010.2 // Solyc01g095540.3 // Solyc09g098520.3 // Solyc11g008590.2
	GO:0008643	P	carbohydrate transport	6	16779	6	20036	0.49	1	// Solyc11g008610.2 // Solyc05g051590.3 // Solyc11g017010.2 // Solyc01g095540.3 // Solyc09g098520.3 // Solyc11g008590.2
	GO:1901476	F	carbohydrate transporter activity	6	16779	6	20036	0.49	1	// Solyc11g008610.2 // Solyc05g051590.3 // Solyc11g017010.2 // Solyc01g095540.3 // Solyc09g098520.3 // Solyc11g008590.2
	GO:0015977	P	carbon fixation	12	16779	12	20036	0.41	1	// Solyc10g007290.3 // Solyc12g014250.2 // Solyc10g047430.1 // Solyc11g020290.2 // Solyc04g039840.1 // Solyc12g062540.2 // Solyc09g015490.3 // Solyc07g055060.3 // Solyc04g006970.3 // Solyc09g015495.1 // Solyc01g060085.1 // Solyc07g062530.3
	GO:0015976	P	carbon utilization	2	16779	4	20036	0.84	1	// Solyc09g010970.3 // Solyc02g067750.3
	GO:0004089	F	carbonate dehydratase activity	8	16779	13	20036	0.82	1	// Solyc09g010970.3 // Solyc06g075070.3 // Solyc11g069660.2 // Solyc06g075060.1 // Solyc02g067750.3 // Solyc06g075050.2 // Solyc10g083890.2 // Solyc11g069640.2
	GO:0016830	F	carbon-carbon lyase activity	80	16779	94	20036	0.49	1	// Solyc03g045020.3 // Solyc07g054860.1 // Solyc10g047430.1 // Solyc11g050822.1 // Solyc12g014250.2 // Solyc05g015860.3 // Solyc08g074270.3 // Solyc11g011920.2 // Solyc03g111850.3 // Solyc11g068830.2 // Solyc07g062530.3 // Solyc09g015495.1 // Solyc00g017920.1 // Solyc01g060085.1 // Solyc04g009655.1 // Solyc11g073160.2 // Solyc07g041260.2 // Solyc01g104880.3 // Solyc04g025530.3 // Solyc02g077240.3…
	GO:0016884	F	carbon-nitrogen ligase activity, with glutamine as amido-N-donor	10	16779	11	20036	0.51	1	// Solyc04g055200.3 // Solyc09g090840.3 // Solyc05g012200.3 // Solyc03g115630.3 // Solyc08g082840.2 // Solyc10g007840.3 // Solyc02g076720.3 // Solyc06g007180.3 // Solyc08g082830.3 // Solyc08g081150.3
	GO:0016840	F	carbon-nitrogen lyase activity	25	16779	31	20036	0.61	1	// Solyc05g056170.3 // Solyc03g042560.2 // Solyc09g007920.3 // Solyc03g053130.3 // Solyc09g007910.3 // Solyc02g082900.3 // Solyc09g007900.3 // Solyc11g071800.2 // Solyc03g114540.2 // Solyc10g011920.2 // Solyc07g055740.1 // Solyc10g083760.2 // Solyc03g036470.2 // Solyc10g079610.2 // Solyc03g114530.3 // Solyc06g073910.3 // Solyc04g040090.3 // Solyc10g083540.2 // Solyc03g114550.2 // Solyc05g025810.3…
	GO:0016835	F	carbon-oxygen lyase activity	103	16779	134	20036	0.76	1	// Solyc03g117510.3 // Solyc03g007730.1 // Solyc10g045050.1 // Solyc01g105880.4 // Solyc06g009820.3 // Solyc04g054380.1 // Solyc07g062130.3 // Solyc06g060790.1 // Solyc01g101210.4 // Solyc01g105860.3 // Solyc09g082060.3 // Solyc01g105910.2 // Solyc12g006570.2 // Solyc08g005640.3 // Solyc06g073400.3 // Solyc06g009840.3 // Solyc01g010740.3 // Solyc04g051620.2 // Solyc01g098550.3 // Solyc08g069030.3…
	GO:0016838	F	carbon-oxygen lyase activity, acting on phosphates	48	16779	58	20036	0.56	1	// Solyc06g060013.1 // Solyc01g105920.3 // Solyc01g105870.3 // Solyc02g079890.2 // Solyc03g007730.1 // Solyc06g060010.3 // Solyc01g105880.4 // Solyc03g112175.1 // Solyc04g054380.1 // Solyc01g105960.2 // Solyc01g105930.1 // Solyc10g052745.1 // Solyc08g005665.1 // Solyc01g105860.3 // Solyc03g058860.3 // Solyc04g009620.3 // Solyc01g101210.4 // Solyc01g105910.2 // Solyc07g066670.3 // Solyc00g154480.2…
	GO:0016837	F	carbon-oxygen lyase activity, acting on polysaccharides	7	16779	8	20036	0.57	1	// Solyc06g071020.3 // Solyc02g087670.3 // Solyc02g067450.3 // Solyc03g113150.3 // Solyc01g010740.3 // Solyc03g058890.3 // Solyc02g031960.3
	GO:0016846	F	carbon-sulfur lyase activity	14	16779	16	20036	0.52	1	// Solyc08g066620.3 // Solyc05g031600.2 // Solyc11g011450.2 // Solyc08g066850.3 // Solyc02g084410.3 // Solyc02g062190.2 // Solyc04g058120.2 // Solyc10g012370.3 // Solyc01g094790.3 // Solyc10g079720.2 // Solyc03g112460.3 // Solyc06g071640.3 // Solyc02g080630.3 // Solyc11g069040.3
	GO:0016743	F	carboxyl- or carbamoyltransferase activity	3	16779	3	20036	0.57	1	// Solyc04g080610.3 // Solyc11g006350.1 // Solyc12g089210.2
	GO:0031406	F	carboxylic acid binding	45	16779	52	20036	0.48	1	// Solyc03g006820.3 // Solyc02g092150.3 // Solyc11g008780.2 // Solyc06g060770.3 // Solyc02g080620.3 // Solyc03g123830.3 // Solyc06g059800.3 // Solyc06g011520.3 // Solyc08g078490.3 // Solyc04g071120.3 // Solyc06g074530.1 // Solyc04g081930.3 // Solyc01g067340.2 // Solyc11g040390.2 // Solyc10g055720.2 // Solyc08g007540.3 // Solyc11g006350.1 // Solyc06g068670.3 // Solyc05g054620.3 // Solyc03g112075.1…
	GO:0046394	P	carboxylic acid biosynthetic process	131	16779	162	20036	0.64	1	// Solyc06g076510.3 // Solyc10g081510.2 // Solyc02g063240.3 // Solyc08g043170.3 // Solyc01g067730.3 // Solyc01g107550.3 // Solyc03g063110.3 // Solyc03g097390.3 // Solyc11g040390.2 // Solyc11g072980.1 // Solyc09g076020.3 // Solyc03g117800.3 // Solyc07g006300.3 // Solyc11g011390.2 // Solyc05g051250.3 // Solyc03g083440.3 // Solyc05g056150.3 // Solyc06g071910.3 // Solyc04g072180.2 // Solyc02g077460.2…
	GO:0046395	P	carboxylic acid catabolic process	25	16779	31	20036	0.61	1	// Solyc05g056170.3 // Solyc03g042560.2 // Solyc08g065220.3 // Solyc09g007920.3 // Solyc08g078390.3 // Solyc02g077310.3 // Solyc08g068390.3 // Solyc09g007910.3 // Solyc06g061070.3 // Solyc04g005200.3 // Solyc01g110440.4 // Solyc12g007170.2 // Solyc09g007900.3 // Solyc02g080810.3 // Solyc10g011920.2 // Solyc10g008110.3 // Solyc03g036470.2 // Solyc02g068740.3 // Solyc08g078400.3 // Solyc02g089620.3…
	GO:0019752	P	carboxylic acid metabolic process	397	16779	475	20036	0.53	1	// Solyc07g054860.1 // Solyc02g063240.3 // Solyc08g078390.3 // Solyc02g091560.3 // Solyc01g088400.3 // Solyc03g097290.3 // Solyc10g011920.2 // Solyc04g008590.3 // Solyc03g036470.2 // Solyc01g107550.3 // Solyc08g014340.3 // Solyc04g072180.2 // Solyc06g054670.2 // Solyc05g014560.3 // Solyc06g053870.3 // Solyc01g097950.3 // Solyc07g008530.1 // Solyc03g114500.3 // Solyc10g080710.2 // Solyc01g111120.3…
	GO:1905039	P	carboxylic acid transmembrane transport	23	16779	24	20036	0.37	1	// Solyc02g037510.3 // Solyc02g070270.2 // Solyc07g032290.2 // Solyc10g049640.2 // Solyc08g077823.1 // Solyc01g111800.3 // Solyc01g034080.1 // Solyc08g078100.1 // Solyc04g049340.3 // Solyc05g008770.3 // Solyc10g078470.2 // Solyc12g096380.1 // Solyc11g006710.2 // Solyc08g075710.3 // Solyc12g027810.1 // Solyc12g011370.2 // Solyc02g070280.3 // Solyc10g081460.2 // Solyc08g005540.2 // Solyc11g072170.2…
	GO:0046943	F	carboxylic acid transmembrane transporter activity	23	16779	24	20036	0.37	1	// Solyc02g037510.3 // Solyc02g070270.2 // Solyc07g032290.2 // Solyc10g049640.2 // Solyc08g077823.1 // Solyc01g111800.3 // Solyc01g034080.1 // Solyc08g078100.1 // Solyc04g049340.3 // Solyc05g008770.3 // Solyc10g078470.2 // Solyc12g096380.1 // Solyc11g006710.2 // Solyc08g075710.3 // Solyc12g027810.1 // Solyc12g011370.2 // Solyc02g070280.3 // Solyc10g081460.2 // Solyc08g005540.2 // Solyc11g072170.2…
	GO:0046942	P	carboxylic acid transport	22	16779	25	20036	0.49	1	// Solyc08g008420.3 // Solyc05g008770.3 // Solyc07g032220.3 // Solyc06g071890.3 // Solyc10g051120.2 // Solyc06g061100.3 // Solyc01g007090.1 // Solyc11g071350.1 // Solyc09g065070.2 // Solyc05g009580.3 // Solyc10g081890.2 // Solyc08g006990.2 // Solyc06g074100.1 // Solyc08g082950.3 // Solyc07g014730.3 // Solyc06g072920.2 // Solyc01g007080.3 // Solyc01g096140.3 // Solyc05g009590.3 // Solyc11g068970.1…
	GO:0052689	F	carboxylic ester hydrolase activity	112	16779	137	20036	0.6	1	// Solyc10g076425.1 // Solyc08g007410.3 // Solyc11g051020.2 // Solyc02g093040.3 // Solyc07g065360.2 // Solyc12g096390.2 // Solyc02g077140.3 // Solyc02g077020.3 // Solyc06g060420.3 // Solyc05g052110.3 // Solyc04g080530.3 // Solyc05g054360.3 // Solyc11g050997.1 // Solyc00g027770.3 // Solyc06g034360.2 // Solyc05g012110.3 // Solyc02g093030.3 // Solyc02g077000.3 // Solyc07g065350.2 // Solyc02g080210.3…
	GO:0010340	F	carboxyl-O-methyltransferase activity	4	16779	5	20036	0.65	1	// Solyc03g111830.3 // Solyc05g024325.1 // Solyc02g065055.1 // Solyc04g009010.2
	GO:0016831	F	carboxy-lyase activity	61	16779	70	20036	0.44	1	// Solyc03g045020.3 // Solyc07g054860.1 // Solyc10g047430.1 // Solyc11g050822.1 // Solyc05g015860.3 // Solyc11g011920.2 // Solyc03g111850.3 // Solyc11g068830.2 // Solyc07g062530.3 // Solyc02g089610.2 // Solyc09g015495.1 // Solyc01g060085.1 // Solyc04g009655.1 // Solyc01g110440.4 // Solyc07g041260.2 // Solyc01g104880.3 // Solyc04g025530.3 // Solyc02g077240.3 // Solyc11g020290.2 // Solyc04g076880.3…
	GO:0004180	F	carboxypeptidase activity	54	16779	65	20036	0.55	1	// Solyc05g050770.3 // Solyc05g050780.3 // Solyc04g077670.3 // Solyc10g049270.2 // Solyc07g005685.1 // Solyc04g079330.2 // Solyc12g019560.1 // Solyc01g108490.3 // Solyc01g108460.1 // Solyc04g015340.3 // Solyc01g108450.3 // Solyc04g077615.1 // Solyc11g066250.2 // Solyc01g010720.3 // Solyc04g072010.3 // Solyc03g118370.3 // Solyc01g087940.2 // Solyc04g079060.3 // Solyc01g108470.2 // Solyc10g049210.2…
	GO:0016719	F	carotene 7,8-desaturase activity	1	16779	1	20036	0.7	1	// Solyc01g097810.3
	GO:0016117	P	carotenoid biosynthetic process	6	16779	7	20036	0.59	1	// Solyc10g079480.1 // Solyc06g074240.2 // Solyc01g097810.3 // Solyc12g008980.2 // Solyc04g040190.1 // Solyc10g081650.2
	GO:0016116	P	carotenoid metabolic process	6	16779	7	20036	0.59	1	// Solyc10g079480.1 // Solyc06g074240.2 // Solyc01g097810.3 // Solyc12g008980.2 // Solyc04g040190.1 // Solyc10g081650.2
	GO:0009056	P	catabolic process	446	16779	530	20036	0.48	1	// Solyc01g096020.3 // Solyc08g078390.3 // Solyc11g069150.2 // Solyc06g073930.3 // Solyc04g071900.3 // Solyc03g123730.3 // Solyc04g054140.3 // Solyc08g068810.3 // Solyc04g009810.3 // Solyc10g077030.2 // Solyc10g011920.2 // Solyc06g082660.3 // Solyc03g036470.2 // Solyc04g080760.3 // Solyc10g074440.2 // Solyc12g098120.2 // Solyc03g042520.2 // Solyc02g067930.3 // Solyc07g014730.3 // Solyc07g005090.3…
	GO:0004096	F	catalase activity	7	16779	8	20036	0.57	1	// Solyc04g082460.3 // Solyc01g006600.2 // Solyc01g100640.3 // Solyc12g094620.2 // Solyc01g006640.1 // Solyc02g082760.3 // Solyc01g100630.2
	GO:0003824	F	catalytic activity	7262	16779	8492	20036	0.043	1	// Solyc02g014490.3 // Solyc09g011220.3 // Solyc04g014500.3 // Solyc07g019460.3 // Solyc08g007380.3 // Solyc04g015340.3 // Solyc04g080530.3 // Solyc04g071900.3 // Solyc05g012950.2 // Solyc04g054140.3 // Solyc01g091350.3 // Solyc02g014030.2 // Solyc05g056580.3 // Solyc03g078810.3 // Solyc02g085035.1 // Solyc11g009080.2 // Solyc02g021140.3 // Solyc12g005190.2 // Solyc04g011780.1 // Solyc01g111880.3…
	GO:1902494	C	catalytic complex	163	16779	200	20036	0.62	1	// Solyc11g067140.2 // Solyc05g025650.3 // Solyc07g061920.3 // Solyc04g081360.3 // Solyc05g017860.3 // Solyc02g065400.3 // Solyc10g045050.1 // Solyc03g113540.3 // Solyc01g106090.3 // Solyc02g079950.3 // Solyc12g042150.1 // Solyc07g032633.1 // Solyc04g054140.3 // Solyc04g064670.3 // Solyc01g100540.3 // Solyc02g093800.3 // Solyc12g042160.1 // Solyc06g008710.2 // Solyc06g071180.3 // Solyc05g046330.3…
	GO:0071013	C	catalytic step 2 spliceosome	1	16779	1	20036	0.7	1	// Solyc02g078970.3
	GO:0004097	F	catechol oxidase activity	9	16779	9	20036	0.44	1	// Solyc08g074640.1 // Solyc08g074680.3 // Solyc08g074620.3 // Solyc08g074683.1 // Solyc08g074630.2 // Solyc08g074690.3 // Solyc08g074682.1 // Solyc08g074650.3 // Solyc02g078650.3
	GO:0043169	F	cation binding	2201	16779	2593	20036	0.31	1	// Solyc11g067140.2 // Solyc07g064830.3 // Solyc01g111275.1 // Solyc01g090840.3 // Solyc07g007160.3 // Solyc03g111995.1 // Solyc02g068970.2 // Solyc12g094490.2 // Solyc06g071310.3 // Solyc08g013710.3 // Solyc10g084430.2 // Solyc07g054640.1 // Solyc08g068840.3 // Solyc10g084100.2 // Solyc01g105620.3 // Solyc04g054140.3 // Solyc05g045923.1 // Solyc06g073570.3 // Solyc11g044920.1 // Solyc06g065380.3…
	GO:0005261	F	cation channel activity	17	16779	22	20036	0.66	1	// Solyc11g011500.2 // Solyc07g005590.3 // Solyc08g016500.3 // Solyc03g116850.3 // Solyc08g066990.3 // Solyc02g071140.3 // Solyc07g053970.3 // Solyc01g010080.3 // Solyc07g065450.3 // Solyc12g010010.2 // Solyc04g014880.3 // Solyc08g068000.2 // Solyc02g070530.3 // Solyc05g051220.3 // Solyc06g009330.3 // Solyc01g104030.3 // Solyc10g024360.2
	GO:0055080	P	cation homeostasis	4	16779	7	20036	0.82	1	// Solyc01g098190.3 // Solyc06g050980.3 // Solyc06g008820.3 // Solyc05g052470.3
	GO:0098655	P	cation transmembrane transport	128	16779	142	20036	0.29	1	// Solyc06g063330.3 // Solyc11g056450.2 // Solyc11g072450.2 // Solyc08g081910.3 // Solyc03g097800.3 // Solyc07g065450.3 // Solyc07g043200.2 // Solyc02g012020.2 // Solyc06g009330.3 // Solyc11g072530.2 // Solyc01g110120.3 // Solyc06g050170.3 // Solyc04g050440.3 // Solyc02g084360.3 // Solyc02g064680.3 // Solyc06g048430.3 // Solyc12g096580.2 // Solyc08g065190.3 // Solyc08g065470.3 // Solyc06g051830.2…
	GO:0008324	F	cation transmembrane transporter activity	252	16779	291	20036	0.36	1	// Solyc11g017380.2 // Solyc01g005020.3 // Solyc06g063330.3 // Solyc11g016940.2 // Solyc05g026380.2 // Solyc08g029290.1 // Solyc10g076480.2 // Solyc11g056450.2 // Solyc01g104030.3 // Solyc11g072450.2 // Solyc08g081910.3 // Solyc08g066990.3 // Solyc12g098450.2 // Solyc03g097800.3 // Solyc01g010080.3 // Solyc07g065450.3 // Solyc05g045923.1 // Solyc11g008590.2 // Solyc05g054730.3 // Solyc03g013460.1…
	GO:0006812	P	cation transport	295	16779	341	20036	0.35	1	// Solyc11g016940.2 // Solyc01g005020.3 // Solyc06g063330.3 // Solyc12g013865.1 // Solyc04g072700.3 // Solyc11g010290.2 // Solyc06g009330.3 // Solyc05g026380.2 // Solyc06g042990.1 // Solyc12g042230.2 // Solyc10g076480.2 // Solyc11g056450.2 // Solyc01g104030.3 // Solyc11g072450.2 // Solyc06g050980.3 // Solyc08g081910.3 // Solyc08g066990.3 // Solyc03g080100.3 // Solyc08g079830.3 // Solyc01g010080.3…
	GO:0015491	F	cation:cation antiporter activity	5	16779	9	20036	0.84	1	// Solyc07g056110.3 // Solyc12g055750.2 // Solyc06g008820.3 // Solyc01g098190.3 // Solyc12g011070.2
	GO:0015377	F	cation:chloride symporter activity	2	16779	2	20036	0.62	1	// Solyc02g070290.3 // Solyc02g021620.3
	GO:0005402	F	cation:sugar symporter activity	5	16779	5	20036	0.51	1	// Solyc11g008610.2 // Solyc05g051590.3 // Solyc01g095540.3 // Solyc09g098520.3 // Solyc11g008590.2
	GO:0019829	F	cation-transporting ATPase activity	47	16779	51	20036	0.35	1	// Solyc06g063330.3 // Solyc02g080540.1 // Solyc04g071300.2 // Solyc12g005060.1 // Solyc07g008320.3 // Solyc02g092920.3 // Solyc08g008210.3 // Solyc00g042140.1 // Solyc03g115110.3 // Solyc08g080870.3 // Solyc11g051170.2 // Solyc08g081910.3 // Solyc10g079300.2 // Solyc02g091130.3 // Solyc02g068450.3 // Solyc12g055750.2 // Solyc04g016260.3 // Solyc08g081900.3 // Solyc12g056830.1 // Solyc02g064680.3…
	GO:0016602	C	CCAAT-binding factor complex	10	16779	11	20036	0.51	1	// Solyc03g110850.1 // Solyc11g016920.1 // Solyc08g062210.3 // Solyc00g107050.1 // Solyc02g069860.3 // Solyc01g008490.3 // Solyc01g087240.3 // Solyc05g044465.1 // Solyc02g091030.3 // Solyc03g110840.2
	GO:0030014	C	CCR4-NOT complex	11	16779	14	20036	0.64	1	// Solyc07g049790.1 // Solyc04g024500.3 // Solyc05g046360.3 // Solyc05g044450.1 // Solyc04g024510.3 // Solyc07g051810.2 // Solyc07g049800.1 // Solyc07g049780.2 // Solyc10g006157.1 // Solyc05g043440.1 // Solyc07g049770.1
	GO:0016593	C	Cdc73/Paf1 complex	6	16779	7	20036	0.59	1	// Solyc06g054080.3 // Solyc03g121010.3 // Solyc07g041510.2 // Solyc02g078580.1 // Solyc03g121020.3 // Solyc09g083390.2
	GO:0017169	F	CDP-alcohol phosphatidyltransferase activity	2	16779	2	20036	0.62	1	// Solyc04g009580.3 // Solyc04g049550.3
	GO:0008444	F	CDP-diacylglycerol-glycerol-3-phosphate 3-phosphatidyltransferase activity	2	16779	2	20036	0.62	1	// Solyc04g009580.3 // Solyc04g049550.3
	GO:0005623	C	cell	2390	16779	2892	20036	0.7	1	// Solyc11g067140.2 // Solyc10g081940.2 // Solyc08g068840.3 // Solyc01g091350.3 // Solyc11g013155.1 // Solyc11g069150.2 // Solyc12g011330.3 // Solyc07g066660.3 // Solyc09g009300.3 // Solyc07g064850.3 // Solyc09g060090.3 // Solyc12g056525.1 // Solyc04g080530.3 // Solyc06g060830.3 // Solyc06g053830.3 // Solyc10g018990.2 // Solyc12g008370.2 // Solyc10g018780.2 // Solyc02g062680.3 // Solyc07g006870.3…
	GO:0007155	P	cell adhesion	1	16779	1	20036	0.7	1	// Solyc04g079900.3
	GO:0007154	P	cell communication	452	16779	529	20036	0.39	1	// Solyc06g010000.3 // Solyc12g097020.2 // Solyc08g077230.3 // Solyc04g072060.3 // Solyc01g087990.3 // Solyc12g011330.3 // Solyc12g057040.2 // Solyc07g045460.3 // Solyc02g071260.3 // Solyc06g050270.1 // Solyc01g060310.2 // Solyc07g040667.1 // Solyc12g099670.1 // Solyc12g027610.1 // Solyc10g008840.3 // Solyc09g074340.3 // Solyc07g055690.1 // Solyc11g011060.2 // Solyc08g061220.3 // Solyc02g093800.3…
	GO:0005938	C	cell cortex	38	16779	41	20036	0.37	1	// Solyc04g009740.3 // Solyc11g006620.2 // Solyc07g025170.3 // Solyc10g019140.1 // Solyc11g050710.2 // Solyc12g056525.1 // Solyc08g069100.1 // Solyc10g019100.2 // Solyc11g008340.2 // Solyc02g069080.3 // Solyc09g075280.2 // Solyc03g115070.1 // Solyc12g055770.1 // Solyc06g062990.2 // Solyc04g071350.3 // Solyc06g075610.1 // Solyc10g019130.2 // Solyc05g054820.1 // Solyc02g088800.2 // Solyc04g077760.1…
	GO:0044448	C	cell cortex part	38	16779	41	20036	0.37	1	// Solyc04g009740.3 // Solyc11g006620.2 // Solyc07g025170.3 // Solyc10g019140.1 // Solyc11g050710.2 // Solyc12g056525.1 // Solyc08g069100.1 // Solyc10g019100.2 // Solyc11g008340.2 // Solyc02g069080.3 // Solyc09g075280.2 // Solyc03g115070.1 // Solyc12g055770.1 // Solyc06g062990.2 // Solyc04g071350.3 // Solyc06g075610.1 // Solyc10g019130.2 // Solyc05g054820.1 // Solyc02g088800.2 // Solyc04g077760.1…
	GO:0007049	P	cell cycle	93	16779	106	20036	0.4	1	// Solyc07g005340.2 // Solyc03g007060.3 // Solyc02g084250.3 // Solyc01g098930.3 // Solyc02g090680.3 // Solyc01g089850.3 // Solyc10g079730.2 // Solyc11g066350.2 // Solyc03g046590.3 // Solyc02g082660.3 // Solyc01g098350.3 // Solyc01g087720.3 // Solyc12g005480.2 // Solyc02g067990.3 // Solyc04g009330.3 // Solyc04g071310.3 // Solyc10g078430.2 // Solyc11g072280.2 // Solyc04g082900.3 // Solyc10g008210.3…
	GO:0007050	P	cell cycle arrest	6	16779	6	20036	0.49	1	// Solyc01g108610.3 // Solyc12g098310.2 // Solyc03g044480.3 // Solyc02g090680.3 // Solyc09g061280.3 // Solyc09g091780.3
	GO:0000075	P	cell cycle checkpoint	12	16779	13	20036	0.48	1	// Solyc06g051040.3 // Solyc03g112290.2 // Solyc01g103040.3 // Solyc03g007550.3 // Solyc07g053820.3 // Solyc05g014370.3 // Solyc11g013235.1 // Solyc04g082900.3 // Solyc08g044480.1 // Solyc10g044780.2 // Solyc04g026070.1 // Solyc11g013240.2
	GO:0044786	P	cell cycle DNA replication	2	16779	2	20036	0.62	1	// Solyc07g005340.2 // Solyc03g079950.3
	GO:1902294	P	cell cycle DNA replication termination	1	16779	1	20036	0.7	1	// Solyc07g005340.2
	GO:0044839	P	cell cycle G2/M phase transition	1	16779	1	20036	0.7	1	// Solyc03g007550.3
	GO:0044770	P	cell cycle phase transition	9	16779	9	20036	0.44	1	// Solyc06g051040.3 // Solyc02g062680.3 // Solyc01g103040.3 // Solyc03g007550.3 // Solyc03g112290.2 // Solyc07g053820.3 // Solyc05g014370.3 // Solyc04g082900.3 // Solyc02g079050.3
	GO:0022402	P	cell cycle process	72	16779	79	20036	0.33	1	// Solyc01g005080.3 // Solyc12g014490.2 // Solyc05g043350.3 // Solyc10g079740.2 // Solyc11g013240.2 // Solyc03g112290.2 // Solyc07g005340.2 // Solyc07g053820.3 // Solyc02g062680.3 // Solyc11g008090.2 // Solyc06g073780.3 // Solyc03g007060.3 // Solyc11g011370.2 // Solyc05g012710.3 // Solyc04g008290.3 // Solyc06g051300.3 // Solyc08g068040.3 // Solyc06g051040.3 // Solyc09g055343.1 // Solyc01g108610.3…
	GO:0008219	P	cell death	9	16779	10	20036	0.53	1	// Solyc10g045520.2 // Solyc02g032970.3 // Solyc07g051990.2 // Solyc12g005590.2 // Solyc10g045500.2 // Solyc06g068840.3 // Solyc03g118200.3 // Solyc02g081550.3 // Solyc07g054320.3
	GO:0030154	P	cell differentiation	1	16779	1	20036	0.7	1	// Solyc11g011420.2
	GO:0051301	P	cell division	18	16779	21	20036	0.53	1	// Solyc01g005080.3 // Solyc12g014490.2 // Solyc08g068010.2 // Solyc02g088350.3 // Solyc08g081170.3 // Solyc05g015320.3 // Solyc04g009330.3 // Solyc07g064970.3 // Solyc01g091380.3 // Solyc05g012800.1 // Solyc11g072280.2 // Solyc01g096680.3 // Solyc05g012710.3 // Solyc04g008290.3 // Solyc02g092370.1 // Solyc08g006630.3 // Solyc08g068040.3 // Solyc06g076860.3
	GO:0030313	C	cell envelope	1	16779	5	20036	0.97	1	// Solyc12g010220.2
	GO:0016049	P	cell growth	23	16779	29	20036	0.63	1	// Solyc03g114910.3 // Solyc07g008670.3 // Solyc06g010000.3 // Solyc02g089050.3 // Solyc07g064200.3 // Solyc02g080250.2 // Solyc01g111050.3 // Solyc01g065530.3 // Solyc11g069163.1 // Solyc09g075540.1 // Solyc03g115000.3 // Solyc03g114880.2 // Solyc03g114890.3 // Solyc03g070440.3 // Solyc06g010100.2 // Solyc11g069160.2 // Solyc01g103866.1 // Solyc03g114900.3 // Solyc02g065770.3 // Solyc01g103860.3…
	GO:0000902	P	cell morphogenesis	8	16779	9	20036	0.54	1	// Solyc03g115000.3 // Solyc07g008670.3 // Solyc02g089050.3 // Solyc08g081170.3 // Solyc10g080440.2 // Solyc10g051340.2 // Solyc05g012800.1 // Solyc01g109580.3
	GO:0044464	C	cell part	2390	16779	2892	20036	0.7	1	// Solyc11g067140.2 // Solyc10g081940.2 // Solyc08g068840.3 // Solyc01g091350.3 // Solyc11g013155.1 // Solyc11g069150.2 // Solyc12g011330.3 // Solyc07g066660.3 // Solyc09g009300.3 // Solyc07g064850.3 // Solyc09g060090.3 // Solyc12g056525.1 // Solyc04g080530.3 // Solyc06g060830.3 // Solyc06g053830.3 // Solyc10g018990.2 // Solyc12g008370.2 // Solyc10g018780.2 // Solyc02g062680.3 // Solyc07g006870.3…
	GO:0071944	C	cell periphery	175	16779	209	20036	0.52	1	// Solyc10g076425.1 // Solyc03g093110.3 // Solyc07g061920.3 // Solyc11g066270.2 // Solyc01g091060.1 // Solyc11g050710.2 // Solyc07g064180.3 // Solyc12g056525.1 // Solyc04g009740.3 // Solyc05g052110.3 // Solyc03g115070.1 // Solyc04g080530.3 // Solyc12g055770.1 // Solyc06g075610.1 // Solyc10g019130.2 // Solyc05g054360.3 // Solyc11g050997.1 // Solyc00g027770.3 // Solyc11g051020.2 // Solyc06g034360.2…
	GO:0008283	P	cell proliferation	5	16779	9	20036	0.84	1	// Solyc09g009130.3 // Solyc01g106830.3 // Solyc06g074540.3 // Solyc02g092120.3 // Solyc02g092110.3
	GO:0008037	P	cell recognition	62	16779	68	20036	0.34	1	// Solyc04g077370.2 // Solyc10g006710.3 // Solyc03g006720.1 // Solyc09g075920.1 // Solyc07g063720.1 // Solyc11g013880.1 // Solyc07g063730.2 // Solyc03g007790.3 // Solyc04g077270.3 // Solyc02g079540.2 // Solyc06g036470.2 // Solyc04g078410.3 // Solyc09g075910.1 // Solyc02g079580.3 // Solyc02g079640.3 // Solyc07g053220.2 // Solyc03g078360.1 // Solyc10g006720.3 // Solyc07g063710.2 // Solyc03g063650.1…
	GO:0045454	P	cell redox homeostasis	111	16779	146	20036	0.8	1	// Solyc04g011850.1 // Solyc05g006830.3 // Solyc04g080850.3 // Solyc01g108020.3 // Solyc11g008450.2 // Solyc09g091840.3 // Solyc11g069690.2 // Solyc11g069860.2 // Solyc05g006850.3 // Solyc07g062580.3 // Solyc11g069940.1 // Solyc04g011870.1 // Solyc09g009390.3 // Solyc04g049450.3 // Solyc02g032860.3 // Solyc04g074240.3 // Solyc02g082200.3 // Solyc04g039900.1 // Solyc09g074570.1 // Solyc04g011840.1…
	GO:0090529	P	cell septum assembly	2	16779	2	20036	0.62	1	// Solyc05g012710.3 // Solyc02g088350.3
	GO:0006884	P	cell volume homeostasis	1	16779	1	20036	0.7	1	// Solyc03g083540.3
	GO:0005618	C	cell wall	97	16779	123	20036	0.69	1	// Solyc10g076425.1 // Solyc03g093110.3 // Solyc11g051020.2 // Solyc11g066270.2 // Solyc01g091060.1 // Solyc07g064180.3 // Solyc05g052110.3 // Solyc04g080530.3 // Solyc05g054360.3 // Solyc11g050997.1 // Solyc00g027770.3 // Solyc06g034360.2 // Solyc07g065350.2 // Solyc02g080210.3 // Solyc05g053700.2 // Solyc07g065360.2 // Solyc01g106650.3 // Solyc07g006860.3 // Solyc09g075330.3 // Solyc01g090130.2…
	GO:0070726	P	cell wall assembly	16	16779	22	20036	0.72	1	// Solyc03g114910.3 // Solyc03g114880.2 // Solyc03g114875.1 // Solyc01g103866.1 // Solyc03g114890.3 // Solyc07g064200.3 // Solyc01g065530.3 // Solyc02g089130.3 // Solyc03g114900.3 // Solyc03g070440.3 // Solyc02g065770.3 // Solyc01g111050.3 // Solyc02g080250.2 // Solyc02g080240.1 // Solyc01g103860.3 // Solyc09g075540.1
	GO:0042546	P	cell wall biogenesis	58	16779	73	20036	0.65	1	// Solyc03g114910.3 // Solyc05g005680.3 // Solyc03g093110.3 // Solyc05g046290.3 // Solyc07g055990.3 // Solyc04g078980.3 // Solyc07g064200.3 // Solyc11g066270.2 // Solyc02g080250.2 // Solyc12g011030.2 // Solyc01g065530.3 // Solyc03g093130.3 // Solyc06g061210.3 // Solyc07g052980.3 // Solyc09g075540.1 // Solyc02g080160.3 // Solyc12g098610.2 // Solyc01g103360.3 // Solyc03g114880.2 // Solyc01g005120.3…
	GO:0044038	P	cell wall macromolecule biosynthetic process	13	16779	15	20036	0.54	1	// Solyc01g103360.3 // Solyc11g005760.2 // Solyc11g031950.1 // Solyc04g078980.3 // Solyc07g015920.2 // Solyc06g064800.1 // Solyc11g020470.1 // Solyc03g118860.3 // Solyc03g110890.1 // Solyc04g078990.3 // Solyc11g020540.1 // Solyc01g107800.3 // Solyc02g064955.1
	GO:0016998	P	cell wall macromolecule catabolic process	17	16779	19	20036	0.49	1	// Solyc10g074380.2 // Solyc10g074440.2 // Solyc02g082920.3 // Solyc07g026990.1 // Solyc10g074360.1 // Solyc02g082930.3 // Solyc10g074400.2 // Solyc02g061770.3 // Solyc02g082960.3 // Solyc10g055820.2 // Solyc04g072000.3 // Solyc10g068350.1 // Solyc10g055810.2 // Solyc09g098540.3 // Solyc12g098810.2 // Solyc06g053380.3 // Solyc10g074460.2
	GO:0044036	P	cell wall macromolecule metabolic process	57	16779	68	20036	0.53	1	// Solyc05g005680.3 // Solyc02g082920.3 // Solyc05g046290.3 // Solyc07g055990.3 // Solyc04g078980.3 // Solyc02g082930.3 // Solyc10g074400.2 // Solyc11g066270.2 // Solyc03g093080.3 // Solyc01g107800.3 // Solyc03g093110.3 // Solyc03g093130.3 // Solyc03g110890.1 // Solyc07g052980.3 // Solyc12g098810.2 // Solyc06g053380.3 // Solyc02g080160.3 // Solyc07g026990.1 // Solyc01g103360.3 // Solyc12g098610.2…
	GO:0042545	P	cell wall modification	68	16779	86	20036	0.67	1	// Solyc10g076425.1 // Solyc03g123620.4 // Solyc07g017600.3 // Solyc11g051020.2 // Solyc01g066360.3 // Solyc07g065360.2 // Solyc02g014300.2 // Solyc01g099960.3 // Solyc06g034360.2 // Solyc01g109740.3 // Solyc09g075350.3 // Solyc05g053680.1 // Solyc05g052110.3 // Solyc02g083830.2 // Solyc04g080530.3 // Solyc03g078100.3 // Solyc02g075620.3 // Solyc01g057220.3 // Solyc11g050993.1 // Solyc03g083870.3…
	GO:0071555	P	cell wall organization	119	16779	146	20036	0.61	1	// Solyc10g076425.1 // Solyc08g007770.3 // Solyc11g051020.2 // Solyc09g018020.3 // Solyc07g064200.3 // Solyc07g065360.2 // Solyc01g091060.1 // Solyc02g080250.2 // Solyc05g052110.3 // Solyc04g080530.3 // Solyc05g052250.3 // Solyc05g054360.3 // Solyc11g050997.1 // Solyc03g114890.3 // Solyc00g017230.1 // Solyc06g034360.2 // Solyc07g065350.2 // Solyc02g080210.3 // Solyc08g007780.3 // Solyc07g063210.3…
	GO:0071554	P	cell wall organization or biogenesis	179	16779	217	20036	0.58	1	// Solyc10g076425.1 // Solyc02g082920.3 // Solyc07g026990.1 // Solyc11g051020.2 // Solyc09g018020.3 // Solyc07g064200.3 // Solyc11g066270.2 // Solyc01g091060.1 // Solyc02g080250.2 // Solyc06g009180.2 // Solyc03g093110.3 // Solyc02g064955.1 // Solyc05g052110.3 // Solyc04g080530.3 // Solyc05g052250.3 // Solyc05g054360.3 // Solyc11g050997.1 // Solyc03g114890.3 // Solyc00g017230.1 // Solyc06g034360.2…
	GO:0070592	P	cell wall polysaccharide biosynthetic process	12	16779	13	20036	0.48	1	// Solyc01g103360.3 // Solyc11g005760.2 // Solyc11g031950.1 // Solyc04g078980.3 // Solyc07g015920.2 // Solyc06g064800.1 // Solyc11g020470.1 // Solyc11g020540.1 // Solyc03g110890.1 // Solyc04g078990.3 // Solyc01g107800.3 // Solyc02g064955.1
	GO:0010383	P	cell wall polysaccharide metabolic process	39	16779	47	20036	0.56	1	// Solyc05g005680.3 // Solyc03g093110.3 // Solyc05g046290.3 // Solyc07g055990.3 // Solyc04g078980.3 // Solyc11g066270.2 // Solyc03g031800.3 // Solyc03g093130.3 // Solyc03g110890.1 // Solyc07g052980.3 // Solyc02g080160.3 // Solyc01g103360.3 // Solyc12g098610.2 // Solyc01g005120.3 // Solyc03g093120.4 // Solyc03g098430.3 // Solyc03g093080.3 // Solyc01g107800.3 // Solyc11g020540.1 // Solyc10g005350.3…
	GO:0044108	P	cellular alcohol biosynthetic process	6	16779	7	20036	0.59	1	// Solyc10g079040.2 // Solyc03g031860.3 // Solyc02g081330.4 // Solyc10g079060.2 // Solyc01g110290.3 // Solyc10g054130.2
	GO:0044107	P	cellular alcohol metabolic process	6	16779	7	20036	0.59	1	// Solyc10g079040.2 // Solyc03g031860.3 // Solyc02g081330.4 // Solyc10g079060.2 // Solyc01g110290.3 // Solyc10g054130.2
	GO:0006081	P	cellular aldehyde metabolic process	17	16779	21	20036	0.6	1	// Solyc01g097460.3 // Solyc07g066270.3 // Solyc04g047740.2 // Solyc12g056120.1 // Solyc03g082590.3 // Solyc06g053310.3 // Solyc02g069620.3 // Solyc06g053200.3 // Solyc04g016360.3 // Solyc01g109300.3 // Solyc06g060250.3 // Solyc03g082580.3 // Solyc05g008370.1 // Solyc12g040580.1 // Solyc00g006800.3 // Solyc05g012110.3 // Solyc04g005160.2
	GO:0043605	P	cellular amide catabolic process	2	16779	2	20036	0.62	1	// Solyc05g014970.3 // Solyc02g078400.3
	GO:0043603	P	cellular amide metabolic process	483	16779	604	20036	0.79	1	// Solyc04g050520.3 // Solyc10g006470.3 // Solyc11g013155.1 // Solyc10g007840.3 // Solyc07g008530.1 // Solyc12g099030.2 // Solyc04g005680.3 // Solyc03g097290.3 // Solyc04g050380.2 // Solyc06g071880.3 // Solyc01g017083.1 // Solyc03g097900.3 // Solyc10g047090.2 // Solyc04g080630.3 // Solyc02g067350.3 // Solyc02g091220.1 // Solyc10g075020.2 // Solyc05g045780.1 // Solyc11g072260.2 // Solyc08g022215.1…
	GO:0044106	P	cellular amine metabolic process	27	16779	32	20036	0.54	1	// Solyc06g051410.3 // Solyc06g071550.3 // Solyc03g111850.3 // Solyc02g089610.2 // Solyc11g068540.2 // Solyc01g110440.4 // Solyc04g082030.1 // Solyc01g107695.1 // Solyc03g098310.1 // Solyc01g010050.3 // Solyc02g076760.3 // Solyc10g018390.2 // Solyc03g007240.3 // Solyc12g096190.2 // Solyc01g098550.3 // Solyc03g098300.1 // Solyc01g100490.3 // Solyc05g010420.2 // Solyc06g006100.3 // Solyc04g026030.3…
	GO:0008652	P	cellular amino acid biosynthetic process	54	16779	66	20036	0.59	1	// Solyc09g082650.3 // Solyc06g076510.3 // Solyc02g068640.3 // Solyc12g041875.1 // Solyc10g005930.2 // Solyc03g123830.3 // Solyc08g043170.3 // Solyc04g009350.3 // Solyc10g007050.3 // Solyc09g076020.3 // Solyc10g079720.2 // Solyc11g040390.2 // Solyc10g081510.2 // Solyc04g055200.3 // Solyc01g103750.3 // Solyc05g012270.3 // Solyc06g064550.3 // Solyc09g082630.3 // Solyc11g005620.1 // Solyc04g014510.3…
	GO:0009063	P	cellular amino acid catabolic process	18	16779	24	20036	0.69	1	// Solyc05g056170.3 // Solyc03g042560.2 // Solyc10g054440.2 // Solyc09g007920.3 // Solyc03g036470.2 // Solyc02g068740.3 // Solyc02g077310.3 // Solyc01g098455.1 // Solyc09g007900.3 // Solyc02g089620.3 // Solyc09g007910.3 // Solyc02g080810.3 // Solyc06g061070.3 // Solyc10g011920.2 // Solyc10g086180.2 // Solyc04g005200.3 // Solyc01g110440.4 // Solyc08g065220.3
	GO:0006520	P	cellular amino acid metabolic process	177	16779	210	20036	0.49	1	// Solyc07g054860.1 // Solyc06g076510.3 // Solyc08g065220.3 // Solyc09g007920.3 // Solyc08g043170.3 // Solyc01g107550.3 // Solyc02g091560.3 // Solyc05g055730.3 // Solyc09g007910.3 // Solyc12g008780.2 // Solyc11g040390.2 // Solyc09g057950.3 // Solyc10g081510.2 // Solyc03g097290.3 // Solyc01g009180.3 // Solyc09g082060.3 // Solyc05g051250.3 // Solyc12g088000.2 // Solyc10g011920.2 // Solyc05g056150.3…
	GO:0006725	P	cellular aromatic compound metabolic process	2089	16779	2503	20036	0.55	1	// Solyc11g067140.2 // Solyc08g068840.3 // Solyc01g091350.3 // Solyc04g026310.1 // Solyc07g064850.3 // Solyc08g060840.1 // Solyc06g060830.3 // Solyc06g053830.3 // Solyc12g096350.2 // Solyc03g098190.3 // Solyc12g008370.2 // Solyc11g020357.1 // Solyc01g013920.1 // Solyc11g012980.1 // Solyc11g020355.1 // Solyc03g082550.3 // Solyc11g008410.2 // Solyc08g065470.3 // Solyc05g054430.3 // Solyc11g009080.2…
	GO:0042401	P	cellular biogenic amine biosynthetic process	19	16779	21	20036	0.46	1	// Solyc07g064280.3 // Solyc04g082030.1 // Solyc12g096190.2 // Solyc11g068540.2 // Solyc03g098300.1 // Solyc01g010050.3 // Solyc06g071550.3 // Solyc10g005320.3 // Solyc03g098310.1 // Solyc06g054460.1 // Solyc12g035190.2 // Solyc05g010420.2 // Solyc01g100490.3 // Solyc02g089610.2 // Solyc10g018390.2 // Solyc12g038970.2 // Solyc06g006100.3 // Solyc01g110440.4 // Solyc10g054440.2
	GO:0042402	P	cellular biogenic amine catabolic process	1	16779	3	20036	0.91	1	// Solyc01g107695.1
	GO:0006576	P	cellular biogenic amine metabolic process	27	16779	32	20036	0.54	1	// Solyc06g051410.3 // Solyc06g071550.3 // Solyc03g111850.3 // Solyc02g089610.2 // Solyc11g068540.2 // Solyc01g110440.4 // Solyc04g082030.1 // Solyc01g107695.1 // Solyc03g098310.1 // Solyc01g010050.3 // Solyc02g076760.3 // Solyc10g018390.2 // Solyc03g007240.3 // Solyc12g096190.2 // Solyc01g098550.3 // Solyc03g098300.1 // Solyc01g100490.3 // Solyc05g010420.2 // Solyc06g006100.3 // Solyc04g026030.3…
	GO:0044249	P	cellular biosynthetic process	2182	16779	2639	20036	0.69	1	// Solyc11g067140.2 // Solyc07g064830.3 // Solyc08g068840.3 // Solyc04g026310.1 // Solyc11g013155.1 // Solyc06g060830.3 // Solyc06g053830.3 // Solyc12g096350.2 // Solyc03g098190.3 // Solyc11g011390.2 // Solyc11g012980.1 // Solyc04g008590.3 // Solyc04g080630.3 // Solyc03g082550.3 // Solyc11g008410.2 // Solyc04g072180.2 // Solyc11g072260.2 // Solyc08g065470.3 // Solyc04g009580.3 // Solyc09g075160.3…
	GO:0034637	P	cellular carbohydrate biosynthetic process	95	16779	104	20036	0.29	1	// Solyc07g064830.3 // Solyc10g046770.2 // Solyc07g061920.3 // Solyc04g051200.2 // Solyc09g075550.3 // Solyc09g072820.3 // Solyc02g064955.1 // Solyc10g081660.2 // Solyc02g065740.3 // Solyc10g007950.3 // Solyc01g006740.3 // Solyc12g011120.2 // Solyc07g065660.3 // Solyc03g114860.3 // Solyc07g043390.3 // Solyc08g076320.3 // Solyc04g078990.3 // Solyc08g076650.3 // Solyc04g072790.2 // Solyc02g072240.3…
	GO:0044275	P	cellular carbohydrate catabolic process	7	16779	9	20036	0.65	1	// Solyc12g008640.2 // Solyc06g062430.3 // Solyc11g008720.2 // Solyc12g062250.2 // Solyc12g098120.2 // Solyc11g006570.2 // Solyc12g062260.2
	GO:0044262	P	cellular carbohydrate metabolic process	160	16779	183	20036	0.36	1	// Solyc07g064830.3 // Solyc03g093110.3 // Solyc10g046770.2 // Solyc07g061920.3 // Solyc08g005280.2 // Solyc11g066270.2 // Solyc04g051200.2 // Solyc09g075550.3 // Solyc09g072820.3 // Solyc02g064955.1 // Solyc10g081660.2 // Solyc08g008390.2 // Solyc10g038020.2 // Solyc11g005985.1 // Solyc02g065740.3 // Solyc10g007950.3 // Solyc11g006570.2 // Solyc01g006740.3 // Solyc07g005840.2 // Solyc01g058390.3…
	GO:0044248	P	cellular catabolic process	352	16779	421	20036	0.52	1	// Solyc01g096020.3 // Solyc08g078390.3 // Solyc11g069150.2 // Solyc06g073930.3 // Solyc04g071900.3 // Solyc04g054140.3 // Solyc08g068810.3 // Solyc04g009810.3 // Solyc10g077030.2 // Solyc10g011920.2 // Solyc03g036470.2 // Solyc04g080760.3 // Solyc10g074440.2 // Solyc12g098120.2 // Solyc03g042520.2 // Solyc09g074680.3 // Solyc02g021470.3 // Solyc05g050580.3 // Solyc09g082600.2 // Solyc05g010330.3…
	GO:0030003	P	cellular cation homeostasis	2	16779	3	20036	0.75	1	// Solyc06g050980.3 // Solyc05g052470.3
	GO:0055082	P	cellular chemical homeostasis	13	16779	16	20036	0.6	1	// Solyc06g050980.3 // Solyc07g051950.3 // Solyc04g081400.3 // Solyc09g014610.3 // Solyc08g079770.3 // Solyc02g091830.3 // Solyc06g036440.2 // Solyc04g080990.2 // Solyc03g121070.3 // Solyc11g065220.2 // Solyc06g066440.3 // Solyc12g008510.2 // Solyc05g052470.3
	GO:0022607	P	cellular component assembly	189	16779	230	20036	0.6	1	// Solyc12g096690.2 // Solyc03g116170.3 // Solyc07g047625.1 // Solyc11g013680.1 // Solyc01g005070.3 // Solyc02g084240.3 // Solyc07g064200.3 // Solyc04g079390.3 // Solyc02g080250.2 // Solyc02g021350.3 // Solyc01g104470.3 // Solyc11g044860.2 // Solyc11g062310.2 // Solyc03g112900.3 // Solyc08g066000.2 // Solyc09g009140.3 // Solyc09g014415.1 // Solyc03g114890.3 // Solyc02g084020.3 // Solyc11g006920.2…
	GO:0010927	P	cellular component assembly involved in morphogenesis	1	16779	1	20036	0.7	1	// Solyc04g008780.3
	GO:0044085	P	cellular component biogenesis	281	16779	337	20036	0.54	1	// Solyc12g096690.2 // Solyc03g116170.3 // Solyc03g093110.3 // Solyc11g013680.1 // Solyc07g047920.2 // Solyc01g103720.3 // Solyc07g064200.3 // Solyc11g066270.2 // Solyc02g080250.2 // Solyc02g021350.3 // Solyc02g032920.3 // Solyc01g097640.3 // Solyc05g054580.3 // Solyc11g044860.2 // Solyc02g043810.3 // Solyc11g062310.2 // Solyc03g112900.3 // Solyc09g083270.3 // Solyc09g066495.1 // Solyc09g009140.3…
	GO:0022411	P	cellular component disassembly	20	16779	32	20036	0.88	1	// Solyc01g099715.1 // Solyc07g005560.3 // Solyc04g025290.3 // Solyc05g009850.3 // Solyc01g111380.3 // Solyc11g020590.2 // Solyc09g072590.3 // Solyc01g094400.3 // Solyc07g006130.2 // Solyc03g115650.3 // Solyc09g065950.3 // Solyc01g100420.3 // Solyc08g079490.3 // Solyc06g005360.3 // Solyc04g005510.3 // Solyc05g055210.2 // Solyc10g079840.2 // Solyc03g078020.3 // Solyc09g074650.3 // Solyc03g078025.1
	GO:0070589	P	cellular component macromolecule biosynthetic process	13	16779	15	20036	0.54	1	// Solyc01g103360.3 // Solyc11g005760.2 // Solyc11g031950.1 // Solyc04g078980.3 // Solyc07g015920.2 // Solyc06g064800.1 // Solyc11g020470.1 // Solyc03g118860.3 // Solyc03g110890.1 // Solyc04g078990.3 // Solyc11g020540.1 // Solyc01g107800.3 // Solyc02g064955.1
	GO:0032989	P	cellular component morphogenesis	9	16779	10	20036	0.53	1	// Solyc03g115000.3 // Solyc07g008670.3 // Solyc02g089050.3 // Solyc08g081170.3 // Solyc10g080440.2 // Solyc10g051340.2 // Solyc05g012800.1 // Solyc04g008780.3 // Solyc01g109580.3
	GO:0016043	P	cellular component organization	576	16779	691	20036	0.54	1	// Solyc07g040920.2 // Solyc02g087400.1 // Solyc01g091350.3 // Solyc04g080530.3 // Solyc03g114890.3 // Solyc11g051020.2 // Solyc01g100540.3 // Solyc02g093690.3 // Solyc07g064200.3 // Solyc10g076860.2 // Solyc12g009990.2 // Solyc06g069890.3 // Solyc03g120340.3 // Solyc11g028160.1 // Solyc00g075035.1 // Solyc04g009330.3 // Solyc03g093160.3 // Solyc02g067370.3 // Solyc11g072280.2 // Solyc07g008060.1…
	GO:0071840	P	cellular component organization or biogenesis	668	16779	798	20036	0.51	1	// Solyc03g093110.3 // Solyc02g087400.1 // Solyc01g103720.3 // Solyc01g091350.3 // Solyc02g080220.3 // Solyc04g080530.3 // Solyc09g066495.1 // Solyc03g114890.3 // Solyc11g051020.2 // Solyc01g100540.3 // Solyc11g020540.1 // Solyc07g064200.3 // Solyc10g076860.2 // Solyc12g009990.2 // Solyc01g110550.3 // Solyc06g069890.3 // Solyc08g022215.1 // Solyc03g120340.3 // Solyc11g028160.1 // Solyc00g075035.1…
	GO:1990748	P	cellular detoxification	4	16779	5	20036	0.65	1	// Solyc03g032000.3 // Solyc12g009250.2 // Solyc07g042250.3 // Solyc02g082250.3
	GO:0048869	P	cellular developmental process	10	16779	11	20036	0.51	1	// Solyc03g115000.3 // Solyc07g008670.3 // Solyc02g089050.3 // Solyc08g081170.3 // Solyc10g080440.2 // Solyc10g051340.2 // Solyc05g012800.1 // Solyc11g011420.2 // Solyc04g008780.3 // Solyc01g109580.3
	GO:0006073	P	cellular glucan metabolic process	92	16779	106	20036	0.43	1	// Solyc07g064830.3 // Solyc03g093110.3 // Solyc07g061920.3 // Solyc11g066270.2 // Solyc04g051200.2 // Solyc09g075550.3 // Solyc09g072820.3 // Solyc07g055990.3 // Solyc02g065740.3 // Solyc12g062260.2 // Solyc07g005840.2 // Solyc07g065660.3 // Solyc03g114860.3 // Solyc07g043390.3 // Solyc08g076320.3 // Solyc02g072240.3 // Solyc01g106650.3 // Solyc07g006860.3 // Solyc04g072790.2 // Solyc05g053700.2…
	GO:0001678	P	cellular glucose homeostasis	6	16779	6	20036	0.49	1	// Solyc11g065220.2 // Solyc06g066440.3 // Solyc04g081400.3 // Solyc02g091830.3 // Solyc03g121070.3 // Solyc12g008510.2
	GO:0019725	P	cellular homeostasis	125	16779	163	20036	0.79	1	// Solyc04g011850.1 // Solyc05g006830.3 // Solyc04g080850.3 // Solyc01g108020.3 // Solyc11g008450.2 // Solyc09g091840.3 // Solyc11g069690.2 // Solyc11g069860.2 // Solyc05g006850.3 // Solyc07g062580.3 // Solyc06g050980.3 // Solyc11g069940.1 // Solyc04g011870.1 // Solyc09g009390.3 // Solyc04g049450.3 // Solyc02g032860.3 // Solyc04g074240.3 // Solyc02g082200.3 // Solyc04g039900.1 // Solyc07g051950.3…
	GO:0034754	P	cellular hormone metabolic process	9	16779	9	20036	0.44	1	// Solyc04g016430.3 // Solyc04g080820.2 // Solyc12g008900.2 // Solyc10g017990.2 // Solyc04g080810.3 // Solyc10g079870.2 // Solyc12g008890.2 // Solyc08g061920.2 // Solyc08g061930.3
	GO:0006873	P	cellular ion homeostasis	7	16779	10	20036	0.73	1	// Solyc06g050980.3 // Solyc07g051950.3 // Solyc09g014610.3 // Solyc06g036440.2 // Solyc08g079770.3 // Solyc04g080990.2 // Solyc05g052470.3
	GO:0006879	P	cellular iron ion homeostasis	2	16779	2	20036	0.62	1	// Solyc06g050980.3 // Solyc05g052470.3
	GO:0042180	P	cellular ketone metabolic process	7	16779	12	20036	0.84	1	// Solyc01g107695.1 // Solyc01g105460.3 // Solyc09g091565.1 // Solyc06g053310.3 // Solyc07g042150.3 // Solyc07g055850.3 // Solyc04g005200.3
	GO:0097384	P	cellular lipid biosynthetic process	6	16779	7	20036	0.59	1	// Solyc10g079040.2 // Solyc03g031860.3 // Solyc02g081330.4 // Solyc10g079060.2 // Solyc01g110290.3 // Solyc10g054130.2
	GO:0044242	P	cellular lipid catabolic process	9	16779	9	20036	0.44	1	// Solyc08g078400.3 // Solyc08g078390.3 // Solyc08g068390.3 // Solyc01g103230.3 // Solyc11g042460.2 // Solyc07g019670.3 // Solyc04g054890.3 // Solyc12g007170.2 // Solyc10g008110.3
	GO:0044255	P	cellular lipid metabolic process	241	16779	283	20036	0.44	1	// Solyc12g096660.2 // Solyc12g049590.2 // Solyc02g063240.3 // Solyc01g067730.3 // Solyc08g078390.3 // Solyc03g063110.3 // Solyc03g097390.3 // Solyc07g040740.3 // Solyc07g014730.3 // Solyc10g081650.2 // Solyc08g016170.3 // Solyc11g011240.1 // Solyc04g009655.1 // Solyc06g007980.3 // Solyc12g007170.2 // Solyc01g110290.3 // Solyc04g015350.3 // Solyc09g092120.3 // Solyc06g074240.2 // Solyc09g061860.3…
	GO:0051641	P	cellular localization	206	16779	246	20036	0.52	1	// Solyc09g005130.3 // Solyc02g087400.1 // Solyc04g063280.3 // Solyc01g104070.3 // Solyc12g043000.2 // Solyc05g014050.3 // Solyc02g083560.3 // Solyc11g066760.2 // Solyc06g065170.3 // Solyc09g005010.3 // Solyc12g005580.2 // Solyc06g009660.3 // Solyc01g111090.3 // Solyc02g090230.3 // Solyc01g047590.2 // Solyc06g082720.2 // Solyc02g075615.1 // Solyc06g072690.2 // Solyc06g007770.3 // Solyc06g053385.1…
	GO:0034622	P	cellular macromolecular complex assembly	123	16779	153	20036	0.65	1	// Solyc03g116170.3 // Solyc07g040920.2 // Solyc11g013680.1 // Solyc02g084240.3 // Solyc05g054610.1 // Solyc04g079390.3 // Solyc02g021350.3 // Solyc01g104470.3 // Solyc11g044860.2 // Solyc11g062310.2 // Solyc08g066000.2 // Solyc09g009140.3 // Solyc02g050290.1 // Solyc11g063630.1 // Solyc12g098420.2 // Solyc02g093690.3 // Solyc02g081460.3 // Solyc02g011730.1 // Solyc11g013537.1 // Solyc03g083540.3…
	GO:0034645	P	cellular macromolecule biosynthetic process	1675	16779	2034	20036	0.71	1	// Solyc11g067140.2 // Solyc07g064830.3 // Solyc08g068840.3 // Solyc04g026310.1 // Solyc11g013155.1 // Solyc06g060830.3 // Solyc06g053830.3 // Solyc12g096350.2 // Solyc03g098190.3 // Solyc11g012980.1 // Solyc04g080630.3 // Solyc03g082550.3 // Solyc11g008410.2 // Solyc11g072260.2 // Solyc08g022215.1 // Solyc09g075160.3 // Solyc12g062640.1 // Solyc06g034380.1 // Solyc10g080710.2 // Solyc03g043840.2…
	GO:0044265	P	cellular macromolecule catabolic process	166	16779	208	20036	0.7	1	// Solyc02g070510.3 // Solyc01g096020.3 // Solyc04g009810.3 // Solyc06g073820.2 // Solyc11g069150.2 // Solyc06g073930.3 // Solyc09g017990.2 // Solyc02g063130.3 // Solyc07g049780.2 // Solyc04g080590.3 // Solyc07g007640.2 // Solyc01g020406.1 // Solyc03g112710.1 // Solyc10g009420.3 // Solyc04g054140.3 // Solyc08g068810.3 // Solyc10g077030.2 // Solyc01g009350.2 // Solyc04g056290.3 // Solyc04g076210.2…
	GO:0070727	P	cellular macromolecule localization	179	16779	213	20036	0.51	1	// Solyc09g005130.3 // Solyc02g087400.1 // Solyc04g063280.3 // Solyc01g104070.3 // Solyc05g014050.3 // Solyc11g066760.2 // Solyc06g065170.3 // Solyc09g005010.3 // Solyc12g005580.2 // Solyc06g009660.3 // Solyc01g111090.3 // Solyc01g047590.2 // Solyc06g082720.2 // Solyc02g075615.1 // Solyc06g072690.2 // Solyc06g007770.3 // Solyc06g053385.1 // Solyc09g059570.3 // Solyc09g091900.3 // Solyc06g072440.3…
	GO:0044260	P	cellular macromolecule metabolic process	3784	16779	4501	20036	0.43	1	// Solyc11g067140.2 // Solyc07g064830.3 // Solyc08g068840.3 // Solyc01g091350.3 // Solyc04g026310.1 // Solyc11g013155.1 // Solyc11g069150.2 // Solyc07g064850.3 // Solyc11g044940.1 // Solyc09g065570.3 // Solyc06g051030.3 // Solyc11g068960.2 // Solyc04g024410.1 // Solyc06g060830.3 // Solyc06g053830.3 // Solyc12g096350.2 // Solyc03g098190.3 // Solyc06g063150.3 // Solyc12g008370.2 // Solyc11g020357.1…
	GO:0043094	P	cellular metabolic compound salvage	13	16779	17	20036	0.66	1	// Solyc09g082650.3 // Solyc07g063040.3 // Solyc09g082630.3 // Solyc06g065580.3 // Solyc05g006910.3 // Solyc09g014770.3 // Solyc09g011300.3 // Solyc02g093290.3 // Solyc08g079020.3 // Solyc10g007050.3 // Solyc00g009060.3 // Solyc03g044430.3 // Solyc04g077970.3
	GO:0044237	P	cellular metabolic process	5071	16779	6041	20036	0.45	1	// Solyc11g067140.2 // Solyc07g064830.3 // Solyc08g068840.3 // Solyc01g091350.3 // Solyc04g026310.1 // Solyc11g013155.1 // Solyc11g069150.2 // Solyc02g091560.3 // Solyc07g064850.3 // Solyc11g044940.1 // Solyc09g065570.3 // Solyc03g053105.1 // Solyc06g051030.3 // Solyc11g068960.2 // Solyc04g024410.1 // Solyc04g071900.3 // Solyc06g053830.3 // Solyc01g110290.3 // Solyc03g033660.3 // Solyc02g082120.3…
	GO:0006875	P	cellular metal ion homeostasis	2	16779	3	20036	0.75	1	// Solyc06g050980.3 // Solyc05g052470.3
	GO:0042398	P	cellular modified amino acid biosynthetic process	13	16779	15	20036	0.54	1	// Solyc05g052920.3 // Solyc01g094280.3 // Solyc04g007520.3 // Solyc05g012090.3 // Solyc08g081010.3 // Solyc06g083230.3 // Solyc06g051900.3 // Solyc07g062810.3 // Solyc04g049360.3 // Solyc01g006280.3 // Solyc04g016550.3 // Solyc08g048240.3 // Solyc01g098610.3
	GO:0042219	P	cellular modified amino acid catabolic process	4	16779	4	20036	0.54	1	// Solyc08g006150.3 // Solyc12g096320.2 // Solyc11g012910.2 // Solyc12g088020.1
	GO:0006575	P	cellular modified amino acid metabolic process	21	16779	23	20036	0.44	1	// Solyc12g096320.2 // Solyc06g083230.3 // Solyc05g052920.3 // Solyc12g008640.2 // Solyc05g051780.3 // Solyc06g051900.3 // Solyc08g081010.3 // Solyc11g012910.2 // Solyc05g012090.3 // Solyc01g094280.3 // Solyc10g079830.2 // Solyc08g006150.3 // Solyc09g091840.3 // Solyc04g007520.3 // Solyc07g062810.3 // Solyc04g049360.3 // Solyc01g006280.3 // Solyc01g098610.3 // Solyc04g016550.3 // Solyc08g048240.3…
	GO:0044271	P	cellular nitrogen compound biosynthetic process	1687	16779	2055	20036	0.74	1	// Solyc08g068840.3 // Solyc04g026310.1 // Solyc11g013155.1 // Solyc06g060830.3 // Solyc06g053830.3 // Solyc12g096350.2 // Solyc03g098190.3 // Solyc11g012980.1 // Solyc04g080630.3 // Solyc03g082550.3 // Solyc11g008410.2 // Solyc11g072260.2 // Solyc08g065470.3 // Solyc08g022215.1 // Solyc09g075160.3 // Solyc12g062640.1 // Solyc06g034380.1 // Solyc03g112060.3 // Solyc10g080710.2 // Solyc03g043840.2…
	GO:0044270	P	cellular nitrogen compound catabolic process	62	16779	76	20036	0.59	1	// Solyc12g017860.2 // Solyc09g055920.3 // Solyc08g007110.3 // Solyc09g065620.3 // Solyc04g009810.3 // Solyc02g086600.3 // Solyc07g049780.2 // Solyc05g047520.3 // Solyc11g005370.2 // Solyc07g051810.2 // Solyc06g062980.3 // Solyc06g053980.3 // Solyc01g109080.3 // Solyc01g009390.3 // Solyc06g005990.3 // Solyc11g068770.1 // Solyc11g045130.2 // Solyc01g107695.1 // Solyc08g077420.3 // Solyc07g065620.3…
	GO:0034641	P	cellular nitrogen compound metabolic process	2492	16779	3021	20036	0.73	1	// Solyc11g067140.2 // Solyc08g068840.3 // Solyc01g091350.3 // Solyc04g026310.1 // Solyc11g013155.1 // Solyc07g064850.3 // Solyc08g060840.1 // Solyc06g060830.3 // Solyc06g053830.3 // Solyc12g096350.2 // Solyc03g098190.3 // Solyc12g008370.2 // Solyc11g020357.1 // Solyc01g013920.1 // Solyc11g012980.1 // Solyc11g020355.1 // Solyc03g082550.3 // Solyc11g008410.2 // Solyc11g072260.2 // Solyc08g065470.3…
	GO:0098869	P	cellular oxidant detoxification	4	16779	5	20036	0.65	1	// Solyc03g032000.3 // Solyc12g009250.2 // Solyc07g042250.3 // Solyc02g082250.3
	GO:0033692	P	cellular polysaccharide biosynthetic process	69	16779	76	20036	0.34	1	// Solyc07g064830.3 // Solyc02g078230.2 // Solyc09g031570.1 // Solyc04g078980.3 // Solyc07g061920.3 // Solyc03g005450.3 // Solyc12g056580.2 // Solyc04g051200.2 // Solyc01g107800.3 // Solyc09g075550.3 // Solyc01g087210.3 // Solyc09g072820.3 // Solyc02g064955.1 // Solyc08g074760.3 // Solyc05g053565.1 // Solyc12g014430.2 // Solyc12g015770.2 // Solyc04g005340.2 // Solyc07g056140.3 // Solyc05g016470.1…
	GO:0044247	P	cellular polysaccharide catabolic process	3	16779	3	20036	0.57	1	// Solyc11g008720.2 // Solyc12g062250.2 // Solyc12g062260.2
	GO:0044264	P	cellular polysaccharide metabolic process	104	16779	119	20036	0.4	1	// Solyc07g064830.3 // Solyc03g093110.3 // Solyc07g061920.3 // Solyc11g066270.2 // Solyc04g051200.2 // Solyc09g075550.3 // Solyc09g072820.3 // Solyc02g064955.1 // Solyc07g055990.3 // Solyc02g065740.3 // Solyc12g062260.2 // Solyc07g005840.2 // Solyc07g065660.3 // Solyc03g114860.3 // Solyc07g043390.3 // Solyc08g076320.3 // Solyc02g072240.3 // Solyc01g106650.3 // Solyc07g006860.3 // Solyc04g078990.3…
	GO:0071804	P	cellular potassium ion transport	26	16779	31	20036	0.55	1	// Solyc04g025990.3 // Solyc09g074800.2 // Solyc12g005670.2 // Solyc07g065450.3 // Solyc04g014880.3 // Solyc09g074820.3 // Solyc02g071140.3 // Solyc08g015680.1 // Solyc06g009330.3 // Solyc10g044860.1 // Solyc02g087000.3 // Solyc04g008455.1 // Solyc12g005680.3 // Solyc12g096580.2 // Solyc03g097860.1 // Solyc04g008450.3 // Solyc06g051830.2 // Solyc04g025880.3 // Solyc01g105150.3 // Solyc09g074790.2…
	GO:0009987	P	cellular process	6156	16779	7332	20036	0.43	1	// Solyc01g091350.3 // Solyc04g080530.3 // Solyc04g071900.3 // Solyc12g008370.2 // Solyc02g070940.1 // Solyc02g014030.2 // Solyc11g020355.1 // Solyc06g071180.3 // Solyc02g084090.2 // Solyc05g054430.3 // Solyc04g071680.2 // Solyc11g009080.2 // Solyc02g021140.3 // Solyc07g007820.3 // Solyc04g011780.1 // Solyc01g111880.3 // Solyc03g043840.2 // Solyc00g009141.1 // Solyc09g075440.3 // Solyc03g115310.1…
	GO:0044257	P	cellular protein catabolic process	121	16779	152	20036	0.68	1	// Solyc02g070510.3 // Solyc01g096020.3 // Solyc06g073820.2 // Solyc11g069150.2 // Solyc06g073930.3 // Solyc09g017990.2 // Solyc04g080590.3 // Solyc07g007640.2 // Solyc01g020406.1 // Solyc03g112710.1 // Solyc10g009420.3 // Solyc04g054140.3 // Solyc08g068810.3 // Solyc10g077030.2 // Solyc04g056290.3 // Solyc04g076210.2 // Solyc09g010050.1 // Solyc08g069050.3 // Solyc07g048120.3 // Solyc03g042520.2…
	GO:0043623	P	cellular protein complex assembly	68	16779	80	20036	0.5	1	// Solyc01g005070.3 // Solyc06g011450.2 // Solyc03g111380.3 // Solyc01g005170.2 // Solyc07g049380.1 // Solyc11g065545.1 // Solyc04g049003.1 // Solyc07g054290.1 // Solyc05g006470.3 // Solyc09g075190.3 // Solyc09g090550.3 // Solyc02g014540.2 // Solyc11g021210.1 // Solyc11g044860.2 // Solyc02g043810.3 // Solyc08g022180.1 // Solyc01g091090.3 // Solyc02g094320.3 // Solyc11g062310.2 // Solyc09g009140.3…
	GO:0043624	P	cellular protein complex disassembly	19	16779	31	20036	0.89	1	// Solyc01g099715.1 // Solyc07g005560.3 // Solyc04g025290.3 // Solyc01g111380.3 // Solyc11g020590.2 // Solyc09g072590.3 // Solyc01g094400.3 // Solyc07g006130.2 // Solyc03g115650.3 // Solyc09g065950.3 // Solyc01g100420.3 // Solyc08g079490.3 // Solyc06g005360.3 // Solyc04g005510.3 // Solyc05g055210.2 // Solyc10g079840.2 // Solyc03g078020.3 // Solyc09g074650.3 // Solyc03g078025.1
	GO:0034629	P	cellular protein complex localization	1	16779	2	20036	0.84	1	// Solyc06g072690.2
	GO:0034613	P	cellular protein localization	179	16779	213	20036	0.51	1	// Solyc09g005130.3 // Solyc02g087400.1 // Solyc04g063280.3 // Solyc01g104070.3 // Solyc05g014050.3 // Solyc11g066760.2 // Solyc06g065170.3 // Solyc09g005010.3 // Solyc12g005580.2 // Solyc06g009660.3 // Solyc01g111090.3 // Solyc01g047590.2 // Solyc06g082720.2 // Solyc02g075615.1 // Solyc06g072690.2 // Solyc06g007770.3 // Solyc06g053385.1 // Solyc09g059570.3 // Solyc09g091900.3 // Solyc06g072440.3…
	GO:0044267	P	cellular protein metabolic process	2088	16779	2470	20036	0.37	1	// Solyc11g013155.1 // Solyc11g069150.2 // Solyc11g044940.1 // Solyc09g065570.3 // Solyc06g051030.3 // Solyc03g078470.3 // Solyc05g024325.1 // Solyc04g054140.3 // Solyc02g092940.3 // Solyc01g080040.3 // Solyc04g082510.3 // Solyc02g014030.2 // Solyc10g011690.3 // Solyc04g080630.3 // Solyc06g065380.3 // Solyc09g030450.3 // Solyc11g072260.2 // Solyc06g050230.3 // Solyc12g062640.1 // Solyc04g071680.2…
	GO:0006464	P	cellular protein modification process	1542	16779	1773	20036	0.13	1	// Solyc11g044940.1 // Solyc09g065570.3 // Solyc06g051030.3 // Solyc03g078470.3 // Solyc05g024325.1 // Solyc04g054140.3 // Solyc02g092940.3 // Solyc01g080040.3 // Solyc04g082510.3 // Solyc02g014030.2 // Solyc10g011690.3 // Solyc06g065380.3 // Solyc09g030450.3 // Solyc06g050230.3 // Solyc04g071680.2 // Solyc03g006730.2 // Solyc05g009090.2 // Solyc11g007830.2 // Solyc01g111880.3 // Solyc04g009330.3…
	GO:0045333	P	cellular respiration	61	16779	72	20036	0.51	1	// Solyc04g055030.2 // Solyc04g055020.2 // Solyc12g014250.2 // Solyc01g017333.1 // Solyc08g029290.1 // Solyc10g047420.2 // Solyc03g007660.3 // Solyc07g062530.3 // Solyc09g015495.1 // Solyc02g011750.1 // Solyc02g021770.1 // Solyc01g065620.1 // Solyc01g065630.1 // Solyc10g045750.1 // Solyc11g068400.2 // Solyc08g077920.3 // Solyc11g020290.2 // Solyc08g029280.1 // Solyc04g011350.3 // Solyc10g061990.2…
	GO:0071214	P	cellular response to abiotic stimulus	7	16779	8	20036	0.57	1	// Solyc10g044670.2 // Solyc12g057040.2 // Solyc05g053410.3 // Solyc04g074180.4 // Solyc02g071260.3 // Solyc07g045480.3 // Solyc01g059870.4
	GO:0071229	P	cellular response to acid chemical	20	16779	23	20036	0.51	1	// Solyc05g050280.3 // Solyc10g009600.1 // Solyc07g061740.3 // Solyc07g061750.3 // Solyc05g055950.1 // Solyc10g011650.3 // Solyc10g011660.3 // Solyc00g212260.2 // Solyc10g009640.2 // Solyc07g039665.1 // Solyc07g040667.1 // Solyc10g010650.1 // Solyc07g061770.2 // Solyc07g061760.2 // Solyc00g254910.1 // Solyc01g095580.3 // Solyc10g009610.2 // Solyc10g009620.2 // Solyc05g055970.3 // Solyc06g048710.2
	GO:0071365	P	cellular response to auxin stimulus	1	16779	1	20036	0.7	1	// Solyc07g006900.2
	GO:0071483	P	cellular response to blue light	2	16779	3	20036	0.75	1	// Solyc12g057040.2 // Solyc04g074180.4
	GO:0071367	P	cellular response to brassinosteroid stimulus	8	16779	10	20036	0.63	1	// Solyc02g071990.3 // Solyc02g063010.3 // Solyc04g079980.3 // Solyc03g005990.3 // Solyc09g074320.3 // Solyc01g009280.3 // Solyc06g073960.3 // Solyc07g062260.3
	GO:0070887	P	cellular response to chemical stimulus	40	16779	46	20036	0.47	1	// Solyc07g061770.2 // Solyc12g009250.2 // Solyc10g011660.3 // Solyc10g009640.2 // Solyc12g011330.3 // Solyc02g071990.3 // Solyc09g074320.3 // Solyc10g010650.1 // Solyc01g009280.3 // Solyc10g009610.2 // Solyc07g042250.3 // Solyc04g079980.3 // Solyc03g032000.3 // Solyc10g011650.3 // Solyc09g089610.3 // Solyc07g039665.1 // Solyc07g040667.1 // Solyc11g006180.2 // Solyc05g050280.3 // Solyc02g082250.3…
	GO:0006974	P	cellular response to DNA damage stimulus	189	16779	226	20036	0.52	1	// Solyc03g117510.3 // Solyc11g067140.2 // Solyc09g098370.3 // Solyc03g115050.3 // Solyc02g050200.2 // Solyc01g091350.3 // Solyc12g038210.1 // Solyc02g094590.3 // Solyc01g066610.3 // Solyc12g041890.2 // Solyc02g063130.3 // Solyc05g051680.3 // Solyc04g051490.3 // Solyc06g034063.1 // Solyc12g027520.1 // Solyc02g021060.3 // Solyc03g083220.1 // Solyc07g018340.3 // Solyc04g019320.1 // Solyc06g073400.3…
	GO:0071495	P	cellular response to endogenous stimulus	28	16779	32	20036	0.48	1	// Solyc10g011660.3 // Solyc10g009640.2 // Solyc12g011330.3 // Solyc02g071990.3 // Solyc09g074320.3 // Solyc10g010650.1 // Solyc01g009280.3 // Solyc10g009610.2 // Solyc09g089610.3 // Solyc10g011650.3 // Solyc04g079980.3 // Solyc11g006180.2 // Solyc05g050280.3 // Solyc10g009600.1 // Solyc00g254910.1 // Solyc02g063010.3 // Solyc06g053710.3 // Solyc00g212260.2 // Solyc03g005990.3 // Solyc07g062260.3…
	GO:0071369	P	cellular response to ethylene stimulus	7	16779	7	20036	0.47	1	// Solyc07g056580.3 // Solyc05g055070.3 // Solyc06g053710.3 // Solyc09g089610.3 // Solyc12g011330.3 // Solyc09g007870.3 // Solyc11g006180.2
	GO:0071496	P	cellular response to external stimulus	10	16779	13	20036	0.66	1	// Solyc11g069160.2 // Solyc06g010000.3 // Solyc12g099970.2 // Solyc01g090890.3 // Solyc05g054220.3 // Solyc00g090870.3 // Solyc07g045460.3 // Solyc11g069163.1 // Solyc06g010100.2 // Solyc11g012710.2
	GO:0031668	P	cellular response to extracellular stimulus	10	16779	13	20036	0.66	1	// Solyc11g069160.2 // Solyc06g010000.3 // Solyc12g099970.2 // Solyc01g090890.3 // Solyc05g054220.3 // Solyc00g090870.3 // Solyc07g045460.3 // Solyc11g069163.1 // Solyc06g010100.2 // Solyc11g012710.2
	GO:0032870	P	cellular response to hormone stimulus	28	16779	32	20036	0.48	1	// Solyc10g011660.3 // Solyc10g009640.2 // Solyc12g011330.3 // Solyc02g071990.3 // Solyc09g074320.3 // Solyc10g010650.1 // Solyc01g009280.3 // Solyc10g009610.2 // Solyc09g089610.3 // Solyc10g011650.3 // Solyc04g079980.3 // Solyc11g006180.2 // Solyc05g050280.3 // Solyc10g009600.1 // Solyc00g254910.1 // Solyc02g063010.3 // Solyc06g053710.3 // Solyc00g212260.2 // Solyc03g005990.3 // Solyc07g062260.3…
	GO:0071395	P	cellular response to jasmonic acid stimulus	12	16779	14	20036	0.55	1	// Solyc05g050280.3 // Solyc10g009600.1 // Solyc00g254910.1 // Solyc10g011650.3 // Solyc10g011660.3 // Solyc00g212260.2 // Solyc10g009640.2 // Solyc10g010650.1 // Solyc01g095580.3 // Solyc10g009610.2 // Solyc10g009620.2 // Solyc06g048710.2
	GO:0071482	P	cellular response to light stimulus	7	16779	8	20036	0.57	1	// Solyc10g044670.2 // Solyc12g057040.2 // Solyc05g053410.3 // Solyc04g074180.4 // Solyc02g071260.3 // Solyc07g045480.3 // Solyc01g059870.4
	GO:0071396	P	cellular response to lipid	8	16779	10	20036	0.63	1	// Solyc02g071990.3 // Solyc02g063010.3 // Solyc04g079980.3 // Solyc03g005990.3 // Solyc09g074320.3 // Solyc01g009280.3 // Solyc06g073960.3 // Solyc07g062260.3
	GO:0043562	P	cellular response to nitrogen levels	5	16779	6	20036	0.62	1	// Solyc00g090870.3 // Solyc12g099970.2 // Solyc07g045460.3 // Solyc11g012710.2 // Solyc05g054220.3
	GO:0031669	P	cellular response to nutrient levels	6	16779	8	20036	0.68	1	// Solyc11g012710.2 // Solyc12g099970.2 // Solyc01g090890.3 // Solyc05g054220.3 // Solyc00g090870.3 // Solyc07g045460.3
	GO:0071407	P	cellular response to organic cyclic compound	16	16779	19	20036	0.56	1	// Solyc02g071990.3 // Solyc07g061740.3 // Solyc02g063010.3 // Solyc07g061750.3 // Solyc05g055950.1 // Solyc04g079980.3 // Solyc07g039665.1 // Solyc03g005990.3 // Solyc09g074320.3 // Solyc07g061770.2 // Solyc07g061760.2 // Solyc01g009280.3 // Solyc06g073960.3 // Solyc07g062260.3 // Solyc07g040667.1 // Solyc05g055970.3
	GO:0071310	P	cellular response to organic substance	36	16779	41	20036	0.46	1	// Solyc07g061770.2 // Solyc10g011660.3 // Solyc10g009640.2 // Solyc12g011330.3 // Solyc02g071990.3 // Solyc09g074320.3 // Solyc10g010650.1 // Solyc01g009280.3 // Solyc10g009610.2 // Solyc04g079980.3 // Solyc10g011650.3 // Solyc09g089610.3 // Solyc07g039665.1 // Solyc07g040667.1 // Solyc11g006180.2 // Solyc05g050280.3 // Solyc10g009600.1 // Solyc00g254910.1 // Solyc02g063010.3 // Solyc06g053710.3…
	GO:0034599	P	cellular response to oxidative stress	4	16779	5	20036	0.65	1	// Solyc03g032000.3 // Solyc12g009250.2 // Solyc07g042250.3 // Solyc02g082250.3
	GO:0071450	P	cellular response to oxygen radical	4	16779	5	20036	0.65	1	// Solyc03g032000.3 // Solyc12g009250.2 // Solyc07g042250.3 // Solyc02g082250.3
	GO:1901701	P	cellular response to oxygen-containing compound	32	16779	38	20036	0.54	1	// Solyc07g061770.2 // Solyc12g009250.2 // Solyc10g011660.3 // Solyc10g009640.2 // Solyc02g071990.3 // Solyc09g074320.3 // Solyc10g010650.1 // Solyc01g009280.3 // Solyc10g009610.2 // Solyc07g042250.3 // Solyc03g032000.3 // Solyc10g011650.3 // Solyc04g079980.3 // Solyc07g039665.1 // Solyc07g040667.1 // Solyc05g050280.3 // Solyc02g082250.3 // Solyc10g009600.1 // Solyc00g254910.1 // Solyc02g063010.3…
	GO:0016036	P	cellular response to phosphate starvation	1	16779	2	20036	0.84	1	// Solyc01g090890.3
	GO:0071478	P	cellular response to radiation	7	16779	8	20036	0.57	1	// Solyc10g044670.2 // Solyc12g057040.2 // Solyc05g053410.3 // Solyc04g074180.4 // Solyc02g071260.3 // Solyc07g045480.3 // Solyc01g059870.4
	GO:0034614	P	cellular response to reactive oxygen species	4	16779	5	20036	0.65	1	// Solyc03g032000.3 // Solyc12g009250.2 // Solyc07g042250.3 // Solyc02g082250.3
	GO:0071489	P	cellular response to red or far red light	5	16779	5	20036	0.51	1	// Solyc02g071260.3 // Solyc10g044670.2 // Solyc05g053410.3 // Solyc07g045480.3 // Solyc01g059870.4
	GO:0071446	P	cellular response to salicylic acid stimulus	8	16779	9	20036	0.54	1	// Solyc07g061770.2 // Solyc07g061750.3 // Solyc05g055950.1 // Solyc07g039665.1 // Solyc07g040667.1 // Solyc07g061740.3 // Solyc07g061760.2 // Solyc05g055970.3
	GO:0009267	P	cellular response to starvation	1	16779	2	20036	0.84	1	// Solyc01g090890.3
	GO:0071383	P	cellular response to steroid hormone stimulus	8	16779	10	20036	0.63	1	// Solyc02g071990.3 // Solyc02g063010.3 // Solyc04g079980.3 // Solyc03g005990.3 // Solyc09g074320.3 // Solyc01g009280.3 // Solyc06g073960.3 // Solyc07g062260.3
	GO:0051716	P	cellular response to stimulus	589	16779	698	20036	0.46	1	// Solyc11g067140.2 // Solyc04g050520.3 // Solyc06g010000.3 // Solyc12g097020.2 // Solyc08g077230.3 // Solyc04g072060.3 // Solyc12g009250.2 // Solyc01g091350.3 // Solyc01g087990.3 // Solyc12g011330.3 // Solyc12g057040.2 // Solyc07g045460.3 // Solyc02g071260.3 // Solyc06g050270.1 // Solyc01g060310.2 // Solyc07g040667.1 // Solyc04g051490.3 // Solyc12g099670.1 // Solyc12g027610.1 // Solyc10g008840.3…
	GO:0033554	P	cellular response to stress	200	16779	239	20036	0.52	1	// Solyc03g117510.3 // Solyc11g067140.2 // Solyc04g050520.3 // Solyc09g098370.3 // Solyc03g115050.3 // Solyc12g009250.2 // Solyc01g091350.3 // Solyc12g038210.1 // Solyc02g094590.3 // Solyc01g066610.3 // Solyc12g041890.2 // Solyc02g063130.3 // Solyc05g051680.3 // Solyc04g051490.3 // Solyc06g034063.1 // Solyc12g027520.1 // Solyc02g050200.2 // Solyc03g083220.1 // Solyc07g018340.3 // Solyc04g019320.1…
	GO:0071451	P	cellular response to superoxide	4	16779	5	20036	0.65	1	// Solyc03g032000.3 // Solyc12g009250.2 // Solyc07g042250.3 // Solyc02g082250.3
	GO:0046916	P	cellular transition metal ion homeostasis	2	16779	2	20036	0.62	1	// Solyc06g050980.3 // Solyc05g052470.3
	GO:0030244	P	cellulose biosynthetic process	40	16779	44	20036	0.39	1	// Solyc01g087210.3 // Solyc09g031570.1 // Solyc07g005840.2 // Solyc03g005450.3 // Solyc12g056580.2 // Solyc04g051200.2 // Solyc09g075550.3 // Solyc09g072820.3 // Solyc08g074760.3 // Solyc05g053565.1 // Solyc12g015770.2 // Solyc04g005340.2 // Solyc05g016470.1 // Solyc03g097050.3 // Solyc02g065740.3 // Solyc07g051820.3 // Solyc08g008390.2 // Solyc08g023380.1 // Solyc01g067520.3 // Solyc08g061100.3…
	GO:0030245	P	cellulose catabolic process	1	16779	1	20036	0.7	1	// Solyc11g008720.2
	GO:0030243	P	cellulose metabolic process	41	16779	45	20036	0.39	1	// Solyc01g087210.3 // Solyc09g031570.1 // Solyc07g005840.2 // Solyc03g005450.3 // Solyc12g056580.2 // Solyc04g051200.2 // Solyc09g075550.3 // Solyc09g072820.3 // Solyc08g074760.3 // Solyc05g053565.1 // Solyc12g015770.2 // Solyc04g005340.2 // Solyc05g016470.1 // Solyc03g097050.3 // Solyc02g065740.3 // Solyc11g008720.2 // Solyc07g051820.3 // Solyc08g008390.2 // Solyc08g023380.1 // Solyc01g067520.3…
	GO:0010215	P	cellulose microfibril organization	16	16779	22	20036	0.72	1	// Solyc03g114910.3 // Solyc03g114880.2 // Solyc03g114875.1 // Solyc01g103866.1 // Solyc03g114890.3 // Solyc07g064200.3 // Solyc01g065530.3 // Solyc02g089130.3 // Solyc03g114900.3 // Solyc03g070440.3 // Solyc02g065770.3 // Solyc01g111050.3 // Solyc02g080250.2 // Solyc02g080240.1 // Solyc01g103860.3 // Solyc09g075540.1
	GO:0016760	F	cellulose synthase (UDP-forming) activity	34	16779	35	20036	0.31	1	// Solyc01g087210.3 // Solyc09g031570.1 // Solyc07g005840.2 // Solyc03g005450.3 // Solyc12g056580.2 // Solyc09g075550.3 // Solyc09g072820.3 // Solyc05g053565.1 // Solyc12g015770.2 // Solyc07g051820.3 // Solyc05g016470.1 // Solyc03g097050.3 // Solyc08g008390.2 // Solyc08g023380.1 // Solyc01g067520.3 // Solyc08g061100.3 // Solyc07g043390.3 // Solyc07g043395.1 // Solyc08g076320.3 // Solyc10g038020.2…
	GO:0016759	F	cellulose synthase activity	34	16779	35	20036	0.31	1	// Solyc01g087210.3 // Solyc09g031570.1 // Solyc07g005840.2 // Solyc03g005450.3 // Solyc12g056580.2 // Solyc09g075550.3 // Solyc09g072820.3 // Solyc05g053565.1 // Solyc12g015770.2 // Solyc07g051820.3 // Solyc05g016470.1 // Solyc03g097050.3 // Solyc08g008390.2 // Solyc08g023380.1 // Solyc01g067520.3 // Solyc08g061100.3 // Solyc07g043390.3 // Solyc07g043395.1 // Solyc08g076320.3 // Solyc10g038020.2…
	GO:0034508	P	centromere complex assembly	2	16779	3	20036	0.75	1	// Solyc03g120340.3 // Solyc08g077520.3
	GO:0019237	F	centromeric DNA binding	1	16779	1	20036	0.7	1	// Solyc03g120340.3
	GO:0046514	P	ceramide catabolic process	2	16779	2	20036	0.62	1	// Solyc01g103230.3 // Solyc11g042460.2
	GO:0006672	P	ceramide metabolic process	5	16779	5	20036	0.51	1	// Solyc01g104080.3 // Solyc01g103230.3 // Solyc11g042460.2 // Solyc05g053740.3 // Solyc09g092120.3
	GO:0045430	F	chalcone isomerase activity	3	16779	4	20036	0.69	1	// Solyc07g062030.3 // Solyc05g052240.3 // Solyc05g010320.3
	GO:0015267	F	channel activity	64	16779	75	20036	0.49	1	// Solyc03g007260.3 // Solyc06g063190.3 // Solyc02g071140.3 // Solyc06g063180.2 // Solyc09g074110.3 // Solyc03g058920.3 // Solyc07g008350.3 // Solyc06g063200.2 // Solyc02g068080.3 // Solyc02g070530.3 // Solyc05g017930.2 // Solyc06g063170.3 // Solyc04g078860.3 // Solyc02g082480.3 // Solyc01g104030.3 // Solyc09g074113.1 // Solyc11g011500.2 // Solyc01g010760.3 // Solyc03g116850.3 // Solyc08g066990.3…
	GO:0051087	F	chaperone binding	15	16779	17	20036	0.51	1	// Solyc10g084170.1 // Solyc01g006870.3 // Solyc06g072430.2 // Solyc10g081240.2 // Solyc06g035720.3 // Solyc10g078930.2 // Solyc01g006860.3 // Solyc08g080320.3 // Solyc07g064930.3 // Solyc10g019207.1 // Solyc03g083970.3 // Solyc12g014470.2 // Solyc11g013393.1 // Solyc01g095320.3 // Solyc04g014740.2
	GO:0019988	P	charged-tRNA amino acid modification	2	16779	2	20036	0.62	1	// Solyc12g008450.2 // Solyc02g091290.3
	GO:0030896	C	checkpoint clamp complex	3	16779	4	20036	0.69	1	// Solyc08g044480.1 // Solyc10g044780.2 // Solyc04g026070.1
	GO:0048878	P	chemical homeostasis	16	16779	21	20036	0.67	1	// Solyc06g050980.3 // Solyc06g008820.3 // Solyc07g051950.3 // Solyc09g010130.3 // Solyc09g014610.3 // Solyc01g098190.3 // Solyc08g079770.3 // Solyc02g091830.3 // Solyc06g036440.2 // Solyc04g080990.2 // Solyc03g121070.3 // Solyc11g065220.2 // Solyc06g066440.3 // Solyc04g081400.3 // Solyc12g008510.2 // Solyc05g052470.3
	GO:0008061	F	chitin binding	20	16779	23	20036	0.51	1	// Solyc03g116225.1 // Solyc03g116240.3 // Solyc01g097280.2 // Solyc07g009510.1 // Solyc03g116190.1 // Solyc10g055820.2 // Solyc10g055810.2 // Solyc10g074400.2 // Solyc07g009530.1 // Solyc10g074440.2 // Solyc07g009500.2 // Solyc10g074460.2 // Solyc04g072000.3 // Solyc10g055790.1 // Solyc03g116230.3 // Solyc06g053380.3 // Solyc11g020530.2 // Solyc01g097270.3 // Solyc11g020130.2 // Solyc11g020450.2
	GO:0006032	P	chitin catabolic process	21	16779	23	20036	0.44	1	// Solyc10g074380.2 // Solyc10g074440.2 // Solyc02g082920.3 // Solyc07g005110.3 // Solyc07g026990.1 // Solyc10g074360.1 // Solyc02g082930.3 // Solyc10g074400.2 // Solyc10g074460.2 // Solyc02g061770.3 // Solyc02g082960.3 // Solyc10g055820.2 // Solyc04g072000.3 // Solyc10g068350.1 // Solyc10g055810.2 // Solyc09g098540.3 // Solyc12g098810.2 // Solyc06g053380.3 // Solyc07g005090.3 // Solyc07g005080.1…
	GO:0006030	P	chitin metabolic process	21	16779	23	20036	0.44	1	// Solyc10g074380.2 // Solyc10g074440.2 // Solyc02g082920.3 // Solyc07g005110.3 // Solyc07g026990.1 // Solyc10g074360.1 // Solyc02g082930.3 // Solyc10g074400.2 // Solyc10g074460.2 // Solyc02g061770.3 // Solyc02g082960.3 // Solyc10g055820.2 // Solyc04g072000.3 // Solyc10g068350.1 // Solyc10g055810.2 // Solyc09g098540.3 // Solyc12g098810.2 // Solyc06g053380.3 // Solyc07g005090.3 // Solyc07g005080.1…
	GO:0004568	F	chitinase activity	21	16779	23	20036	0.44	1	// Solyc10g074380.2 // Solyc10g074440.2 // Solyc02g082920.3 // Solyc07g005110.3 // Solyc07g026990.1 // Solyc10g074360.1 // Solyc02g082930.3 // Solyc10g074400.2 // Solyc10g074460.2 // Solyc02g061770.3 // Solyc02g082960.3 // Solyc10g055820.2 // Solyc04g072000.3 // Solyc10g068350.1 // Solyc10g055810.2 // Solyc09g098540.3 // Solyc12g098810.2 // Solyc06g053380.3 // Solyc07g005090.3 // Solyc07g005080.1…
	GO:0005254	F	chloride channel activity	8	16779	10	20036	0.63	1	// Solyc01g112300.3 // Solyc02g068080.3 // Solyc09g075800.3 // Solyc10g044470.2 // Solyc02g094060.3 // Solyc07g066210.3 // Solyc01g103140.3 // Solyc07g007690.3
	GO:0015108	F	chloride transmembrane transporter activity	10	16779	12	20036	0.59	1	// Solyc01g112300.3 // Solyc02g070290.3 // Solyc02g068080.3 // Solyc09g075800.3 // Solyc10g044470.2 // Solyc02g094060.3 // Solyc07g066210.3 // Solyc01g103140.3 // Solyc07g007690.3 // Solyc02g021620.3
	GO:0006821	P	chloride transport	9	16779	11	20036	0.61	1	// Solyc01g112300.3 // Solyc03g083540.3 // Solyc02g068080.3 // Solyc09g075800.3 // Solyc10g044470.2 // Solyc02g094060.3 // Solyc07g066210.3 // Solyc01g103140.3 // Solyc07g007690.3
	GO:0016168	F	chlorophyll binding	14	16779	19	20036	0.7	1	// Solyc12g027550.1 // Solyc07g009000.1 // Solyc10g017940.1 // Solyc09g016930.1 // Solyc01g056470.1 // Solyc10g018840.2 // Solyc05g041230.1 // Solyc08g006930.3 // Solyc01g011415.1 // Solyc10g047410.1 // Solyc02g080635.1 // Solyc10g061830.2 // Solyc12g035280.1 // Solyc01g050020.2
	GO:0015995	P	chlorophyll biosynthetic process	7	16779	8	20036	0.57	1	// Solyc03g118240.3 // Solyc01g088310.3 // Solyc10g077040.2 // Solyc03g115980.1 // Solyc04g015750.3 // Solyc09g014760.3 // Solyc04g015490.3
	GO:0015996	P	chlorophyll catabolic process	4	16779	4	20036	0.54	1	// Solyc12g005300.2 // Solyc06g053980.3 // Solyc09g065620.3 // Solyc09g082600.2
	GO:0015994	P	chlorophyll metabolic process	11	16779	12	20036	0.49	1	// Solyc03g118240.3 // Solyc01g088310.3 // Solyc09g065620.3 // Solyc09g082600.2 // Solyc12g005300.2 // Solyc03g115980.1 // Solyc06g053980.3 // Solyc10g077040.2 // Solyc04g015750.3 // Solyc09g014760.3 // Solyc04g015490.3
	GO:0046408	F	chlorophyll synthetase activity	1	16779	1	20036	0.7	1	// Solyc09g014760.3
	GO:0047746	F	chlorophyllase activity	4	16779	4	20036	0.54	1	// Solyc12g005300.2 // Solyc06g053980.3 // Solyc09g065620.3 // Solyc09g082600.2
	GO:0010277	F	chlorophyllide a oxygenase [overall] activity	7	16779	7	20036	0.47	1	// Solyc11g012850.2 // Solyc06g060310.3 // Solyc04g039880.2 // Solyc12g096550.2 // Solyc04g040160.3 // Solyc11g066440.2 // Solyc04g039905.1
	GO:0009507	C	chloroplast	80	16779	92	20036	0.43	1	// Solyc02g087400.1 // Solyc06g017930.1 // Solyc09g031840.1 // Solyc11g062040.1 // Solyc07g025240.2 // Solyc05g026320.1 // Solyc04g050840.1 // Solyc01g017110.1 // Solyc01g017410.2 // Solyc02g011970.1 // Solyc12g035760.1 // Solyc06g084045.1 // Solyc04g026320.1 // Solyc06g051370.1 // Solyc01g017070.1 // Solyc06g084155.1 // Solyc02g011940.2 // Solyc12g035780.1 // Solyc04g024550.1 // Solyc12g036000.1…
	GO:0009904	P	chloroplast accumulation movement	1	16779	1	20036	0.7	1	// Solyc11g010560.2
	GO:0009941	C	chloroplast envelope	1	16779	2	20036	0.84	1	// Solyc05g052160.3
	GO:0019750	P	chloroplast localization	1	16779	2	20036	0.84	1	// Solyc11g010560.2
	GO:0031969	C	chloroplast membrane	1	16779	2	20036	0.84	1	// Solyc05g052160.3
	GO:0009658	P	chloroplast organization	1	16779	2	20036	0.84	1	// Solyc11g010560.2
	GO:0009707	C	chloroplast outer membrane	1	16779	2	20036	0.84	1	// Solyc05g052160.3
	GO:0044434	C	chloroplast part	1	16779	2	20036	0.84	1	// Solyc05g052160.3
	GO:0009902	P	chloroplast relocation	1	16779	2	20036	0.84	1	// Solyc11g010560.2
	GO:0047750	F	cholestenol delta-isomerase activity	1	16779	1	20036	0.7	1	// Solyc06g082980.3
	GO:0046417	P	chorismate metabolic process	1	16779	2	20036	0.84	1	// Solyc11g017240.2
	GO:0004106	F	chorismate mutase activity	1	16779	2	20036	0.84	1	// Solyc11g017240.2
	GO:0004107	F	chorismate synthase activity	2	16779	2	20036	0.62	1	// Solyc04g009620.3 // Solyc04g049350.3
	GO:0000785	C	chromatin	88	16779	118	20036	0.81	1	// Solyc08g006885.1 // Solyc10g008910.1 // Solyc11g013680.1 // Solyc02g084240.3 // Solyc05g054610.1 // Solyc05g025980.2 // Solyc11g073250.2 // Solyc12g042150.1 // Solyc04g074580.1 // Solyc06g075830.2 // Solyc05g014940.2 // Solyc01g100540.3 // Solyc01g074010.3 // Solyc09g059280.2 // Solyc12g042160.1 // Solyc11g013537.1 // Solyc05g014890.1 // Solyc11g072840.1 // Solyc11g010240.2 // Solyc05g014835.1…
	GO:0031497	P	chromatin assembly	34	16779	47	20036	0.78	1	// Solyc03g116170.3 // Solyc06g075830.2 // Solyc06g009765.1 // Solyc02g084240.3 // Solyc05g054610.1 // Solyc11g013580.1 // Solyc02g021350.3 // Solyc11g013680.1 // Solyc12g077660.2 // Solyc08g066000.2 // Solyc11g072860.2 // Solyc06g075960.1 // Solyc08g063000.3 // Solyc03g119130.3 // Solyc06g005430.1 // Solyc07g040920.2 // Solyc01g106940.3 // Solyc08g066010.2 // Solyc11g013600.1 // Solyc11g013537.1…
	GO:0006333	P	chromatin assembly or disassembly	36	16779	50	20036	0.79	1	// Solyc03g116170.3 // Solyc06g075830.2 // Solyc06g009765.1 // Solyc02g063290.3 // Solyc05g054610.1 // Solyc11g013580.1 // Solyc02g021350.3 // Solyc11g013680.1 // Solyc12g077660.2 // Solyc08g066000.2 // Solyc11g072860.2 // Solyc06g075960.1 // Solyc08g063000.3 // Solyc03g119130.3 // Solyc06g005430.1 // Solyc07g040920.2 // Solyc02g084240.3 // Solyc01g106940.3 // Solyc08g066010.2 // Solyc11g013600.1…
	GO:0003682	F	chromatin binding	27	16779	30	20036	0.44	1	// Solyc08g081050.3 // Solyc06g071350.3 // Solyc10g007130.3 // Solyc11g012810.2 // Solyc02g069810.2 // Solyc06g073780.3 // Solyc02g081130.2 // Solyc07g065000.3 // Solyc05g042030.3 // Solyc11g030600.3 // Solyc08g066390.3 // Solyc01g067390.3 // Solyc07g065370.3 // Solyc12g100330.2 // Solyc07g049210.3 // Solyc03g006420.3 // Solyc08g005400.3 // Solyc01g006100.3 // Solyc03g114060.3 // Solyc12g006060.2…
	GO:0006325	P	chromatin organization	91	16779	114	20036	0.66	1	// Solyc03g116170.3 // Solyc06g054080.3 // Solyc11g013680.1 // Solyc01g008120.3 // Solyc05g054610.1 // Solyc02g021350.3 // Solyc11g067200.2 // Solyc08g066000.2 // Solyc06g075830.2 // Solyc02g094520.3 // Solyc01g100540.3 // Solyc06g075960.1 // Solyc06g060960.2 // Solyc11g008500.2 // Solyc11g013400.2 // Solyc11g013537.1 // Solyc02g084240.3 // Solyc06g069890.3 // Solyc11g072840.1 // Solyc06g062690.3…
	GO:0006338	P	chromatin remodeling	15	16779	18	20036	0.57	1	// Solyc05g018600.3 // Solyc04g009830.3 // Solyc03g005310.3 // Solyc04g016370.3 // Solyc09g089660.3 // Solyc01g094800.3 // Solyc06g007480.3 // Solyc11g013410.2 // Solyc01g100540.3 // Solyc06g054560.3 // Solyc11g013430.2 // Solyc01g067390.3 // Solyc06g009600.1 // Solyc09g083000.3 // Solyc11g013400.2
	GO:0006342	P	chromatin silencing	1	16779	1	20036	0.7	1	// Solyc02g068580.1
	GO:0006348	P	chromatin silencing at telomere	1	16779	1	20036	0.7	1	// Solyc02g068580.1
	GO:0044427	C	chromosomal part	121	16779	156	20036	0.76	1	// Solyc11g067140.2 // Solyc10g008910.1 // Solyc11g013680.1 // Solyc08g006885.1 // Solyc02g084240.3 // Solyc05g054610.1 // Solyc07g062780.3 // Solyc12g041890.2 // Solyc11g073250.2 // Solyc12g042150.1 // Solyc05g051680.3 // Solyc04g074580.1 // Solyc06g075830.2 // Solyc05g014940.2 // Solyc01g100540.3 // Solyc01g106940.3 // Solyc11g007920.1 // Solyc09g059280.2 // Solyc11g066350.2 // Solyc12g042160.1…
	GO:0098687	C	chromosomal region	11	16779	11	20036	0.42	1	// Solyc05g043350.3 // Solyc11g066350.2 // Solyc03g114520.3 // Solyc10g019040.2 // Solyc02g070300.3 // Solyc11g008090.2 // Solyc05g043353.1 // Solyc08g006630.3 // Solyc03g120340.3 // Solyc08g077520.3 // Solyc01g065710.3
	GO:0005694	C	chromosome	138	16779	174	20036	0.7	1	// Solyc11g067140.2 // Solyc10g008910.1 // Solyc11g013680.1 // Solyc08g006885.1 // Solyc02g084240.3 // Solyc05g054610.1 // Solyc07g062780.3 // Solyc12g041890.2 // Solyc11g073250.2 // Solyc12g042150.1 // Solyc05g051680.3 // Solyc04g074580.1 // Solyc06g075830.2 // Solyc05g014940.2 // Solyc01g100540.3 // Solyc01g106940.3 // Solyc11g007920.1 // Solyc09g059280.2 // Solyc11g066350.2 // Solyc11g013400.2…
	GO:0030261	P	chromosome condensation	5	16779	5	20036	0.51	1	// Solyc12g099515.1 // Solyc12g099420.2 // Solyc11g011370.2 // Solyc07g049680.3 // Solyc10g079730.2
	GO:0051276	P	chromosome organization	188	16779	228	20036	0.58	1	// Solyc03g116170.3 // Solyc06g054080.3 // Solyc03g005310.3 // Solyc01g008120.3 // Solyc01g091350.3 // Solyc12g038210.1 // Solyc02g021350.3 // Solyc11g067200.2 // Solyc08g066000.2 // Solyc05g051680.3 // Solyc06g075830.2 // Solyc02g094520.3 // Solyc06g034063.1 // Solyc12g027520.1 // Solyc10g079730.2 // Solyc03g093260.3 // Solyc01g100540.3 // Solyc11g028315.1 // Solyc06g060960.2 // Solyc05g054610.1…
	GO:0007059	P	chromosome segregation	25	16779	26	20036	0.36	1	// Solyc03g112290.2 // Solyc11g013240.2 // Solyc07g053820.3 // Solyc11g008090.2 // Solyc06g073780.3 // Solyc06g051040.3 // Solyc09g055343.1 // Solyc07g049680.3 // Solyc10g079730.2 // Solyc11g066350.2 // Solyc02g062680.3 // Solyc11g013235.1 // Solyc01g087720.3 // Solyc05g014370.3 // Solyc09g055345.1 // Solyc12g099515.1 // Solyc08g006630.3 // Solyc06g051300.3 // Solyc01g103040.3 // Solyc04g009330.3…
	GO:0051304	P	chromosome separation	10	16779	10	20036	0.43	1	// Solyc06g051040.3 // Solyc02g062680.3 // Solyc01g103040.3 // Solyc11g013235.1 // Solyc03g112290.2 // Solyc07g053820.3 // Solyc05g014370.3 // Solyc04g082900.3 // Solyc02g079050.3 // Solyc11g013240.2
	GO:0000775	C	chromosome, centromeric region	9	16779	9	20036	0.44	1	// Solyc05g043350.3 // Solyc11g066350.2 // Solyc03g114520.3 // Solyc10g019040.2 // Solyc11g008090.2 // Solyc05g043353.1 // Solyc08g006630.3 // Solyc03g120340.3 // Solyc08g077520.3
	GO:0000781	C	chromosome, telomeric region	2	16779	2	20036	0.62	1	// Solyc01g065710.3 // Solyc02g070300.3
	GO:0097361	C	CIA complex	1	16779	1	20036	0.7	1	// Solyc09g074400.3
	GO:0007623	P	circadian rhythm	2	16779	2	20036	0.62	1	// Solyc03g111160.3 // Solyc11g007830.2
	GO:0005801	C	cis-Golgi network	6	16779	6	20036	0.49	1	// Solyc06g065740.3 // Solyc07g017530.3 // Solyc01g091020.3 // Solyc07g017520.3 // Solyc04g008640.3 // Solyc01g091145.1
	GO:0016859	F	cis-trans isomerase activity	35	16779	42	20036	0.55	1	// Solyc01g096520.3 // Solyc01g009990.3 // Solyc12g013580.2 // Solyc06g051650.3 // Solyc12g038070.1 // Solyc12g038120.2 // Solyc06g076970.3 // Solyc09g065720.3 // Solyc03g119860.3 // Solyc08g077790.3 // Solyc12g038030.1 // Solyc02g061800.2 // Solyc01g108340.3 // Solyc02g086910.3 // Solyc04g005350.3 // Solyc10g081990.1 // Solyc02g090480.3 // Solyc01g111170.3 // Solyc12g038000.2 // Solyc01g010590.2…
	GO:0004108	F	citrate (Si)-synthase activity	1	16779	1	20036	0.7	1	// Solyc01g073740.3
	GO:0006101	P	citrate metabolic process	1	16779	1	20036	0.7	1	// Solyc01g073740.3
	GO:0036440	F	citrate synthase activity	1	16779	1	20036	0.7	1	// Solyc01g073740.3
	GO:0030131	C	clathrin adaptor complex	12	16779	14	20036	0.55	1	// Solyc06g061150.3 // Solyc04g025870.3 // Solyc08g068210.3 // Solyc08g081320.3 // Solyc01g100820.3 // Solyc06g074650.3 // Solyc06g071650.2 // Solyc05g013340.3 // Solyc08g006960.3 // Solyc04g076230.3 // Solyc04g026380.3 // Solyc11g066770.2
	GO:0030276	F	clathrin binding	17	16779	17	20036	0.36	1	// Solyc01g005070.3 // Solyc06g011450.2 // Solyc08g059660.2 // Solyc07g049380.1 // Solyc01g104870.3 // Solyc04g071285.1 // Solyc04g007860.3 // Solyc02g043810.3 // Solyc04g008350.1 // Solyc08g065890.3 // Solyc07g008060.1 // Solyc12g006000.1 // Solyc01g005170.2 // Solyc12g010530.2 // Solyc11g044860.2 // Solyc07g007820.3 // Solyc11g070110.2
	GO:0030118	C	clathrin coat	19	16779	21	20036	0.46	1	// Solyc06g051310.3 // Solyc03g006510.3 // Solyc06g061150.3 // Solyc07g054180.3 // Solyc04g025870.3 // Solyc08g068210.3 // Solyc08g081320.3 // Solyc01g100820.3 // Solyc06g074650.3 // Solyc09g014450.3 // Solyc06g071650.2 // Solyc05g013340.3 // Solyc08g006960.3 // Solyc03g096000.3 // Solyc04g076230.3 // Solyc04g026380.3 // Solyc02g078540.3 // Solyc05g052510.3 // Solyc11g066770.2
	GO:0048268	P	clathrin coat assembly	15	16779	15	20036	0.38	1	// Solyc01g005070.3 // Solyc06g011450.2 // Solyc08g059660.2 // Solyc07g049380.1 // Solyc01g104870.3 // Solyc04g071285.1 // Solyc04g007860.3 // Solyc02g043810.3 // Solyc04g008350.1 // Solyc07g008060.1 // Solyc12g006000.1 // Solyc01g005170.2 // Solyc12g010530.2 // Solyc11g044860.2 // Solyc07g007820.3
	GO:0030132	C	clathrin coat of coated pit	7	16779	7	20036	0.47	1	// Solyc06g051310.3 // Solyc03g006510.3 // Solyc09g014450.3 // Solyc07g054180.3 // Solyc03g096000.3 // Solyc02g078540.3 // Solyc05g052510.3
	GO:0030130	C	clathrin coat of trans-Golgi network vesicle	7	16779	7	20036	0.47	1	// Solyc06g051310.3 // Solyc03g006510.3 // Solyc09g014450.3 // Solyc07g054180.3 // Solyc03g096000.3 // Solyc02g078540.3 // Solyc05g052510.3
	GO:0030125	C	clathrin vesicle coat	7	16779	7	20036	0.47	1	// Solyc06g051310.3 // Solyc03g006510.3 // Solyc09g014450.3 // Solyc07g054180.3 // Solyc03g096000.3 // Solyc02g078540.3 // Solyc05g052510.3
	GO:0005905	C	clathrin-coated pit	7	16779	7	20036	0.47	1	// Solyc06g051310.3 // Solyc03g006510.3 // Solyc09g014450.3 // Solyc07g054180.3 // Solyc03g096000.3 // Solyc02g078540.3 // Solyc05g052510.3
	GO:0030136	C	clathrin-coated vesicle	22	16779	22	20036	0.33	1	// Solyc01g005070.3 // Solyc06g011450.2 // Solyc07g049380.1 // Solyc02g043810.3 // Solyc07g054180.3 // Solyc11g044860.2 // Solyc07g008060.1 // Solyc12g010530.2 // Solyc07g007820.3 // Solyc05g052510.3 // Solyc08g059660.2 // Solyc04g007860.3 // Solyc12g006000.1 // Solyc01g005170.2 // Solyc06g051310.3 // Solyc03g006510.3 // Solyc04g008350.1 // Solyc09g014450.3 // Solyc04g071285.1 // Solyc01g104870.3…
	GO:0030665	C	clathrin-coated vesicle membrane	7	16779	7	20036	0.47	1	// Solyc06g051310.3 // Solyc03g006510.3 // Solyc09g014450.3 // Solyc07g054180.3 // Solyc03g096000.3 // Solyc02g078540.3 // Solyc05g052510.3
	GO:0000469	P	cleavage involved in rRNA processing	1	16779	1	20036	0.7	1	// Solyc06g073120.3
	GO:0008169	F	C-methyltransferase activity	1	16779	2	20036	0.84	1	// Solyc07g055850.3
	GO:0016421	F	CoA carboxylase activity	6	16779	8	20036	0.68	1	// Solyc06g069530.3 // Solyc12g056940.2 // Solyc09g013080.3 // Solyc04g039820.2 // Solyc05g056295.1 // Solyc01g094340.3
	GO:0016289	F	CoA hydrolase activity	19	16779	20	20036	0.41	1	// Solyc10g085630.2 // Solyc07g044730.3 // Solyc05g018410.2 // Solyc05g032680.3 // Solyc07g044720.2 // Solyc06g054520.1 // Solyc07g044740.1 // Solyc07g043687.1 // Solyc07g043690.2 // Solyc01g094090.3 // Solyc07g044710.2 // Solyc01g094530.3 // Solyc01g094550.3 // Solyc01g090700.3 // Solyc05g032710.3 // Solyc12g011160.2 // Solyc07g022880.3 // Solyc07g043680.3 // Solyc01g080930.3
	GO:0016405	F	CoA-ligase activity	2	16779	2	20036	0.62	1	// Solyc02g094640.3 // Solyc07g017860.3
	GO:0048475	C	coated membrane	45	16779	49	20036	0.36	1	// Solyc01g109540.3 // Solyc09g014450.3 // Solyc06g071650.2 // Solyc11g066770.2 // Solyc01g007150.3 // Solyc03g119270.1 // Solyc10g081920.2 // Solyc11g005220.2 // Solyc04g080980.2 // Solyc09g092680.3 // Solyc03g120270.3 // Solyc06g066730.3 // Solyc04g076230.3 // Solyc11g066760.2 // Solyc06g074650.3 // Solyc05g013340.3 // Solyc10g038120.2 // Solyc05g055690.2 // Solyc05g052510.3 // Solyc06g051310.3…
	GO:0030135	C	coated vesicle	37	16779	38	20036	0.29	1	// Solyc01g005070.3 // Solyc06g011450.2 // Solyc07g049380.1 // Solyc02g043810.3 // Solyc07g054180.3 // Solyc01g109540.3 // Solyc01g007150.3 // Solyc11g044860.2 // Solyc10g081920.2 // Solyc04g080980.2 // Solyc09g092680.3 // Solyc07g008060.1 // Solyc02g082220.3 // Solyc12g010530.2 // Solyc07g007820.3 // Solyc10g038120.2 // Solyc05g055690.2 // Solyc05g052510.3 // Solyc06g051310.3 // Solyc08g059660.2…
	GO:0030662	C	coated vesicle membrane	22	16779	23	20036	0.38	1	// Solyc07g054180.3 // Solyc01g109540.3 // Solyc01g007150.3 // Solyc10g081920.2 // Solyc04g080980.2 // Solyc09g092680.3 // Solyc02g082220.3 // Solyc10g038120.2 // Solyc05g055690.2 // Solyc05g052510.3 // Solyc06g051310.3 // Solyc03g006510.3 // Solyc07g032100.3 // Solyc01g103480.3 // Solyc01g080850.3 // Solyc03g005380.3 // Solyc06g084210.3 // Solyc09g014450.3 // Solyc01g081070.3 // Solyc03g096000.3…
	GO:0008410	F	CoA-transferase activity	1	16779	1	20036	0.7	1	// Solyc10g009570.3
	GO:0009236	P	cobalamin biosynthetic process	1	16779	1	20036	0.7	1	// Solyc02g086560.3
	GO:0009235	P	cobalamin metabolic process	1	16779	1	20036	0.7	1	// Solyc02g086560.3
	GO:0050897	F	cobalt ion binding	2	16779	3	20036	0.75	1	// Solyc01g008930.4 // Solyc02g078400.3
	GO:0015937	P	coenzyme A biosynthetic process	4	16779	4	20036	0.54	1	// Solyc11g013460.2 // Solyc00g134830.1 // Solyc05g005250.3 // Solyc03g112910.3
	GO:0015936	P	coenzyme A metabolic process	8	16779	8	20036	0.46	1	// Solyc00g134830.1 // Solyc05g005250.3 // Solyc02g082260.3 // Solyc03g112910.3 // Solyc11g013460.2 // Solyc03g032020.3 // Solyc03g032010.3 // Solyc02g038740.3
	GO:0050662	F	coenzyme binding	265	16779	307	20036	0.37	1	// Solyc02g030170.3 // Solyc06g069550.1 // Solyc08g080200.3 // Solyc06g051795.1 // Solyc09g091565.1 // Solyc08g078390.3 // Solyc07g065310.3 // Solyc12g008920.2 // Solyc12g035590.2 // Solyc09g091840.3 // Solyc08g075250.1 // Solyc11g040390.2 // Solyc01g097340.3 // Solyc02g085350.3 // Solyc11g071610.2 // Solyc11g071600.2 // Solyc01g087640.3 // Solyc02g077240.3 // Solyc03g111010.3 // Solyc06g065070.1…
	GO:0009108	P	coenzyme biosynthetic process	61	16779	77	20036	0.66	1	// Solyc08g082840.2 // Solyc09g074970.3 // Solyc01g105460.3 // Solyc09g061680.3 // Solyc09g091565.1 // Solyc08g068440.3 // Solyc06g051900.3 // Solyc05g052920.3 // Solyc01g006280.3 // Solyc06g073620.3 // Solyc00g134830.1 // Solyc04g049200.2 // Solyc04g005200.3 // Solyc05g024160.3 // Solyc05g005250.3 // Solyc01g008560.3 // Solyc06g072580.3 // Solyc06g081980.1 // Solyc08g016750.3 // Solyc09g074990.3…
	GO:0006732	P	coenzyme metabolic process	131	16779	159	20036	0.58	1	// Solyc08g082840.2 // Solyc09g074970.3 // Solyc09g091565.1 // Solyc03g082590.3 // Solyc10g045050.1 // Solyc07g045160.3 // Solyc02g069620.3 // Solyc06g073620.3 // Solyc04g049200.2 // Solyc04g009655.1 // Solyc04g054820.3 // Solyc05g050570.3 // Solyc10g054870.2 // Solyc09g082970.3 // Solyc08g066100.3 // Solyc02g038740.3 // Solyc04g008590.3 // Solyc04g072800.3 // Solyc07g066480.3 // Solyc03g112910.3…
	GO:0048037	F	cofactor binding	424	16779	495	20036	0.38	1	// Solyc07g054860.1 // Solyc11g071600.2 // Solyc08g078390.3 // Solyc12g008920.2 // Solyc02g091560.3 // Solyc07g019460.3 // Solyc11g071610.2 // Solyc12g006450.2 // Solyc02g086710.3 // Solyc09g009390.3 // Solyc12g044250.2 // Solyc03g120680.3 // Solyc01g009235.1 // Solyc02g079440.2 // Solyc06g065630.3 // Solyc05g014560.3 // Solyc02g067930.3 // Solyc09g018790.3 // Solyc02g069690.1 // Solyc11g020060.2…
	GO:0051188	P	cofactor biosynthetic process	98	16779	122	20036	0.65	1	// Solyc12g096690.2 // Solyc09g074970.3 // Solyc09g091565.1 // Solyc07g054540.3 // Solyc06g073620.3 // Solyc03g112900.3 // Solyc05g050570.3 // Solyc11g006920.2 // Solyc11g007000.2 // Solyc04g008590.3 // Solyc08g075730.3 // Solyc06g048730.3 // Solyc11g007120.2 // Solyc03g005080.3 // Solyc07g066480.3 // Solyc03g112910.3 // Solyc01g008930.4 // Solyc08g007010.3 // Solyc05g051700.3 // Solyc08g065630.2…
	GO:0051187	P	cofactor catabolic process	7	16779	7	20036	0.47	1	// Solyc09g082600.2 // Solyc12g005300.2 // Solyc12g009470.2 // Solyc04g079290.3 // Solyc06g053980.3 // Solyc09g065620.3 // Solyc04g079280.3
	GO:0051186	P	cofactor metabolic process	176	16779	212	20036	0.55	1	// Solyc12g096690.2 // Solyc08g082840.2 // Solyc09g074970.3 // Solyc09g091565.1 // Solyc03g082590.3 // Solyc10g045050.1 // Solyc07g045160.3 // Solyc06g073620.3 // Solyc03g112900.3 // Solyc04g009655.1 // Solyc04g054820.3 // Solyc05g050570.3 // Solyc11g006920.2 // Solyc10g054870.2 // Solyc09g082970.3 // Solyc08g077180.3 // Solyc02g038740.3 // Solyc11g007000.2 // Solyc04g008590.3 // Solyc04g072800.3…
	GO:0051181	P	cofactor transport	6	16779	8	20036	0.68	1	// Solyc11g028160.1 // Solyc11g063620.1 // Solyc11g063630.1 // Solyc04g049870.1 // Solyc02g050290.1 // Solyc08g029270.2
	GO:0051184	F	cofactor transporter activity	6	16779	8	20036	0.68	1	// Solyc11g028160.1 // Solyc11g063620.1 // Solyc11g063630.1 // Solyc04g049870.1 // Solyc02g050290.1 // Solyc08g029270.2
	GO:0008278	C	cohesin complex	2	16779	2	20036	0.62	1	// Solyc06g083870.3 // Solyc06g073780.3
	GO:0009631	P	cold acclimation	2	16779	2	20036	0.62	1	// Solyc08g078240.3 // Solyc09g082740.1
	GO:0000793	C	condensed chromosome	15	16779	16	20036	0.44	1	// Solyc01g006460.2 // Solyc05g051680.3 // Solyc01g006210.3 // Solyc01g087720.3 // Solyc07g049680.3 // Solyc10g078730.2 // Solyc06g073780.3 // Solyc07g062780.3 // Solyc11g011370.2 // Solyc12g041890.2 // Solyc04g026070.1 // Solyc08g006630.3 // Solyc08g044480.1 // Solyc10g044780.2 // Solyc06g083870.3
	GO:0000777	C	condensed chromosome kinetochore	1	16779	1	20036	0.7	1	// Solyc08g006630.3
	GO:0000940	C	condensed chromosome outer kinetochore	1	16779	1	20036	0.7	1	// Solyc08g006630.3
	GO:0000779	C	condensed chromosome, centromeric region	1	16779	1	20036	0.7	1	// Solyc08g006630.3
	GO:0000794	C	condensed nuclear chromosome	3	16779	4	20036	0.69	1	// Solyc08g044480.1 // Solyc10g044780.2 // Solyc04g026070.1
	GO:0000796	C	condensin complex	2	16779	2	20036	0.62	1	// Solyc11g011370.2 // Solyc07g049680.3
	GO:0071951	P	conversion of methionyl-tRNA to N-formyl-methionyl-tRNA	1	16779	1	20036	0.7	1	// Solyc02g091290.3
	GO:0008180	C	COP9 signalosome	3	16779	3	20036	0.57	1	// Solyc10g005660.3 // Solyc01g091650.3 // Solyc01g104600.3
	GO:0010387	P	COP9 signalosome assembly	1	16779	1	20036	0.7	1	// Solyc01g104600.3
	GO:0030126	C	COPI vesicle coat	7	16779	7	20036	0.47	1	// Solyc04g080980.2 // Solyc10g038120.2 // Solyc07g032100.3 // Solyc01g109540.3 // Solyc01g103480.3 // Solyc01g007150.3 // Solyc10g081920.2
	GO:0030137	C	COPI-coated vesicle	7	16779	7	20036	0.47	1	// Solyc04g080980.2 // Solyc10g038120.2 // Solyc07g032100.3 // Solyc01g109540.3 // Solyc01g103480.3 // Solyc01g007150.3 // Solyc10g081920.2
	GO:0030663	C	COPI-coated vesicle membrane	7	16779	7	20036	0.47	1	// Solyc04g080980.2 // Solyc10g038120.2 // Solyc07g032100.3 // Solyc01g109540.3 // Solyc01g103480.3 // Solyc01g007150.3 // Solyc10g081920.2
	GO:0030127	C	COPII vesicle coat	8	16779	9	20036	0.54	1	// Solyc01g080850.3 // Solyc03g005380.3 // Solyc06g084210.3 // Solyc09g092680.3 // Solyc02g082220.3 // Solyc01g081070.3 // Solyc05g053830.3 // Solyc05g055690.2
	GO:0048208	P	COPII vesicle coating	2	16779	2	20036	0.62	1	// Solyc08g007360.3 // Solyc08g007340.3
	GO:0090114	P	COPII-coated vesicle budding	2	16779	2	20036	0.62	1	// Solyc08g007360.3 // Solyc08g007340.3
	GO:0016531	F	copper chaperone activity	1	16779	2	20036	0.84	1	// Solyc07g063160.2
	GO:0005507	F	copper ion binding	75	16779	83	20036	0.34	1	// Solyc09g010993.1 // Solyc12g094470.2 // Solyc07g052230.3 // Solyc04g072280.3 // Solyc05g045923.1 // Solyc12g094460.2 // Solyc09g010990.3 // Solyc05g052370.3 // Solyc02g085110.3 // Solyc07g063160.2 // Solyc05g045850.2 // Solyc02g085120.3 // Solyc02g080700.2 // Solyc11g008860.2 // Solyc06g071700.1 // Solyc09g075930.2 // Solyc09g090490.2 // Solyc02g068490.3 // Solyc07g052240.3 // Solyc05g055710.3…
	GO:0035434	P	copper ion transmembrane transport	9	16779	9	20036	0.44	1	// Solyc06g005820.3 // Solyc09g011675.1 // Solyc10g084980.2 // Solyc02g082080.1 // Solyc09g011700.1 // Solyc08g006250.1 // Solyc09g014870.1 // Solyc06g005813.1 // Solyc06g005817.1
	GO:0005375	F	copper ion transmembrane transporter activity	9	16779	9	20036	0.44	1	// Solyc06g005820.3 // Solyc09g011675.1 // Solyc10g084980.2 // Solyc02g082080.1 // Solyc09g011700.1 // Solyc08g006250.1 // Solyc09g014870.1 // Solyc06g005813.1 // Solyc06g005817.1
	GO:0006825	P	copper ion transport	10	16779	11	20036	0.51	1	// Solyc06g005820.3 // Solyc09g011675.1 // Solyc10g084980.2 // Solyc02g082080.1 // Solyc09g011700.1 // Solyc08g006250.1 // Solyc09g014870.1 // Solyc06g005813.1 // Solyc07g063160.2 // Solyc06g005817.1
	GO:0004109	F	coproporphyrinogen oxidase activity	1	16779	2	20036	0.84	1	// Solyc03g111360.3
	GO:0000996	F	core DNA-dependent RNA polymerase binding promoter specificity activity	6	16779	7	20036	0.59	1	// Solyc08g065970.3 // Solyc01g087690.2 // Solyc06g072710.3 // Solyc01g081490.3 // Solyc03g097320.3 // Solyc03g007370.3
	GO:0001159	F	core promoter proximal region DNA binding	15	16779	15	20036	0.38	1	// Solyc11g020620.1 // Solyc01g059888.1 // Solyc01g103550.1 // Solyc01g059884.1 // Solyc11g045310.2 // Solyc05g047718.1 // Solyc11g020320.1 // Solyc01g102260.3 // Solyc03g043665.1 // Solyc05g047716.1 // Solyc05g046345.1 // Solyc05g047712.1 // Solyc05g047713.1 // Solyc06g034317.1 // Solyc10g018355.1
	GO:0000987	F	core promoter proximal region sequence-specific DNA binding	15	16779	15	20036	0.38	1	// Solyc11g020620.1 // Solyc01g059888.1 // Solyc01g103550.1 // Solyc01g059884.1 // Solyc11g045310.2 // Solyc05g047718.1 // Solyc11g020320.1 // Solyc01g102260.3 // Solyc03g043665.1 // Solyc05g047716.1 // Solyc05g046345.1 // Solyc05g047712.1 // Solyc05g047713.1 // Solyc06g034317.1 // Solyc10g018355.1
	GO:0000439	C	core TFIIH complex	5	16779	5	20036	0.51	1	// Solyc08g079610.3 // Solyc02g078440.3 // Solyc06g071450.3 // Solyc04g054700.3 // Solyc10g005900.3
	GO:0006613	P	cotranslational protein targeting to membrane	15	16779	22	20036	0.78	1	// Solyc00g111170.2 // Solyc10g033560.2 // Solyc12g009990.2 // Solyc01g047590.2 // Solyc02g062830.2 // Solyc00g017540.2 // Solyc09g009940.3 // Solyc08g082740.3 // Solyc06g053385.1 // Solyc01g091580.3 // Solyc03g093970.3 // Solyc11g062270.2 // Solyc02g062810.3 // Solyc03g116810.3 // Solyc00g017550.2
	GO:0016569	P	covalent chromatin modification	37	16779	43	20036	0.5	1	// Solyc06g083760.3 // Solyc06g054080.3 // Solyc09g072580.3 // Solyc01g008120.3 // Solyc03g093760.1 // Solyc09g090810.2 // Solyc07g047610.3 // Solyc02g068580.1 // Solyc07g041510.2 // Solyc08g077940.2 // Solyc05g054200.3 // Solyc12g096990.2 // Solyc09g083390.2 // Solyc03g093740.1 // Solyc02g089790.3 // Solyc10g074370.1 // Solyc03g093710.1 // Solyc11g067020.2 // Solyc02g094520.3 // Solyc03g112410.2…
	GO:1990879	C	CST complex	1	16779	1	20036	0.7	1	// Solyc01g065710.3
	GO:0018410	P	C-terminal protein amino acid modification	3	16779	4	20036	0.69	1	// Solyc04g009010.2 // Solyc05g024325.1 // Solyc02g065055.1
	GO:0006481	P	C-terminal protein methylation	3	16779	4	20036	0.69	1	// Solyc04g009010.2 // Solyc05g024325.1 // Solyc02g065055.1
	GO:0031390	C	Ctf18 RFC-like complex	1	16779	1	20036	0.7	1	// Solyc06g051300.3
	GO:0006241	P	CTP biosynthetic process	10	16779	11	20036	0.51	1	// Solyc01g089970.3 // Solyc01g079650.3 // Solyc03g110960.3 // Solyc02g082190.3 // Solyc09g055420.1 // Solyc01g056850.3 // Solyc06g075470.2 // Solyc08g008340.3 // Solyc06g071960.3 // Solyc12g049370.2
	GO:0046036	P	CTP metabolic process	10	16779	11	20036	0.51	1	// Solyc01g089970.3 // Solyc01g079650.3 // Solyc03g110960.3 // Solyc02g082190.3 // Solyc09g055420.1 // Solyc01g056850.3 // Solyc06g075470.2 // Solyc08g008340.3 // Solyc06g071960.3 // Solyc12g049370.2
	GO:0003883	F	CTP synthase activity	7	16779	9	20036	0.65	1	// Solyc01g079650.3 // Solyc02g088940.3 // Solyc02g082190.3 // Solyc01g056850.3 // Solyc01g098530.3 // Solyc01g098527.1 // Solyc06g016800.2
	GO:0080008	C	Cul4-RING E3 ubiquitin ligase complex	1	16779	1	20036	0.7	1	// Solyc09g031610.3
	GO:0010388	P	cullin deneddylation	2	16779	2	20036	0.62	1	// Solyc01g091650.3 // Solyc01g104600.3
	GO:0031461	C	cullin-RING ubiquitin ligase complex	12	16779	15	20036	0.62	1	// Solyc02g062680.3 // Solyc03g112290.2 // Solyc02g021470.3 // Solyc09g010050.1 // Solyc06g008710.2 // Solyc06g048450.2 // Solyc06g048460.1 // Solyc02g070460.3 // Solyc09g031610.3 // Solyc01g102265.1 // Solyc02g079050.3 // Solyc09g074680.3
	GO:0019499	P	cyanide metabolic process	3	16779	3	20036	0.57	1	// Solyc10g012370.3 // Solyc01g094790.3 // Solyc04g058120.2
	GO:0009975	F	cyclase activity	1	16779	1	20036	0.7	1	// Solyc08g068570.3
	GO:0004112	F	cyclic-nucleotide phosphodiesterase activity	2	16779	2	20036	0.62	1	// Solyc03g005930.3 // Solyc02g071750.3
	GO:0061575	F	cyclin-dependent protein serine/threonine kinase activator activity	1	16779	1	20036	0.7	1	// Solyc04g071310.3
	GO:0004861	F	cyclin-dependent protein serine/threonine kinase inhibitor activity	6	16779	6	20036	0.49	1	// Solyc01g108610.3 // Solyc12g098310.2 // Solyc03g044480.3 // Solyc02g090680.3 // Solyc09g061280.3 // Solyc09g091780.3
	GO:0016538	F	cyclin-dependent protein serine/threonine kinase regulator activity	7	16779	8	20036	0.57	1	// Solyc01g108610.3 // Solyc12g098310.2 // Solyc04g071310.3 // Solyc03g044480.3 // Solyc02g090680.3 // Solyc09g061280.3 // Solyc09g091780.3
	GO:0019238	F	cyclohydrolase activity	6	16779	6	20036	0.49	1	// Solyc01g105560.3 // Solyc10g005930.2 // Solyc06g083230.3 // Solyc11g010300.2 // Solyc08g075160.3 // Solyc11g073160.2
	GO:0016882	F	cyclo-ligase activity	1	16779	1	20036	0.7	1	// Solyc04g058090.3
	GO:0004121	F	cystathionine beta-lyase activity	2	16779	2	20036	0.62	1	// Solyc08g066620.3 // Solyc10g079720.2
	GO:0019344	P	cysteine biosynthetic process	12	16779	13	20036	0.48	1	// Solyc01g097920.3 // Solyc12g008780.2 // Solyc01g097940.1 // Solyc09g082060.3 // Solyc02g082850.3 // Solyc10g012370.3 // Solyc01g094790.3 // Solyc08g014340.3 // Solyc01g097950.3 // Solyc07g065340.1 // Solyc01g097930.3 // Solyc07g065470.3
	GO:0006535	P	cysteine biosynthetic process from serine	12	16779	13	20036	0.48	1	// Solyc01g097920.3 // Solyc12g008780.2 // Solyc01g097940.1 // Solyc09g082060.3 // Solyc02g082850.3 // Solyc10g012370.3 // Solyc01g094790.3 // Solyc08g014340.3 // Solyc01g097950.3 // Solyc07g065340.1 // Solyc01g097930.3 // Solyc07g065470.3
	GO:0031071	F	cysteine desulfurase activity	2	16779	2	20036	0.62	1	// Solyc05g055000.3 // Solyc02g091900.3
	GO:0006534	P	cysteine metabolic process	13	16779	14	20036	0.47	1	// Solyc01g097920.3 // Solyc05g055000.3 // Solyc01g097940.1 // Solyc12g008780.2 // Solyc09g082060.3 // Solyc02g082850.3 // Solyc10g012370.3 // Solyc01g094790.3 // Solyc08g014340.3 // Solyc01g097950.3 // Solyc07g065340.1 // Solyc01g097930.3 // Solyc07g065470.3
	GO:0004124	F	cysteine synthase activity	8	16779	8	20036	0.46	1	// Solyc01g097920.3 // Solyc09g082060.3 // Solyc04g058120.2 // Solyc10g012370.3 // Solyc01g094790.3 // Solyc08g014340.3 // Solyc01g097950.3 // Solyc01g097930.3
	GO:0004817	F	cysteine-tRNA ligase activity	1	16779	2	20036	0.84	1	// Solyc05g009190.3
	GO:0004197	F	cysteine-type endopeptidase activity	5	16779	5	20036	0.51	1	// Solyc02g069110.3 // Solyc02g069100.3 // Solyc12g100353.1 // Solyc02g069090.2 // Solyc02g069080.3
	GO:0004869	F	cysteine-type endopeptidase inhibitor activity	11	16779	13	20036	0.57	1	// Solyc11g012380.1 // Solyc02g067240.2 // Solyc11g012375.1 // Solyc04g014780.1 // Solyc00g071180.3 // Solyc09g010740.3 // Solyc03g097270.3 // Solyc05g054120.1 // Solyc12g098615.1 // Solyc04g014775.1 // Solyc04g014790.1
	GO:0008234	F	cysteine-type peptidase activity	123	16779	134	20036	0.25	1	// Solyc01g010087.1 // Solyc02g093040.3 // Solyc06g073820.2 // Solyc08g080110.3 // Solyc06g073930.3 // Solyc04g026223.1 // Solyc09g017990.2 // Solyc12g100353.1 // Solyc01g107760.3 // Solyc09g091930.3 // Solyc07g007640.2 // Solyc02g076910.3 // Solyc07g053460.3 // Solyc08g068810.3 // Solyc03g034204.1 // Solyc04g026200.3 // Solyc12g056010.2 // Solyc04g056290.3 // Solyc01g056485.1 // Solyc04g076210.2…
	GO:0006423	P	cysteinyl-tRNA aminoacylation	1	16779	2	20036	0.84	1	// Solyc05g009190.3
	GO:0006216	P	cytidine catabolic process	1	16779	1	20036	0.7	1	// Solyc07g021750.1
	GO:0004126	F	cytidine deaminase activity	1	16779	1	20036	0.7	1	// Solyc07g021750.1
	GO:0009972	P	cytidine deamination	1	16779	1	20036	0.7	1	// Solyc07g021750.1
	GO:0046087	P	cytidine metabolic process	1	16779	1	20036	0.7	1	// Solyc07g021750.1
	GO:0004127	F	cytidylate kinase activity	3	16779	3	20036	0.57	1	// Solyc03g083610.3 // Solyc01g088480.3 // Solyc08g077300.3
	GO:0070567	F	cytidylyltransferase activity	3	16779	4	20036	0.69	1	// Solyc01g102820.3 // Solyc03g005410.3 // Solyc10g006980.3
	GO:0009512	C	cytochrome b6f complex	1	16779	2	20036	0.84	1	// Solyc09g074540.3
	GO:0070069	C	cytochrome complex	5	16779	7	20036	0.71	1	// Solyc11g063610.2 // Solyc03g043850.3 // Solyc02g091880.3 // Solyc09g074540.3 // Solyc11g068400.2
	GO:0017004	P	cytochrome complex assembly	18	16779	21	20036	0.53	1	// Solyc08g022180.1 // Solyc11g028160.1 // Solyc08g022215.1 // Solyc09g005870.1 // Solyc06g065720.1 // Solyc12g010220.2 // Solyc02g011730.1 // Solyc07g063570.3 // Solyc07g047625.1 // Solyc11g063620.1 // Solyc11g063630.1 // Solyc04g049870.1 // Solyc01g017337.1 // Solyc11g021210.1 // Solyc03g033990.1 // Solyc02g050290.1 // Solyc04g049003.1 // Solyc08g029270.2
	GO:0004129	F	cytochrome-c oxidase activity	23	16779	32	20036	0.76	1	// Solyc08g029290.1 // Solyc05g045923.1 // Solyc02g021770.1 // Solyc07g006270.3 // Solyc07g019505.1 // Solyc03g013460.1 // Solyc08g029280.1 // Solyc12g039003.1 // Solyc05g045850.2 // Solyc09g015880.3 // Solyc05g045790.1 // Solyc07g005410.3 // Solyc08g077410.3 // Solyc03g043850.3 // Solyc06g067940.3 // Solyc11g063610.2 // Solyc02g091880.3 // Solyc02g021362.1 // Solyc12g035824.1 // Solyc05g045777.1…
	GO:0004896	F	cytokine receptor activity	1	16779	1	20036	0.7	1	// Solyc01g068180.3
	GO:0000910	P	cytokinesis	13	16779	15	20036	0.54	1	// Solyc01g005080.3 // Solyc12g014490.2 // Solyc08g068010.2 // Solyc02g088350.3 // Solyc05g015320.3 // Solyc04g009330.3 // Solyc07g064970.3 // Solyc01g091380.3 // Solyc11g072280.2 // Solyc01g096680.3 // Solyc05g012710.3 // Solyc04g008290.3 // Solyc08g068040.3
	GO:0032506	P	cytokinetic process	2	16779	2	20036	0.62	1	// Solyc05g012710.3 // Solyc02g088350.3
	GO:0019139	F	cytokinin dehydrogenase activity	9	16779	9	20036	0.44	1	// Solyc04g016430.3 // Solyc04g080820.2 // Solyc12g008900.2 // Solyc10g017990.2 // Solyc04g080810.3 // Solyc10g079870.2 // Solyc12g008890.2 // Solyc08g061920.2 // Solyc08g061930.3
	GO:0009690	P	cytokinin metabolic process	9	16779	9	20036	0.44	1	// Solyc04g016430.3 // Solyc04g080820.2 // Solyc12g008900.2 // Solyc10g017990.2 // Solyc04g080810.3 // Solyc10g079870.2 // Solyc12g008890.2 // Solyc08g061920.2 // Solyc08g061930.3
	GO:0005737	C	cytoplasm	1037	16779	1259	20036	0.67	1	// Solyc10g081940.2 // Solyc12g013865.1 // Solyc12g009250.2 // Solyc09g059570.3 // Solyc04g081360.3 // Solyc11g013155.1 // Solyc12g011330.3 // Solyc12g099030.2 // Solyc03g121640.3 // Solyc07g064850.3 // Solyc06g071890.3 // Solyc12g056525.1 // Solyc04g005680.3 // Solyc06g084155.1 // Solyc04g009655.1 // Solyc03g097290.3 // Solyc02g077460.2 // Solyc03g123730.3 // Solyc06g072690.2 // Solyc02g021360.3…
	GO:0031122	P	cytoplasmic microtubule organization	1	16779	1	20036	0.7	1	// Solyc03g111380.3
	GO:0044444	C	cytoplasmic part	831	16779	1012	20036	0.68	1	// Solyc12g013865.1 // Solyc06g066190.3 // Solyc09g059570.3 // Solyc04g081360.3 // Solyc11g013155.1 // Solyc12g011330.3 // Solyc12g099030.2 // Solyc07g064850.3 // Solyc06g071890.3 // Solyc12g056525.1 // Solyc04g005680.3 // Solyc06g084155.1 // Solyc04g009655.1 // Solyc04g050380.2 // Solyc06g072690.2 // Solyc02g021360.3 // Solyc11g062130.2 // Solyc06g071880.3 // Solyc04g049450.3 // Solyc06g007710.3…
	GO:0099568	C	cytoplasmic region	38	16779	41	20036	0.37	1	// Solyc04g009740.3 // Solyc11g006620.2 // Solyc07g025170.3 // Solyc10g019140.1 // Solyc11g050710.2 // Solyc12g056525.1 // Solyc08g069100.1 // Solyc10g019100.2 // Solyc11g008340.2 // Solyc02g069080.3 // Solyc09g075280.2 // Solyc03g115070.1 // Solyc12g055770.1 // Solyc06g062990.2 // Solyc04g071350.3 // Solyc06g075610.1 // Solyc10g019130.2 // Solyc05g054820.1 // Solyc02g088800.2 // Solyc04g077760.1…
	GO:0051220	P	cytoplasmic sequestering of protein	5	16779	8	20036	0.78	1	// Solyc02g072120.3 // Solyc01g111090.3 // Solyc06g007770.3 // Solyc09g059270.3 // Solyc09g091900.3
	GO:0098562	C	cytoplasmic side of membrane	2	16779	2	20036	0.62	1	// Solyc09g082940.3 // Solyc07g041980.3
	GO:0009898	C	cytoplasmic side of plasma membrane	2	16779	2	20036	0.62	1	// Solyc09g082940.3 // Solyc07g041980.3
	GO:0031410	C	cytoplasmic vesicle	37	16779	38	20036	0.29	1	// Solyc01g005070.3 // Solyc06g011450.2 // Solyc07g049380.1 // Solyc02g043810.3 // Solyc07g054180.3 // Solyc01g109540.3 // Solyc01g007150.3 // Solyc11g044860.2 // Solyc10g081920.2 // Solyc04g080980.2 // Solyc09g092680.3 // Solyc07g008060.1 // Solyc02g082220.3 // Solyc12g010530.2 // Solyc07g007820.3 // Solyc10g038120.2 // Solyc05g055690.2 // Solyc05g052510.3 // Solyc06g051310.3 // Solyc08g059660.2…
	GO:0030659	C	cytoplasmic vesicle membrane	22	16779	23	20036	0.38	1	// Solyc07g054180.3 // Solyc01g109540.3 // Solyc01g007150.3 // Solyc10g081920.2 // Solyc04g080980.2 // Solyc09g092680.3 // Solyc02g082220.3 // Solyc10g038120.2 // Solyc05g055690.2 // Solyc05g052510.3 // Solyc06g051310.3 // Solyc03g006510.3 // Solyc07g032100.3 // Solyc01g103480.3 // Solyc01g080850.3 // Solyc03g005380.3 // Solyc06g084210.3 // Solyc09g014450.3 // Solyc01g081070.3 // Solyc03g096000.3…
	GO:0044433	C	cytoplasmic vesicle part	22	16779	23	20036	0.38	1	// Solyc07g054180.3 // Solyc01g109540.3 // Solyc01g007150.3 // Solyc10g081920.2 // Solyc04g080980.2 // Solyc09g092680.3 // Solyc02g082220.3 // Solyc10g038120.2 // Solyc05g055690.2 // Solyc05g052510.3 // Solyc06g051310.3 // Solyc03g006510.3 // Solyc07g032100.3 // Solyc01g103480.3 // Solyc01g080850.3 // Solyc03g005380.3 // Solyc06g084210.3 // Solyc09g014450.3 // Solyc01g081070.3 // Solyc03g096000.3…
	GO:0016023	C	cytoplasmic, membrane-bounded vesicle	37	16779	38	20036	0.29	1	// Solyc01g005070.3 // Solyc06g011450.2 // Solyc07g049380.1 // Solyc02g043810.3 // Solyc07g054180.3 // Solyc01g109540.3 // Solyc01g007150.3 // Solyc11g044860.2 // Solyc10g081920.2 // Solyc04g080980.2 // Solyc09g092680.3 // Solyc07g008060.1 // Solyc02g082220.3 // Solyc12g010530.2 // Solyc07g007820.3 // Solyc10g038120.2 // Solyc05g055690.2 // Solyc05g052510.3 // Solyc06g051310.3 // Solyc08g059660.2…
	GO:0044430	C	cytoskeletal part	89	16779	107	20036	0.55	1	// Solyc02g091870.3 // Solyc04g079390.3 // Solyc08g006890.3 // Solyc03g007060.3 // Solyc03g113540.3 // Solyc06g005910.3 // Solyc09g009140.3 // Solyc06g072690.2 // Solyc06g035440.3 // Solyc12g098420.2 // Solyc02g081460.3 // Solyc03g046590.3 // Solyc06g071180.3 // Solyc12g005480.2 // Solyc06g035970.3 // Solyc01g090450.3 // Solyc08g006630.3 // Solyc08g061500.2 // Solyc11g006220.2 // Solyc03g111380.3…
	GO:0008092	F	cytoskeletal protein binding	126	16779	149	20036	0.49	1	// Solyc04g081060.3 // Solyc01g110190.3 // Solyc04g079390.3 // Solyc01g005330.3 // Solyc04g076350.1 // Solyc03g005620.3 // Solyc09g009140.3 // Solyc09g082510.3 // Solyc10g045290.2 // Solyc06g005360.3 // Solyc02g081460.3 // Solyc01g098985.1 // Solyc06g072290.3 // Solyc12g019610.2 // Solyc07g064030.3 // Solyc08g082010.3 // Solyc01g100120.3 // Solyc08g006630.3 // Solyc09g010060.3 // Solyc04g014380.3…
	GO:0005856	C	cytoskeleton	97	16779	121	20036	0.65	1	// Solyc02g091870.3 // Solyc04g079390.3 // Solyc08g006890.3 // Solyc03g007060.3 // Solyc03g113540.3 // Solyc04g056503.1 // Solyc06g005910.3 // Solyc09g009140.3 // Solyc06g072690.2 // Solyc06g035440.3 // Solyc12g098420.2 // Solyc02g081460.3 // Solyc03g046590.3 // Solyc07g017590.1 // Solyc06g071180.3 // Solyc12g005480.2 // Solyc06g035970.3 // Solyc01g090450.3 // Solyc08g006630.3 // Solyc08g061500.2…
	GO:0007010	P	cytoskeleton organization	63	16779	74	20036	0.49	1	// Solyc01g005080.3 // Solyc12g014490.2 // Solyc11g010350.2 // Solyc10g079740.2 // Solyc05g006470.3 // Solyc09g075190.3 // Solyc01g094400.3 // Solyc09g014980.3 // Solyc09g090550.3 // Solyc04g008290.3 // Solyc01g005330.3 // Solyc02g014540.2 // Solyc10g080100.2 // Solyc02g076840.3 // Solyc09g031950.2 // Solyc02g094320.3 // Solyc04g015830.3 // Solyc08g005940.1 // Solyc10g051340.2 // Solyc09g009140.3…
	GO:0061640	P	cytoskeleton-dependent cytokinesis	2	16779	2	20036	0.62	1	// Solyc05g012710.3 // Solyc02g088350.3
	GO:0005829	C	cytosol	17	16779	21	20036	0.6	1	// Solyc06g076655.1 // Solyc03g114500.3 // Solyc06g073620.3 // Solyc02g090010.2 // Solyc09g009020.3 // Solyc01g100970.3 // Solyc10g045050.1 // Solyc06g009210.3 // Solyc09g074400.3 // Solyc09g075430.3 // Solyc07g064850.3 // Solyc06g076650.3 // Solyc07g066370.3 // Solyc11g007020.2 // Solyc04g009655.1 // Solyc05g005200.3 // Solyc03g083540.3
	GO:0022625	C	cytosolic large ribosomal subunit	2	16779	2	20036	0.62	1	// Solyc06g009210.3 // Solyc09g075430.3
	GO:0044445	C	cytosolic part	9	16779	13	20036	0.74	1	// Solyc06g076655.1 // Solyc03g114500.3 // Solyc06g009210.3 // Solyc10g045050.1 // Solyc09g074400.3 // Solyc09g009020.3 // Solyc06g076650.3 // Solyc07g066370.3 // Solyc09g075430.3
	GO:0022626	C	cytosolic ribosome	2	16779	2	20036	0.62	1	// Solyc06g009210.3 // Solyc09g075430.3
	GO:0016482	P	cytosolic transport	6	16779	7	20036	0.59	1	// Solyc12g089340.2 // Solyc02g069650.2 // Solyc03g033400.3 // Solyc02g083560.3 // Solyc03g113020.3 // Solyc12g005090.2
	GO:0008716	F	D-alanine-D-alanine ligase activity	2	16779	4	20036	0.84	1	// Solyc09g031528.1 // Solyc09g015120.3
	GO:0003684	F	damaged DNA binding	12	16779	16	20036	0.68	1	// Solyc03g117510.3 // Solyc03g117780.2 // Solyc09g098230.3 // Solyc01g091350.3 // Solyc09g031610.3 // Solyc04g007120.3 // Solyc01g091430.2 // Solyc01g107010.3 // Solyc11g011150.2 // Solyc02g063130.3 // Solyc01g034150.3 // Solyc11g018510.2
	GO:0019478	P	D-amino acid catabolic process	1	16779	1	20036	0.7	1	// Solyc02g077310.3
	GO:0046416	P	D-amino acid metabolic process	1	16779	2	20036	0.84	1	// Solyc02g077310.3
	GO:0051499	F	D-aminoacyl-tRNA deacylase activity	2	16779	2	20036	0.62	1	// Solyc04g005300.3 // Solyc06g069390.3
	GO:0003885	F	D-arabinono-1,4-lactone oxidase activity	2	16779	3	20036	0.75	1	// Solyc08g068420.3 // Solyc09g005180.3
	GO:0006189	P	'de novo' IMP biosynthetic process	6	16779	7	20036	0.59	1	// Solyc04g058090.3 // Solyc02g076720.3 // Solyc06g060770.3 // Solyc08g078490.3 // Solyc11g012100.2 // Solyc11g006340.2
	GO:0071266	P	'de novo' L-methionine biosynthetic process	2	16779	2	20036	0.62	1	// Solyc08g066620.3 // Solyc10g079720.2
	GO:0006207	P	'de novo' pyrimidine nucleobase biosynthetic process	7	16779	7	20036	0.47	1	// Solyc01g008290.3 // Solyc01g088480.3 // Solyc08g077300.3 // Solyc03g115630.3 // Solyc11g006350.1 // Solyc11g068830.2 // Solyc03g083610.3
	GO:0044205	P	'de novo' UMP biosynthetic process	1	16779	1	20036	0.7	1	// Solyc11g068830.2
	GO:0019213	F	deacetylase activity	5	16779	6	20036	0.62	1	// Solyc07g008850.3 // Solyc03g112410.2 // Solyc06g071680.3 // Solyc09g091440.3 // Solyc11g067020.2
	GO:0000290	P	deadenylation-dependent decapping of nuclear-transcribed mRNA	3	16779	3	20036	0.57	1	// Solyc01g009390.3 // Solyc06g074210.3 // Solyc09g010300.3
	GO:0019239	F	deaminase activity	8	16779	9	20036	0.54	1	// Solyc04g056540.3 // Solyc05g006910.3 // Solyc07g021750.1 // Solyc05g048810.3 // Solyc00g031040.1 // Solyc05g010100.3 // Solyc09g014770.3 // Solyc01g094500.3
	GO:0097506	F	deaminated base DNA N-glycosylase activity	1	16779	1	20036	0.7	1	// Solyc02g021060.3
	GO:0006952	P	defense response	136	16779	166	20036	0.6	1	// Solyc05g005865.1 // Solyc07g016055.1 // Solyc08g023660.3 // Solyc09g059473.1 // Solyc05g046205.1 // Solyc09g090990.2 // Solyc10g009610.2 // Solyc08g007120.3 // Solyc10g044960.2 // Solyc07g005370.3 // Solyc11g006260.2 // Solyc07g054320.3 // Solyc07g009100.3 // Solyc01g097240.3 // Solyc02g083720.3 // Solyc02g077575.1 // Solyc03g044930.2 // Solyc00g007200.3 // Solyc07g007740.1 // Solyc02g077570.2…
	GO:0042742	P	defense response to bacterium	15	16779	17	20036	0.51	1	// Solyc05g050280.3 // Solyc10g009600.1 // Solyc00g254910.1 // Solyc01g097280.2 // Solyc01g097240.3 // Solyc10g011650.3 // Solyc10g011660.3 // Solyc00g212260.2 // Solyc10g009640.2 // Solyc10g010650.1 // Solyc01g095580.3 // Solyc10g009610.2 // Solyc10g009620.2 // Solyc01g097270.3 // Solyc06g048710.2
	GO:0050832	P	defense response to fungus	8	16779	11	20036	0.7	1	// Solyc01g097280.2 // Solyc07g018148.1 // Solyc01g097240.3 // Solyc07g008365.1 // Solyc07g008363.1 // Solyc10g044960.2 // Solyc01g097270.3 // Solyc06g009900.2
	GO:0098542	P	defense response to other organism	21	16779	27	20036	0.65	1	// Solyc05g050280.3 // Solyc10g009600.1 // Solyc10g044960.2 // Solyc01g097280.2 // Solyc07g008365.1 // Solyc07g018148.1 // Solyc01g097240.3 // Solyc10g011650.3 // Solyc10g011660.3 // Solyc00g212260.2 // Solyc10g009640.2 // Solyc10g010650.1 // Solyc01g100940.2 // Solyc07g008363.1 // Solyc00g254910.1 // Solyc01g095580.3 // Solyc10g009610.2 // Solyc10g009620.2 // Solyc01g097270.3 // Solyc06g009900.2…
	GO:0009814	P	defense response, incompatible interaction	1	16779	2	20036	0.84	1	// Solyc01g100940.2
	GO:0070988	P	demethylation	1	16779	1	20036	0.7	1	// Solyc11g042430.2
	GO:0019135	F	deoxyhypusine monooxygenase activity	1	16779	1	20036	0.7	1	// Solyc08g077830.1
	GO:0019136	F	deoxynucleoside kinase activity	3	16779	3	20036	0.57	1	// Solyc11g012480.2 // Solyc11g065760.2 // Solyc11g012475.1
	GO:0003904	F	deoxyribodipyrimidine photo-lyase activity	1	16779	1	20036	0.7	1	// Solyc08g079530.3
	GO:0004536	F	deoxyribonuclease activity	7	16779	9	20036	0.65	1	// Solyc03g117510.3 // Solyc01g088380.2 // Solyc11g072400.2 // Solyc11g018510.2 // Solyc09g083010.3 // Solyc02g071530.2 // Solyc06g073400.3
	GO:0009189	P	deoxyribonucleoside diphosphate biosynthetic process	1	16779	1	20036	0.7	1	// Solyc07g048010.3
	GO:0009186	P	deoxyribonucleoside diphosphate metabolic process	1	16779	1	20036	0.7	1	// Solyc07g048010.3
	GO:0009157	P	deoxyribonucleoside monophosphate biosynthetic process	1	16779	1	20036	0.7	1	// Solyc01g109830.3
	GO:0009162	P	deoxyribonucleoside monophosphate metabolic process	1	16779	1	20036	0.7	1	// Solyc01g109830.3
	GO:0009200	P	deoxyribonucleoside triphosphate metabolic process	3	16779	3	20036	0.57	1	// Solyc04g080250.3 // Solyc01g100030.4 // Solyc01g097970.3
	GO:0009263	P	deoxyribonucleotide biosynthetic process	3	16779	4	20036	0.69	1	// Solyc07g048010.3 // Solyc02g094160.1 // Solyc01g109830.3
	GO:0009264	P	deoxyribonucleotide catabolic process	1	16779	1	20036	0.7	1	// Solyc07g017700.2
	GO:0009262	P	deoxyribonucleotide metabolic process	7	16779	8	20036	0.57	1	// Solyc02g094160.1 // Solyc01g097970.3 // Solyc07g048010.3 // Solyc01g100030.4 // Solyc07g017700.2 // Solyc04g080250.3 // Solyc01g109830.3
	GO:0046385	P	deoxyribose phosphate biosynthetic process	2	16779	2	20036	0.62	1	// Solyc07g048010.3 // Solyc01g109830.3
	GO:0019692	P	deoxyribose phosphate metabolic process	5	16779	5	20036	0.51	1	// Solyc04g080250.3 // Solyc07g048010.3 // Solyc01g100030.4 // Solyc01g109830.3 // Solyc01g097970.3
	GO:0004140	F	dephospho-CoA kinase activity	2	16779	2	20036	0.62	1	// Solyc11g013460.2 // Solyc00g134830.1
	GO:0016311	P	dephosphorylation	135	16779	150	20036	0.29	1	// Solyc09g065655.1 // Solyc12g096660.2 // Solyc12g008620.2 // Solyc10g078820.2 // Solyc09g065650.3 // Solyc03g013100.1 // Solyc01g105280.3 // Solyc01g107300.3 // Solyc04g079120.3 // Solyc08g006060.3 // Solyc05g052520.3 // Solyc01g100040.3 // Solyc06g076400.3 // Solyc06g076100.3 // Solyc11g016990.2 // Solyc01g080040.3 // Solyc02g093000.3 // Solyc01g087460.2 // Solyc12g019080.2 // Solyc12g096020.2…
	GO:0009582	P	detection of abiotic stimulus	5	16779	5	20036	0.51	1	// Solyc02g071260.3 // Solyc10g044670.2 // Solyc05g053410.3 // Solyc07g045480.3 // Solyc01g059870.4
	GO:0009581	P	detection of external stimulus	5	16779	5	20036	0.51	1	// Solyc02g071260.3 // Solyc10g044670.2 // Solyc05g053410.3 // Solyc07g045480.3 // Solyc01g059870.4
	GO:0009583	P	detection of light stimulus	5	16779	5	20036	0.51	1	// Solyc02g071260.3 // Solyc10g044670.2 // Solyc05g053410.3 // Solyc07g045480.3 // Solyc01g059870.4
	GO:0051606	P	detection of stimulus	5	16779	5	20036	0.51	1	// Solyc02g071260.3 // Solyc10g044670.2 // Solyc05g053410.3 // Solyc07g045480.3 // Solyc01g059870.4
	GO:0009584	P	detection of visible light	5	16779	5	20036	0.51	1	// Solyc02g071260.3 // Solyc10g044670.2 // Solyc05g053410.3 // Solyc07g045480.3 // Solyc01g059870.4
	GO:0098754	P	detoxification	4	16779	5	20036	0.65	1	// Solyc03g032000.3 // Solyc12g009250.2 // Solyc07g042250.3 // Solyc02g082250.3
	GO:0048589	P	developmental growth	4	16779	4	20036	0.54	1	// Solyc03g115000.3 // Solyc07g008670.3 // Solyc01g087060.3 // Solyc02g089050.3
	GO:0060560	P	developmental growth involved in morphogenesis	3	16779	3	20036	0.57	1	// Solyc03g115000.3 // Solyc07g008670.3 // Solyc02g089050.3
	GO:0032502	P	developmental process	115	16779	129	20036	0.33	1	// Solyc10g078780.2 // Solyc07g008670.3 // Solyc01g096020.3 // Solyc07g018290.3 // Solyc08g005430.3 // Solyc06g068290.1 // Solyc05g012800.1 // Solyc10g084340.2 // Solyc01g096865.1 // Solyc03g123430.3 // Solyc09g009560.2 // Solyc08g081170.3 // Solyc10g009420.3 // Solyc02g092370.1 // Solyc07g066250.1 // Solyc02g090610.1 // Solyc06g061110.2 // Solyc05g012050.3 // Solyc02g093150.3 // Solyc11g008500.2…
	GO:0003006	P	developmental process involved in reproduction	9	16779	9	20036	0.44	1	// Solyc02g090760.3 // Solyc03g063100.2 // Solyc09g009560.2 // Solyc12g056650.2 // Solyc02g077920.3 // Solyc10g009080.3 // Solyc04g071990.3 // Solyc11g008650.1 // Solyc07g062980.3
	GO:0004143	F	diacylglycerol kinase activity	7	16779	8	20036	0.57	1	// Solyc07g054830.3 // Solyc03g115370.3 // Solyc12g039180.2 // Solyc05g056420.3 // Solyc06g009270.3 // Solyc12g005380.2 // Solyc07g006580.3
	GO:0004144	F	diacylglycerol O-acyltransferase activity	8	16779	11	20036	0.7	1	// Solyc10g009430.3 // Solyc12g010590.2 // Solyc03g083380.3 // Solyc01g095930.3 // Solyc01g095960.3 // Solyc07g040740.3 // Solyc07g053890.3 // Solyc01g011430.3
	GO:0008835	F	diaminohydroxyphosphoribosylaminopyrimidine deaminase activity	2	16779	2	20036	0.62	1	// Solyc04g056540.3 // Solyc01g094500.3
	GO:0008836	F	diaminopimelate decarboxylase activity	1	16779	1	20036	0.7	1	// Solyc01g109850.3
	GO:0046451	P	diaminopimelate metabolic process	6	16779	9	20036	0.75	1	// Solyc06g073280.3 // Solyc10g083110.2 // Solyc01g005250.3 // Solyc11g044840.2 // Solyc01g098380.3 // Solyc01g109850.3
	GO:0043650	P	dicarboxylic acid biosynthetic process	3	16779	3	20036	0.57	1	// Solyc03g083440.3 // Solyc03g063560.3 // Solyc08g044270.3
	GO:0043648	P	dicarboxylic acid metabolic process	31	16779	40	20036	0.67	1	// Solyc08g066360.3 // Solyc08g013860.3 // Solyc01g098380.3 // Solyc01g106480.3 // Solyc06g009820.3 // Solyc03g098240.3 // Solyc01g094200.3 // Solyc09g075450.3 // Solyc03g115990.2 // Solyc06g009840.3 // Solyc01g090710.3 // Solyc03g063560.3 // Solyc07g062650.3 // Solyc03g083440.3 // Solyc09g090140.3 // Solyc01g109850.3 // Solyc11g017240.2 // Solyc02g063490.3 // Solyc04g025530.3 // Solyc11g007990.2…
	GO:0006835	P	dicarboxylic acid transport	14	16779	16	20036	0.52	1	// Solyc05g009580.3 // Solyc11g071350.1 // Solyc09g065070.2 // Solyc10g081890.2 // Solyc01g007080.3 // Solyc08g006990.2 // Solyc05g009590.3 // Solyc01g096140.3 // Solyc08g082950.3 // Solyc06g074100.1 // Solyc11g068970.1 // Solyc06g072920.2 // Solyc06g061100.3 // Solyc01g007090.1
	GO:0004146	F	dihydrofolate reductase activity	1	16779	1	20036	0.7	1	// Solyc01g109830.3
	GO:0030523	F	dihydrolipoamide S-acyltransferase activity	1	16779	1	20036	0.7	1	// Solyc07g006790.3
	GO:0004148	F	dihydrolipoyl dehydrogenase activity	2	16779	2	20036	0.62	1	// Solyc05g053300.3 // Solyc12g099100.2
	GO:0045240	C	dihydrolipoyl dehydrogenase complex	2	16779	2	20036	0.62	1	// Solyc07g064800.3 // Solyc12g005080.2
	GO:0004742	F	dihydrolipoyllysine-residue acetyltransferase activity	1	16779	1	20036	0.7	1	// Solyc07g006790.3
	GO:0004149	F	dihydrolipoyllysine-residue succinyltransferase activity	2	16779	2	20036	0.62	1	// Solyc07g064800.3 // Solyc12g005080.2
	GO:0004150	F	dihydroneopterin aldolase activity	1	16779	1	20036	0.7	1	// Solyc10g079830.2
	GO:0004151	F	dihydroorotase activity	1	16779	1	20036	0.7	1	// Solyc02g072105.1
	GO:0004152	F	dihydroorotate dehydrogenase activity	1	16779	1	20036	0.7	1	// Solyc01g008290.3
	GO:0004156	F	dihydropteroate synthase activity	1	16779	1	20036	0.7	1	// Solyc05g012090.3
	GO:0004160	F	dihydroxy-acid dehydratase activity	1	16779	2	20036	0.84	1	// Solyc05g053540.3
	GO:0050992	P	dimethylallyl diphosphate biosynthetic process	1	16779	1	20036	0.7	1	// Solyc01g109300.3
	GO:0050993	P	dimethylallyl diphosphate metabolic process	1	16779	1	20036	0.7	1	// Solyc01g109300.3
	GO:0004161	F	dimethylallyltranstransferase activity	13	16779	15	20036	0.54	1	// Solyc11g030560.1 // Solyc11g019850.1 // Solyc11g063730.2 // Solyc11g061910.1 // Solyc11g061870.2 // Solyc08g061710.2 // Solyc11g063460.1 // Solyc11g020520.2 // Solyc11g061820.2 // Solyc11g061850.1 // Solyc11g019870.2 // Solyc08g061760.2 // Solyc11g020400.1
	GO:0051213	F	dioxygenase activity	53	16779	60	20036	0.42	1	// Solyc01g099150.4 // Solyc07g055150.3 // Solyc01g006560.3 // Solyc01g099190.3 // Solyc02g067440.3 // Solyc01g099180.3 // Solyc01g006565.1 // Solyc01g005750.1 // Solyc01g099200.3 // Solyc08g081000.3 // Solyc07g055160.3 // Solyc08g014000.3 // Solyc09g075870.2 // Solyc01g099170.3 // Solyc01g090660.3 // Solyc11g071225.1 // Solyc01g009680.3 // Solyc09g082630.3 // Solyc09g075860.3 // Solyc07g008310.3…
	GO:0008239	F	dipeptidyl-peptidase activity	1	16779	1	20036	0.7	1	// Solyc00g065930.1
	GO:0047334	F	diphosphate-fructose-6-phosphate 1-phosphotransferase activity	4	16779	4	20036	0.54	1	// Solyc07g049280.3 // Solyc12g095760.2 // Solyc04g082880.3 // Solyc02g081160.3
	GO:0004163	F	diphosphomevalonate decarboxylase activity	2	16779	2	20036	0.62	1	// Solyc11g007020.2 // Solyc04g009655.1
	GO:0016778	F	diphosphotransferase activity	5	16779	6	20036	0.62	1	// Solyc08g077200.3 // Solyc09g074990.3 // Solyc05g012090.3 // Solyc09g074970.3 // Solyc06g061040.3
	GO:0004164	F	diphthine synthase activity	1	16779	1	20036	0.7	1	// Solyc04g081310.3
	GO:0046351	P	disaccharide biosynthetic process	22	16779	24	20036	0.44	1	// Solyc07g055300.3 // Solyc03g007290.3 // Solyc04g072920.3 // Solyc10g046770.2 // Solyc04g025940.3 // Solyc02g072150.3 // Solyc07g006500.3 // Solyc03g083960.3 // Solyc05g051880.3 // Solyc10g081660.2 // Solyc07g062140.3 // Solyc08g079060.3 // Solyc02g071590.2 // Solyc10g007950.3 // Solyc01g006740.3 // Solyc05g005750.3 // Solyc08g076650.3 // Solyc04g082550.2 // Solyc04g054930.3 // Solyc06g060600.2…
	GO:0005984	P	disaccharide metabolic process	32	16779	36	20036	0.45	1	// Solyc07g055300.3 // Solyc03g007290.3 // Solyc04g072920.3 // Solyc10g046770.2 // Solyc03g098290.3 // Solyc04g025940.3 // Solyc02g072150.3 // Solyc07g006500.3 // Solyc03g083960.3 // Solyc09g098590.3 // Solyc05g051880.3 // Solyc10g081660.2 // Solyc07g042520.3 // Solyc07g062140.3 // Solyc08g079060.3 // Solyc04g082550.2 // Solyc10g007950.3 // Solyc01g006740.3 // Solyc07g042550.3 // Solyc12g009300.3…
	GO:0015154	F	disaccharide transmembrane transporter activity	1	16779	1	20036	0.7	1	// Solyc11g017010.2
	GO:0015766	P	disaccharide transport	1	16779	1	20036	0.7	1	// Solyc11g017010.2
	GO:0015036	F	disulfide oxidoreductase activity	69	16779	91	20036	0.76	1	// Solyc04g011800.1 // Solyc10g008390.3 // Solyc04g011850.1 // Solyc09g074590.1 // Solyc01g009890.1 // Solyc01g008250.3 // Solyc09g008295.1 // Solyc07g063190.3 // Solyc01g009910.1 // Solyc02g084710.3 // Solyc04g080850.3 // Solyc04g072380.3 // Solyc01g108020.3 // Solyc05g051730.1 // Solyc11g008450.2 // Solyc09g091840.3 // Solyc02g077580.1 // Solyc12g013810.2 // Solyc05g051720.1 // Solyc11g069860.2…
	GO:0072509	F	divalent inorganic cation transmembrane transporter activity	32	16779	37	20036	0.49	1	// Solyc11g016940.2 // Solyc02g032100.3 // Solyc07g008320.3 // Solyc07g043230.3 // Solyc10g054930.2 // Solyc11g065090.2 // Solyc01g111190.3 // Solyc12g098450.2 // Solyc07g053970.3 // Solyc10g079300.2 // Solyc12g055750.2 // Solyc07g043200.2 // Solyc01g103760.3 // Solyc02g064680.3 // Solyc08g065190.3 // Solyc07g056110.3 // Solyc02g081600.3 // Solyc02g069200.3 // Solyc02g092450.3 // Solyc12g011070.2…
	GO:0072511	P	divalent inorganic cation transport	31	16779	35	20036	0.46	1	// Solyc11g016940.2 // Solyc02g032100.3 // Solyc07g008320.3 // Solyc07g043230.3 // Solyc10g054930.2 // Solyc11g065090.2 // Solyc01g111190.3 // Solyc12g098450.2 // Solyc10g079300.2 // Solyc12g055750.2 // Solyc07g043200.2 // Solyc01g103760.3 // Solyc02g064680.3 // Solyc04g016260.3 // Solyc07g056110.3 // Solyc02g081600.3 // Solyc02g069200.3 // Solyc02g092450.3 // Solyc12g011070.2 // Solyc08g065190.3…
	GO:0070838	P	divalent metal ion transport	31	16779	35	20036	0.46	1	// Solyc11g016940.2 // Solyc02g032100.3 // Solyc07g008320.3 // Solyc07g043230.3 // Solyc10g054930.2 // Solyc11g065090.2 // Solyc01g111190.3 // Solyc12g098450.2 // Solyc10g079300.2 // Solyc12g055750.2 // Solyc07g043200.2 // Solyc01g103760.3 // Solyc02g064680.3 // Solyc04g016260.3 // Solyc07g056110.3 // Solyc02g081600.3 // Solyc02g069200.3 // Solyc02g092450.3 // Solyc12g011070.2 // Solyc08g065190.3…
	GO:0006305	P	DNA alkylation	8	16779	12	20036	0.76	1	// Solyc02g062740.3 // Solyc10g078190.2 // Solyc09g082420.1 // Solyc09g082440.1 // Solyc05g053260.3 // Solyc04g005250.3 // Solyc09g082430.1 // Solyc09g082480.2
	GO:0003677	F	DNA binding	1581	16779	1915	20036	0.68	1	// Solyc11g067140.2 // Solyc01g091350.3 // Solyc11g072790.2 // Solyc01g104740.3 // Solyc06g060830.3 // Solyc08g082750.3 // Solyc07g020964.1 // Solyc12g096350.2 // Solyc03g098190.3 // Solyc10g018780.2 // Solyc11g072770.2 // Solyc07g009560.2 // Solyc11g012980.1 // Solyc01g108935.1 // Solyc04g026310.1 // Solyc03g034120.3 // Solyc03g082550.3 // Solyc11g008410.2 // Solyc03g007140.3 // Solyc08g013980.3…
	GO:0071897	P	DNA biosynthetic process	3	16779	4	20036	0.69	1	// Solyc11g066370.2 // Solyc07g017990.3 // Solyc02g091120.3
	GO:0006308	P	DNA catabolic process	6	16779	6	20036	0.49	1	// Solyc09g007210.3 // Solyc08g081590.2 // Solyc02g078920.3 // Solyc02g078910.3 // Solyc05g009430.3 // Solyc07g065445.1
	GO:0000737	P	DNA catabolic process, endonucleolytic	3	16779	3	20036	0.57	1	// Solyc08g081590.2 // Solyc09g007210.3 // Solyc07g065445.1
	GO:0003689	F	DNA clamp loader activity	1	16779	1	20036	0.7	1	// Solyc07g005880.3
	GO:0071103	P	DNA conformation change	51	16779	66	20036	0.7	1	// Solyc03g116170.3 // Solyc06g075830.2 // Solyc06g009765.1 // Solyc02g084240.3 // Solyc05g054610.1 // Solyc11g013580.1 // Solyc01g097070.3 // Solyc02g021350.3 // Solyc09g097880.3 // Solyc11g013680.1 // Solyc12g077660.2 // Solyc08g066000.2 // Solyc11g072860.2 // Solyc06g075960.1 // Solyc12g099420.2 // Solyc08g063000.3 // Solyc03g119130.3 // Solyc06g005430.1 // Solyc07g040920.2 // Solyc07g049680.3…
	GO:0000077	P	DNA damage checkpoint	3	16779	4	20036	0.69	1	// Solyc08g044480.1 // Solyc10g044780.2 // Solyc04g026070.1
	GO:0042023	P	DNA endoreduplication	1	16779	1	20036	0.7	1	// Solyc03g079950.3
	GO:0003678	F	DNA helicase activity	72	16779	88	20036	0.59	1	// Solyc06g066670.3 // Solyc02g014420.1 // Solyc01g091350.3 // Solyc05g018453.1 // Solyc02g037640.2 // Solyc06g062350.3 // Solyc02g070780.3 // Solyc10g054210.1 // Solyc05g016037.1 // Solyc05g019990.1 // Solyc07g026970.1 // Solyc09g042270.1 // Solyc03g032070.3 // Solyc01g017850.1 // Solyc07g014760.1 // Solyc06g011650.1 // Solyc08g044360.2 // Solyc11g031990.1 // Solyc01g057480.2 // Solyc05g016010.1…
	GO:0033202	C	DNA helicase complex	14	16779	17	20036	0.59	1	// Solyc12g042160.1 // Solyc12g042150.1 // Solyc10g084470.1 // Solyc12g042130.1 // Solyc04g016370.3 // Solyc09g089660.3 // Solyc10g084490.1 // Solyc02g094540.3 // Solyc06g007480.3 // Solyc11g072810.2 // Solyc01g100540.3 // Solyc12g042140.2 // Solyc10g084460.1 // Solyc06g009600.1
	GO:0015074	P	DNA integration	1	16779	2	20036	0.84	1	// Solyc02g065260.3
	GO:0031570	P	DNA integrity checkpoint	4	16779	5	20036	0.65	1	// Solyc08g044480.1 // Solyc10g044780.2 // Solyc03g007550.3 // Solyc04g026070.1
	GO:0003910	F	DNA ligase (ATP) activity	5	16779	5	20036	0.51	1	// Solyc11g066370.2 // Solyc07g017990.3 // Solyc09g011930.3 // Solyc11g040180.2 // Solyc02g091120.3
	GO:0003909	F	DNA ligase activity	5	16779	5	20036	0.51	1	// Solyc11g066370.2 // Solyc07g017990.3 // Solyc09g011930.3 // Solyc11g040180.2 // Solyc02g091120.3
	GO:0006266	P	DNA ligation	3	16779	3	20036	0.57	1	// Solyc11g066370.2 // Solyc07g017990.3 // Solyc02g091120.3
	GO:0051103	P	DNA ligation involved in DNA repair	3	16779	3	20036	0.57	1	// Solyc11g066370.2 // Solyc07g017990.3 // Solyc02g091120.3
	GO:0009294	P	DNA mediated transformation	1	16779	2	20036	0.84	1	// Solyc00g074810.1
	GO:0006259	P	DNA metabolic process	266	16779	319	20036	0.54	1	// Solyc03g117510.3 // Solyc11g067140.2 // Solyc09g098370.3 // Solyc10g078190.2 // Solyc11g044800.2 // Solyc03g115050.3 // Solyc07g005340.2 // Solyc01g091350.3 // Solyc12g038210.1 // Solyc02g094590.3 // Solyc01g066610.3 // Solyc05g053260.3 // Solyc12g041890.2 // Solyc02g063130.3 // Solyc05g018453.1 // Solyc09g082480.2 // Solyc09g065840.3 // Solyc03g118320.1 // Solyc02g093300.3 // Solyc05g051680.3…
	GO:0006306	P	DNA methylation	8	16779	12	20036	0.76	1	// Solyc02g062740.3 // Solyc10g078190.2 // Solyc09g082420.1 // Solyc09g082440.1 // Solyc05g053260.3 // Solyc04g005250.3 // Solyc09g082430.1 // Solyc09g082480.2
	GO:0044728	P	DNA methylation or demethylation	8	16779	12	20036	0.76	1	// Solyc02g062740.3 // Solyc10g078190.2 // Solyc09g082420.1 // Solyc09g082440.1 // Solyc05g053260.3 // Solyc04g005250.3 // Solyc09g082430.1 // Solyc09g082480.2
	GO:0006304	P	DNA modification	8	16779	12	20036	0.76	1	// Solyc02g062740.3 // Solyc10g078190.2 // Solyc09g082420.1 // Solyc09g082440.1 // Solyc05g053260.3 // Solyc04g005250.3 // Solyc09g082430.1 // Solyc09g082480.2
	GO:0019104	F	DNA N-glycosylase activity	12	16779	15	20036	0.62	1	// Solyc03g117510.3 // Solyc05g010800.3 // Solyc09g083010.3 // Solyc06g073400.3 // Solyc02g021060.3 // Solyc12g010050.2 // Solyc03g116880.3 // Solyc04g005260.2 // Solyc09g018850.3 // Solyc04g079990.3 // Solyc02g082120.3 // Solyc11g018510.2
	GO:0006323	P	DNA packaging	39	16779	52	20036	0.73	1	// Solyc03g116170.3 // Solyc06g075830.2 // Solyc06g009765.1 // Solyc02g084240.3 // Solyc05g054610.1 // Solyc11g013580.1 // Solyc02g021350.3 // Solyc11g013680.1 // Solyc12g077660.2 // Solyc08g066000.2 // Solyc11g072860.2 // Solyc06g075960.1 // Solyc12g099420.2 // Solyc08g063000.3 // Solyc03g119130.3 // Solyc06g005430.1 // Solyc07g040920.2 // Solyc07g049680.3 // Solyc10g079730.2 // Solyc01g106940.3…
	GO:0044815	C	DNA packaging complex	76	16779	103	20036	0.82	1	// Solyc08g006885.1 // Solyc06g074750.1 // Solyc10g008910.1 // Solyc06g075830.2 // Solyc06g009765.1 // Solyc05g014800.1 // Solyc05g054610.1 // Solyc09g042577.1 // Solyc09g082710.3 // Solyc11g073260.2 // Solyc11g013580.1 // Solyc11g011370.2 // Solyc05g025980.2 // Solyc11g073250.2 // Solyc11g013680.1 // Solyc04g049470.2 // Solyc05g014860.2 // Solyc04g081150.3 // Solyc11g072860.2 // Solyc06g075960.1…
	GO:0003913	F	DNA photolyase activity	2	16779	2	20036	0.62	1	// Solyc08g074270.3 // Solyc08g079530.3
	GO:0034061	F	DNA polymerase activity	14	16779	20	20036	0.75	1	// Solyc01g099220.3 // Solyc02g093300.3 // Solyc11g067110.2 // Solyc11g067140.2 // Solyc01g102810.3 // Solyc01g087095.1 // Solyc02g072090.2 // Solyc03g111680.3 // Solyc08g068120.2 // Solyc03g063340.3 // Solyc01g107010.3 // Solyc08g061327.1 // Solyc05g014540.3 // Solyc11g044800.2
	GO:0042575	C	DNA polymerase complex	5	16779	5	20036	0.51	1	// Solyc11g067140.2 // Solyc03g111680.3 // Solyc02g072090.2 // Solyc11g067110.2 // Solyc01g102810.3
	GO:0009360	C	DNA polymerase III complex	3	16779	3	20036	0.57	1	// Solyc01g102810.3 // Solyc03g111680.3 // Solyc02g072090.2
	GO:0030337	F	DNA polymerase processivity factor activity	1	16779	1	20036	0.7	1	// Solyc06g076660.3
	GO:0003896	F	DNA primase activity	2	16779	2	20036	0.62	1	// Solyc04g045530.3 // Solyc08g082200.3
	GO:0006310	P	DNA recombination	34	16779	40	20036	0.52	1	// Solyc11g066370.2 // Solyc02g084250.3 // Solyc03g115050.3 // Solyc02g050200.2 // Solyc01g091350.3 // Solyc07g017990.3 // Solyc09g011930.3 // Solyc07g062780.3 // Solyc01g100280.3 // Solyc08g068040.3 // Solyc03g080010.3 // Solyc05g051680.3 // Solyc08g075840.3 // Solyc02g091120.3 // Solyc01g091430.2 // Solyc05g014690.2 // Solyc09g009900.3 // Solyc01g087720.3 // Solyc02g082660.3 // Solyc08g068010.2…
	GO:0006281	P	DNA repair	185	16779	221	20036	0.52	1	// Solyc03g117510.3 // Solyc11g067140.2 // Solyc09g098370.3 // Solyc03g115050.3 // Solyc02g050200.2 // Solyc01g091350.3 // Solyc12g038210.1 // Solyc02g094590.3 // Solyc01g066610.3 // Solyc12g041890.2 // Solyc02g063130.3 // Solyc05g051680.3 // Solyc04g051490.3 // Solyc06g034063.1 // Solyc12g027520.1 // Solyc02g021060.3 // Solyc03g083220.1 // Solyc07g018340.3 // Solyc04g019320.1 // Solyc06g073400.3…
	GO:1990391	C	DNA repair complex	7	16779	7	20036	0.47	1	// Solyc02g082660.3 // Solyc11g067140.2 // Solyc02g084250.3 // Solyc06g069230.3 // Solyc11g067110.2 // Solyc02g091627.1 // Solyc09g074990.3
	GO:0006260	P	DNA replication	57	16779	67	20036	0.5	1	// Solyc01g088380.2 // Solyc03g079950.3 // Solyc11g067140.2 // Solyc09g007330.3 // Solyc01g020440.3 // Solyc03g063340.3 // Solyc02g070780.3 // Solyc06g076860.3 // Solyc06g073510.3 // Solyc09g018690.3 // Solyc08g061327.1 // Solyc06g076660.3 // Solyc09g065840.3 // Solyc03g118320.1 // Solyc02g093300.3 // Solyc08g075840.3 // Solyc12g013880.2 // Solyc01g110130.3 // Solyc03g115050.3 // Solyc10g007400.3…
	GO:0000076	P	DNA replication checkpoint	1	16779	1	20036	0.7	1	// Solyc03g007550.3
	GO:0005663	C	DNA replication factor C complex	1	16779	1	20036	0.7	1	// Solyc07g005880.3
	GO:0006270	P	DNA replication initiation	8	16779	9	20036	0.54	1	// Solyc02g093300.3 // Solyc11g040120.2 // Solyc09g059440.1 // Solyc01g110130.3 // Solyc02g070780.3 // Solyc06g076860.3 // Solyc07g005020.3 // Solyc02g082180.3
	GO:0003688	F	DNA replication origin binding	1	16779	1	20036	0.7	1	// Solyc07g005020.3
	GO:0031261	C	DNA replication preinitiation complex	1	16779	1	20036	0.7	1	// Solyc09g008630.3
	GO:0006274	P	DNA replication termination	1	16779	1	20036	0.7	1	// Solyc07g005340.2
	GO:0033567	P	DNA replication, Okazaki fragment processing	1	16779	2	20036	0.84	1	// Solyc01g088380.2
	GO:0006269	P	DNA replication, synthesis of RNA primer	2	16779	2	20036	0.62	1	// Solyc04g045530.3 // Solyc08g082200.3
	GO:0006336	P	DNA replication-independent nucleosome assembly	2	16779	2	20036	0.62	1	// Solyc08g066000.2 // Solyc08g066010.2
	GO:0034724	P	DNA replication-independent nucleosome organization	2	16779	2	20036	0.62	1	// Solyc08g066000.2 // Solyc08g066010.2
	GO:0022616	P	DNA strand elongation	1	16779	2	20036	0.84	1	// Solyc01g088380.2
	GO:0006271	P	DNA strand elongation involved in DNA replication	1	16779	2	20036	0.84	1	// Solyc01g088380.2
	GO:0003916	F	DNA topoisomerase activity	12	16779	14	20036	0.55	1	// Solyc09g007210.3 // Solyc11g028310.2 // Solyc07g049720.3 // Solyc12g021230.2 // Solyc01g096900.3 // Solyc01g097070.3 // Solyc11g028315.1 // Solyc01g014495.1 // Solyc09g097880.3 // Solyc02g081910.2 // Solyc01g087500.3 // Solyc05g014720.3
	GO:0009330	C	DNA topoisomerase complex (ATP-hydrolyzing)	1	16779	1	20036	0.7	1	// Solyc03g079950.3
	GO:0061505	F	DNA topoisomerase II activity	7	16779	9	20036	0.65	1	// Solyc09g007210.3 // Solyc11g028310.2 // Solyc12g021230.2 // Solyc01g096900.3 // Solyc11g028315.1 // Solyc01g014495.1 // Solyc01g087500.3
	GO:0003917	F	DNA topoisomerase type I activity	5	16779	5	20036	0.51	1	// Solyc05g014720.3 // Solyc01g097070.3 // Solyc07g049720.3 // Solyc02g081910.2 // Solyc09g097880.3
	GO:0003918	F	DNA topoisomerase type II (ATP-hydrolyzing) activity	7	16779	9	20036	0.65	1	// Solyc09g007210.3 // Solyc11g028310.2 // Solyc12g021230.2 // Solyc01g096900.3 // Solyc11g028315.1 // Solyc01g014495.1 // Solyc01g087500.3
	GO:0006265	P	DNA topological change	12	16779	14	20036	0.55	1	// Solyc09g007210.3 // Solyc11g028310.2 // Solyc07g049720.3 // Solyc12g021230.2 // Solyc01g096900.3 // Solyc01g097070.3 // Solyc11g028315.1 // Solyc01g014495.1 // Solyc09g097880.3 // Solyc02g081910.2 // Solyc01g087500.3 // Solyc05g014720.3
	GO:0003906	F	DNA-(apurinic or apyrimidinic site) lyase activity	4	16779	4	20036	0.54	1	// Solyc03g117510.3 // Solyc06g073400.3 // Solyc11g018510.2 // Solyc09g083010.3
	GO:0008725	F	DNA-3-methyladenine glycosylase activity	6	16779	8	20036	0.68	1	// Solyc05g010800.3 // Solyc12g010050.2 // Solyc03g116880.3 // Solyc04g005260.2 // Solyc04g079990.3 // Solyc02g082120.3
	GO:0043733	F	DNA-3-methylbase glycosylase activity	6	16779	8	20036	0.68	1	// Solyc05g010800.3 // Solyc12g010050.2 // Solyc03g116880.3 // Solyc04g005260.2 // Solyc04g079990.3 // Solyc02g082120.3
	GO:0008094	F	DNA-dependent ATPase activity	29	16779	38	20036	0.69	1	// Solyc01g088380.2 // Solyc06g008970.3 // Solyc06g066670.3 // Solyc01g091350.3 // Solyc09g018690.3 // Solyc03g032070.3 // Solyc11g073220.2 // Solyc09g098230.3 // Solyc11g028315.1 // Solyc01g087500.3 // Solyc09g007210.3 // Solyc11g069370.2 // Solyc06g062350.3 // Solyc05g008040.3 // Solyc07g017540.3 // Solyc12g021230.2 // Solyc01g096900.3 // Solyc05g050960.3 // Solyc01g014495.1 // Solyc07g005880.3…
	GO:0006261	P	DNA-dependent DNA replication	15	16779	18	20036	0.57	1	// Solyc11g040120.2 // Solyc01g088380.2 // Solyc09g059440.1 // Solyc02g093300.3 // Solyc07g005340.2 // Solyc03g079950.3 // Solyc08g068120.2 // Solyc01g110130.3 // Solyc02g070780.3 // Solyc02g082180.3 // Solyc07g005020.3 // Solyc04g045530.3 // Solyc08g082200.3 // Solyc04g008600.3 // Solyc06g076860.3
	GO:0045005	P	DNA-dependent DNA replication maintenance of fidelity	1	16779	1	20036	0.7	1	// Solyc04g008600.3
	GO:0003887	F	DNA-directed DNA polymerase activity	13	16779	19	20036	0.77	1	// Solyc01g099220.3 // Solyc02g093300.3 // Solyc11g067110.2 // Solyc11g067140.2 // Solyc01g102810.3 // Solyc02g072090.2 // Solyc03g111680.3 // Solyc08g068120.2 // Solyc03g063340.3 // Solyc01g107010.3 // Solyc08g061327.1 // Solyc05g014540.3 // Solyc11g044800.2
	GO:0003899	F	DNA-directed RNA polymerase activity	72	16779	78	20036	0.3	1	// Solyc02g078260.3 // Solyc08g028740.1 // Solyc06g036000.3 // Solyc01g017460.2 // Solyc01g095950.1 // Solyc04g026310.1 // Solyc03g110885.1 // Solyc05g051620.3 // Solyc12g015780.2 // Solyc08g075940.3 // Solyc02g089330.3 // Solyc12g035790.1 // Solyc09g083340.2 // Solyc01g017370.1 // Solyc01g017360.2 // Solyc01g017420.1 // Solyc06g005790.3 // Solyc10g031550.1 // Solyc06g005865.1 // Solyc05g045720.1…
	GO:0000428	C	DNA-directed RNA polymerase complex	21	16779	25	20036	0.55	1	// Solyc04g076580.3 // Solyc02g064595.1 // Solyc09g010500.3 // Solyc04g078050.3 // Solyc03g122020.3 // Solyc05g025650.3 // Solyc05g051620.3 // Solyc03g121020.3 // Solyc03g121010.3 // Solyc07g041510.2 // Solyc02g083350.3 // Solyc09g009680.2 // Solyc06g054080.3 // Solyc03g097460.3 // Solyc08g075580.2 // Solyc09g074220.2 // Solyc10g054400.1 // Solyc06g076390.3 // Solyc09g083390.2 // Solyc02g078580.1…
	GO:0005665	C	DNA-directed RNA polymerase II, core complex	2	16779	2	20036	0.62	1	// Solyc09g010500.3 // Solyc02g083350.3
	GO:0016591	C	DNA-directed RNA polymerase II, holoenzyme	17	16779	21	20036	0.6	1	// Solyc04g076580.3 // Solyc02g064595.1 // Solyc09g010500.3 // Solyc04g078050.3 // Solyc03g122020.3 // Solyc06g054080.3 // Solyc03g121020.3 // Solyc03g121010.3 // Solyc07g041510.2 // Solyc02g083350.3 // Solyc09g009680.2 // Solyc03g097460.3 // Solyc10g054400.1 // Solyc06g076390.3 // Solyc09g083390.2 // Solyc02g078580.1 // Solyc07g032090.3
	GO:0005666	C	DNA-directed RNA polymerase III complex	4	16779	4	20036	0.54	1	// Solyc08g075580.2 // Solyc09g074220.2 // Solyc05g025650.3 // Solyc05g051620.3
	GO:0006354	P	DNA-templated transcription, elongation	9	16779	11	20036	0.61	1	// Solyc06g054080.3 // Solyc03g121020.3 // Solyc03g121010.3 // Solyc04g064700.3 // Solyc02g078580.1 // Solyc04g008750.3 // Solyc10g081020.2 // Solyc11g012150.2 // Solyc09g083390.2
	GO:0006352	P	DNA-templated transcription, initiation	32	16779	37	20036	0.49	1	// Solyc04g076580.3 // Solyc12g096470.2 // Solyc08g068840.3 // Solyc06g072710.3 // Solyc01g028930.3 // Solyc09g009680.2 // Solyc03g097320.3 // Solyc03g007370.3 // Solyc07g065040.3 // Solyc01g088720.3 // Solyc08g065970.3 // Solyc06g064890.3 // Solyc05g018120.1 // Solyc10g079360.2 // Solyc07g032090.3 // Solyc03g006177.1 // Solyc05g010570.3 // Solyc03g119790.3 // Solyc01g087690.2 // Solyc04g078050.3…
	GO:0006353	P	DNA-templated transcription, termination	4	16779	5	20036	0.65	1	// Solyc09g025260.3 // Solyc08g074740.3 // Solyc04g016290.3 // Solyc02g072260.3
	GO:0019348	P	dolichol metabolic process	2	16779	2	20036	0.62	1	// Solyc06g066400.3 // Solyc08g005210.3
	GO:0006488	P	dolichol-linked oligosaccharide biosynthetic process	1	16779	2	20036	0.84	1	// Solyc04g016520.3
	GO:0004579	F	dolichyl-diphosphooligosaccharide-protein glycotransferase activity	2	16779	3	20036	0.75	1	// Solyc05g056130.3 // Solyc04g082670.3
	GO:0004584	F	dolichyl-phosphate-mannose-glycolipid alpha-mannosyltransferase activity	1	16779	1	20036	0.7	1	// Solyc01g006000.3
	GO:0006302	P	double-strand break repair	14	16779	18	20036	0.65	1	// Solyc05g051680.3 // Solyc08g068010.2 // Solyc09g098230.3 // Solyc01g087720.3 // Solyc02g050200.2 // Solyc01g091350.3 // Solyc01g091430.2 // Solyc10g018030.2 // Solyc07g062780.3 // Solyc09g009340.2 // Solyc02g050210.2 // Solyc06g053770.3 // Solyc08g068040.3 // Solyc03g124010.3
	GO:0000724	P	double-strand break repair via homologous recombination	7	16779	10	20036	0.73	1	// Solyc05g051680.3 // Solyc08g068010.2 // Solyc01g087720.3 // Solyc02g050200.2 // Solyc07g062780.3 // Solyc02g050210.2 // Solyc08g068040.3
	GO:0006303	P	double-strand break repair via nonhomologous end joining	3	16779	4	20036	0.69	1	// Solyc01g091350.3 // Solyc09g098230.3 // Solyc01g091430.2
	GO:0003690	F	double-stranded DNA binding	92	16779	112	20036	0.58	1	// Solyc01g007750.3 // Solyc01g109550.2 // Solyc04g072500.1 // Solyc03g063390.1 // Solyc01g087990.3 // Solyc11g044360.2 // Solyc07g055920.3 // Solyc04g072540.3 // Solyc04g072510.3 // Solyc01g060310.2 // Solyc11g020620.1 // Solyc02g021430.1 // Solyc02g067960.2 // Solyc07g018340.3 // Solyc01g079520.3 // Solyc02g082660.3 // Solyc12g088090.2 // Solyc04g072550.2 // Solyc05g046345.1 // Solyc03g120340.3…
	GO:0003725	F	double-stranded RNA binding	3	16779	3	20036	0.57	1	// Solyc04g076420.3 // Solyc02g094150.3 // Solyc11g069360.2
	GO:0032296	F	double-stranded RNA-specific ribonuclease activity	37	16779	53	20036	0.83	1	// Solyc01g012570.1 // Solyc01g012580.1 // Solyc07g049160.3 // Solyc03g053105.1 // Solyc01g014790.2 // Solyc01g011520.1 // Solyc01g013780.1 // Solyc10g005130.3 // Solyc01g012670.2 // Solyc01g014440.1 // Solyc01g011540.1 // Solyc03g114120.3 // Solyc01g013920.1 // Solyc01g013950.1 // Solyc07g005030.3 // Solyc10g080040.2 // Solyc01g012650.1 // Solyc01g012550.1 // Solyc08g067210.3 // Solyc05g041920.3…
	GO:0006014	P	D-ribose metabolic process	7	16779	8	20036	0.57	1	// Solyc07g062070.3 // Solyc03g097210.3 // Solyc06g073190.3 // Solyc08g078370.3 // Solyc03g006860.3 // Solyc09g064240.3 // Solyc02g091490.4
	GO:0070176	C	DRM complex	1	16779	1	20036	0.7	1	// Solyc04g082450.3
	GO:0008144	F	drug binding	2	16779	2	20036	0.62	1	// Solyc00g066150.2 // Solyc00g030210.2
	GO:0006855	P	drug transmembrane transport	58	16779	80	20036	0.82	1	// Solyc03g112260.2 // Solyc05g013470.3 // Solyc04g074840.3 // Solyc02g080480.3 // Solyc10g054100.2 // Solyc04g009790.3 // Solyc03g025230.3 // Solyc11g010380.2 // Solyc04g074860.4 // Solyc08g005880.3 // Solyc10g007100.3 // Solyc03g112250.1 // Solyc02g080490.3 // Solyc03g071490.1 // Solyc02g063260.3 // Solyc02g061760.3 // Solyc03g063730.3 // Solyc04g007540.2 // Solyc11g065820.2 // Solyc12g005850.2…
	GO:0015238	F	drug transmembrane transporter activity	58	16779	80	20036	0.82	1	// Solyc03g112260.2 // Solyc05g013470.3 // Solyc04g074840.3 // Solyc02g080480.3 // Solyc10g054100.2 // Solyc04g009790.3 // Solyc03g025230.3 // Solyc11g010380.2 // Solyc04g074860.4 // Solyc08g005880.3 // Solyc10g007100.3 // Solyc03g112250.1 // Solyc02g080490.3 // Solyc03g071490.1 // Solyc02g063260.3 // Solyc02g061760.3 // Solyc03g063730.3 // Solyc04g007540.2 // Solyc11g065820.2 // Solyc12g005850.2…
	GO:0015893	P	drug transport	59	16779	81	20036	0.82	1	// Solyc03g112260.2 // Solyc05g013470.3 // Solyc04g074840.3 // Solyc02g080480.3 // Solyc10g054100.2 // Solyc04g009790.3 // Solyc03g025230.3 // Solyc11g010380.2 // Solyc08g059780.2 // Solyc04g074860.4 // Solyc08g005880.3 // Solyc10g007100.3 // Solyc03g112250.1 // Solyc02g080490.3 // Solyc03g071490.1 // Solyc02g063260.3 // Solyc02g061760.3 // Solyc03g063730.3 // Solyc04g007540.2 // Solyc11g065820.2…
	GO:0090484	F	drug transporter activity	58	16779	80	20036	0.82	1	// Solyc03g112260.2 // Solyc05g013470.3 // Solyc04g074840.3 // Solyc02g080480.3 // Solyc10g054100.2 // Solyc04g009790.3 // Solyc03g025230.3 // Solyc11g010380.2 // Solyc04g074860.4 // Solyc08g005880.3 // Solyc10g007100.3 // Solyc03g112250.1 // Solyc02g080490.3 // Solyc03g071490.1 // Solyc02g063260.3 // Solyc02g061760.3 // Solyc03g063730.3 // Solyc04g007540.2 // Solyc11g065820.2 // Solyc12g005850.2…
	GO:0006233	P	dTDP biosynthetic process	1	16779	1	20036	0.7	1	// Solyc07g048010.3
	GO:0046072	P	dTDP metabolic process	1	16779	1	20036	0.7	1	// Solyc07g048010.3
	GO:0008460	F	dTDP-glucose 4,6-dehydratase activity	1	16779	1	20036	0.7	1	// Solyc07g062130.3
	GO:0006231	P	dTMP biosynthetic process	1	16779	1	20036	0.7	1	// Solyc01g109830.3
	GO:0046073	P	dTMP metabolic process	1	16779	1	20036	0.7	1	// Solyc01g109830.3
	GO:0004170	F	dUTP diphosphatase activity	2	16779	2	20036	0.62	1	// Solyc01g100030.4 // Solyc01g097970.3
	GO:0046080	P	dUTP metabolic process	3	16779	3	20036	0.57	1	// Solyc04g080250.3 // Solyc01g100030.4 // Solyc01g097970.3
	GO:0030286	C	dynein complex	6	16779	10	20036	0.82	1	// Solyc07g063610.3 // Solyc12g044240.2 // Solyc06g071180.3 // Solyc03g120690.3 // Solyc03g113540.3 // Solyc01g005460.3
	GO:0015562	F	efflux transmembrane transporter activity	1	16779	1	20036	0.7	1	// Solyc07g006900.2
	GO:0009055	F	electron carrier activity	150	16779	215	20036	0.96	1	// Solyc04g011850.1 // Solyc11g071600.2 // Solyc05g054890.3 // Solyc07g008990.1 // Solyc07g008130.3 // Solyc08g029290.1 // Solyc10g050730.2 // Solyc11g071580.2 // Solyc11g069860.2 // Solyc01g104390.2 // Solyc11g071610.2 // Solyc09g075810.3 // Solyc02g094050.3 // Solyc04g011870.1 // Solyc05g045923.1 // Solyc03g013460.1 // Solyc01g097530.2 // Solyc01g009235.1 // Solyc07g032450.1 // Solyc09g065260.2…
	GO:0022900	P	electron transport chain	73	16779	101	20036	0.85	1	// Solyc12g027550.1 // Solyc06g074310.3 // Solyc06g007540.3 // Solyc07g008990.1 // Solyc01g011415.1 // Solyc01g017333.1 // Solyc10g047420.2 // Solyc03g007660.3 // Solyc05g045850.2 // Solyc05g016120.2 // Solyc10g061830.2 // Solyc08g065370.1 // Solyc02g011750.1 // Solyc01g102830.3 // Solyc01g065620.1 // Solyc10g047410.1 // Solyc01g065630.1 // Solyc10g045750.1 // Solyc11g068400.2 // Solyc03g013500.1…
	GO:0045158	F	electron transporter, transferring electrons within cytochrome b6/f complex of photosystem II activity	1	16779	1	20036	0.7	1	// Solyc12g005630.2
	GO:0045156	F	electron transporter, transferring electrons within the cyclic electron transport pathway of photosynthesis activity	11	16779	20	20036	0.91	1	// Solyc05g014060.1 // Solyc03g013500.1 // Solyc09g031730.1 // Solyc07g008990.1 // Solyc05g016120.2 // Solyc11g013780.1 // Solyc02g021290.1 // Solyc01g097530.2 // Solyc08g065370.1 // Solyc00g277510.2 // Solyc02g011990.1
	GO:0032783	C	ELL-EAF complex	1	16779	1	20036	0.7	1	// Solyc02g091270.3
	GO:0033588	C	Elongator holoenzyme complex	4	16779	4	20036	0.54	1	// Solyc12g009500.2 // Solyc02g086100.3 // Solyc11g010950.2 // Solyc05g054630.3
	GO:0009790	P	embryo development	3	16779	5	20036	0.79	1	// Solyc06g061110.2 // Solyc01g080950.3 // Solyc10g078780.2
	GO:0006897	P	endocytosis	3	16779	3	20036	0.57	1	// Solyc09g066490.3 // Solyc06g008340.3 // Solyc07g053310.3
	GO:0004520	F	endodeoxyribonuclease activity	5	16779	7	20036	0.71	1	// Solyc03g117510.3 // Solyc01g088380.2 // Solyc09g083010.3 // Solyc11g018510.2 // Solyc06g073400.3
	GO:0016888	F	endodeoxyribonuclease activity, producing 5'-phosphomonoesters	1	16779	2	20036	0.84	1	// Solyc01g088380.2
	GO:0012505	C	endomembrane system	153	16779	177	20036	0.41	1	// Solyc09g059570.3 // Solyc12g011330.3 // Solyc02g083560.3 // Solyc10g081920.2 // Solyc01g102640.2 // Solyc08g076570.3 // Solyc04g049450.3 // Solyc12g005390.2 // Solyc06g072440.3 // Solyc11g006180.2 // Solyc01g098200.3 // Solyc03g110980.3 // Solyc01g091020.3 // Solyc04g082670.3 // Solyc02g091020.2 // Solyc04g016240.3 // Solyc01g109410.3 // Solyc06g005940.3 // Solyc07g063630.3 // Solyc03g113000.3…
	GO:0010256	P	endomembrane system organization	3	16779	5	20036	0.79	1	// Solyc08g006660.1 // Solyc02g082710.3 // Solyc11g006880.2
	GO:0004519	F	endonuclease activity	81	16779	111	20036	0.85	1	// Solyc03g117510.3 // Solyc01g088380.2 // Solyc01g012570.1 // Solyc01g012580.1 // Solyc03g115530.3 // Solyc07g049160.3 // Solyc03g053105.1 // Solyc07g006570.3 // Solyc02g084455.1 // Solyc07g056380.1 // Solyc01g011520.1 // Solyc01g086930.3 // Solyc03g033535.1 // Solyc01g012610.1 // Solyc04g005640.3 // Solyc11g007807.1 // Solyc01g013790.1 // Solyc06g048960.3 // Solyc07g006560.3 // Solyc10g005130.3…
	GO:0016894	F	endonuclease activity, active with either ribo- or deoxyribonucleic acids and producing 3'-phosphomonoesters	9	16779	12	20036	0.68	1	// Solyc05g013210.3 // Solyc06g075350.2 // Solyc07g006570.3 // Solyc05g009517.1 // Solyc01g055200.1 // Solyc06g082890.3 // Solyc09g020110.3 // Solyc07g006560.3 // Solyc04g005640.3
	GO:0016893	F	endonuclease activity, active with either ribo- or deoxyribonucleic acids and producing 5'-phosphomonoesters	55	16779	79	20036	0.87	1	// Solyc01g088380.2 // Solyc01g012570.1 // Solyc01g012580.1 // Solyc07g049160.3 // Solyc03g053105.1 // Solyc02g084455.1 // Solyc07g056380.1 // Solyc01g011520.1 // Solyc01g013780.1 // Solyc01g012610.1 // Solyc11g007807.1 // Solyc01g013790.1 // Solyc10g005130.3 // Solyc01g012670.2 // Solyc04g005010.3 // Solyc04g076620.3 // Solyc01g011540.1 // Solyc03g114120.3 // Solyc01g013920.1 // Solyc01g013950.1…
	GO:0004175	F	endopeptidase activity	282	16779	342	20036	0.59	1	// Solyc08g048550.3 // Solyc02g070510.3 // Solyc08g077860.3 // Solyc03g078207.1 // Solyc10g051310.2 // Solyc11g069150.2 // Solyc02g032940.3 // Solyc06g018100.3 // Solyc08g080010.1 // Solyc08g029230.3 // Solyc01g087800.2 // Solyc12g100353.1 // Solyc10g012310.2 // Solyc10g085760.1 // Solyc09g065000.3 // Solyc04g080590.3 // Solyc05g050940.3 // Solyc03g081270.2 // Solyc08g007700.1 // Solyc07g052290.1…
	GO:0004866	F	endopeptidase inhibitor activity	46	16779	70	20036	0.92	1	// Solyc11g012375.1 // Solyc11g020990.2 // Solyc00g071180.3 // Solyc00g145170.2 // Solyc03g020040.3 // Solyc03g097270.3 // Solyc03g098680.3 // Solyc03g020080.3 // Solyc12g098615.1 // Solyc04g014775.1 // Solyc01g108380.2 // Solyc04g014790.1 // Solyc03g019690.1 // Solyc07g007250.3 // Solyc03g020060.3 // Solyc03g098730.1 // Solyc03g098700.1 // Solyc09g010740.3 // Solyc03g020070.3 // Solyc05g054120.1…
	GO:0061135	F	endopeptidase regulator activity	46	16779	70	20036	0.92	1	// Solyc11g012375.1 // Solyc11g020990.2 // Solyc00g071180.3 // Solyc00g145170.2 // Solyc03g020040.3 // Solyc03g097270.3 // Solyc03g098680.3 // Solyc03g020080.3 // Solyc12g098615.1 // Solyc04g014775.1 // Solyc01g108380.2 // Solyc04g014790.1 // Solyc03g019690.1 // Solyc07g007250.3 // Solyc03g020060.3 // Solyc03g098730.1 // Solyc03g098700.1 // Solyc09g010740.3 // Solyc03g020070.3 // Solyc05g054120.1…
	GO:0005783	C	endoplasmic reticulum	81	16779	99	20036	0.59	1	// Solyc06g005940.3 // Solyc02g079230.3 // Solyc02g067820.3 // Solyc01g111150.2 // Solyc08g078000.3 // Solyc09g059570.3 // Solyc04g048900.3 // Solyc10g054880.2 // Solyc09g059583.1 // Solyc12g011330.3 // Solyc12g055855.1 // Solyc01g090910.3 // Solyc06g060290.3 // Solyc06g034220.3 // Solyc05g056230.3 // Solyc08g005210.3 // Solyc11g069400.2 // Solyc06g010060.1 // Solyc12g013865.1 // Solyc09g008610.3…
	GO:0005789	C	endoplasmic reticulum membrane	44	16779	55	20036	0.63	1	// Solyc02g079230.3 // Solyc02g067820.3 // Solyc01g111150.2 // Solyc08g078000.3 // Solyc10g054880.2 // Solyc12g011330.3 // Solyc12g055855.1 // Solyc01g090910.3 // Solyc06g034220.3 // Solyc08g005210.3 // Solyc06g010060.1 // Solyc09g008610.3 // Solyc09g059600.3 // Solyc01g098780.3 // Solyc06g066400.3 // Solyc09g089610.3 // Solyc08g076570.3 // Solyc01g058280.3 // Solyc08g082920.3 // Solyc08g007200.3…
	GO:0007029	P	endoplasmic reticulum organization	2	16779	3	20036	0.75	1	// Solyc02g082710.3 // Solyc11g006880.2
	GO:0044432	C	endoplasmic reticulum part	44	16779	55	20036	0.63	1	// Solyc02g079230.3 // Solyc02g067820.3 // Solyc01g111150.2 // Solyc08g078000.3 // Solyc10g054880.2 // Solyc12g011330.3 // Solyc12g055855.1 // Solyc01g090910.3 // Solyc06g034220.3 // Solyc08g005210.3 // Solyc06g010060.1 // Solyc09g008610.3 // Solyc09g059600.3 // Solyc01g098780.3 // Solyc06g066400.3 // Solyc09g089610.3 // Solyc08g076570.3 // Solyc01g058280.3 // Solyc08g082920.3 // Solyc08g007200.3…
	GO:0030942	F	endoplasmic reticulum signal peptide binding	4	16779	5	20036	0.65	1	// Solyc02g062810.3 // Solyc06g053385.1 // Solyc02g062830.2 // Solyc03g093970.3
	GO:0004521	F	endoribonuclease activity	63	16779	89	20036	0.87	1	// Solyc01g012570.1 // Solyc01g012580.1 // Solyc07g049160.3 // Solyc03g053105.1 // Solyc02g084455.1 // Solyc07g056380.1 // Solyc01g011520.1 // Solyc01g013780.1 // Solyc01g012610.1 // Solyc04g005640.3 // Solyc11g007807.1 // Solyc01g013790.1 // Solyc07g006560.3 // Solyc10g005130.3 // Solyc01g012670.2 // Solyc04g005010.3 // Solyc04g076620.3 // Solyc01g011540.1 // Solyc03g114120.3 // Solyc01g013920.1…
	GO:0016892	F	endoribonuclease activity, producing 3'-phosphomonoesters	9	16779	12	20036	0.68	1	// Solyc05g013210.3 // Solyc06g075350.2 // Solyc07g006570.3 // Solyc05g009517.1 // Solyc01g055200.1 // Solyc06g082890.3 // Solyc09g020110.3 // Solyc07g006560.3 // Solyc04g005640.3
	GO:0016891	F	endoribonuclease activity, producing 5'-phosphomonoesters	54	16779	77	20036	0.86	1	// Solyc01g012570.1 // Solyc01g012580.1 // Solyc07g049160.3 // Solyc03g053105.1 // Solyc02g084455.1 // Solyc07g056380.1 // Solyc01g011520.1 // Solyc01g013780.1 // Solyc01g012610.1 // Solyc11g007807.1 // Solyc01g013790.1 // Solyc10g005130.3 // Solyc01g012670.2 // Solyc04g005010.3 // Solyc04g076620.3 // Solyc01g011540.1 // Solyc03g114120.3 // Solyc01g013920.1 // Solyc01g013950.1 // Solyc07g005030.3…
	GO:0016197	P	endosomal transport	6	16779	7	20036	0.59	1	// Solyc12g089340.2 // Solyc02g069650.2 // Solyc03g033400.3 // Solyc02g083560.3 // Solyc03g113020.3 // Solyc12g005090.2
	GO:0015988	P	energy coupled proton transmembrane transport, against electrochemical gradient	27	16779	29	20036	0.4	1	// Solyc06g063330.3 // Solyc07g040850.1 // Solyc07g032080.3 // Solyc08g081910.3 // Solyc03g097800.3 // Solyc08g067480.3 // Solyc02g068450.3 // Solyc08g081900.3 // Solyc04g081090.3 // Solyc10g055670.2 // Solyc11g072530.2 // Solyc10g054560.2 // Solyc10g081530.2 // Solyc02g084360.3 // Solyc12g055800.3 // Solyc10g054590.2 // Solyc12g009890.2 // Solyc07g040843.1 // Solyc08g008210.3 // Solyc09g048990.3…
	GO:0015985	P	energy coupled proton transport, down electrochemical gradient	37	16779	44	20036	0.54	1	// Solyc12g042230.2 // Solyc02g080540.1 // Solyc04g071300.2 // Solyc07g026770.3 // Solyc12g005060.1 // Solyc01g110540.3 // Solyc11g072450.2 // Solyc00g042140.1 // Solyc03g115110.3 // Solyc11g056450.2 // Solyc11g051170.2 // Solyc02g091130.3 // Solyc12g055750.2 // Solyc12g056830.1 // Solyc02g012020.2 // Solyc02g012010.2 // Solyc06g005020.2 // Solyc06g072540.1 // Solyc06g048430.3 // Solyc01g087120.3…
	GO:0015980	P	energy derivation by oxidation of organic compounds	68	16779	81	20036	0.53	1	// Solyc04g055030.2 // Solyc04g082400.3 // Solyc12g011120.2 // Solyc04g055020.2 // Solyc07g064830.3 // Solyc01g017333.1 // Solyc08g029290.1 // Solyc10g047420.2 // Solyc03g007660.3 // Solyc07g062530.3 // Solyc09g015495.1 // Solyc02g011750.1 // Solyc02g021770.1 // Solyc01g065620.1 // Solyc01g065630.1 // Solyc10g045750.1 // Solyc11g068400.2 // Solyc08g077920.3 // Solyc11g020290.2 // Solyc08g029280.1…
	GO:0006112	P	energy reserve metabolic process	7	16779	9	20036	0.65	1	// Solyc07g064830.3 // Solyc04g082400.3 // Solyc12g011120.2 // Solyc08g015670.3 // Solyc01g109790.3 // Solyc07g056140.3 // Solyc07g019440.3
	GO:0031975	C	envelope	78	16779	98	20036	0.66	1	// Solyc06g066740.2 // Solyc06g007540.3 // Solyc07g026770.3 // Solyc08g006120.3 // Solyc02g093335.1 // Solyc02g068130.3 // Solyc07g008350.3 // Solyc11g062190.2 // Solyc11g010500.1 // Solyc06g042990.1 // Solyc03g044010.3 // Solyc03g007660.3 // Solyc03g058920.3 // Solyc07g063160.2 // Solyc08g008420.3 // Solyc03g113210.3 // Solyc01g102640.2 // Solyc11g072450.2 // Solyc06g063220.3 // Solyc01g010760.3…
	GO:0008047	F	enzyme activator activity	22	16779	28	20036	0.64	1	// Solyc06g074210.3 // Solyc03g118260.2 // Solyc09g010520.3 // Solyc01g009390.3 // Solyc01g091090.3 // Solyc04g008665.1 // Solyc02g024020.3 // Solyc01g091080.3 // Solyc10g078930.2 // Solyc12g042170.2 // Solyc05g023750.3 // Solyc03g006610.3 // Solyc06g082200.3 // Solyc01g008280.3 // Solyc08g043140.3 // Solyc07g064740.3 // Solyc03g098500.3 // Solyc08g076920.3 // Solyc08g067930.3 // Solyc04g071310.3…
	GO:0019899	F	enzyme binding	31	16779	42	20036	0.74	1	// Solyc01g010820.3 // Solyc09g005130.3 // Solyc04g050520.3 // Solyc01g104070.3 // Solyc06g008710.2 // Solyc02g070460.3 // Solyc01g098930.3 // Solyc09g065200.3 // Solyc05g010160.3 // Solyc01g096060.3 // Solyc01g089850.3 // Solyc02g087900.3 // Solyc06g071200.3 // Solyc09g005010.3 // Solyc05g018040.2 // Solyc01g099290.3 // Solyc01g056520.3 // Solyc05g012340.3 // Solyc01g090800.3 // Solyc09g010050.1…
	GO:0004857	F	enzyme inhibitor activity	129	16779	177	20036	0.9	1	// Solyc01g091100.2 // Solyc01g091110.2 // Solyc09g072950.1 // Solyc06g009180.2 // Solyc03g020040.3 // Solyc12g098615.1 // Solyc04g014790.1 // Solyc05g054360.3 // Solyc03g083700.1 // Solyc06g034360.2 // Solyc08g079235.1 // Solyc07g007250.3 // Solyc00g157087.1 // Solyc12g099210.2 // Solyc11g020960.2 // Solyc02g080210.3 // Solyc09g011295.1 // Solyc10g018330.2 // Solyc01g091060.1 // Solyc06g072210.1…
	GO:0030234	F	enzyme regulator activity	202	16779	261	20036	0.81	1	// Solyc06g009180.2 // Solyc04g050520.3 // Solyc01g091100.2 // Solyc01g091110.2 // Solyc03g112180.1 // Solyc09g010740.3 // Solyc03g020040.3 // Solyc07g064930.3 // Solyc12g098615.1 // Solyc06g009400.3 // Solyc04g014790.1 // Solyc05g054360.3 // Solyc02g024020.3 // Solyc03g083700.1 // Solyc10g019207.1 // Solyc06g034360.2 // Solyc12g042170.2 // Solyc00g071180.3 // Solyc00g157087.1 // Solyc05g054110.3…
	GO:0008622	C	epsilon DNA polymerase complex	2	16779	2	20036	0.62	1	// Solyc11g067140.2 // Solyc11g067110.2
	GO:0072546	C	ER membrane protein complex	2	16779	2	20036	0.62	1	// Solyc01g058280.3 // Solyc09g008610.3
	GO:0046923	F	ER retention sequence binding	5	16779	8	20036	0.78	1	// Solyc02g072120.3 // Solyc01g111090.3 // Solyc06g007770.3 // Solyc09g059270.3 // Solyc09g091900.3
	GO:0030134	C	ER to Golgi transport vesicle	8	16779	9	20036	0.54	1	// Solyc01g080850.3 // Solyc03g005380.3 // Solyc06g084210.3 // Solyc09g092680.3 // Solyc02g082220.3 // Solyc01g081070.3 // Solyc05g053830.3 // Solyc05g055690.2
	GO:0012507	C	ER to Golgi transport vesicle membrane	8	16779	9	20036	0.54	1	// Solyc01g080850.3 // Solyc03g005380.3 // Solyc06g084210.3 // Solyc09g092680.3 // Solyc02g082220.3 // Solyc01g081070.3 // Solyc05g053830.3 // Solyc05g055690.2
	GO:0006888	P	ER to Golgi vesicle-mediated transport	16	16779	17	20036	0.43	1	// Solyc01g080850.3 // Solyc03g005380.3 // Solyc01g091020.3 // Solyc06g084210.3 // Solyc09g092680.3 // Solyc02g082220.3 // Solyc06g068030.3 // Solyc01g081070.3 // Solyc06g065740.3 // Solyc01g111690.3 // Solyc08g007340.3 // Solyc01g091145.1 // Solyc05g053830.3 // Solyc08g007360.3 // Solyc05g055690.2 // Solyc12g055740.2
	GO:0036503	P	ERAD pathway	1	16779	1	20036	0.7	1	// Solyc05g012340.3
	GO:0030433	P	ER-associated ubiquitin-dependent protein catabolic process	1	16779	1	20036	0.7	1	// Solyc05g012340.3
	GO:0006696	P	ergosterol biosynthetic process	6	16779	7	20036	0.59	1	// Solyc10g079040.2 // Solyc03g031860.3 // Solyc02g081330.4 // Solyc10g079060.2 // Solyc01g110290.3 // Solyc10g054130.2
	GO:0008204	P	ergosterol metabolic process	6	16779	7	20036	0.59	1	// Solyc10g079040.2 // Solyc03g031860.3 // Solyc02g081330.4 // Solyc10g079060.2 // Solyc01g110290.3 // Solyc10g054130.2
	GO:0051234	P	establishment of localization	1358	16779	1617	20036	0.48	1	// Solyc12g042260.2 // Solyc12g042290.2 // Solyc02g037510.3 // Solyc12g013865.1 // Solyc01g080680.3 // Solyc03g032080.3 // Solyc09g059570.3 // Solyc08g061090.3 // Solyc12g056640.2 // Solyc12g042280.2 // Solyc05g014390.3 // Solyc04g082040.3 // Solyc07g017530.3 // Solyc08g078950.3 // Solyc09g060090.3 // Solyc12g056525.1 // Solyc09g065120.3 // Solyc05g051920.3 // Solyc06g084155.1 // Solyc12g055770.1…
	GO:0051649	P	establishment of localization in cell	186	16779	221	20036	0.5	1	// Solyc09g005130.3 // Solyc02g087400.1 // Solyc04g063280.3 // Solyc01g104070.3 // Solyc12g043000.2 // Solyc02g083560.3 // Solyc02g085220.3 // Solyc06g065170.3 // Solyc09g005010.3 // Solyc12g005580.2 // Solyc06g009660.3 // Solyc02g090230.3 // Solyc01g047590.2 // Solyc06g082720.2 // Solyc02g075615.1 // Solyc10g084270.2 // Solyc06g053385.1 // Solyc09g059570.3 // Solyc06g072440.3 // Solyc10g084210.2…
	GO:0051656	P	establishment of organelle localization	3	16779	4	20036	0.69	1	// Solyc08g007360.3 // Solyc11g010560.2 // Solyc08g007340.3
	GO:0051667	P	establishment of plastid localization	1	16779	2	20036	0.84	1	// Solyc11g010560.2
	GO:0045184	P	establishment of protein localization	211	16779	248	20036	0.45	1	// Solyc09g005130.3 // Solyc02g087400.1 // Solyc04g063280.3 // Solyc01g104070.3 // Solyc05g014050.3 // Solyc02g083560.3 // Solyc02g085220.3 // Solyc06g065170.3 // Solyc09g065120.3 // Solyc09g005010.3 // Solyc12g005580.2 // Solyc06g009660.3 // Solyc04g007230.3 // Solyc01g047590.2 // Solyc06g082720.2 // Solyc02g075615.1 // Solyc10g084270.2 // Solyc09g065770.1 // Solyc09g059570.3 // Solyc06g072440.3…
	GO:0072596	P	establishment of protein localization to chloroplast	1	16779	1	20036	0.7	1	// Solyc02g087400.1
	GO:0072599	P	establishment of protein localization to endoplasmic reticulum	17	16779	24	20036	0.75	1	// Solyc00g111170.2 // Solyc10g033560.2 // Solyc12g009990.2 // Solyc01g047590.2 // Solyc02g062830.2 // Solyc09g009180.3 // Solyc00g017540.2 // Solyc09g009940.3 // Solyc08g082740.3 // Solyc06g053385.1 // Solyc01g091580.3 // Solyc03g007610.3 // Solyc03g093970.3 // Solyc11g062270.2 // Solyc02g062810.3 // Solyc03g116810.3 // Solyc00g017550.2
	GO:0072600	P	establishment of protein localization to Golgi	1	16779	1	20036	0.7	1	// Solyc02g082840.3
	GO:0090150	P	establishment of protein localization to membrane	34	16779	42	20036	0.6	1	// Solyc11g066110.2 // Solyc11g018747.1 // Solyc02g087400.1 // Solyc11g018743.1 // Solyc02g068130.3 // Solyc09g009940.3 // Solyc08g083070.3 // Solyc08g082740.3 // Solyc11g018740.2 // Solyc11g062270.2 // Solyc00g017550.2 // Solyc08g082280.3 // Solyc01g047590.2 // Solyc09g009180.3 // Solyc00g017540.2 // Solyc11g013060.1 // Solyc06g053385.1 // Solyc01g091580.3 // Solyc02g082710.3 // Solyc08g082290.3…
	GO:0090151	P	establishment of protein localization to mitochondrial membrane	3	16779	3	20036	0.57	1	// Solyc08g083070.3 // Solyc02g094140.3 // Solyc02g068130.3
	GO:0072655	P	establishment of protein localization to mitochondrion	12	16779	13	20036	0.48	1	// Solyc06g068820.3 // Solyc08g006120.3 // Solyc08g069210.1 // Solyc03g082355.1 // Solyc03g083580.3 // Solyc08g081430.3 // Solyc02g068130.3 // Solyc08g083070.3 // Solyc00g074210.2 // Solyc07g015970.2 // Solyc02g094140.3 // Solyc07g009320.3
	GO:0072594	P	establishment of protein localization to organelle	44	16779	52	20036	0.52	1	// Solyc02g087400.1 // Solyc08g006120.3 // Solyc02g068130.3 // Solyc09g009940.3 // Solyc08g083070.3 // Solyc06g009750.3 // Solyc11g062270.2 // Solyc00g017550.2 // Solyc03g116810.3 // Solyc01g047590.2 // Solyc03g082355.1 // Solyc09g009180.3 // Solyc10g084270.2 // Solyc00g017540.2 // Solyc04g080930.3 // Solyc03g114330.3 // Solyc06g053385.1 // Solyc01g091580.3 // Solyc05g054960.3 // Solyc01g060470.3…
	GO:0072663	P	establishment of protein localization to peroxisome	5	16779	5	20036	0.51	1	// Solyc04g080930.3 // Solyc03g114330.3 // Solyc06g071470.3 // Solyc04g057960.3 // Solyc05g054960.3
	GO:0072666	P	establishment of protein localization to vacuole	2	16779	2	20036	0.62	1	// Solyc11g070110.2 // Solyc08g065890.3
	GO:0051236	P	establishment of RNA localization	2	16779	5	20036	0.9	1	// Solyc06g071390.3 // Solyc05g013790.3
	GO:0051650	P	establishment of vesicle localization	2	16779	2	20036	0.62	1	// Solyc08g007360.3 // Solyc08g007340.3
	GO:0006067	P	ethanol metabolic process	1	16779	1	20036	0.7	1	// Solyc09g064370.3
	GO:0006069	P	ethanol oxidation	1	16779	1	20036	0.7	1	// Solyc09g064370.3
	GO:0018904	P	ether metabolic process	22	16779	29	20036	0.69	1	// Solyc10g008390.3 // Solyc01g008250.3 // Solyc07g063190.3 // Solyc02g084710.3 // Solyc09g015820.3 // Solyc01g108020.3 // Solyc11g008450.2 // Solyc12g013810.2 // Solyc01g096475.1 // Solyc05g006850.3 // Solyc05g006830.3 // Solyc02g087630.3 // Solyc02g068500.3 // Solyc04g071565.1 // Solyc09g008295.1 // Solyc02g079960.3 // Solyc04g081970.3 // Solyc04g080850.3 // Solyc05g056300.3 // Solyc10g078920.2…
	GO:0051740	F	ethylene binding	6	16779	6	20036	0.49	1	// Solyc07g056580.3 // Solyc05g055070.3 // Solyc06g053710.3 // Solyc09g089610.3 // Solyc12g011330.3 // Solyc11g006180.2
	GO:0038199	F	ethylene receptor activity	6	16779	6	20036	0.49	1	// Solyc07g056580.3 // Solyc05g055070.3 // Solyc06g053710.3 // Solyc09g089610.3 // Solyc12g011330.3 // Solyc11g006180.2
	GO:0009873	P	ethylene-activated signaling pathway	7	16779	7	20036	0.47	1	// Solyc07g056580.3 // Solyc05g055070.3 // Solyc06g053710.3 // Solyc09g089610.3 // Solyc12g011330.3 // Solyc09g007870.3 // Solyc11g006180.2
	GO:0005853	C	eukaryotic translation elongation factor 1 complex	3	16779	3	20036	0.57	1	// Solyc07g016150.3 // Solyc11g072190.2 // Solyc01g098000.3
	GO:0005852	C	eukaryotic translation initiation factor 3 complex	18	16779	22	20036	0.59	1	// Solyc01g088370.3 // Solyc01g102570.3 // Solyc01g102585.1 // Solyc05g052690.3 // Solyc10g084670.2 // Solyc06g076150.3 // Solyc08g074860.1 // Solyc01g102590.3 // Solyc02g079060.3 // Solyc02g078120.2 // Solyc09g098280.3 // Solyc08g074790.3 // Solyc11g013440.2 // Solyc03g096680.2 // Solyc12g098675.1 // Solyc07g042570.3 // Solyc11g017070.2 // Solyc08g074840.1
	GO:0000145	C	exocyst	38	16779	41	20036	0.37	1	// Solyc04g009740.3 // Solyc11g006620.2 // Solyc07g025170.3 // Solyc10g019140.1 // Solyc11g050710.2 // Solyc12g056525.1 // Solyc08g069100.1 // Solyc10g019100.2 // Solyc11g008340.2 // Solyc02g069080.3 // Solyc09g075280.2 // Solyc03g115070.1 // Solyc12g055770.1 // Solyc06g062990.2 // Solyc04g071350.3 // Solyc06g075610.1 // Solyc10g019130.2 // Solyc05g054820.1 // Solyc02g088800.2 // Solyc04g077760.1…
	GO:0006887	P	exocytosis	41	16779	48	20036	0.5	1	// Solyc04g009740.3 // Solyc11g006620.2 // Solyc06g062990.2 // Solyc07g025170.3 // Solyc10g019140.1 // Solyc11g050710.2 // Solyc12g088990.2 // Solyc08g069100.1 // Solyc10g019100.2 // Solyc11g008340.2 // Solyc02g069080.3 // Solyc09g075280.2 // Solyc03g115070.1 // Solyc12g055770.1 // Solyc05g055600.3 // Solyc06g075610.1 // Solyc10g019130.2 // Solyc05g054820.1 // Solyc04g064820.3 // Solyc02g088800.2…
	GO:0004529	F	exodeoxyribonuclease activity	2	16779	2	20036	0.62	1	// Solyc11g072400.2 // Solyc02g071530.2
	GO:0016895	F	exodeoxyribonuclease activity, producing 5'-phosphomonoesters	2	16779	2	20036	0.62	1	// Solyc11g072400.2 // Solyc02g071530.2
	GO:0004527	F	exonuclease activity	34	16779	45	20036	0.71	1	// Solyc09g055920.3 // Solyc11g072400.2 // Solyc08g007350.2 // Solyc02g086600.3 // Solyc07g052340.3 // Solyc01g100270.3 // Solyc08g078620.1 // Solyc08g061327.1 // Solyc11g068770.1 // Solyc01g100680.1 // Solyc02g093300.3 // Solyc04g049010.3 // Solyc10g078200.1 // Solyc10g047085.1 // Solyc11g013030.2 // Solyc01g009350.2 // Solyc11g045130.2 // Solyc12g094540.1 // Solyc01g103460.2 // Solyc08g065880.3…
	GO:0016796	F	exonuclease activity, active with either ribo- or deoxyribonucleic acids and producing 5'-phosphomonoesters	15	16779	18	20036	0.57	1	// Solyc11g045130.2 // Solyc09g055920.3 // Solyc07g065620.3 // Solyc11g072400.2 // Solyc10g047085.1 // Solyc02g086600.3 // Solyc01g009360.1 // Solyc04g081280.3 // Solyc08g066120.3 // Solyc02g071530.2 // Solyc11g013030.2 // Solyc12g089280.2 // Solyc11g068770.1 // Solyc01g009350.2 // Solyc06g068410.3
	GO:0008238	F	exopeptidase activity	80	16779	95	20036	0.51	1	// Solyc05g050770.3 // Solyc05g050780.3 // Solyc05g009780.3 // Solyc07g062270.3 // Solyc04g082120.3 // Solyc10g049270.2 // Solyc07g005685.1 // Solyc04g079330.2 // Solyc12g019560.1 // Solyc04g077670.3 // Solyc01g108490.3 // Solyc01g108460.1 // Solyc04g015340.3 // Solyc01g108450.3 // Solyc04g077615.1 // Solyc11g007090.2 // Solyc11g066250.2 // Solyc01g010720.3 // Solyc04g072010.3 // Solyc02g062970.3…
	GO:0004532	F	exoribonuclease activity	13	16779	16	20036	0.6	1	// Solyc11g045130.2 // Solyc09g055920.3 // Solyc07g065620.3 // Solyc10g047085.1 // Solyc02g086600.3 // Solyc01g009360.1 // Solyc04g081280.3 // Solyc08g066120.3 // Solyc11g013030.2 // Solyc12g089280.2 // Solyc11g068770.1 // Solyc01g009350.2 // Solyc06g068410.3
	GO:0016896	F	exoribonuclease activity, producing 5'-phosphomonoesters	13	16779	16	20036	0.6	1	// Solyc11g045130.2 // Solyc09g055920.3 // Solyc07g065620.3 // Solyc10g047085.1 // Solyc02g086600.3 // Solyc01g009360.1 // Solyc04g081280.3 // Solyc08g066120.3 // Solyc11g013030.2 // Solyc12g089280.2 // Solyc11g068770.1 // Solyc01g009350.2 // Solyc06g068410.3
	GO:0000178	C	exosome (RNase complex)	6	16779	7	20036	0.59	1	// Solyc06g071460.3 // Solyc04g050480.3 // Solyc06g075390.3 // Solyc10g018520.1 // Solyc09g074090.3 // Solyc05g047420.3
	GO:0030312	C	external encapsulating structure	97	16779	124	20036	0.72	1	// Solyc10g076425.1 // Solyc03g093110.3 // Solyc11g051020.2 // Solyc11g066270.2 // Solyc01g091060.1 // Solyc07g064180.3 // Solyc05g052110.3 // Solyc04g080530.3 // Solyc05g054360.3 // Solyc11g050997.1 // Solyc00g027770.3 // Solyc06g034360.2 // Solyc07g065350.2 // Solyc02g080210.3 // Solyc05g053700.2 // Solyc07g065360.2 // Solyc01g106650.3 // Solyc07g006860.3 // Solyc09g075330.3 // Solyc01g090130.2…
	GO:0045229	P	external encapsulating structure organization	120	16779	147	20036	0.61	1	// Solyc10g076425.1 // Solyc08g007770.3 // Solyc11g051020.2 // Solyc09g018020.3 // Solyc07g064200.3 // Solyc07g065360.2 // Solyc01g091060.1 // Solyc02g080250.2 // Solyc05g052110.3 // Solyc04g080530.3 // Solyc05g052250.3 // Solyc05g054360.3 // Solyc11g050997.1 // Solyc03g114890.3 // Solyc00g017230.1 // Solyc06g034360.2 // Solyc07g065350.2 // Solyc02g080210.3 // Solyc08g007780.3 // Solyc07g063210.3…
	GO:0005230	F	extracellular ligand-gated ion channel activity	13	16779	13	20036	0.4	1	// Solyc02g077290.2 // Solyc06g063190.3 // Solyc06g063180.2 // Solyc07g052390.3 // Solyc05g045650.3 // Solyc06g063200.2 // Solyc06g063210.3 // Solyc06g063170.3 // Solyc04g078860.3 // Solyc08g006500.3 // Solyc02g082480.3 // Solyc07g052400.3 // Solyc04g082610.3
	GO:0031012	C	extracellular matrix	5	16779	5	20036	0.51	1	// Solyc04g005040.1 // Solyc04g005050.1 // Solyc10g018750.1 // Solyc05g006360.1 // Solyc08g078550.1
	GO:0085029	P	extracellular matrix assembly	1	16779	1	20036	0.7	1	// Solyc04g008780.3
	GO:0030198	P	extracellular matrix organization	17	16779	23	20036	0.71	1	// Solyc03g114910.3 // Solyc03g114880.2 // Solyc03g114875.1 // Solyc01g103866.1 // Solyc03g114890.3 // Solyc07g064200.3 // Solyc01g065530.3 // Solyc02g089130.3 // Solyc03g114900.3 // Solyc03g070440.3 // Solyc02g065770.3 // Solyc01g111050.3 // Solyc04g008780.3 // Solyc02g080250.2 // Solyc02g080240.1 // Solyc01g103860.3 // Solyc09g075540.1
	GO:0005576	C	extracellular region	128	16779	148	20036	0.42	1	// Solyc10g018750.1 // Solyc03g093110.3 // Solyc10g085960.1 // Solyc09g018020.3 // Solyc11g066270.2 // Solyc00g174340.2 // Solyc08g007770.3 // Solyc06g074540.3 // Solyc05g052250.3 // Solyc00g017230.1 // Solyc01g090810.4 // Solyc07g018148.1 // Solyc08g068990.2 // Solyc02g076855.1 // Solyc04g005050.1 // Solyc09g009130.3 // Solyc08g007780.3 // Solyc07g063210.3 // Solyc03g115350.2 // Solyc01g106650.3…
	GO:0044421	C	extracellular region part	17	16779	19	20036	0.49	1	// Solyc02g076860.3 // Solyc05g006360.1 // Solyc04g079470.3 // Solyc04g079475.1 // Solyc08g078550.1 // Solyc04g079375.1 // Solyc02g076855.1 // Solyc04g079370.3 // Solyc04g079460.1 // Solyc04g005040.1 // Solyc04g079450.3 // Solyc10g018750.1 // Solyc04g079490.1 // Solyc10g007270.3 // Solyc04g079440.3 // Solyc04g005050.1 // Solyc04g079480.2
	GO:0005615	C	extracellular space	12	16779	14	20036	0.55	1	// Solyc02g076860.3 // Solyc04g079370.3 // Solyc04g079470.3 // Solyc04g079475.1 // Solyc04g079375.1 // Solyc02g076855.1 // Solyc04g079460.1 // Solyc04g079450.3 // Solyc04g079490.1 // Solyc10g007270.3 // Solyc04g079440.3 // Solyc04g079480.2
	GO:0043062	P	extracellular structure organization	17	16779	23	20036	0.71	1	// Solyc03g114910.3 // Solyc03g114880.2 // Solyc03g114875.1 // Solyc01g103866.1 // Solyc03g114890.3 // Solyc07g064200.3 // Solyc01g065530.3 // Solyc02g089130.3 // Solyc03g114900.3 // Solyc03g070440.3 // Solyc02g065770.3 // Solyc01g111050.3 // Solyc04g008780.3 // Solyc02g080250.2 // Solyc02g080240.1 // Solyc01g103860.3 // Solyc09g075540.1
	GO:0031234	C	extrinsic component of cytoplasmic side of plasma membrane	2	16779	2	20036	0.62	1	// Solyc09g082940.3 // Solyc07g041980.3
	GO:0019898	C	extrinsic component of membrane	22	16779	25	20036	0.49	1	// Solyc07g032620.2 // Solyc05g017860.3 // Solyc03g115005.1 // Solyc04g008010.3 // Solyc01g106090.3 // Solyc04g009420.3 // Solyc02g079950.3 // Solyc07g032633.1 // Solyc00g005900.2 // Solyc09g082940.3 // Solyc04g064670.3 // Solyc03g114930.3 // Solyc11g008480.2 // Solyc12g094720.2 // Solyc07g032610.1 // Solyc10g054420.2 // Solyc07g041980.3 // Solyc06g065490.3 // Solyc02g065400.3 // Solyc07g032640.2…
	GO:0019897	C	extrinsic component of plasma membrane	2	16779	2	20036	0.62	1	// Solyc09g082940.3 // Solyc07g041980.3
	GO:0008290	C	F-actin capping protein complex	2	16779	3	20036	0.75	1	// Solyc09g065950.3 // Solyc01g099715.1
	GO:0071949	F	FAD binding	8	16779	12	20036	0.76	1	// Solyc04g025650.3 // Solyc01g088310.3 // Solyc07g005870.3 // Solyc09g091565.1 // Solyc02g005410.2 // Solyc02g090890.3 // Solyc06g060880.3 // Solyc08g078040.3
	GO:0071821	C	FANCM-MHF complex	1	16779	1	20036	0.7	1	// Solyc07g054400.2
	GO:0043240	C	Fanconi anaemia nuclear complex	1	16779	1	20036	0.7	1	// Solyc03g043870.3
	GO:0004310	F	farnesyl-diphosphate farnesyltransferase activity	6	16779	7	20036	0.59	1	// Solyc10g079040.2 // Solyc03g031860.3 // Solyc02g081330.4 // Solyc10g079060.2 // Solyc01g110290.3 // Solyc10g054130.2
	GO:0004311	F	farnesyltranstransferase activity	7	16779	8	20036	0.57	1	// Solyc10g079040.2 // Solyc03g031860.3 // Solyc02g081330.4 // Solyc01g080860.3 // Solyc10g079060.2 // Solyc01g110290.3 // Solyc10g054130.2
	GO:0042362	P	fat-soluble vitamin biosynthetic process	1	16779	1	20036	0.7	1	// Solyc08g076360.3
	GO:0006775	P	fat-soluble vitamin metabolic process	1	16779	1	20036	0.7	1	// Solyc08g076360.3
	GO:0006635	P	fatty acid beta-oxidation	7	16779	7	20036	0.47	1	// Solyc08g078400.3 // Solyc08g078390.3 // Solyc08g068390.3 // Solyc07g019670.3 // Solyc04g054890.3 // Solyc10g008110.3 // Solyc12g007170.2
	GO:0006633	P	fatty acid biosynthetic process	69	16779	88	20036	0.69	1	// Solyc12g099700.2 // Solyc03g065250.3 // Solyc02g063240.3 // Solyc08g068440.3 // Solyc03g063110.3 // Solyc06g053480.3 // Solyc01g091320.3 // Solyc03g097390.3 // Solyc08g082620.3 // Solyc11g072990.1 // Solyc07g054540.3 // Solyc08g006560.3 // Solyc02g070050.3 // Solyc01g088400.3 // Solyc08g079570.3 // Solyc02g070790.3 // Solyc01g105060.3 // Solyc03g117800.3 // Solyc08g016170.3 // Solyc12g056940.2…
	GO:0009062	P	fatty acid catabolic process	7	16779	7	20036	0.47	1	// Solyc08g078400.3 // Solyc08g078390.3 // Solyc08g068390.3 // Solyc07g019670.3 // Solyc04g054890.3 // Solyc10g008110.3 // Solyc12g007170.2
	GO:0006631	P	fatty acid metabolic process	85	16779	104	20036	0.59	1	// Solyc12g099700.2 // Solyc03g065250.3 // Solyc02g063240.3 // Solyc08g068440.3 // Solyc08g078390.3 // Solyc03g063110.3 // Solyc06g059700.3 // Solyc01g091320.3 // Solyc04g054890.3 // Solyc08g082620.3 // Solyc11g072990.1 // Solyc07g054540.3 // Solyc08g006560.3 // Solyc02g070050.3 // Solyc01g088400.3 // Solyc08g079570.3 // Solyc06g053480.3 // Solyc12g007170.2 // Solyc01g105060.3 // Solyc03g117800.3…
	GO:0019395	P	fatty acid oxidation	7	16779	7	20036	0.47	1	// Solyc08g078400.3 // Solyc08g078390.3 // Solyc08g068390.3 // Solyc07g019670.3 // Solyc04g054890.3 // Solyc10g008110.3 // Solyc12g007170.2
	GO:0004312	F	fatty acid synthase activity	4	16779	4	20036	0.54	1	// Solyc08g006560.3 // Solyc03g097470.3 // Solyc06g071910.3 // Solyc05g014560.3
	GO:0015908	P	fatty acid transport	3	16779	3	20036	0.57	1	// Solyc07g032220.3 // Solyc07g014730.3 // Solyc01g008780.3
	GO:0000062	F	fatty-acyl-CoA binding	4	16779	4	20036	0.54	1	// Solyc04g078090.3 // Solyc03g082910.3 // Solyc01g099350.3 // Solyc08g075690.3
	GO:0080019	F	fatty-acyl-CoA reductase (alcohol-forming) activity	11	16779	12	20036	0.49	1	// Solyc09g005940.3 // Solyc06g074410.3 // Solyc01g104185.1 // Solyc11g067170.2 // Solyc09g009570.2 // Solyc01g104200.3 // Solyc11g067167.1 // Solyc11g067180.2 // Solyc06g074390.3 // Solyc03g051960.3 // Solyc09g009580.3
	GO:0008199	F	ferric iron binding	3	16779	3	20036	0.57	1	// Solyc06g050980.3 // Solyc05g052470.3 // Solyc07g053150.3
	GO:0004325	F	ferrochelatase activity	6	16779	6	20036	0.49	1	// Solyc05g018653.1 // Solyc08g065635.1 // Solyc08g065630.2 // Solyc08g065480.3 // Solyc05g018650.3 // Solyc10g084140.2
	GO:0008198	F	ferrous iron binding	2	16779	2	20036	0.62	1	// Solyc11g072550.2 // Solyc01g090180.3
	GO:0004322	F	ferroxidase activity	1	16779	1	20036	0.7	1	// Solyc07g053150.3
	GO:0048256	F	flap endonuclease activity	1	16779	2	20036	0.84	1	// Solyc01g088380.2
	GO:0050660	F	flavin adenine dinucleotide binding	128	16779	145	20036	0.35	1	// Solyc02g030170.3 // Solyc11g071600.2 // Solyc06g051795.1 // Solyc09g091565.1 // Solyc08g078390.3 // Solyc07g065310.3 // Solyc12g008920.2 // Solyc09g091840.3 // Solyc10g054460.1 // Solyc11g071610.2 // Solyc06g065070.1 // Solyc02g086710.3 // Solyc09g009390.3 // Solyc08g075250.1 // Solyc02g070180.2 // Solyc03g083440.3 // Solyc02g070060.1 // Solyc09g072610.3 // Solyc01g009235.1 // Solyc02g079440.2…
	GO:0042727	P	flavin-containing compound biosynthetic process	10	16779	10	20036	0.43	1	// Solyc02g079100.3 // Solyc01g105560.3 // Solyc04g056540.3 // Solyc04g008990.3 // Solyc11g010300.2 // Solyc12g096590.2 // Solyc08g015660.3 // Solyc07g053270.3 // Solyc11g073160.2 // Solyc01g094500.3
	GO:0042726	P	flavin-containing compound metabolic process	10	16779	10	20036	0.43	1	// Solyc02g079100.3 // Solyc01g105560.3 // Solyc04g056540.3 // Solyc04g008990.3 // Solyc11g010300.2 // Solyc12g096590.2 // Solyc08g015660.3 // Solyc07g053270.3 // Solyc11g073160.2 // Solyc01g094500.3
	GO:0009813	P	flavonoid biosynthetic process	3	16779	4	20036	0.69	1	// Solyc07g062030.3 // Solyc05g052240.3 // Solyc05g010320.3
	GO:0009812	P	flavonoid metabolic process	3	16779	4	20036	0.69	1	// Solyc07g062030.3 // Solyc05g052240.3 // Solyc05g010320.3
	GO:0009908	P	flower development	6	16779	6	20036	0.49	1	// Solyc09g009560.2 // Solyc03g063100.2 // Solyc02g077920.3 // Solyc10g009080.3 // Solyc11g008650.1 // Solyc07g062980.3
	GO:0003919	F	FMN adenylyltransferase activity	1	16779	1	20036	0.7	1	// Solyc04g008990.3
	GO:0010181	F	FMN binding	37	16779	47	20036	0.65	1	// Solyc06g076880.3 // Solyc02g087240.3 // Solyc11g032235.1 // Solyc03g122170.3 // Solyc03g122130.3 // Solyc04g039910.2 // Solyc07g019460.3 // Solyc02g079750.3 // Solyc04g080340.3 // Solyc06g043070.3 // Solyc11g032230.2 // Solyc03g122140.3 // Solyc03g063240.3 // Solyc03g113780.3 // Solyc03g122150.3 // Solyc06g073500.3 // Solyc11g032225.1 // Solyc10g086220.2 // Solyc03g083440.3 // Solyc05g050530.3…
	GO:0005542	F	folic acid binding	3	16779	3	20036	0.57	1	// Solyc07g054420.2 // Solyc02g094635.1 // Solyc07g054430.3
	GO:0046656	P	folic acid biosynthetic process	1	16779	1	20036	0.7	1	// Solyc07g062810.3
	GO:0046655	P	folic acid metabolic process	1	16779	1	20036	0.7	1	// Solyc07g062810.3
	GO:0009396	P	folic acid-containing compound biosynthetic process	10	16779	11	20036	0.51	1	// Solyc05g052920.3 // Solyc01g006280.3 // Solyc01g094280.3 // Solyc06g083230.3 // Solyc06g051900.3 // Solyc07g062810.3 // Solyc04g049360.3 // Solyc05g012090.3 // Solyc04g016550.3 // Solyc08g048240.3
	GO:0006760	P	folic acid-containing compound metabolic process	11	16779	12	20036	0.49	1	// Solyc10g079830.2 // Solyc05g052920.3 // Solyc01g006280.3 // Solyc01g094280.3 // Solyc06g083230.3 // Solyc06g051900.3 // Solyc07g062810.3 // Solyc04g049360.3 // Solyc05g012090.3 // Solyc04g016550.3 // Solyc08g048240.3
	GO:0046294	P	formaldehyde catabolic process	1	16779	1	20036	0.7	1	// Solyc04g016360.3
	GO:0046292	P	formaldehyde metabolic process	1	16779	1	20036	0.7	1	// Solyc04g016360.3
	GO:0004329	F	formate-tetrahydrofolate ligase activity	1	16779	1	20036	0.7	1	// Solyc01g006280.3
	GO:0008864	F	formyltetrahydrofolate deformylase activity	2	16779	2	20036	0.62	1	// Solyc08g078490.3 // Solyc06g060770.3
	GO:0042132	F	fructose 1,6-bisphosphate 1-phosphatase activity	6	16779	6	20036	0.49	1	// Solyc12g056530.2 // Solyc10g086730.2 // Solyc01g106010.3 // Solyc09g011810.3 // Solyc10g086720.2 // Solyc04g071340.4
	GO:0006003	P	fructose 2,6-bisphosphate metabolic process	2	16779	2	20036	0.62	1	// Solyc06g082155.1 // Solyc06g082150.3
	GO:0006002	P	fructose 6-phosphate metabolic process	11	16779	11	20036	0.42	1	// Solyc03g093520.3 // Solyc04g072605.1 // Solyc08g066100.3 // Solyc02g081160.3 // Solyc07g045160.3 // Solyc04g015200.3 // Solyc04g014270.3 // Solyc11g010450.2 // Solyc07g049280.3 // Solyc12g095880.2 // Solyc04g072580.1
	GO:0004332	F	fructose-bisphosphate aldolase activity	7	16779	11	20036	0.79	1	// Solyc09g009260.3 // Solyc01g110360.3 // Solyc02g062340.3 // Solyc10g054380.2 // Solyc00g017920.1 // Solyc07g065900.3 // Solyc02g084440.3
	GO:0010154	P	fruit development	1	16779	1	20036	0.7	1	// Solyc02g090760.3
	GO:0015928	F	fucosidase activity	3	16779	3	20036	0.57	1	// Solyc11g069010.2 // Solyc03g006980.3 // Solyc08g062280.2
	GO:0008417	F	fucosyltransferase activity	6	16779	6	20036	0.49	1	// Solyc06g065240.3 // Solyc01g108110.3 // Solyc10g050230.2 // Solyc03g115830.2 // Solyc07g047920.2 // Solyc06g061210.3
	GO:0004333	F	fumarate hydratase activity	4	16779	4	20036	0.54	1	// Solyc09g075450.3 // Solyc06g009830.3 // Solyc06g009840.3 // Solyc06g009820.3
	GO:0006106	P	fumarate metabolic process	4	16779	4	20036	0.54	1	// Solyc09g075450.3 // Solyc06g009830.3 // Solyc06g009840.3 // Solyc06g009820.3
	GO:0004334	F	fumarylacetoacetase activity	2	16779	2	20036	0.62	1	// Solyc04g014730.3 // Solyc11g012160.2
	GO:0000086	P	G2/M transition of mitotic cell cycle	1	16779	1	20036	0.7	1	// Solyc03g007550.3
	GO:0004335	F	galactokinase activity	2	16779	2	20036	0.62	1	// Solyc07g014640.3 // Solyc01g058390.3
	GO:0006012	P	galactose metabolic process	10	16779	12	20036	0.59	1	// Solyc01g100830.2 // Solyc07g043550.3 // Solyc08g082440.3 // Solyc12g055930.2 // Solyc07g014640.3 // Solyc01g058390.3 // Solyc02g084980.3 // Solyc02g030230.3 // Solyc08g080570.3 // Solyc02g069580.3
	GO:0015925	F	galactosidase activity	1	16779	1	20036	0.7	1	// Solyc08g014480.3
	GO:0008107	F	galactoside 2-alpha-L-fucosyltransferase activity	3	16779	3	20036	0.57	1	// Solyc03g115830.2 // Solyc07g047920.2 // Solyc06g061210.3
	GO:0015018	F	galactosylgalactosylxylosylprotein 3-beta-glucuronosyltransferase activity	3	16779	8	20036	0.94	1	// Solyc11g071230.2 // Solyc11g011850.2 // Solyc08g068430.3
	GO:0008378	F	galactosyltransferase activity	21	16779	24	20036	0.5	1	// Solyc01g100830.2 // Solyc11g042810.2 // Solyc08g081925.1 // Solyc07g064670.3 // Solyc07g044820.1 // Solyc06g071160.3 // Solyc11g013490.2 // Solyc05g053280.3 // Solyc10g007200.3 // Solyc12g005880.2 // Solyc02g084980.3 // Solyc07g052320.3 // Solyc08g069065.1 // Solyc02g070400.3 // Solyc08g069060.3 // Solyc08g081920.3 // Solyc12g096440.1 // Solyc07g062590.3 // Solyc07g018200.1 // Solyc05g007930.3…
	GO:0048229	P	gametophyte development	2	16779	2	20036	0.62	1	// Solyc00g009020.3 // Solyc04g008780.3
	GO:0003839	F	gamma-glutamylcyclotransferase activity	3	16779	3	20036	0.57	1	// Solyc08g006150.3 // Solyc12g096320.2 // Solyc11g012910.2
	GO:0003840	F	gamma-glutamyltransferase activity	2	16779	2	20036	0.62	1	// Solyc12g008640.2 // Solyc05g051780.3
	GO:0043015	F	gamma-tubulin binding	6	16779	7	20036	0.59	1	// Solyc09g009140.3 // Solyc04g079390.3 // Solyc09g075190.3 // Solyc01g007180.3 // Solyc02g081460.3 // Solyc11g071570.2
	GO:0000930	C	gamma-tubulin complex	2	16779	3	20036	0.75	1	// Solyc06g072690.2 // Solyc03g111380.3
	GO:0033566	P	gamma-tubulin complex localization	1	16779	2	20036	0.84	1	// Solyc06g072690.2
	GO:0000931	C	gamma-tubulin large complex	1	16779	2	20036	0.84	1	// Solyc06g072690.2
	GO:0008274	C	gamma-tubulin ring complex	1	16779	2	20036	0.84	1	// Solyc06g072690.2
	GO:0022836	F	gated channel activity	45	16779	52	20036	0.48	1	// Solyc06g063190.3 // Solyc06g063180.2 // Solyc09g074110.3 // Solyc03g058920.3 // Solyc07g008350.3 // Solyc06g063200.2 // Solyc02g068080.3 // Solyc02g070530.3 // Solyc06g063170.3 // Solyc04g078860.3 // Solyc02g082480.3 // Solyc01g104030.3 // Solyc09g074113.1 // Solyc11g011500.2 // Solyc01g010760.3 // Solyc08g066990.3 // Solyc07g053970.3 // Solyc01g010080.3 // Solyc05g045650.3 // Solyc04g080990.2…
	GO:0080048	F	GDP-D-glucose phosphorylase activity	2	16779	2	20036	0.62	1	// Solyc06g073320.3 // Solyc02g091510.3
	GO:0005092	F	GDP-dissociation inhibitor activity	10	16779	10	20036	0.43	1	// Solyc04g014760.3 // Solyc12g017570.2 // Solyc05g054110.3 // Solyc12g098650.2 // Solyc12g098660.2 // Solyc02g082730.3 // Solyc08g015860.3 // Solyc01g105810.4 // Solyc09g072670.3 // Solyc11g012270.2
	GO:0047918	F	GDP-mannose 3,5-epimerase activity	2	16779	2	20036	0.62	1	// Solyc01g097340.3 // Solyc09g082990.3
	GO:0008446	F	GDP-mannose 4,6-dehydratase activity	1	16779	2	20036	0.84	1	// Solyc03g118270.1
	GO:0009298	P	GDP-mannose biosynthetic process	7	16779	8	20036	0.57	1	// Solyc06g060100.3 // Solyc08g076550.2 // Solyc02g086095.1 // Solyc02g063220.3 // Solyc08g008670.3 // Solyc05g046340.2 // Solyc05g048760.3
	GO:0019673	P	GDP-mannose metabolic process	8	16779	10	20036	0.63	1	// Solyc06g060100.3 // Solyc08g076550.2 // Solyc02g086095.1 // Solyc02g063220.3 // Solyc08g008670.3 // Solyc03g118270.1 // Solyc05g046340.2 // Solyc05g048760.3
	GO:0010467	P	gene expression	1813	16779	2216	20036	0.79	1	// Solyc08g068840.3 // Solyc04g026310.1 // Solyc11g013155.1 // Solyc07g064850.3 // Solyc11g068960.2 // Solyc06g060830.3 // Solyc06g053830.3 // Solyc12g096350.2 // Solyc03g098190.3 // Solyc12g008370.2 // Solyc11g020357.1 // Solyc01g013920.1 // Solyc11g012980.1 // Solyc04g080630.3 // Solyc03g082550.3 // Solyc11g008410.2 // Solyc11g072260.2 // Solyc08g022215.1 // Solyc09g075160.3 // Solyc12g062640.1…
	GO:0016458	P	gene silencing	12	16779	15	20036	0.62	1	// Solyc03g117040.3 // Solyc09g076040.3 // Solyc03g118020.3 // Solyc02g068580.1 // Solyc11g066990.2 // Solyc06g005550.2 // Solyc04g025300.3 // Solyc11g007310.2 // Solyc06g076200.1 // Solyc05g054420.3 // Solyc05g005450.2 // Solyc06g051810.3
	GO:0031047	P	gene silencing by RNA	11	16779	14	20036	0.64	1	// Solyc03g117040.3 // Solyc09g076040.3 // Solyc03g118020.3 // Solyc11g066990.2 // Solyc06g005550.2 // Solyc04g025300.3 // Solyc11g007310.2 // Solyc06g076200.1 // Solyc05g054420.3 // Solyc05g005450.2 // Solyc06g051810.3
	GO:0006091	P	generation of precursor metabolites and energy	195	16779	246	20036	0.73	1	// Solyc07g032620.2 // Solyc07g064830.3 // Solyc05g014060.1 // Solyc08g066100.3 // Solyc02g065400.3 // Solyc10g045050.1 // Solyc07g022900.3 // Solyc08g029290.1 // Solyc07g062530.3 // Solyc01g065620.1 // Solyc04g054820.3 // Solyc07g032633.1 // Solyc01g106780.3 // Solyc10g018840.2 // Solyc02g070970.1 // Solyc10g044975.1 // Solyc03g013460.1 // Solyc10g054870.2 // Solyc09g082970.3 // Solyc01g097530.2…
	GO:0009292	P	genetic transfer	1	16779	2	20036	0.84	1	// Solyc00g074810.1
	GO:0045550	F	geranylgeranyl reductase activity	2	16779	2	20036	0.62	1	// Solyc01g088310.3 // Solyc03g115980.1
	GO:0000811	C	GINS complex	1	16779	1	20036	0.7	1	// Solyc09g008630.3
	GO:0009250	P	glucan biosynthetic process	57	16779	63	20036	0.37	1	// Solyc07g064830.3 // Solyc02g078230.2 // Solyc09g031570.1 // Solyc07g061920.3 // Solyc03g005450.3 // Solyc12g056580.2 // Solyc04g051200.2 // Solyc09g075550.3 // Solyc01g087210.3 // Solyc09g072820.3 // Solyc07g056140.3 // Solyc08g074760.3 // Solyc05g053565.1 // Solyc12g014430.2 // Solyc12g015770.2 // Solyc04g005340.2 // Solyc05g016470.1 // Solyc09g055560.1 // Solyc03g097050.3 // Solyc02g065740.3…
	GO:0009251	P	glucan catabolic process	3	16779	3	20036	0.57	1	// Solyc11g008720.2 // Solyc12g062250.2 // Solyc12g062260.2
	GO:0052861	F	glucan endo-1,3-beta-glucanase activity, C-3 substituted reducing group	2	16779	3	20036	0.75	1	// Solyc03g046200.1 // Solyc02g089730.1
	GO:0044042	P	glucan metabolic process	92	16779	106	20036	0.43	1	// Solyc07g064830.3 // Solyc03g093110.3 // Solyc07g061920.3 // Solyc11g066270.2 // Solyc04g051200.2 // Solyc09g075550.3 // Solyc09g072820.3 // Solyc07g055990.3 // Solyc02g065740.3 // Solyc12g062260.2 // Solyc07g005840.2 // Solyc07g065660.3 // Solyc03g114860.3 // Solyc07g043390.3 // Solyc08g076320.3 // Solyc02g072240.3 // Solyc01g106650.3 // Solyc07g006860.3 // Solyc04g072790.2 // Solyc05g053700.2…
	GO:0006094	P	gluconeogenesis	4	16779	5	20036	0.65	1	// Solyc04g076880.3 // Solyc04g010120.3 // Solyc12g014380.2 // Solyc04g076090.3
	GO:1901072	P	glucosamine-containing compound catabolic process	21	16779	23	20036	0.44	1	// Solyc10g074380.2 // Solyc10g074440.2 // Solyc02g082920.3 // Solyc07g005110.3 // Solyc07g026990.1 // Solyc10g074360.1 // Solyc02g082930.3 // Solyc10g074400.2 // Solyc10g074460.2 // Solyc02g061770.3 // Solyc02g082960.3 // Solyc10g055820.2 // Solyc04g072000.3 // Solyc10g068350.1 // Solyc10g055810.2 // Solyc09g098540.3 // Solyc12g098810.2 // Solyc06g053380.3 // Solyc07g005090.3 // Solyc07g005080.1…
	GO:1901071	P	glucosamine-containing compound metabolic process	21	16779	23	20036	0.44	1	// Solyc10g074380.2 // Solyc10g074440.2 // Solyc02g082920.3 // Solyc07g005110.3 // Solyc07g026990.1 // Solyc10g074360.1 // Solyc02g082930.3 // Solyc10g074400.2 // Solyc10g074460.2 // Solyc02g061770.3 // Solyc02g082960.3 // Solyc10g055820.2 // Solyc04g072000.3 // Solyc10g068350.1 // Solyc10g055810.2 // Solyc09g098540.3 // Solyc12g098810.2 // Solyc06g053380.3 // Solyc07g005090.3 // Solyc07g005080.1…
	GO:0051156	P	glucose 6-phosphate metabolic process	13	16779	16	20036	0.6	1	// Solyc01g097460.3 // Solyc07g066270.3 // Solyc04g047740.2 // Solyc12g056120.1 // Solyc03g082590.3 // Solyc02g069620.3 // Solyc06g053200.3 // Solyc03g082580.3 // Solyc05g008370.1 // Solyc12g040580.1 // Solyc00g006800.3 // Solyc05g012110.3 // Solyc04g005160.2
	GO:0005536	F	glucose binding	6	16779	6	20036	0.49	1	// Solyc11g065220.2 // Solyc06g066440.3 // Solyc04g081400.3 // Solyc02g091830.3 // Solyc03g121070.3 // Solyc12g008510.2
	GO:0006007	P	glucose catabolic process	1	16779	1	20036	0.7	1	// Solyc07g044840.3
	GO:0042593	P	glucose homeostasis	6	16779	6	20036	0.49	1	// Solyc11g065220.2 // Solyc06g066440.3 // Solyc04g081400.3 // Solyc02g091830.3 // Solyc03g121070.3 // Solyc12g008510.2
	GO:0006006	P	glucose metabolic process	16	16779	19	20036	0.56	1	// Solyc02g020940.3 // Solyc04g010120.3 // Solyc07g045540.3 // Solyc12g094640.2 // Solyc03g111010.3 // Solyc06g071920.3 // Solyc04g009030.3 // Solyc07g044840.3 // Solyc04g076090.3 // Solyc05g015950.3 // Solyc04g082630.3 // Solyc01g100960.3 // Solyc12g014380.2 // Solyc05g005820.3 // Solyc04g076880.3 // Solyc02g093830.3
	GO:0008878	F	glucose-1-phosphate adenylyltransferase activity	5	16779	6	20036	0.62	1	// Solyc07g019440.3 // Solyc12g011120.2 // Solyc08g015670.3 // Solyc07g056140.3 // Solyc01g109790.3
	GO:0004345	F	glucose-6-phosphate dehydrogenase activity	4	16779	4	20036	0.54	1	// Solyc07g045540.3 // Solyc02g093830.3 // Solyc01g100960.3 // Solyc05g015950.3
	GO:0004347	F	glucose-6-phosphate isomerase activity	2	16779	2	20036	0.62	1	// Solyc12g014380.2 // Solyc04g076090.3
	GO:0015926	F	glucosidase activity	4	16779	4	20036	0.54	1	// Solyc05g015220.3 // Solyc11g008720.2 // Solyc08g079080.4 // Solyc03g083910.4
	GO:0004348	F	glucosylceramidase activity	2	16779	2	20036	0.62	1	// Solyc01g103230.3 // Solyc11g042460.2
	GO:0006680	P	glucosylceramide catabolic process	2	16779	2	20036	0.62	1	// Solyc01g103230.3 // Solyc11g042460.2
	GO:0006678	P	glucosylceramide metabolic process	2	16779	2	20036	0.62	1	// Solyc01g103230.3 // Solyc11g042460.2
	GO:0046527	F	glucosyltransferase activity	61	16779	65	20036	0.29	1	// Solyc02g078230.2 // Solyc09g031570.1 // Solyc07g061920.3 // Solyc03g005450.3 // Solyc07g042830.3 // Solyc12g056580.2 // Solyc07g042520.3 // Solyc09g075550.3 // Solyc01g087210.3 // Solyc09g072820.3 // Solyc03g098290.3 // Solyc05g053565.1 // Solyc09g098590.3 // Solyc08g008390.2 // Solyc12g015770.2 // Solyc07g051820.3 // Solyc05g016470.1 // Solyc07g062140.3 // Solyc03g097050.3 // Solyc08g005280.2…
	GO:0015020	F	glucuronosyltransferase activity	6	16779	11	20036	0.86	1	// Solyc11g005760.2 // Solyc04g078980.3 // Solyc11g071230.2 // Solyc08g068430.3 // Solyc04g078990.3 // Solyc11g011850.2
	GO:0004349	F	glutamate 5-kinase activity	2	16779	3	20036	0.75	1	// Solyc08g043170.3 // Solyc06g019170.3
	GO:0006537	P	glutamate biosynthetic process	3	16779	3	20036	0.57	1	// Solyc03g083440.3 // Solyc03g063560.3 // Solyc08g044270.3
	GO:0004351	F	glutamate decarboxylase activity	5	16779	5	20036	0.51	1	// Solyc01g005000.3 // Solyc11g011920.2 // Solyc05g054050.3 // Solyc03g098240.3 // Solyc04g025530.3
	GO:0004352	F	glutamate dehydrogenase (NAD+) activity	4	16779	4	20036	0.54	1	// Solyc06g033860.2 // Solyc10g078550.3 // Solyc05g052100.3 // Solyc03g094010.3
	GO:0006536	P	glutamate metabolic process	8	16779	8	20036	0.46	1	// Solyc04g025530.3 // Solyc03g098240.3 // Solyc01g005000.3 // Solyc03g063560.3 // Solyc08g044270.3 // Solyc11g011920.2 // Solyc03g083440.3 // Solyc05g054050.3
	GO:0004358	F	glutamate N-acetyltransferase activity	1	16779	1	20036	0.7	1	// Solyc09g010420.3
	GO:0008066	F	glutamate receptor activity	13	16779	13	20036	0.4	1	// Solyc02g077290.2 // Solyc06g063190.3 // Solyc06g063180.2 // Solyc07g052390.3 // Solyc05g045650.3 // Solyc06g063200.2 // Solyc06g063210.3 // Solyc06g063170.3 // Solyc04g078860.3 // Solyc08g006500.3 // Solyc02g082480.3 // Solyc07g052400.3 // Solyc04g082610.3
	GO:0016040	F	glutamate synthase (NADH) activity	1	16779	1	20036	0.7	1	// Solyc03g083440.3
	GO:0015930	F	glutamate synthase activity	3	16779	3	20036	0.57	1	// Solyc03g083440.3 // Solyc03g063560.3 // Solyc08g044270.3
	GO:0045181	F	glutamate synthase activity, NAD(P)H as acceptor	1	16779	1	20036	0.7	1	// Solyc03g083440.3
	GO:0042286	F	glutamate-1-semialdehyde 2,1-aminomutase activity	1	16779	1	20036	0.7	1	// Solyc04g009200.3
	GO:0004350	F	glutamate-5-semialdehyde dehydrogenase activity	2	16779	2	20036	0.62	1	// Solyc08g043170.3 // Solyc06g019170.3
	GO:0004356	F	glutamate-ammonia ligase activity	8	16779	12	20036	0.76	1	// Solyc12g041870.2 // Solyc12g041875.1 // Solyc04g014510.3 // Solyc10g083550.1 // Solyc05g051250.3 // Solyc11g011380.2 // Solyc11g011390.2 // Solyc06g011330.2
	GO:0004357	F	glutamate-cysteine ligase activity	1	16779	1	20036	0.7	1	// Solyc08g081010.3
	GO:0004818	F	glutamate-tRNA ligase activity	2	16779	2	20036	0.62	1	// Solyc01g112290.3 // Solyc01g102410.3
	GO:0004359	F	glutaminase activity	1	16779	1	20036	0.7	1	// Solyc11g069290.2
	GO:0006542	P	glutamine biosynthetic process	5	16779	7	20036	0.71	1	// Solyc05g051250.3 // Solyc04g014510.3 // Solyc11g011380.2 // Solyc12g041875.1 // Solyc11g011390.2
	GO:0009084	P	glutamine family amino acid biosynthetic process	18	16779	22	20036	0.59	1	// Solyc02g092260.3 // Solyc03g043950.3 // Solyc04g014510.3 // Solyc01g108660.3 // Solyc11g011380.2 // Solyc12g041875.1 // Solyc11g005620.1 // Solyc09g008850.3 // Solyc08g043170.3 // Solyc08g044270.3 // Solyc05g051250.3 // Solyc06g019170.3 // Solyc02g068640.3 // Solyc03g063560.3 // Solyc03g083440.3 // Solyc09g010420.3 // Solyc05g012270.3 // Solyc11g011390.2
	GO:0009065	P	glutamine family amino acid catabolic process	3	16779	4	20036	0.69	1	// Solyc10g054440.2 // Solyc01g110440.4 // Solyc02g089620.3
	GO:0009064	P	glutamine family amino acid metabolic process	34	16779	39	20036	0.48	1	// Solyc07g062270.3 // Solyc03g115630.3 // Solyc08g043170.3 // Solyc08g080370.3 // Solyc11g011920.2 // Solyc05g012270.3 // Solyc01g110440.4 // Solyc12g041875.1 // Solyc11g005620.1 // Solyc04g014510.3 // Solyc04g025530.3 // Solyc05g051250.3 // Solyc09g010420.3 // Solyc03g083440.3 // Solyc03g043950.3 // Solyc07g062280.3 // Solyc01g108660.3 // Solyc03g098240.3 // Solyc10g007410.3 // Solyc09g008850.3…
	GO:0006541	P	glutamine metabolic process	12	16779	14	20036	0.55	1	// Solyc07g062280.3 // Solyc12g041875.1 // Solyc07g062270.3 // Solyc10g007410.3 // Solyc04g014510.3 // Solyc03g034320.3 // Solyc05g051250.3 // Solyc11g011380.2 // Solyc05g008910.3 // Solyc02g086300.3 // Solyc03g115630.3 // Solyc11g011390.2
	GO:0004360	F	glutamine-fructose-6-phosphate transaminase (isomerizing) activity	1	16779	1	20036	0.7	1	// Solyc01g087870.3
	GO:0004819	F	glutamine-tRNA ligase activity	1	16779	1	20036	0.7	1	// Solyc05g009220.3
	GO:0006425	P	glutaminyl-tRNA aminoacylation	1	16779	1	20036	0.7	1	// Solyc05g009220.3
	GO:0050567	F	glutaminyl-tRNA synthase (glutamine-hydrolyzing) activity	1	16779	1	20036	0.7	1	// Solyc10g007840.3
	GO:0006424	P	glutamyl-tRNA aminoacylation	2	16779	2	20036	0.62	1	// Solyc01g112290.3 // Solyc01g102410.3
	GO:0008883	F	glutamyl-tRNA reductase activity	2	16779	3	20036	0.75	1	// Solyc01g089840.2 // Solyc01g106390.3
	GO:0030956	C	glutamyl-tRNA(Gln) amidotransferase complex	1	16779	1	20036	0.7	1	// Solyc10g007840.3
	GO:0006750	P	glutathione biosynthetic process	2	16779	2	20036	0.62	1	// Solyc08g081010.3 // Solyc01g098610.3
	GO:0006751	P	glutathione catabolic process	3	16779	3	20036	0.57	1	// Solyc08g006150.3 // Solyc12g096320.2 // Solyc11g012910.2
	GO:0015038	F	glutathione disulfide oxidoreductase activity	2	16779	2	20036	0.62	1	// Solyc09g091840.3 // Solyc09g065900.3
	GO:0016756	F	glutathione gamma-glutamylcysteinyltransferase activity	1	16779	1	20036	0.7	1	// Solyc09g072620.3
	GO:0006749	P	glutathione metabolic process	9	16779	9	20036	0.44	1	// Solyc12g096320.2 // Solyc12g008640.2 // Solyc05g051780.3 // Solyc11g012910.2 // Solyc08g081010.3 // Solyc08g006150.3 // Solyc09g091840.3 // Solyc01g098610.3 // Solyc09g065900.3
	GO:0004602	F	glutathione peroxidase activity	7	16779	7	20036	0.47	1	// Solyc12g056240.2 // Solyc08g006720.3 // Solyc06g073460.3 // Solyc12g056230.2 // Solyc09g064850.3 // Solyc08g068800.3 // Solyc08g080940.3
	GO:0004363	F	glutathione synthase activity	1	16779	1	20036	0.7	1	// Solyc01g098610.3
	GO:0004362	F	glutathione-disulfide reductase activity	2	16779	2	20036	0.62	1	// Solyc09g091840.3 // Solyc09g065900.3
	GO:0019682	P	glyceraldehyde-3-phosphate metabolic process	14	16779	17	20036	0.59	1	// Solyc01g097460.3 // Solyc07g066270.3 // Solyc04g047740.2 // Solyc12g056120.1 // Solyc03g082590.3 // Solyc02g069620.3 // Solyc06g053200.3 // Solyc01g109300.3 // Solyc03g082580.3 // Solyc05g008370.1 // Solyc12g040580.1 // Solyc00g006800.3 // Solyc05g012110.3 // Solyc04g005160.2
	GO:0006662	P	glycerol ether metabolic process	22	16779	29	20036	0.69	1	// Solyc10g008390.3 // Solyc01g008250.3 // Solyc07g063190.3 // Solyc02g084710.3 // Solyc09g015820.3 // Solyc01g108020.3 // Solyc11g008450.2 // Solyc12g013810.2 // Solyc01g096475.1 // Solyc05g006850.3 // Solyc05g006830.3 // Solyc02g087630.3 // Solyc02g068500.3 // Solyc04g071565.1 // Solyc09g008295.1 // Solyc02g079960.3 // Solyc04g081970.3 // Solyc04g080850.3 // Solyc05g056300.3 // Solyc10g078920.2…
	GO:0004370	F	glycerol kinase activity	1	16779	1	20036	0.7	1	// Solyc03g117490.3
	GO:0006071	P	glycerol metabolic process	2	16779	2	20036	0.62	1	// Solyc03g078015.1 // Solyc06g072380.3
	GO:0046168	P	glycerol-3-phosphate catabolic process	4	16779	4	20036	0.54	1	// Solyc06g048920.3 // Solyc04g016330.3 // Solyc02g067930.3 // Solyc01g088150.3
	GO:0004367	F	glycerol-3-phosphate dehydrogenase [NAD+] activity	4	16779	4	20036	0.54	1	// Solyc06g048920.3 // Solyc04g016330.3 // Solyc02g067930.3 // Solyc01g088150.3
	GO:0004368	F	glycerol-3-phosphate dehydrogenase activity	1	16779	1	20036	0.7	1	// Solyc11g008380.2
	GO:0009331	C	glycerol-3-phosphate dehydrogenase complex	5	16779	5	20036	0.51	1	// Solyc11g008380.2 // Solyc06g048920.3 // Solyc04g016330.3 // Solyc02g067930.3 // Solyc01g088150.3
	GO:0006072	P	glycerol-3-phosphate metabolic process	6	16779	6	20036	0.49	1	// Solyc06g048920.3 // Solyc02g067930.3 // Solyc01g088150.3 // Solyc11g008380.2 // Solyc03g117490.3 // Solyc04g016330.3
	GO:0004366	F	glycerol-3-phosphate O-acyltransferase activity	1	16779	1	20036	0.7	1	// Solyc08g076470.3
	GO:0045017	P	glycerolipid biosynthetic process	26	16779	32	20036	0.6	1	// Solyc12g049530.2 // Solyc04g007520.3 // Solyc07g040740.3 // Solyc01g011430.3 // Solyc08g076810.3 // Solyc03g123520.3 // Solyc10g009430.3 // Solyc03g083380.3 // Solyc11g022380.2 // Solyc08g080420.3 // Solyc08g082840.2 // Solyc09g059583.1 // Solyc08g076570.3 // Solyc02g083260.3 // Solyc07g017430.3 // Solyc04g017700.3 // Solyc01g006000.3 // Solyc08g076550.2 // Solyc02g081610.2 // Solyc12g010590.2…
	GO:0046486	P	glycerolipid metabolic process	73	16779	84	20036	0.44	1	// Solyc12g049530.2 // Solyc12g049590.2 // Solyc12g096660.2 // Solyc04g007520.3 // Solyc09g065480.2 // Solyc11g043120.2 // Solyc07g017510.3 // Solyc08g076470.3 // Solyc07g040740.3 // Solyc12g019880.1 // Solyc01g011430.3 // Solyc08g007080.3 // Solyc09g059960.3 // Solyc09g005670.2 // Solyc03g123520.3 // Solyc04g017595.1 // Solyc04g079820.3 // Solyc10g009430.3 // Solyc03g098030.3 // Solyc11g043130.2…
	GO:0004371	F	glycerone kinase activity	2	16779	2	20036	0.62	1	// Solyc03g078015.1 // Solyc06g072380.3
	GO:0008889	F	glycerophosphodiester phosphodiesterase activity	1	16779	1	20036	0.7	1	// Solyc11g045040.2
	GO:0046474	P	glycerophospholipid biosynthetic process	18	16779	22	20036	0.59	1	// Solyc12g049530.2 // Solyc08g080420.3 // Solyc08g076570.3 // Solyc02g081610.2 // Solyc11g022380.2 // Solyc08g076550.2 // Solyc08g082840.2 // Solyc09g059583.1 // Solyc01g006000.3 // Solyc04g007520.3 // Solyc02g083260.3 // Solyc07g017430.3 // Solyc04g017700.3 // Solyc12g049540.2 // Solyc09g059960.3 // Solyc08g076810.3 // Solyc03g123520.3 // Solyc09g059600.3
	GO:0006650	P	glycerophospholipid metabolic process	65	16779	74	20036	0.42	1	// Solyc12g049530.2 // Solyc12g049590.2 // Solyc12g096660.2 // Solyc04g007520.3 // Solyc09g065480.2 // Solyc11g043120.2 // Solyc07g017510.3 // Solyc08g076470.3 // Solyc12g019880.1 // Solyc08g007080.3 // Solyc09g059960.3 // Solyc09g005670.2 // Solyc03g123520.3 // Solyc04g017595.1 // Solyc04g079820.3 // Solyc03g098030.3 // Solyc11g043130.2 // Solyc09g059600.3 // Solyc11g022380.2 // Solyc10g078460.2…
	GO:0006545	P	glycine biosynthetic process	1	16779	1	20036	0.7	1	// Solyc01g109830.3
	GO:0006546	P	glycine catabolic process	4	16779	5	20036	0.65	1	// Solyc02g068740.3 // Solyc02g080810.3 // Solyc06g061070.3 // Solyc08g065220.3
	GO:0005960	C	glycine cleavage complex	2	16779	3	20036	0.75	1	// Solyc02g068740.3 // Solyc06g061070.3
	GO:0019464	P	glycine decarboxylation via glycine cleavage system	2	16779	3	20036	0.75	1	// Solyc02g068740.3 // Solyc06g061070.3
	GO:0004375	F	glycine dehydrogenase (decarboxylating) activity	1	16779	1	20036	0.7	1	// Solyc08g065220.3
	GO:0004372	F	glycine hydroxymethyltransferase activity	7	16779	7	20036	0.47	1	// Solyc05g053810.3 // Solyc08g065490.3 // Solyc12g098490.2 // Solyc04g076790.3 // Solyc12g095930.2 // Solyc02g091560.3 // Solyc01g104000.3
	GO:0006544	P	glycine metabolic process	12	16779	13	20036	0.48	1	// Solyc05g053810.3 // Solyc08g065490.3 // Solyc12g098490.2 // Solyc04g076790.3 // Solyc02g068740.3 // Solyc12g095930.2 // Solyc02g091560.3 // Solyc01g104000.3 // Solyc02g080810.3 // Solyc06g061070.3 // Solyc01g109830.3 // Solyc08g065220.3
	GO:0004820	F	glycine-tRNA ligase activity	3	16779	3	20036	0.57	1	// Solyc01g090200.3 // Solyc11g039830.2 // Solyc03g118170.3
	GO:0004373	F	glycogen (starch) synthase activity	6	16779	6	20036	0.49	1	// Solyc02g071040.3 // Solyc08g083320.3 // Solyc02g080570.3 // Solyc07g042830.3 // Solyc02g088000.3 // Solyc03g083095.1
	GO:0005978	P	glycogen biosynthetic process	7	16779	9	20036	0.65	1	// Solyc07g064830.3 // Solyc04g082400.3 // Solyc12g011120.2 // Solyc08g015670.3 // Solyc01g109790.3 // Solyc07g056140.3 // Solyc07g019440.3
	GO:0004133	F	glycogen debranching enzyme activity	2	16779	2	20036	0.62	1	// Solyc02g020980.3 // Solyc04g053120.3
	GO:0005977	P	glycogen metabolic process	7	16779	9	20036	0.65	1	// Solyc07g064830.3 // Solyc04g082400.3 // Solyc12g011120.2 // Solyc08g015670.3 // Solyc01g109790.3 // Solyc07g056140.3 // Solyc07g019440.3
	GO:0008184	F	glycogen phosphorylase activity	4	16779	4	20036	0.54	1	// Solyc05g012510.3 // Solyc09g031970.3 // Solyc02g077680.3 // Solyc03g065340.3
	GO:0051861	F	glycolipid binding	4	16779	5	20036	0.65	1	// Solyc12g033130.2 // Solyc04g064920.3 // Solyc09g090310.2 // Solyc02g070250.3
	GO:0009247	P	glycolipid biosynthetic process	17	16779	23	20036	0.71	1	// Solyc08g006640.3 // Solyc02g081610.2 // Solyc08g080420.3 // Solyc08g076550.2 // Solyc08g082840.2 // Solyc09g059583.1 // Solyc01g006000.3 // Solyc07g064710.3 // Solyc07g007620.3 // Solyc07g049740.3 // Solyc04g017700.3 // Solyc09g059960.3 // Solyc07g008850.3 // Solyc08g076810.3 // Solyc02g083260.3 // Solyc08g076570.3 // Solyc09g059600.3
	GO:0019377	P	glycolipid catabolic process	2	16779	2	20036	0.62	1	// Solyc01g103230.3 // Solyc11g042460.2
	GO:0006664	P	glycolipid metabolic process	19	16779	25	20036	0.68	1	// Solyc08g006640.3 // Solyc02g081610.2 // Solyc08g080420.3 // Solyc08g076550.2 // Solyc08g082840.2 // Solyc01g006000.3 // Solyc09g059960.3 // Solyc09g059583.1 // Solyc01g103230.3 // Solyc11g042460.2 // Solyc07g007620.3 // Solyc07g049740.3 // Solyc04g017700.3 // Solyc07g064710.3 // Solyc07g008850.3 // Solyc08g076810.3 // Solyc02g083260.3 // Solyc08g076570.3 // Solyc09g059600.3
	GO:0046836	P	glycolipid transport	4	16779	5	20036	0.65	1	// Solyc12g033130.2 // Solyc04g064920.3 // Solyc09g090310.2 // Solyc02g070250.3
	GO:0017089	F	glycolipid transporter activity	4	16779	5	20036	0.65	1	// Solyc12g033130.2 // Solyc04g064920.3 // Solyc09g090310.2 // Solyc02g070250.3
	GO:0006096	P	glycolytic process	48	16779	57	20036	0.53	1	// Solyc06g076655.1 // Solyc06g005490.3 // Solyc04g072605.1 // Solyc08g066100.3 // Solyc04g076090.3 // Solyc10g045050.1 // Solyc07g045160.3 // Solyc00g017920.1 // Solyc11g065220.2 // Solyc04g054820.3 // Solyc10g083720.2 // Solyc11g007690.2 // Solyc02g062340.3 // Solyc04g014270.3 // Solyc01g106780.3 // Solyc07g066600.3 // Solyc10g054870.2 // Solyc09g082970.3 // Solyc03g121070.3 // Solyc04g015200.3…
	GO:0033926	F	glycopeptide alpha-N-acetylgalactosaminidase activity	8	16779	10	20036	0.63	1	// Solyc10g061980.1 // Solyc06g065210.4 // Solyc11g020610.3 // Solyc01g100810.3 // Solyc11g007270.2 // Solyc01g111100.4 // Solyc11g067050.3 // Solyc04g081440.3
	GO:0009101	P	glycoprotein biosynthetic process	49	16779	53	20036	0.34	1	// Solyc06g065240.3 // Solyc11g042810.2 // Solyc07g044820.1 // Solyc10g007200.3 // Solyc05g055420.3 // Solyc11g067250.2 // Solyc10g050230.2 // Solyc04g082670.3 // Solyc01g009470.2 // Solyc08g081925.1 // Solyc10g008100.3 // Solyc07g008030.2 // Solyc01g104040.3 // Solyc07g018200.1 // Solyc01g112245.1 // Solyc02g093430.3 // Solyc08g069060.3 // Solyc12g096440.1 // Solyc12g099660.2 // Solyc03g097780.3…
	GO:0009100	P	glycoprotein metabolic process	49	16779	53	20036	0.34	1	// Solyc06g065240.3 // Solyc11g042810.2 // Solyc07g044820.1 // Solyc10g007200.3 // Solyc05g055420.3 // Solyc11g067250.2 // Solyc10g050230.2 // Solyc04g082670.3 // Solyc01g009470.2 // Solyc08g081925.1 // Solyc10g008100.3 // Solyc07g008030.2 // Solyc01g104040.3 // Solyc07g018200.1 // Solyc01g112245.1 // Solyc02g093430.3 // Solyc08g069060.3 // Solyc12g096440.1 // Solyc12g099660.2 // Solyc03g097780.3…
	GO:0006024	P	glycosaminoglycan biosynthetic process	4	16779	5	20036	0.65	1	// Solyc11g007770.2 // Solyc08g006080.1 // Solyc05g055420.3 // Solyc03g118860.3
	GO:0030203	P	glycosaminoglycan metabolic process	4	16779	5	20036	0.65	1	// Solyc11g007770.2 // Solyc08g006080.1 // Solyc05g055420.3 // Solyc03g118860.3
	GO:0046479	P	glycosphingolipid catabolic process	2	16779	2	20036	0.62	1	// Solyc01g103230.3 // Solyc11g042460.2
	GO:0006687	P	glycosphingolipid metabolic process	2	16779	2	20036	0.62	1	// Solyc01g103230.3 // Solyc11g042460.2
	GO:1901659	P	glycosyl compound biosynthetic process	60	16779	71	20036	0.51	1	// Solyc01g089970.3 // Solyc02g082190.3 // Solyc12g042230.2 // Solyc02g080540.1 // Solyc04g071300.2 // Solyc07g026770.3 // Solyc12g005060.1 // Solyc01g110540.3 // Solyc03g110960.3 // Solyc09g055420.1 // Solyc06g071100.3 // Solyc11g068830.2 // Solyc11g072450.2 // Solyc06g075470.2 // Solyc11g013460.2 // Solyc00g042140.1 // Solyc03g115110.3 // Solyc11g056450.2 // Solyc07g017780.3 // Solyc05g005250.3…
	GO:1901658	P	glycosyl compound catabolic process	5	16779	5	20036	0.51	1	// Solyc07g021750.1 // Solyc05g032820.2 // Solyc09g092390.2 // Solyc12g098500.2 // Solyc09g092380.3
	GO:1901657	P	glycosyl compound metabolic process	174	16779	204	20036	0.45	1	// Solyc01g089970.3 // Solyc02g082190.3 // Solyc06g063330.3 // Solyc08g066100.3 // Solyc08g066880.3 // Solyc10g045050.1 // Solyc07g045160.3 // Solyc11g056450.2 // Solyc01g065620.1 // Solyc01g111060.3 // Solyc11g072450.2 // Solyc04g054820.3 // Solyc07g056330.3 // Solyc07g021180.2 // Solyc12g056830.1 // Solyc10g054870.2 // Solyc00g009060.3 // Solyc02g012020.2 // Solyc02g012010.2 // Solyc12g010360.2…
	GO:0070085	P	glycosylation	51	16779	55	20036	0.33	1	// Solyc06g065240.3 // Solyc11g042810.2 // Solyc07g044820.1 // Solyc01g104040.3 // Solyc10g007200.3 // Solyc11g067250.2 // Solyc10g050230.2 // Solyc06g007980.3 // Solyc04g082670.3 // Solyc08g081925.1 // Solyc10g008100.3 // Solyc07g008030.2 // Solyc09g061860.3 // Solyc07g018200.1 // Solyc01g112245.1 // Solyc02g093430.3 // Solyc03g118860.3 // Solyc08g069060.3 // Solyc12g096440.1 // Solyc12g099660.2…
	GO:0046477	P	glycosylceramide catabolic process	2	16779	2	20036	0.62	1	// Solyc01g103230.3 // Solyc11g042460.2
	GO:0006677	P	glycosylceramide metabolic process	2	16779	2	20036	0.62	1	// Solyc01g103230.3 // Solyc11g042460.2
	GO:0004379	F	glycylpeptide N-tetradecanoyltransferase activity	1	16779	2	20036	0.84	1	// Solyc03g121830.1
	GO:0006426	P	glycyl-tRNA aminoacylation	3	16779	3	20036	0.57	1	// Solyc01g090200.3 // Solyc11g039830.2 // Solyc03g118170.3
	GO:0006097	P	glyoxylate cycle	2	16779	3	20036	0.75	1	// Solyc03g111130.1 // Solyc03g111120.3
	GO:0046487	P	glyoxylate metabolic process	2	16779	3	20036	0.75	1	// Solyc03g111130.1 // Solyc03g111120.3
	GO:0006177	P	GMP biosynthetic process	1	16779	2	20036	0.84	1	// Solyc08g081150.3
	GO:0046037	P	GMP metabolic process	1	16779	2	20036	0.84	1	// Solyc08g081150.3
	GO:0003922	F	GMP synthase (glutamine-hydrolyzing) activity	1	16779	2	20036	0.84	1	// Solyc08g081150.3
	GO:0005794	C	Golgi apparatus	40	16779	45	20036	0.43	1	// Solyc04g078980.3 // Solyc08g081410.3 // Solyc09g014450.3 // Solyc01g109540.3 // Solyc04g025870.3 // Solyc01g007150.3 // Solyc03g119270.1 // Solyc01g095540.3 // Solyc06g069210.3 // Solyc04g080980.2 // Solyc10g081920.2 // Solyc07g045470.2 // Solyc05g051590.3 // Solyc03g115760.3 // Solyc10g038120.2 // Solyc05g052510.3 // Solyc06g065740.3 // Solyc03g110980.3 // Solyc01g091020.3 // Solyc11g005760.2…
	GO:0044431	C	Golgi apparatus part	30	16779	32	20036	0.37	1	// Solyc08g081410.3 // Solyc07g054180.3 // Solyc01g109540.3 // Solyc01g007150.3 // Solyc01g095540.3 // Solyc06g069210.3 // Solyc04g080980.2 // Solyc10g081920.2 // Solyc07g045470.2 // Solyc05g051590.3 // Solyc10g038120.2 // Solyc05g052510.3 // Solyc06g065740.3 // Solyc01g091020.3 // Solyc07g032100.3 // Solyc01g103480.3 // Solyc01g091145.1 // Solyc11g008590.2 // Solyc06g051310.3 // Solyc03g006510.3…
	GO:0000139	C	Golgi membrane	12	16779	12	20036	0.41	1	// Solyc06g065740.3 // Solyc01g091020.3 // Solyc03g120240.3 // Solyc11g008610.2 // Solyc05g051590.3 // Solyc08g081410.3 // Solyc06g069210.3 // Solyc01g091145.1 // Solyc01g095540.3 // Solyc09g098520.3 // Solyc11g008590.2 // Solyc02g075610.3
	GO:0007030	P	Golgi organization	1	16779	2	20036	0.84	1	// Solyc08g006660.1
	GO:0005795	C	Golgi stack	1	16779	1	20036	0.7	1	// Solyc07g045470.2
	GO:0098791	C	Golgi subcompartment	1	16779	1	20036	0.7	1	// Solyc07g045470.2
	GO:0006893	P	Golgi to plasma membrane transport	4	16779	4	20036	0.54	1	// Solyc04g071350.3 // Solyc12g056525.1 // Solyc12g056527.1 // Solyc12g056520.2
	GO:0017119	C	Golgi transport complex	3	16779	5	20036	0.79	1	// Solyc08g075440.3 // Solyc01g087650.3 // Solyc05g006950.3
	GO:0048193	P	Golgi vesicle transport	39	16779	43	20036	0.4	1	// Solyc01g111690.3 // Solyc01g096530.3 // Solyc04g049180.3 // Solyc06g068030.3 // Solyc08g081410.3 // Solyc12g056525.1 // Solyc06g069210.3 // Solyc04g071350.3 // Solyc02g030250.3 // Solyc12g056520.2 // Solyc09g092680.3 // Solyc04g078130.3 // Solyc02g082220.3 // Solyc02g069590.2 // Solyc07g056010.3 // Solyc10g038120.2 // Solyc05g055690.2 // Solyc12g055740.2 // Solyc06g065740.3 // Solyc01g091020.3…
	GO:0005798	C	Golgi-associated vesicle	14	16779	14	20036	0.39	1	// Solyc06g051310.3 // Solyc03g006510.3 // Solyc04g080980.2 // Solyc10g038120.2 // Solyc07g054180.3 // Solyc10g081920.2 // Solyc09g014450.3 // Solyc01g109540.3 // Solyc01g103480.3 // Solyc03g096000.3 // Solyc07g032100.3 // Solyc01g007150.3 // Solyc02g078540.3 // Solyc05g052510.3
	GO:0030660	C	Golgi-associated vesicle membrane	14	16779	14	20036	0.39	1	// Solyc06g051310.3 // Solyc03g006510.3 // Solyc04g080980.2 // Solyc10g038120.2 // Solyc07g054180.3 // Solyc10g081920.2 // Solyc09g014450.3 // Solyc01g109540.3 // Solyc01g103480.3 // Solyc03g096000.3 // Solyc07g032100.3 // Solyc01g007150.3 // Solyc02g078540.3 // Solyc05g052510.3
	GO:0006506	P	GPI anchor biosynthetic process	12	16779	15	20036	0.62	1	// Solyc02g081610.2 // Solyc08g080420.3 // Solyc08g082840.2 // Solyc09g059583.1 // Solyc01g006000.3 // Solyc02g083260.3 // Solyc04g017700.3 // Solyc09g059960.3 // Solyc08g076810.3 // Solyc08g076550.2 // Solyc08g076570.3 // Solyc09g059600.3
	GO:0006505	P	GPI anchor metabolic process	12	16779	15	20036	0.62	1	// Solyc02g081610.2 // Solyc08g080420.3 // Solyc08g082840.2 // Solyc09g059583.1 // Solyc01g006000.3 // Solyc02g083260.3 // Solyc04g017700.3 // Solyc09g059960.3 // Solyc08g076810.3 // Solyc08g076550.2 // Solyc08g076570.3 // Solyc09g059600.3
	GO:0042765	C	GPI-anchor transamidase complex	4	16779	5	20036	0.65	1	// Solyc09g059960.3 // Solyc02g067820.3 // Solyc09g059583.1 // Solyc09g059600.3
	GO:0031683	F	G-protein beta/gamma-subunit complex binding	6	16779	6	20036	0.49	1	// Solyc03g097980.3 // Solyc02g090160.3 // Solyc01g109110.3 // Solyc08g061220.3 // Solyc08g076160.3 // Solyc08g005310.3
	GO:0004930	F	G-protein coupled receptor activity	2	16779	2	20036	0.62	1	// Solyc05g045650.3 // Solyc07g052400.3
	GO:0007186	P	G-protein coupled receptor signaling pathway	17	16779	18	20036	0.42	1	// Solyc07g054830.3 // Solyc03g115370.3 // Solyc12g039180.2 // Solyc03g097980.3 // Solyc09g082940.3 // Solyc05g045650.3 // Solyc06g009270.3 // Solyc01g109110.3 // Solyc12g005380.2 // Solyc07g006580.3 // Solyc05g056420.3 // Solyc07g052400.3 // Solyc07g041980.3 // Solyc08g061220.3 // Solyc02g090160.3 // Solyc08g076160.3 // Solyc08g005310.3
	GO:0009630	P	gravitropism	1	16779	2	20036	0.84	1	// Solyc01g107180.3
	GO:0000373	P	Group II intron splicing	1	16779	1	20036	0.7	1	// Solyc09g083350.3
	GO:0040007	P	growth	24	16779	30	20036	0.62	1	// Solyc03g114910.3 // Solyc07g008670.3 // Solyc06g010000.3 // Solyc02g089050.3 // Solyc07g064200.3 // Solyc02g080250.2 // Solyc01g111050.3 // Solyc01g065530.3 // Solyc11g069163.1 // Solyc09g075540.1 // Solyc03g115000.3 // Solyc03g114880.2 // Solyc03g114890.3 // Solyc03g070440.3 // Solyc06g010100.2 // Solyc11g069160.2 // Solyc01g103866.1 // Solyc03g114900.3 // Solyc02g065770.3 // Solyc01g103860.3…
	GO:0008083	F	growth factor activity	5	16779	8	20036	0.78	1	// Solyc09g009130.3 // Solyc01g106830.3 // Solyc06g074540.3 // Solyc02g092120.3 // Solyc02g092110.3
	GO:0005525	F	GTP binding	221	16779	250	20036	0.29	1	// Solyc06g084270.3 // Solyc02g091870.3 // Solyc04g072060.3 // Solyc04g058140.3 // Solyc02g085520.3 // Solyc11g008020.2 // Solyc08g006890.3 // Solyc01g008000.3 // Solyc07g007650.2 // Solyc09g031870.3 // Solyc03g005300.3 // Solyc01g006180.3 // Solyc02g023970.3 // Solyc12g010790.2 // Solyc11g071770.1 // Solyc05g005190.3 // Solyc06g009660.3 // Solyc03g033420.3 // Solyc06g005910.3 // Solyc06g064920.2…
	GO:0006183	P	GTP biosynthetic process	7	16779	8	20036	0.57	1	// Solyc01g089970.3 // Solyc03g110960.3 // Solyc06g071960.3 // Solyc06g075470.2 // Solyc12g049370.2 // Solyc09g055420.1 // Solyc08g008340.3
	GO:0003933	F	GTP cyclohydrolase activity	4	16779	4	20036	0.54	1	// Solyc06g083230.3 // Solyc01g105560.3 // Solyc11g010300.2 // Solyc11g073160.2
	GO:0003934	F	GTP cyclohydrolase I activity	1	16779	1	20036	0.7	1	// Solyc06g083230.3
	GO:0003935	F	GTP cyclohydrolase II activity	3	16779	3	20036	0.57	1	// Solyc01g105560.3 // Solyc11g010300.2 // Solyc11g073160.2
	GO:0046039	P	GTP metabolic process	8	16779	9	20036	0.54	1	// Solyc01g089970.3 // Solyc01g009050.3 // Solyc03g110960.3 // Solyc06g071960.3 // Solyc06g075470.2 // Solyc08g008340.3 // Solyc09g055420.1 // Solyc12g049370.2
	GO:0005096	F	GTPase activator activity	16	16779	22	20036	0.72	1	// Solyc05g023750.3 // Solyc04g008665.1 // Solyc07g064740.3 // Solyc02g024020.3 // Solyc03g006610.3 // Solyc03g098500.3 // Solyc08g076920.3 // Solyc08g067930.3 // Solyc01g091080.3 // Solyc03g118260.2 // Solyc09g010520.3 // Solyc12g042170.2 // Solyc06g082200.3 // Solyc01g091090.3 // Solyc10g076990.2 // Solyc08g043140.3
	GO:0003924	F	GTPase activity	98	16779	107	20036	0.28	1	// Solyc02g091870.3 // Solyc08g006890.3 // Solyc01g090690.3 // Solyc00g010750.2 // Solyc07g007210.3 // Solyc06g005910.3 // Solyc06g082720.2 // Solyc10g047050.2 // Solyc06g054400.3 // Solyc11g069975.1 // Solyc08g061220.3 // Solyc01g100190.3 // Solyc12g009990.2 // Solyc08g081330.3 // Solyc06g035970.3 // Solyc02g077600.3 // Solyc03g111380.3 // Solyc05g041770.2 // Solyc04g072775.1 // Solyc03g058380.3…
	GO:0051020	F	GTPase binding	11	16779	11	20036	0.42	1	// Solyc06g071200.3 // Solyc09g005130.3 // Solyc03g082940.3 // Solyc09g098240.3 // Solyc01g104070.3 // Solyc01g111780.3 // Solyc05g010160.3 // Solyc01g096060.3 // Solyc09g005010.3 // Solyc03g096920.3 // Solyc01g056520.3
	GO:0030695	F	GTPase regulator activity	26	16779	32	20036	0.6	1	// Solyc03g118260.2 // Solyc09g010520.3 // Solyc02g082730.3 // Solyc08g015860.3 // Solyc01g091090.3 // Solyc11g012270.2 // Solyc04g008665.1 // Solyc04g014760.3 // Solyc02g024020.3 // Solyc05g054110.3 // Solyc01g091080.3 // Solyc12g042170.2 // Solyc01g105810.4 // Solyc05g023750.3 // Solyc03g006610.3 // Solyc06g082200.3 // Solyc09g072670.3 // Solyc12g098660.2 // Solyc08g043140.3 // Solyc07g064740.3…
	GO:0015969	P	guanosine tetraphosphate metabolic process	6	16779	6	20036	0.49	1	// Solyc12g098920.2 // Solyc09g075390.3 // Solyc03g096900.3 // Solyc03g123370.3 // Solyc09g098580.3 // Solyc09g098590.3
	GO:1901070	P	guanosine-containing compound biosynthetic process	8	16779	10	20036	0.63	1	// Solyc01g089970.3 // Solyc03g110960.3 // Solyc06g071960.3 // Solyc06g075470.2 // Solyc08g081150.3 // Solyc08g008340.3 // Solyc09g055420.1 // Solyc12g049370.2
	GO:1901068	P	guanosine-containing compound metabolic process	15	16779	17	20036	0.51	1	// Solyc01g089970.3 // Solyc03g096900.3 // Solyc12g098920.2 // Solyc09g075390.3 // Solyc01g009050.3 // Solyc03g110960.3 // Solyc09g055420.1 // Solyc03g123370.3 // Solyc09g098580.3 // Solyc06g075470.2 // Solyc09g098590.3 // Solyc08g081150.3 // Solyc08g008340.3 // Solyc06g071960.3 // Solyc12g049370.2
	GO:0019001	F	guanyl nucleotide binding	226	16779	255	20036	0.28	1	// Solyc06g084270.3 // Solyc02g091870.3 // Solyc04g072060.3 // Solyc04g058140.3 // Solyc02g085520.3 // Solyc11g008020.2 // Solyc08g006890.3 // Solyc01g008000.3 // Solyc10g080070.2 // Solyc07g007650.2 // Solyc09g031870.3 // Solyc03g005300.3 // Solyc01g006180.3 // Solyc02g023970.3 // Solyc12g010790.2 // Solyc11g071770.1 // Solyc05g005190.3 // Solyc06g009660.3 // Solyc03g033420.3 // Solyc06g005910.3…
	GO:0032561	F	guanyl ribonucleotide binding	221	16779	250	20036	0.29	1	// Solyc06g084270.3 // Solyc02g091870.3 // Solyc04g072060.3 // Solyc04g058140.3 // Solyc02g085520.3 // Solyc11g008020.2 // Solyc08g006890.3 // Solyc01g008000.3 // Solyc07g007650.2 // Solyc09g031870.3 // Solyc03g005300.3 // Solyc01g006180.3 // Solyc02g023970.3 // Solyc12g010790.2 // Solyc11g071770.1 // Solyc05g005190.3 // Solyc06g009660.3 // Solyc03g033420.3 // Solyc06g005910.3 // Solyc06g064920.2…
	GO:0004385	F	guanylate kinase activity	2	16779	3	20036	0.75	1	// Solyc11g005900.2 // Solyc03g063600.4
	GO:0005085	F	guanyl-nucleotide exchange factor activity	21	16779	25	20036	0.55	1	// Solyc04g005560.3 // Solyc02g088290.3 // Solyc08g016050.3 // Solyc07g032730.3 // Solyc01g112350.3 // Solyc12g017835.1 // Solyc01g094610.3 // Solyc08g006550.3 // Solyc08g075120.3 // Solyc06g066650.3 // Solyc03g070457.1 // Solyc03g070470.1 // Solyc08g016060.1 // Solyc04g082110.3 // Solyc12g096220.2 // Solyc09g011480.3 // Solyc12g044270.2 // Solyc02g067010.3 // Solyc01g091460.3 // Solyc05g013040.3…
	GO:0070568	F	guanylyltransferase activity	4	16779	4	20036	0.54	1	// Solyc04g051600.3 // Solyc09g011930.3 // Solyc11g040180.2 // Solyc09g065010.3
	GO:1902562	C	H4 histone acetyltransferase complex	3	16779	5	20036	0.79	1	// Solyc02g081650.3 // Solyc07g053190.3 // Solyc02g032300.3
	GO:0043189	C	H4/H2A histone acetyltransferase complex	3	16779	5	20036	0.79	1	// Solyc02g081650.3 // Solyc07g053190.3 // Solyc02g032300.3
	GO:0070652	C	HAUS complex	7	16779	7	20036	0.47	1	// Solyc10g079740.2 // Solyc12g005050.2 // Solyc02g093810.3 // Solyc06g083100.2 // Solyc02g067990.3 // Solyc06g083090.3 // Solyc03g046590.3
	GO:0031072	F	heat shock protein binding	21	16779	25	20036	0.55	1	// Solyc03g025690.3 // Solyc05g055160.3 // Solyc11g021365.1 // Solyc01g081330.3 // Solyc08g006620.3 // Solyc01g105340.3 // Solyc11g071830.2 // Solyc01g090550.3 // Solyc01g086740.3 // Solyc03g118500.3 // Solyc04g009770.3 // Solyc05g050810.3 // Solyc04g081320.3 // Solyc10g081380.2 // Solyc09g091830.3 // Solyc03g116790.3 // Solyc05g015470.1 // Solyc06g051160.3 // Solyc01g006130.3 // Solyc08g069230.3…
	GO:0004386	F	helicase activity	109	16779	133	20036	0.59	1	// Solyc06g066670.3 // Solyc01g091350.3 // Solyc12g038210.1 // Solyc08g042050.3 // Solyc01g079250.3 // Solyc12g089010.2 // Solyc07g039550.3 // Solyc06g034063.1 // Solyc12g027520.1 // Solyc01g110990.2 // Solyc05g014690.2 // Solyc04g019320.1 // Solyc07g044930.3 // Solyc02g022830.3 // Solyc01g095710.3 // Solyc06g062350.3 // Solyc11g040120.2 // Solyc12g027510.1 // Solyc11g010310.2 // Solyc09g042263.1…
	GO:0006784	P	heme a biosynthetic process	1	16779	1	20036	0.7	1	// Solyc11g007000.2
	GO:0046160	P	heme a metabolic process	1	16779	1	20036	0.7	1	// Solyc11g007000.2
	GO:0020037	F	heme binding	468	16779	547	20036	0.38	1	// Solyc04g071825.1 // Solyc01g108630.3 // Solyc03g111995.1 // Solyc06g060017.1 // Solyc09g092560.3 // Solyc04g071900.3 // Solyc04g011940.2 // Solyc11g020315.1 // Solyc04g071807.1 // Solyc06g073570.3 // Solyc02g065210.3 // Solyc02g065220.3 // Solyc04g080760.3 // Solyc12g042920.2 // Solyc03g033710.3 // Solyc07g052070.2 // Solyc07g055530.3 // Solyc07g006145.1 // Solyc05g010330.3 // Solyc01g006640.1…
	GO:0006783	P	heme biosynthetic process	8	16779	8	20036	0.46	1	// Solyc05g018653.1 // Solyc11g007000.2 // Solyc01g080860.3 // Solyc08g065635.1 // Solyc08g065480.3 // Solyc05g018650.3 // Solyc08g065630.2 // Solyc10g084140.2
	GO:0042168	P	heme metabolic process	11	16779	11	20036	0.42	1	// Solyc05g018653.1 // Solyc11g007000.2 // Solyc12g009470.2 // Solyc04g079290.3 // Solyc08g065635.1 // Solyc08g065480.3 // Solyc05g018650.3 // Solyc01g080860.3 // Solyc04g079280.3 // Solyc08g065630.2 // Solyc10g084140.2
	GO:0048034	P	heme O biosynthetic process	1	16779	1	20036	0.7	1	// Solyc01g080860.3
	GO:0048033	P	heme o metabolic process	1	16779	1	20036	0.7	1	// Solyc01g080860.3
	GO:0006788	P	heme oxidation	3	16779	3	20036	0.57	1	// Solyc04g079280.3 // Solyc12g009470.2 // Solyc04g079290.3
	GO:0004392	F	heme oxygenase (decyclizing) activity	3	16779	3	20036	0.57	1	// Solyc04g079280.3 // Solyc12g009470.2 // Solyc04g079290.3
	GO:0015886	P	heme transport	6	16779	8	20036	0.68	1	// Solyc11g028160.1 // Solyc11g063620.1 // Solyc11g063630.1 // Solyc04g049870.1 // Solyc02g050290.1 // Solyc08g029270.2
	GO:0015232	F	heme transporter activity	6	16779	8	20036	0.68	1	// Solyc11g028160.1 // Solyc11g063620.1 // Solyc11g063630.1 // Solyc04g049870.1 // Solyc02g050290.1 // Solyc08g029270.2
	GO:0015002	F	heme-copper terminal oxidase activity	24	16779	33	20036	0.74	1	// Solyc08g029290.1 // Solyc05g045923.1 // Solyc02g021770.1 // Solyc07g006270.3 // Solyc07g019505.1 // Solyc03g013460.1 // Solyc08g029280.1 // Solyc12g039003.1 // Solyc05g045850.2 // Solyc09g015880.3 // Solyc05g045790.1 // Solyc07g005410.3 // Solyc03g013390.1 // Solyc08g077410.3 // Solyc03g043850.3 // Solyc06g067940.3 // Solyc11g063610.2 // Solyc02g091880.3 // Solyc02g021362.1 // Solyc12g035824.1…
	GO:0010410	P	hemicellulose metabolic process	39	16779	47	20036	0.56	1	// Solyc05g005680.3 // Solyc03g093110.3 // Solyc05g046290.3 // Solyc07g055990.3 // Solyc04g078980.3 // Solyc11g066270.2 // Solyc03g031800.3 // Solyc03g093130.3 // Solyc03g110890.1 // Solyc07g052980.3 // Solyc02g080160.3 // Solyc01g103360.3 // Solyc12g098610.2 // Solyc01g005120.3 // Solyc03g093120.4 // Solyc03g098430.3 // Solyc03g093080.3 // Solyc01g107800.3 // Solyc11g020540.1 // Solyc10g005350.3…
	GO:0015012	P	heparan sulfate proteoglycan biosynthetic process	3	16779	3	20036	0.57	1	// Solyc11g007770.2 // Solyc08g006080.1 // Solyc05g055420.3
	GO:0030201	P	heparan sulfate proteoglycan metabolic process	3	16779	3	20036	0.57	1	// Solyc11g007770.2 // Solyc08g006080.1 // Solyc05g055420.3
	GO:0018130	P	heterocycle biosynthetic process	1225	16779	1472	20036	0.57	1	// Solyc09g011830.3 // Solyc08g081050.3 // Solyc08g068840.3 // Solyc05g053480.3 // Solyc08g008305.1 // Solyc07g018290.3 // Solyc04g026310.1 // Solyc01g087990.3 // Solyc02g069860.3 // Solyc02g078285.1 // Solyc03g120890.3 // Solyc06g062520.1 // Solyc02g071260.3 // Solyc06g033910.2 // Solyc06g060830.3 // Solyc02g088940.3 // Solyc06g053830.3 // Solyc01g060310.2 // Solyc08g080100.3 // Solyc06g070990.3…
	GO:0046700	P	heterocycle catabolic process	61	16779	75	20036	0.6	1	// Solyc12g017860.2 // Solyc09g055920.3 // Solyc08g007110.3 // Solyc09g065620.3 // Solyc04g009810.3 // Solyc02g086600.3 // Solyc07g049780.2 // Solyc05g047520.3 // Solyc11g005370.2 // Solyc07g051810.2 // Solyc06g062980.3 // Solyc06g053980.3 // Solyc01g009390.3 // Solyc06g005990.3 // Solyc11g068770.1 // Solyc11g045130.2 // Solyc01g107695.1 // Solyc08g077420.3 // Solyc07g065620.3 // Solyc05g046360.3…
	GO:0046483	P	heterocycle metabolic process	2062	16779	2475	20036	0.58	1	// Solyc11g067140.2 // Solyc08g068840.3 // Solyc01g091350.3 // Solyc04g026310.1 // Solyc07g064850.3 // Solyc08g060840.1 // Solyc06g060830.3 // Solyc06g053830.3 // Solyc12g096350.2 // Solyc03g098190.3 // Solyc12g008370.2 // Solyc11g020357.1 // Solyc01g013920.1 // Solyc11g012980.1 // Solyc11g020355.1 // Solyc03g082550.3 // Solyc11g008410.2 // Solyc08g065470.3 // Solyc05g054430.3 // Solyc02g082120.3…
	GO:1901363	F	heterocyclic compound binding	5602	16779	6585	20036	0.15	1	// Solyc01g091350.3 // Solyc07g019460.3 // Solyc07g051860.1 // Solyc04g071900.3 // Solyc08g082750.3 // Solyc10g007190.2 // Solyc10g018780.2 // Solyc07g041470.2 // Solyc07g009560.2 // Solyc11g070020.2 // Solyc02g014030.2 // Solyc03g094040.3 // Solyc08g013980.3 // Solyc02g084090.2 // Solyc10g008230.2 // Solyc04g071680.2 // Solyc01g111880.3 // Solyc03g043840.2 // Solyc05g041770.2 // Solyc01g059860.3…
	GO:0005834	C	heterotrimeric G-protein complex	2	16779	2	20036	0.62	1	// Solyc09g082940.3 // Solyc07g041980.3
	GO:0004396	F	hexokinase activity	6	16779	6	20036	0.49	1	// Solyc11g065220.2 // Solyc06g066440.3 // Solyc04g081400.3 // Solyc02g091830.3 // Solyc03g121070.3 // Solyc12g008510.2
	GO:0015929	F	hexosaminidase activity	3	16779	3	20036	0.57	1	// Solyc11g008810.2 // Solyc05g054710.3 // Solyc01g081610.3
	GO:0019319	P	hexose biosynthetic process	4	16779	5	20036	0.65	1	// Solyc04g076880.3 // Solyc04g010120.3 // Solyc12g014380.2 // Solyc04g076090.3
	GO:0019320	P	hexose catabolic process	1	16779	1	20036	0.7	1	// Solyc07g044840.3
	GO:0019318	P	hexose metabolic process	32	16779	40	20036	0.62	1	// Solyc02g083700.3 // Solyc07g043550.3 // Solyc02g087800.3 // Solyc12g055930.2 // Solyc04g076090.3 // Solyc04g082630.3 // Solyc02g087290.3 // Solyc06g068860.3 // Solyc02g030230.3 // Solyc02g093830.3 // Solyc01g100830.2 // Solyc12g094640.2 // Solyc07g045540.3 // Solyc08g082440.3 // Solyc03g111010.3 // Solyc04g076880.3 // Solyc02g087780.3 // Solyc01g058390.3 // Solyc12g014380.2 // Solyc02g069580.3…
	GO:0000105	P	histidine biosynthetic process	7	16779	7	20036	0.47	1	// Solyc09g076020.3 // Solyc01g103750.3 // Solyc02g071890.3 // Solyc07g064810.3 // Solyc04g009350.3 // Solyc05g056150.3 // Solyc10g005930.2
	GO:0006547	P	histidine metabolic process	7	16779	7	20036	0.47	1	// Solyc09g076020.3 // Solyc01g103750.3 // Solyc02g071890.3 // Solyc07g064810.3 // Solyc04g009350.3 // Solyc05g056150.3 // Solyc10g005930.2
	GO:0004821	F	histidine-tRNA ligase activity	2	16779	2	20036	0.62	1	// Solyc03g119280.3 // Solyc01g102800.3
	GO:0004399	F	histidinol dehydrogenase activity	1	16779	1	20036	0.7	1	// Solyc02g071890.3
	GO:0004400	F	histidinol-phosphate transaminase activity	1	16779	1	20036	0.7	1	// Solyc04g009350.3
	GO:0006427	P	histidyl-tRNA aminoacylation	2	16779	2	20036	0.62	1	// Solyc03g119280.3 // Solyc01g102800.3
	GO:0016573	P	histone acetylation	9	16779	12	20036	0.68	1	// Solyc02g089790.3 // Solyc09g072580.3 // Solyc01g008120.3 // Solyc04g008610.3 // Solyc07g047610.3 // Solyc02g083900.3 // Solyc02g068580.1 // Solyc09g090120.3 // Solyc05g054200.3
	GO:0004402	F	histone acetyltransferase activity	9	16779	10	20036	0.53	1	// Solyc02g089790.3 // Solyc01g008120.3 // Solyc06g071830.2 // Solyc08g014440.3 // Solyc02g068580.1 // Solyc06g071820.3 // Solyc04g008610.3 // Solyc02g092460.3 // Solyc03g111710.3
	GO:0000123	C	histone acetyltransferase complex	10	16779	14	20036	0.72	1	// Solyc02g032300.3 // Solyc09g072580.3 // Solyc02g081650.3 // Solyc07g053190.3 // Solyc01g107210.3 // Solyc01g008200.3 // Solyc02g083900.3 // Solyc02g064710.3 // Solyc09g090120.3 // Solyc06g068610.2
	GO:0042393	F	histone binding	21	16779	30	20036	0.78	1	// Solyc03g093740.1 // Solyc06g051420.3 // Solyc03g093710.1 // Solyc01g102750.3 // Solyc05g023670.2 // Solyc01g102760.3 // Solyc02g094520.3 // Solyc06g062850.3 // Solyc09g082050.3 // Solyc09g090810.2 // Solyc03g118180.3 // Solyc10g076690.2 // Solyc03g093700.2 // Solyc08g077940.2 // Solyc07g041190.3 // Solyc06g060960.2 // Solyc11g062010.2 // Solyc05g023680.3 // Solyc12g096990.2 // Solyc06g017863.1…
	GO:0004407	F	histone deacetylase activity	4	16779	4	20036	0.54	1	// Solyc03g112410.2 // Solyc06g071680.3 // Solyc09g091440.3 // Solyc11g067020.2
	GO:0016575	P	histone deacetylation	4	16779	4	20036	0.54	1	// Solyc03g112410.2 // Solyc06g071680.3 // Solyc09g091440.3 // Solyc11g067020.2
	GO:0043486	P	histone exchange	1	16779	1	20036	0.7	1	// Solyc04g009830.3
	GO:0034968	P	histone lysine methylation	18	16779	20	20036	0.47	1	// Solyc09g090630.2 // Solyc02g089970.3 // Solyc10g074370.1 // Solyc03g093710.1 // Solyc02g094520.3 // Solyc10g073350.1 // Solyc09g082050.3 // Solyc01g068370.3 // Solyc09g090810.2 // Solyc06g083760.3 // Solyc03g093700.2 // Solyc08g077940.2 // Solyc08g044560.1 // Solyc06g060960.2 // Solyc09g072890.2 // Solyc12g096990.2 // Solyc03g093760.1 // Solyc03g093740.1
	GO:0016571	P	histone methylation	18	16779	20	20036	0.47	1	// Solyc09g090630.2 // Solyc02g089970.3 // Solyc10g074370.1 // Solyc03g093710.1 // Solyc02g094520.3 // Solyc10g073350.1 // Solyc09g082050.3 // Solyc01g068370.3 // Solyc09g090810.2 // Solyc06g083760.3 // Solyc03g093700.2 // Solyc08g077940.2 // Solyc08g044560.1 // Solyc06g060960.2 // Solyc09g072890.2 // Solyc12g096990.2 // Solyc03g093760.1 // Solyc03g093740.1
	GO:0042054	F	histone methyltransferase activity	27	16779	29	20036	0.4	1	// Solyc06g083760.3 // Solyc03g093760.1 // Solyc09g090810.2 // Solyc06g059965.1 // Solyc08g077940.2 // Solyc07g006060.3 // Solyc12g096990.2 // Solyc03g093740.1 // Solyc10g074370.1 // Solyc03g093710.1 // Solyc02g094520.3 // Solyc07g008580.2 // Solyc06g060960.2 // Solyc09g090630.2 // Solyc02g089970.3 // Solyc09g082050.3 // Solyc01g068370.3 // Solyc04g057880.3 // Solyc06g008130.3 // Solyc07g008460.3…
	GO:0016570	P	histone modification	37	16779	43	20036	0.5	1	// Solyc06g083760.3 // Solyc06g054080.3 // Solyc09g072580.3 // Solyc01g008120.3 // Solyc03g093760.1 // Solyc09g090810.2 // Solyc07g047610.3 // Solyc02g068580.1 // Solyc07g041510.2 // Solyc08g077940.2 // Solyc05g054200.3 // Solyc12g096990.2 // Solyc09g083390.2 // Solyc03g093740.1 // Solyc02g089790.3 // Solyc10g074370.1 // Solyc03g093710.1 // Solyc11g067020.2 // Solyc02g094520.3 // Solyc03g112410.2…
	GO:0018024	F	histone-lysine N-methyltransferase activity	27	16779	29	20036	0.4	1	// Solyc06g083760.3 // Solyc03g093760.1 // Solyc09g090810.2 // Solyc06g059965.1 // Solyc08g077940.2 // Solyc07g006060.3 // Solyc12g096990.2 // Solyc03g093740.1 // Solyc10g074370.1 // Solyc03g093710.1 // Solyc02g094520.3 // Solyc07g008580.2 // Solyc06g060960.2 // Solyc09g090630.2 // Solyc02g089970.3 // Solyc09g082050.3 // Solyc01g068370.3 // Solyc04g057880.3 // Solyc06g008130.3 // Solyc07g008460.3…
	GO:0048476	C	Holliday junction resolvase complex	1	16779	1	20036	0.7	1	// Solyc04g051490.3
	GO:0008897	F	holo-[acyl-carrier-protein] synthase activity	2	16779	2	20036	0.62	1	// Solyc11g006930.2 // Solyc09g009960.3
	GO:0042592	P	homeostatic process	187	16779	241	20036	0.8	1	// Solyc04g011850.1 // Solyc01g091350.3 // Solyc12g038210.1 // Solyc01g108020.3 // Solyc11g008450.2 // Solyc09g091840.3 // Solyc11g069690.2 // Solyc11g069860.2 // Solyc05g006850.3 // Solyc07g062580.3 // Solyc06g050980.3 // Solyc11g069940.1 // Solyc06g034063.1 // Solyc12g027520.1 // Solyc09g009390.3 // Solyc11g031990.1 // Solyc04g049450.3 // Solyc04g019320.1 // Solyc04g074240.3 // Solyc02g082200.3…
	GO:0004411	F	homogentisate 1,2-dioxygenase activity	1	16779	2	20036	0.84	1	// Solyc01g098455.1
	GO:0004412	F	homoserine dehydrogenase activity	1	16779	1	20036	0.7	1	// Solyc11g040390.2
	GO:0004413	F	homoserine kinase activity	1	16779	1	20036	0.7	1	// Solyc04g008760.2
	GO:0030897	C	HOPS complex	1	16779	1	20036	0.7	1	// Solyc05g015210.3
	GO:0042445	P	hormone metabolic process	9	16779	9	20036	0.44	1	// Solyc04g016430.3 // Solyc04g080820.2 // Solyc12g008900.2 // Solyc10g017990.2 // Solyc04g080810.3 // Solyc10g079870.2 // Solyc12g008890.2 // Solyc08g061920.2 // Solyc08g061930.3
	GO:0009914	P	hormone transport	2	16779	2	20036	0.62	1	// Solyc08g006870.3 // Solyc07g006900.2
	GO:0009755	P	hormone-mediated signaling pathway	28	16779	32	20036	0.48	1	// Solyc10g011660.3 // Solyc10g009640.2 // Solyc12g011330.3 // Solyc02g071990.3 // Solyc09g074320.3 // Solyc10g010650.1 // Solyc01g009280.3 // Solyc10g009610.2 // Solyc09g089610.3 // Solyc10g011650.3 // Solyc04g079980.3 // Solyc11g006180.2 // Solyc05g050280.3 // Solyc10g009600.1 // Solyc00g254910.1 // Solyc02g063010.3 // Solyc06g053710.3 // Solyc00g212260.2 // Solyc03g005990.3 // Solyc07g062260.3…
	GO:0034050	P	host programmed cell death induced by symbiont	3	16779	3	20036	0.57	1	// Solyc07g051990.2 // Solyc12g005590.2 // Solyc07g054320.3
	GO:1902600	P	hydrogen ion transmembrane transport	64	16779	73	20036	0.43	1	// Solyc06g063330.3 // Solyc02g080540.1 // Solyc04g071300.2 // Solyc07g026770.3 // Solyc12g005060.1 // Solyc01g110540.3 // Solyc12g009890.2 // Solyc12g042230.2 // Solyc07g040850.1 // Solyc11g072450.2 // Solyc10g054590.2 // Solyc05g050500.1 // Solyc00g042140.1 // Solyc03g115110.3 // Solyc11g056450.2 // Solyc11g051170.2 // Solyc07g032080.3 // Solyc08g081910.3 // Solyc03g097800.3 // Solyc08g067480.3…
	GO:0015078	F	hydrogen ion transmembrane transporter activity	122	16779	145	20036	0.51	1	// Solyc01g005020.3 // Solyc06g063330.3 // Solyc05g026380.2 // Solyc08g029290.1 // Solyc11g056450.2 // Solyc11g072450.2 // Solyc08g081910.3 // Solyc03g097800.3 // Solyc08g081900.3 // Solyc05g045923.1 // Solyc06g082230.3 // Solyc03g013460.1 // Solyc02g012020.2 // Solyc02g012010.2 // Solyc07g056110.3 // Solyc11g072530.2 // Solyc01g110120.3 // Solyc02g084360.3 // Solyc06g048430.3 // Solyc08g065470.3…
	GO:0042744	P	hydrogen peroxide catabolic process	90	16779	104	20036	0.44	1	// Solyc10g084240.2 // Solyc07g052510.4 // Solyc02g083490.3 // Solyc11g018800.2 // Solyc12g005790.2 // Solyc11g072920.2 // Solyc07g047740.3 // Solyc02g077300.2 // Solyc02g092580.3 // Solyc04g080760.3 // Solyc07g052550.2 // Solyc02g084790.3 // Solyc04g076770.3 // Solyc05g052280.3 // Solyc05g010330.3 // Solyc01g105070.3 // Solyc01g006300.3 // Solyc02g090450.3 // Solyc05g055320.3 // Solyc06g082420.3…
	GO:0042743	P	hydrogen peroxide metabolic process	90	16779	104	20036	0.44	1	// Solyc10g084240.2 // Solyc07g052510.4 // Solyc02g083490.3 // Solyc11g018800.2 // Solyc12g005790.2 // Solyc11g072920.2 // Solyc07g047740.3 // Solyc02g077300.2 // Solyc02g092580.3 // Solyc04g080760.3 // Solyc07g052550.2 // Solyc02g084790.3 // Solyc04g076770.3 // Solyc05g052280.3 // Solyc05g010330.3 // Solyc01g105070.3 // Solyc01g006300.3 // Solyc02g090450.3 // Solyc05g055320.3 // Solyc06g082420.3…
	GO:0006818	P	hydrogen transport	83	16779	94	20036	0.39	1	// Solyc06g063330.3 // Solyc02g080540.1 // Solyc03g115110.3 // Solyc07g026770.3 // Solyc12g005060.1 // Solyc02g091130.3 // Solyc12g009890.2 // Solyc01g110540.3 // Solyc06g068240.3 // Solyc07g049710.3 // Solyc12g042230.2 // Solyc07g040850.1 // Solyc11g072450.2 // Solyc07g027010.1 // Solyc05g050500.1 // Solyc01g100390.3 // Solyc00g042140.1 // Solyc12g062530.2 // Solyc11g056450.2 // Solyc11g039980.2…
	GO:0036442	F	hydrogen-exporting ATPase activity	10	16779	10	20036	0.43	1	// Solyc09g048990.3 // Solyc12g009890.2 // Solyc06g063330.3 // Solyc08g081910.3 // Solyc12g056110.2 // Solyc12g055800.3 // Solyc02g068450.3 // Solyc08g081900.3 // Solyc08g008210.3 // Solyc07g005940.3
	GO:0009678	F	hydrogen-translocating pyrophosphatase activity	7	16779	7	20036	0.47	1	// Solyc00g112810.2 // Solyc03g117480.3 // Solyc12g009840.2 // Solyc06g068240.3 // Solyc04g071880.3 // Solyc07g007600.3 // Solyc01g100390.3
	GO:0016787	F	hydrolase activity	2302	16779	2692	20036	0.22	1	// Solyc10g008750.3 // Solyc07g064830.3 // Solyc02g014490.3 // Solyc01g091350.3 // Solyc11g069150.2 // Solyc04g014500.3 // Solyc04g015340.3 // Solyc01g099040.3 // Solyc10g085760.1 // Solyc04g080530.3 // Solyc04g080620.3 // Solyc05g015160.3 // Solyc07g006440.1 // Solyc08g068860.3 // Solyc01g013920.1 // Solyc01g080040.3 // Solyc02g065300.1 // Solyc08g016010.3 // Solyc08g061220.3 // Solyc06g005910.3…
	GO:0016817	F	hydrolase activity, acting on acid anhydrides	563	16779	645	20036	0.24	1	// Solyc05g014390.3 // Solyc01g091350.3 // Solyc09g008000.3 // Solyc09g091670.3 // Solyc08g042050.3 // Solyc03g005620.3 // Solyc08g081910.3 // Solyc12g070270.2 // Solyc03g093650.3 // Solyc02g069420.3 // Solyc09g082380.3 // Solyc02g012010.2 // Solyc11g069975.1 // Solyc08g061220.3 // Solyc02g069430.3 // Solyc01g104700.3 // Solyc05g018510.3 // Solyc12g019610.2 // Solyc01g097970.3 // Solyc07g009130.3…
	GO:0016820	F	hydrolase activity, acting on acid anhydrides, catalyzing transmembrane movement of substances	100	16779	111	20036	0.32	1	// Solyc05g014390.3 // Solyc03g122050.1 // Solyc06g063330.3 // Solyc03g112840.2 // Solyc02g071350.3 // Solyc08g081910.3 // Solyc12g070270.2 // Solyc10g079300.2 // Solyc03g093650.3 // Solyc03g122070.2 // Solyc04g010310.3 // Solyc02g012010.2 // Solyc12g017420.2 // Solyc07g065320.3 // Solyc08g080890.3 // Solyc03g007530.3 // Solyc02g064680.3 // Solyc06g048430.3 // Solyc07g009130.3 // Solyc06g036490.2…
	GO:0016818	F	hydrolase activity, acting on acid anhydrides, in phosphorus-containing anhydrides	553	16779	632	20036	0.23	1	// Solyc05g014390.3 // Solyc01g091350.3 // Solyc09g008000.3 // Solyc09g091670.3 // Solyc08g042050.3 // Solyc03g005620.3 // Solyc08g081910.3 // Solyc12g070270.2 // Solyc03g093650.3 // Solyc02g069420.3 // Solyc02g012010.2 // Solyc11g069975.1 // Solyc08g061220.3 // Solyc02g069430.3 // Solyc01g104700.3 // Solyc05g018510.3 // Solyc12g019610.2 // Solyc01g097970.3 // Solyc07g009130.3 // Solyc01g110190.3…
	GO:0016822	F	hydrolase activity, acting on acid carbon-carbon bonds	2	16779	2	20036	0.62	1	// Solyc04g014730.3 // Solyc11g012160.2
	GO:0016823	F	hydrolase activity, acting on acid carbon-carbon bonds, in ketonic substances	2	16779	2	20036	0.62	1	// Solyc04g014730.3 // Solyc11g012160.2
	GO:0016810	F	hydrolase activity, acting on carbon-nitrogen (but not peptide) bonds	60	16779	68	20036	0.42	1	// Solyc08g082840.2 // Solyc10g086170.1 // Solyc05g006910.3 // Solyc11g012970.2 // Solyc10g007840.3 // Solyc01g073930.3 // Solyc06g064880.3 // Solyc07g021750.1 // Solyc08g075160.3 // Solyc01g106330.3 // Solyc02g092530.3 // Solyc11g073160.2 // Solyc01g106360.3 // Solyc08g014470.3 // Solyc01g091170.3 // Solyc01g107695.1 // Solyc09g092120.3 // Solyc11g067020.2 // Solyc03g112410.2 // Solyc05g053740.3…
	GO:0016812	F	hydrolase activity, acting on carbon-nitrogen (but not peptide) bonds, in cyclic amides	3	16779	3	20036	0.57	1	// Solyc02g072105.1 // Solyc02g078400.3 // Solyc01g080940.3
	GO:0016814	F	hydrolase activity, acting on carbon-nitrogen (but not peptide) bonds, in cyclic amidines	14	16779	14	20036	0.39	1	// Solyc01g105560.3 // Solyc04g056540.3 // Solyc05g006910.3 // Solyc10g005930.2 // Solyc07g021750.1 // Solyc06g083230.3 // Solyc05g048810.3 // Solyc11g010300.2 // Solyc00g031040.1 // Solyc08g075160.3 // Solyc05g010100.3 // Solyc09g014770.3 // Solyc11g073160.2 // Solyc01g094500.3
	GO:0016811	F	hydrolase activity, acting on carbon-nitrogen (but not peptide) bonds, in linear amides	28	16779	34	20036	0.58	1	// Solyc11g012970.2 // Solyc10g007840.3 // Solyc01g073930.3 // Solyc01g106330.3 // Solyc02g092530.3 // Solyc01g106360.3 // Solyc01g107695.1 // Solyc11g067020.2 // Solyc03g112410.2 // Solyc05g053740.3 // Solyc03g118690.3 // Solyc01g106340.3 // Solyc09g091440.3 // Solyc03g118030.3 // Solyc01g104080.3 // Solyc01g106350.3 // Solyc06g068690.3 // Solyc11g068540.2 // Solyc05g014970.3 // Solyc11g069290.2…
	GO:0016813	F	hydrolase activity, acting on carbon-nitrogen (but not peptide) bonds, in linear amidines	5	16779	6	20036	0.62	1	// Solyc01g091160.4 // Solyc02g068380.3 // Solyc10g005830.3 // Solyc12g038970.2 // Solyc01g091170.3
	GO:0016788	F	hydrolase activity, acting on ester bonds	603	16779	719	20036	0.5	1	// Solyc09g065655.1 // Solyc12g008620.2 // Solyc02g014490.3 // Solyc11g051020.2 // Solyc02g084455.1 // Solyc09g065650.3 // Solyc03g082590.3 // Solyc12g017460.1 // Solyc02g077140.3 // Solyc01g091050.3 // Solyc10g081660.2 // Solyc04g079120.3 // Solyc04g080530.3 // Solyc02g093300.3 // Solyc02g071710.2 // Solyc04g051490.3 // Solyc06g076100.3 // Solyc03g053105.1 // Solyc10g008830.2 // Solyc01g013920.1…
	GO:0016801	F	hydrolase activity, acting on ether bonds	4	16779	4	20036	0.54	1	// Solyc05g032820.2 // Solyc09g092390.2 // Solyc12g098500.2 // Solyc09g092380.3
	GO:0016798	F	hydrolase activity, acting on glycosyl bonds	357	16779	416	20036	0.38	1	// Solyc07g064830.3 // Solyc03g093110.3 // Solyc07g064200.3 // Solyc04g007910.3 // Solyc02g080660.3 // Solyc07g015870.3 // Solyc12g019890.2 // Solyc02g080310.2 // Solyc04g080620.3 // Solyc05g015160.3 // Solyc04g011730.3 // Solyc05g009470.3 // Solyc01g081160.3 // Solyc06g073400.3 // Solyc01g008610.3 // Solyc02g067640.3 // Solyc11g040330.2 // Solyc11g012190.2 // Solyc11g071650.2 // Solyc02g082120.3…
	GO:0016799	F	hydrolase activity, hydrolyzing N-glycosyl compounds	13	16779	16	20036	0.6	1	// Solyc03g117510.3 // Solyc12g096630.2 // Solyc05g010800.3 // Solyc09g083010.3 // Solyc06g073400.3 // Solyc02g021060.3 // Solyc12g010050.2 // Solyc03g116880.3 // Solyc04g005260.2 // Solyc09g018850.3 // Solyc04g079990.3 // Solyc02g082120.3 // Solyc11g018510.2
	GO:0004553	F	hydrolase activity, hydrolyzing O-glycosyl compounds	338	16779	394	20036	0.39	1	// Solyc07g064830.3 // Solyc02g082920.3 // Solyc05g052530.2 // Solyc01g102580.3 // Solyc10g055820.2 // Solyc07g064200.3 // Solyc08g077530.3 // Solyc04g007910.3 // Solyc11g066270.2 // Solyc04g064900.1 // Solyc01g008710.4 // Solyc03g093110.3 // Solyc03g116580.3 // Solyc02g080300.3 // Solyc06g073740.3 // Solyc06g053860.3 // Solyc11g071640.2 // Solyc02g080660.3 // Solyc12g009210.2 // Solyc07g015870.3…
	GO:0016836	F	hydro-lyase activity	36	16779	56	20036	0.91	1	// Solyc06g076655.1 // Solyc02g080620.3 // Solyc02g067750.3 // Solyc10g045050.1 // Solyc06g009820.3 // Solyc07g062130.3 // Solyc06g060790.1 // Solyc01g067750.3 // Solyc09g076020.3 // Solyc01g105060.3 // Solyc06g075070.3 // Solyc06g075060.1 // Solyc05g053540.3 // Solyc06g075050.2 // Solyc09g075450.3 // Solyc10g018390.2 // Solyc06g009840.3 // Solyc09g009020.3 // Solyc09g010970.3 // Solyc12g096190.2…
	GO:0052716	F	hydroquinone:oxygen oxidoreductase activity	21	16779	21	20036	0.34	1	// Solyc05g052400.3 // Solyc05g043360.2 // Solyc04g072280.3 // Solyc09g011960.2 // Solyc06g082260.3 // Solyc09g010990.3 // Solyc05g050540.3 // Solyc05g052390.3 // Solyc02g085120.3 // Solyc02g085110.3 // Solyc07g049460.3 // Solyc09g014240.3 // Solyc10g076830.2 // Solyc06g076330.3 // Solyc06g050530.3 // Solyc09g011970.2 // Solyc10g085090.2 // Solyc06g076760.2 // Solyc06g048860.2 // Solyc02g062650.3…
	GO:0004416	F	hydroxyacylglutathione hydrolase activity	1	16779	1	20036	0.7	1	// Solyc06g053310.3
	GO:0004417	F	hydroxyethylthiazole kinase activity	1	16779	1	20036	0.7	1	// Solyc05g053480.3
	GO:0033971	F	hydroxyisourate hydrolase activity	1	16779	1	20036	0.7	1	// Solyc01g080940.3
	GO:0016742	F	hydroxymethyl-, formyl- and related transferase activity	13	16779	13	20036	0.4	1	// Solyc05g053810.3 // Solyc08g065490.3 // Solyc12g098490.2 // Solyc04g076790.3 // Solyc12g095930.2 // Solyc02g091560.3 // Solyc01g104000.3 // Solyc06g060770.3 // Solyc08g075160.3 // Solyc08g078490.3 // Solyc11g012100.2 // Solyc02g091290.3 // Solyc09g007130.3
	GO:0004418	F	hydroxymethylbilane synthase activity	1	16779	1	20036	0.7	1	// Solyc07g066470.3
	GO:0004419	F	hydroxymethylglutaryl-CoA lyase activity	1	16779	1	20036	0.7	1	// Solyc11g065070.2
	GO:0004420	F	hydroxymethylglutaryl-CoA reductase (NADPH) activity	4	16779	4	20036	0.54	1	// Solyc03g032020.3 // Solyc03g032010.3 // Solyc02g082260.3 // Solyc02g038740.3
	GO:0004421	F	hydroxymethylglutaryl-CoA synthase activity	4	16779	4	20036	0.54	1	// Solyc08g080170.3 // Solyc08g007790.3 // Solyc08g080160.3 // Solyc12g056450.2
	GO:0004422	F	hypoxanthine phosphoribosyltransferase activity	1	16779	1	20036	0.7	1	// Solyc00g009060.3
	GO:0032309	P	icosanoid secretion	3	16779	3	20036	0.57	1	// Solyc07g032220.3 // Solyc07g014730.3 // Solyc01g008780.3
	GO:0071715	P	icosanoid transport	3	16779	3	20036	0.57	1	// Solyc07g032220.3 // Solyc07g014730.3 // Solyc01g008780.3
	GO:0042802	F	identical protein binding	12	16779	13	20036	0.48	1	// Solyc05g018615.1 // Solyc10g044670.2 // Solyc10g081240.2 // Solyc12g014470.2 // Solyc05g053410.3 // Solyc02g067930.3 // Solyc07g064930.3 // Solyc02g071260.3 // Solyc11g013393.1 // Solyc10g019207.1 // Solyc07g045480.3 // Solyc01g059870.4
	GO:0004424	F	imidazoleglycerol-phosphate dehydratase activity	1	16779	1	20036	0.7	1	// Solyc09g076020.3
	GO:0000107	F	imidazoleglycerol-phosphate synthase activity	1	16779	1	20036	0.7	1	// Solyc07g064810.3
	GO:0002252	P	immune effector process	12	16779	14	20036	0.55	1	// Solyc05g050280.3 // Solyc10g009600.1 // Solyc00g254910.1 // Solyc10g011650.3 // Solyc10g011660.3 // Solyc00g212260.2 // Solyc10g009640.2 // Solyc10g010650.1 // Solyc01g095580.3 // Solyc10g009610.2 // Solyc10g009620.2 // Solyc06g048710.2
	GO:0006955	P	immune response	16	16779	19	20036	0.56	1	// Solyc05g050280.3 // Solyc10g009600.1 // Solyc12g005590.2 // Solyc07g051990.2 // Solyc10g011650.3 // Solyc10g011660.3 // Solyc00g212260.2 // Solyc10g009640.2 // Solyc10g010650.1 // Solyc01g100940.2 // Solyc00g254910.1 // Solyc01g095580.3 // Solyc10g009610.2 // Solyc10g009620.2 // Solyc07g054320.3 // Solyc06g048710.2
	GO:0002376	P	immune system process	16	16779	19	20036	0.56	1	// Solyc05g050280.3 // Solyc10g009600.1 // Solyc12g005590.2 // Solyc07g051990.2 // Solyc10g011650.3 // Solyc10g011660.3 // Solyc00g212260.2 // Solyc10g009640.2 // Solyc10g010650.1 // Solyc01g100940.2 // Solyc00g254910.1 // Solyc01g095580.3 // Solyc10g009610.2 // Solyc10g009620.2 // Solyc07g054320.3 // Solyc06g048710.2
	GO:0006188	P	IMP biosynthetic process	9	16779	10	20036	0.53	1	// Solyc04g058090.3 // Solyc05g006910.3 // Solyc07g006530.3 // Solyc02g076720.3 // Solyc06g060770.3 // Solyc08g078490.3 // Solyc11g012100.2 // Solyc11g006340.2 // Solyc09g014770.3
	GO:0003937	F	IMP cyclohydrolase activity	1	16779	1	20036	0.7	1	// Solyc08g075160.3
	GO:0003938	F	IMP dehydrogenase activity	1	16779	1	20036	0.7	1	// Solyc10g079500.2
	GO:0046040	P	IMP metabolic process	9	16779	10	20036	0.53	1	// Solyc04g058090.3 // Solyc05g006910.3 // Solyc07g006530.3 // Solyc02g076720.3 // Solyc06g060770.3 // Solyc08g078490.3 // Solyc11g012100.2 // Solyc11g006340.2 // Solyc09g014770.3
	GO:0032264	P	IMP salvage	2	16779	2	20036	0.62	1	// Solyc09g014770.3 // Solyc05g006910.3
	GO:0046219	P	indolalkylamine biosynthetic process	7	16779	8	20036	0.57	1	// Solyc12g096190.2 // Solyc06g071550.3 // Solyc06g006100.3 // Solyc10g005320.3 // Solyc12g035190.2 // Solyc07g064280.3 // Solyc10g018390.2
	GO:0046218	P	indolalkylamine catabolic process	1	16779	3	20036	0.91	1	// Solyc01g107695.1
	GO:0006586	P	indolalkylamine metabolic process	13	16779	16	20036	0.6	1	// Solyc01g107695.1 // Solyc01g098550.3 // Solyc06g006100.3 // Solyc06g071550.3 // Solyc10g005320.3 // Solyc12g096190.2 // Solyc12g035190.2 // Solyc07g064280.3 // Solyc10g018380.2 // Solyc06g051410.3 // Solyc03g111850.3 // Solyc10g018390.2 // Solyc02g076760.3
	GO:0004425	F	indole-3-glycerol-phosphate synthase activity	1	16779	1	20036	0.7	1	// Solyc03g111850.3
	GO:0042435	P	indole-containing compound biosynthetic process	7	16779	8	20036	0.57	1	// Solyc12g096190.2 // Solyc06g071550.3 // Solyc06g006100.3 // Solyc10g005320.3 // Solyc12g035190.2 // Solyc07g064280.3 // Solyc10g018390.2
	GO:0042436	P	indole-containing compound catabolic process	1	16779	3	20036	0.91	1	// Solyc01g107695.1
	GO:0042430	P	indole-containing compound metabolic process	13	16779	16	20036	0.6	1	// Solyc01g107695.1 // Solyc01g098550.3 // Solyc06g006100.3 // Solyc06g071550.3 // Solyc10g005320.3 // Solyc12g096190.2 // Solyc12g035190.2 // Solyc07g064280.3 // Solyc10g018380.2 // Solyc06g051410.3 // Solyc03g111850.3 // Solyc10g018390.2 // Solyc02g076760.3
	GO:0009682	P	induced systemic resistance	12	16779	14	20036	0.55	1	// Solyc05g050280.3 // Solyc10g009600.1 // Solyc00g254910.1 // Solyc10g011650.3 // Solyc10g011660.3 // Solyc00g212260.2 // Solyc10g009640.2 // Solyc10g010650.1 // Solyc01g095580.3 // Solyc10g009610.2 // Solyc10g009620.2 // Solyc06g048710.2
	GO:0009864	P	induced systemic resistance, jasmonic acid mediated signaling pathway	12	16779	14	20036	0.55	1	// Solyc05g050280.3 // Solyc10g009600.1 // Solyc00g254910.1 // Solyc10g011650.3 // Solyc10g011660.3 // Solyc00g212260.2 // Solyc10g009640.2 // Solyc10g010650.1 // Solyc01g095580.3 // Solyc10g009610.2 // Solyc10g009620.2 // Solyc06g048710.2
	GO:0045087	P	innate immune response	16	16779	19	20036	0.56	1	// Solyc05g050280.3 // Solyc10g009600.1 // Solyc12g005590.2 // Solyc07g051990.2 // Solyc10g011650.3 // Solyc10g011660.3 // Solyc00g212260.2 // Solyc10g009640.2 // Solyc10g010650.1 // Solyc01g100940.2 // Solyc00g254910.1 // Solyc01g095580.3 // Solyc10g009610.2 // Solyc10g009620.2 // Solyc07g054320.3 // Solyc06g048710.2
	GO:0098800	C	inner mitochondrial membrane protein complex	23	16779	27	20036	0.53	1	// Solyc07g026770.3 // Solyc08g006120.3 // Solyc11g072450.2 // Solyc11g068400.2 // Solyc03g082355.1 // Solyc01g110540.3 // Solyc01g102830.3 // Solyc12g055750.2 // Solyc04g007550.3 // Solyc06g005020.2 // Solyc08g081430.3 // Solyc02g091130.3 // Solyc08g065470.3 // Solyc01g110385.1 // Solyc12g008730.2 // Solyc06g042990.1 // Solyc02g091880.3 // Solyc05g008460.3 // Solyc06g063220.3 // Solyc06g068820.3…
	GO:0031011	C	Ino80 complex	14	16779	17	20036	0.59	1	// Solyc12g042160.1 // Solyc12g042150.1 // Solyc10g084470.1 // Solyc12g042130.1 // Solyc04g016370.3 // Solyc09g089660.3 // Solyc10g084490.1 // Solyc02g094540.3 // Solyc06g007480.3 // Solyc11g072810.2 // Solyc01g100540.3 // Solyc12g042140.2 // Solyc10g084460.1 // Solyc06g009600.1
	GO:0097346	C	INO80-type complex	14	16779	17	20036	0.59	1	// Solyc12g042160.1 // Solyc12g042150.1 // Solyc10g084470.1 // Solyc12g042130.1 // Solyc04g016370.3 // Solyc09g089660.3 // Solyc10g084490.1 // Solyc02g094540.3 // Solyc06g007480.3 // Solyc11g072810.2 // Solyc01g100540.3 // Solyc12g042140.2 // Solyc10g084460.1 // Solyc06g009600.1
	GO:0005452	F	inorganic anion exchanger activity	6	16779	6	20036	0.49	1	// Solyc08g066960.3 // Solyc06g067900.2 // Solyc01g079150.3 // Solyc03g120020.3 // Solyc06g071500.3 // Solyc01g057770.3
	GO:0098661	P	inorganic anion transmembrane transport	4	16779	6	20036	0.75	1	// Solyc03g120250.3 // Solyc12g006960.2 // Solyc12g043030.2 // Solyc06g068600.3
	GO:0015103	F	inorganic anion transmembrane transporter activity	31	16779	39	20036	0.63	1	// Solyc08g066750.3 // Solyc10g044470.2 // Solyc02g068080.3 // Solyc07g007690.3 // Solyc01g057770.3 // Solyc04g072740.3 // Solyc12g006960.2 // Solyc06g067900.2 // Solyc06g084155.1 // Solyc12g056930.2 // Solyc05g054740.3 // Solyc01g079150.3 // Solyc03g120250.3 // Solyc02g021620.3 // Solyc04g072760.3 // Solyc02g092660.3 // Solyc04g054730.3 // Solyc02g070290.3 // Solyc09g075800.3 // Solyc10g047170.2…
	GO:0015698	P	inorganic anion transport	33	16779	43	20036	0.69	1	// Solyc08g066750.3 // Solyc06g034200.1 // Solyc10g044470.2 // Solyc10g047170.2 // Solyc02g068080.3 // Solyc07g007690.3 // Solyc04g072740.3 // Solyc06g084155.1 // Solyc02g092660.3 // Solyc05g013510.3 // Solyc12g006960.2 // Solyc03g112090.3 // Solyc12g056930.2 // Solyc05g054740.3 // Solyc00g055950.1 // Solyc03g005530.1 // Solyc03g120250.3 // Solyc04g072760.3 // Solyc03g083540.3 // Solyc04g054730.3…
	GO:0098662	P	inorganic cation transmembrane transport	120	16779	134	20036	0.32	1	// Solyc06g063330.3 // Solyc11g056450.2 // Solyc11g072450.2 // Solyc08g081910.3 // Solyc03g097800.3 // Solyc07g065450.3 // Solyc07g043200.2 // Solyc02g012020.2 // Solyc06g009330.3 // Solyc11g072530.2 // Solyc01g110120.3 // Solyc06g050170.3 // Solyc02g084360.3 // Solyc02g064680.3 // Solyc06g048430.3 // Solyc12g096580.2 // Solyc08g065190.3 // Solyc08g065470.3 // Solyc06g051830.2 // Solyc09g014870.1…
	GO:0022890	F	inorganic cation transmembrane transporter activity	214	16779	252	20036	0.46	1	// Solyc11g017380.2 // Solyc01g005020.3 // Solyc06g063330.3 // Solyc11g016940.2 // Solyc05g026380.2 // Solyc08g029290.1 // Solyc11g056450.2 // Solyc01g104030.3 // Solyc11g072450.2 // Solyc08g081910.3 // Solyc08g066990.3 // Solyc12g098450.2 // Solyc03g097800.3 // Solyc01g010080.3 // Solyc07g065450.3 // Solyc05g045923.1 // Solyc06g082230.3 // Solyc03g013460.1 // Solyc07g043200.2 // Solyc01g103760.3…
	GO:0004427	F	inorganic diphosphatase activity	13	16779	14	20036	0.47	1	// Solyc00g112810.2 // Solyc10g047950.2 // Solyc03g117480.3 // Solyc12g009840.2 // Solyc06g068240.3 // Solyc09g010380.3 // Solyc04g071880.3 // Solyc08g013680.3 // Solyc08g083370.3 // Solyc07g007600.3 // Solyc01g100390.3 // Solyc12g055830.2 // Solyc01g106430.3
	GO:0098771	P	inorganic ion homeostasis	4	16779	7	20036	0.82	1	// Solyc01g098190.3 // Solyc06g050980.3 // Solyc06g008820.3 // Solyc05g052470.3
	GO:0098660	P	inorganic ion transmembrane transport	124	16779	140	20036	0.35	1	// Solyc06g063330.3 // Solyc11g056450.2 // Solyc11g072450.2 // Solyc08g081910.3 // Solyc03g097800.3 // Solyc07g065450.3 // Solyc07g043200.2 // Solyc02g012020.2 // Solyc06g009330.3 // Solyc11g072530.2 // Solyc01g110120.3 // Solyc06g050170.3 // Solyc02g084360.3 // Solyc02g064680.3 // Solyc06g048430.3 // Solyc12g096580.2 // Solyc08g065190.3 // Solyc08g065470.3 // Solyc06g051830.2 // Solyc09g014870.1…
	GO:0005315	F	inorganic phosphate transmembrane transporter activity	6	16779	8	20036	0.68	1	// Solyc05g013510.3 // Solyc09g066410.2 // Solyc06g068600.3 // Solyc03g005530.1 // Solyc09g090070.1 // Solyc06g034200.1
	GO:0047216	F	inositol 3-alpha-galactosyltransferase activity	2	16779	2	20036	0.62	1	// Solyc01g100830.2 // Solyc02g084980.3
	GO:0019140	F	inositol 3-kinase activity	1	16779	1	20036	0.7	1	// Solyc06g076950.3
	GO:0006021	P	inositol biosynthetic process	4	16779	4	20036	0.54	1	// Solyc04g050860.2 // Solyc04g054740.3 // Solyc05g051850.3 // Solyc04g050820.2
	GO:0019310	P	inositol catabolic process	4	16779	6	20036	0.75	1	// Solyc12g008640.2 // Solyc11g006570.2 // Solyc12g098120.2 // Solyc06g062430.3
	GO:0048017	P	inositol lipid-mediated signaling	4	16779	4	20036	0.54	1	// Solyc04g015350.3 // Solyc11g005910.2 // Solyc11g043130.2 // Solyc11g043120.2
	GO:0006020	P	inositol metabolic process	8	16779	10	20036	0.63	1	// Solyc12g008640.2 // Solyc05g051850.3 // Solyc06g062430.3 // Solyc12g098120.2 // Solyc11g006570.2 // Solyc04g050860.2 // Solyc04g054740.3 // Solyc04g050820.2
	GO:0008934	F	inositol monophosphate 1-phosphatase activity	3	16779	4	20036	0.69	1	// Solyc04g014800.3 // Solyc02g069010.3 // Solyc11g012410.2
	GO:0052834	F	inositol monophosphate phosphatase activity	3	16779	4	20036	0.69	1	// Solyc04g014800.3 // Solyc02g069010.3 // Solyc11g012410.2
	GO:0050113	F	inositol oxygenase activity	4	16779	6	20036	0.75	1	// Solyc12g008640.2 // Solyc11g006570.2 // Solyc12g098120.2 // Solyc06g062430.3
	GO:0035299	F	inositol pentakisphosphate 2-kinase activity	1	16779	1	20036	0.7	1	// Solyc04g080670.3
	GO:0032958	P	inositol phosphate biosynthetic process	1	16779	1	20036	0.7	1	// Solyc06g076950.3
	GO:0071545	P	inositol phosphate catabolic process	3	16779	4	20036	0.69	1	// Solyc04g014800.3 // Solyc02g069010.3 // Solyc11g012410.2
	GO:0046855	P	inositol phosphate dephosphorylation	3	16779	4	20036	0.69	1	// Solyc04g014800.3 // Solyc02g069010.3 // Solyc11g012410.2
	GO:0043647	P	inositol phosphate metabolic process	11	16779	13	20036	0.57	1	// Solyc06g076950.3 // Solyc03g097150.3 // Solyc02g069010.3 // Solyc08g005130.1 // Solyc06g072740.1 // Solyc03g097410.1 // Solyc04g014800.3 // Solyc04g077120.3 // Solyc11g012410.2 // Solyc08g015630.3 // Solyc12g088210.2
	GO:0052745	F	inositol phosphate phosphatase activity	3	16779	4	20036	0.69	1	// Solyc04g014800.3 // Solyc02g069010.3 // Solyc11g012410.2
	GO:0047325	F	inositol tetrakisphosphate 1-kinase activity	7	16779	8	20036	0.57	1	// Solyc03g097150.3 // Solyc08g005130.1 // Solyc06g072740.1 // Solyc03g097410.1 // Solyc04g077120.3 // Solyc08g015630.3 // Solyc12g088210.2
	GO:0051765	F	inositol tetrakisphosphate kinase activity	7	16779	8	20036	0.57	1	// Solyc03g097150.3 // Solyc08g005130.1 // Solyc06g072740.1 // Solyc03g097410.1 // Solyc04g077120.3 // Solyc08g015630.3 // Solyc12g088210.2
	GO:0051766	F	inositol trisphosphate kinase activity	8	16779	10	20036	0.63	1	// Solyc03g097150.3 // Solyc08g005130.1 // Solyc06g072740.1 // Solyc03g097410.1 // Solyc04g077120.3 // Solyc12g042430.2 // Solyc08g015630.3 // Solyc12g088210.2
	GO:0032957	P	inositol trisphosphate metabolic process	7	16779	8	20036	0.57	1	// Solyc03g097150.3 // Solyc08g005130.1 // Solyc06g072740.1 // Solyc03g097410.1 // Solyc04g077120.3 // Solyc08g015630.3 // Solyc12g088210.2
	GO:0052726	F	inositol-1,3,4-trisphosphate 5-kinase activity	7	16779	8	20036	0.57	1	// Solyc03g097150.3 // Solyc08g005130.1 // Solyc06g072740.1 // Solyc03g097410.1 // Solyc04g077120.3 // Solyc08g015630.3 // Solyc12g088210.2
	GO:0052725	F	inositol-1,3,4-trisphosphate 6-kinase activity	7	16779	8	20036	0.57	1	// Solyc03g097150.3 // Solyc08g005130.1 // Solyc06g072740.1 // Solyc03g097410.1 // Solyc04g077120.3 // Solyc08g015630.3 // Solyc12g088210.2
	GO:0008440	F	inositol-1,4,5-trisphosphate 3-kinase activity	1	16779	2	20036	0.84	1	// Solyc12g042430.2
	GO:0004512	F	inositol-3-phosphate synthase activity	4	16779	4	20036	0.54	1	// Solyc04g050860.2 // Solyc04g054740.3 // Solyc05g051850.3 // Solyc04g050820.2
	GO:0030176	C	integral component of endoplasmic reticulum membrane	8	16779	10	20036	0.63	1	// Solyc02g067820.3 // Solyc09g008610.3 // Solyc06g066400.3 // Solyc09g059583.1 // Solyc01g058280.3 // Solyc09g059960.3 // Solyc08g005210.3 // Solyc09g059600.3
	GO:0030173	C	integral component of Golgi membrane	1	16779	1	20036	0.7	1	// Solyc06g069210.3
	GO:0016021	C	integral component of membrane	933	16779	1085	20036	0.28	1	// Solyc05g014390.3 // Solyc04g045540.1 // Solyc01g100890.3 // Solyc03g032080.3 // Solyc09g059570.3 // Solyc06g011660.2 // Solyc03g005480.3 // Solyc01g094680.3 // Solyc01g057770.3 // Solyc05g051920.3 // Solyc01g109770.3 // Solyc09g074113.1 // Solyc04g074870.3 // Solyc10g080980.2 // Solyc12g096160.2 // Solyc11g044690.1 // Solyc12g098450.2 // Solyc03g051810.3 // Solyc05g024325.1 // Solyc03g093650.3…
	GO:0032592	C	integral component of mitochondrial membrane	1	16779	1	20036	0.7	1	// Solyc01g098920.3
	GO:0031307	C	integral component of mitochondrial outer membrane	1	16779	1	20036	0.7	1	// Solyc01g098920.3
	GO:0005639	C	integral component of nuclear inner membrane	1	16779	1	20036	0.7	1	// Solyc08g077250.3
	GO:0031301	C	integral component of organelle membrane	11	16779	12	20036	0.49	1	// Solyc03g093180.1 // Solyc01g098920.3 // Solyc03g119035.1 // Solyc12g040500.2 // Solyc01g091730.3 // Solyc04g080930.3 // Solyc05g054960.3 // Solyc04g080000.1 // Solyc12g040480.2 // Solyc06g069210.3 // Solyc08g077250.3
	GO:0005779	C	integral component of peroxisomal membrane	8	16779	9	20036	0.54	1	// Solyc03g093180.1 // Solyc05g054960.3 // Solyc03g119035.1 // Solyc01g091730.3 // Solyc04g080930.3 // Solyc12g040500.2 // Solyc12g040480.2 // Solyc04g080000.1
	GO:0005887	C	integral component of plasma membrane	6	16779	6	20036	0.49	1	// Solyc10g078470.2 // Solyc07g032290.2 // Solyc12g027810.1 // Solyc11g072170.2 // Solyc11g017010.2 // Solyc04g049340.3
	GO:0031361	C	integral component of thylakoid membrane	2	16779	2	20036	0.62	1	// Solyc11g020315.1 // Solyc05g023720.1
	GO:0032039	C	integrator complex	2	16779	3	20036	0.75	1	// Solyc02g064595.1 // Solyc03g097460.3
	GO:0016539	P	intein-mediated protein splicing	1	16779	1	20036	0.7	1	// Solyc08g007970.3
	GO:0018393	P	internal peptidyl-lysine acetylation	9	16779	12	20036	0.68	1	// Solyc02g089790.3 // Solyc09g072580.3 // Solyc01g008120.3 // Solyc04g008610.3 // Solyc07g047610.3 // Solyc02g083900.3 // Solyc02g068580.1 // Solyc09g090120.3 // Solyc05g054200.3
	GO:0006475	P	internal protein amino acid acetylation	9	16779	12	20036	0.68	1	// Solyc02g089790.3 // Solyc09g072580.3 // Solyc01g008120.3 // Solyc04g008610.3 // Solyc07g047610.3 // Solyc02g083900.3 // Solyc02g068580.1 // Solyc09g090120.3 // Solyc05g054200.3
	GO:0044419	P	interspecies interaction between organisms	1	16779	1	20036	0.7	1	// Solyc00g124850.1
	GO:0036297	P	interstrand cross-link repair	1	16779	1	20036	0.7	1	// Solyc09g098370.3
	GO:0005622	C	intracellular	2259	16779	2728	20036	0.67	1	// Solyc11g067140.2 // Solyc10g081940.2 // Solyc08g068840.3 // Solyc01g091350.3 // Solyc11g013155.1 // Solyc11g069150.2 // Solyc12g011330.3 // Solyc07g066660.3 // Solyc09g009300.3 // Solyc07g064850.3 // Solyc09g060090.3 // Solyc12g056525.1 // Solyc06g060830.3 // Solyc06g053830.3 // Solyc10g018990.2 // Solyc12g008370.2 // Solyc10g018780.2 // Solyc02g062680.3 // Solyc07g032110.3 // Solyc07g054400.2…
	GO:0048312	P	intracellular distribution of mitochondria	1	16779	1	20036	0.7	1	// Solyc01g086750.3
	GO:0032365	P	intracellular lipid transport	1	16779	3	20036	0.91	1	// Solyc01g006900.3
	GO:0043231	C	intracellular membrane-bounded organelle	1079	16779	1271	20036	0.37	1	// Solyc11g067140.2 // Solyc06g066473.1 // Solyc06g010000.3 // Solyc01g096020.3 // Solyc02g087400.1 // Solyc01g091350.3 // Solyc12g088650.2 // Solyc08g078390.3 // Solyc01g087990.3 // Solyc02g069860.3 // Solyc12g011330.3 // Solyc07g017530.3 // Solyc07g066660.3 // Solyc03g120890.3 // Solyc01g090910.3 // Solyc06g071890.3 // Solyc11g073250.2 // Solyc02g089790.3 // Solyc06g084155.1 // Solyc06g060830.3…
	GO:0043232	C	intracellular non-membrane-bounded organelle	607	16779	764	20036	0.84	1	// Solyc11g067140.2 // Solyc08g006885.1 // Solyc11g013155.1 // Solyc11g073250.2 // Solyc04g005680.3 // Solyc10g008910.1 // Solyc12g042150.1 // Solyc04g050380.2 // Solyc06g072690.2 // Solyc02g021360.3 // Solyc11g056360.2 // Solyc01g100540.3 // Solyc06g071880.3 // Solyc11g007920.1 // Solyc01g017083.1 // Solyc03g097900.3 // Solyc05g014940.2 // Solyc10g047090.2 // Solyc04g080630.3 // Solyc12g042160.1…
	GO:0043229	C	intracellular organelle	1583	16779	1905	20036	0.6	1	// Solyc11g067140.2 // Solyc08g068840.3 // Solyc01g091350.3 // Solyc11g013155.1 // Solyc12g011330.3 // Solyc07g066660.3 // Solyc09g009300.3 // Solyc06g060830.3 // Solyc06g053830.3 // Solyc10g018990.2 // Solyc12g008370.2 // Solyc10g018780.2 // Solyc02g062680.3 // Solyc07g054400.2 // Solyc04g080630.3 // Solyc03g110980.3 // Solyc11g008410.2 // Solyc06g071180.3 // Solyc06g069890.3 // Solyc11g072260.2…
	GO:0070013	C	intracellular organelle lumen	114	16779	139	20036	0.59	1	// Solyc11g067140.2 // Solyc12g044640.2 // Solyc12g042150.1 // Solyc07g047670.3 // Solyc02g081650.3 // Solyc01g100540.3 // Solyc03g117080.3 // Solyc07g054400.2 // Solyc11g013400.2 // Solyc12g042160.1 // Solyc03g079930.3 // Solyc09g008630.3 // Solyc05g051620.3 // Solyc08g065160.3 // Solyc03g094030.3 // Solyc03g121020.3 // Solyc09g010500.3 // Solyc09g082740.1 // Solyc11g067110.2 // Solyc06g009600.1…
	GO:0044446	C	intracellular organelle part	606	16779	735	20036	0.62	1	// Solyc11g067140.2 // Solyc08g068840.3 // Solyc08g006885.1 // Solyc01g091350.3 // Solyc02g069860.3 // Solyc12g011330.3 // Solyc01g090910.3 // Solyc11g073250.2 // Solyc04g005680.3 // Solyc12g042150.1 // Solyc06g072690.2 // Solyc12g008370.2 // Solyc02g021360.3 // Solyc11g056360.2 // Solyc01g100540.3 // Solyc06g071880.3 // Solyc07g054400.2 // Solyc12g042160.1 // Solyc01g098200.3 // Solyc12g009990.2…
	GO:0044424	C	intracellular part	2138	16779	2587	20036	0.69	1	// Solyc11g067140.2 // Solyc10g081940.2 // Solyc08g068840.3 // Solyc01g091350.3 // Solyc11g013155.1 // Solyc11g069150.2 // Solyc12g011330.3 // Solyc07g066660.3 // Solyc09g009300.3 // Solyc07g064850.3 // Solyc12g056525.1 // Solyc06g060830.3 // Solyc06g053830.3 // Solyc10g018990.2 // Solyc12g008370.2 // Solyc10g018780.2 // Solyc02g062680.3 // Solyc07g032110.3 // Solyc07g054400.2 // Solyc04g080630.3…
	GO:0044743	P	intracellular protein transmembrane import	14	16779	15	20036	0.46	1	// Solyc02g087400.1 // Solyc06g068820.3 // Solyc08g069210.1 // Solyc03g082355.1 // Solyc08g006120.3 // Solyc08g081430.3 // Solyc02g068130.3 // Solyc04g080930.3 // Solyc08g083070.3 // Solyc03g114330.3 // Solyc00g074210.2 // Solyc07g015970.2 // Solyc06g071470.3 // Solyc02g094140.3
	GO:0065002	P	intracellular protein transmembrane transport	16	16779	17	20036	0.43	1	// Solyc02g087400.1 // Solyc06g068820.3 // Solyc08g006120.3 // Solyc08g069210.1 // Solyc03g082355.1 // Solyc09g009180.3 // Solyc08g081430.3 // Solyc02g068130.3 // Solyc04g080930.3 // Solyc08g083070.3 // Solyc03g114330.3 // Solyc03g007610.3 // Solyc00g074210.2 // Solyc07g015970.2 // Solyc06g071470.3 // Solyc02g094140.3
	GO:0006886	P	intracellular protein transport	160	16779	189	20036	0.48	1	// Solyc09g005130.3 // Solyc02g087400.1 // Solyc04g063280.3 // Solyc09g059570.3 // Solyc02g085220.3 // Solyc06g065170.3 // Solyc09g005010.3 // Solyc12g005580.2 // Solyc06g009660.3 // Solyc01g047590.2 // Solyc06g082720.2 // Solyc02g075615.1 // Solyc10g084270.2 // Solyc06g053385.1 // Solyc01g104070.3 // Solyc06g072440.3 // Solyc10g084210.2 // Solyc01g006950.3 // Solyc01g104700.3 // Solyc07g045380.3…
	GO:0030522	P	intracellular receptor signaling pathway	2	16779	3	20036	0.75	1	// Solyc12g057040.2 // Solyc04g074180.4
	GO:0030529	C	intracellular ribonucleoprotein complex	419	16779	527	20036	0.8	1	// Solyc11g013155.1 // Solyc04g005680.3 // Solyc04g050380.2 // Solyc12g008370.2 // Solyc06g071880.3 // Solyc01g017083.1 // Solyc03g097900.3 // Solyc10g047090.2 // Solyc04g080630.3 // Solyc02g067350.3 // Solyc05g045780.1 // Solyc11g072260.2 // Solyc08g022215.1 // Solyc10g083165.1 // Solyc05g054810.3 // Solyc12g062640.1 // Solyc09g075430.3 // Solyc06g034380.1 // Solyc03g093160.3 // Solyc03g082570.3…
	GO:0035556	P	intracellular signal transduction	219	16779	258	20036	0.46	1	// Solyc07g019560.1 // Solyc08g077230.3 // Solyc04g072060.3 // Solyc01g087990.3 // Solyc11g066200.1 // Solyc01g008000.3 // Solyc07g055920.3 // Solyc01g008130.3 // Solyc09g031870.3 // Solyc06g048600.3 // Solyc10g076270.2 // Solyc12g010790.2 // Solyc11g008020.2 // Solyc05g005190.3 // Solyc01g060310.2 // Solyc03g033420.3 // Solyc04g015350.3 // Solyc12g056460.2 // Solyc06g082720.2 // Solyc12g099670.1…
	GO:0032366	P	intracellular sterol transport	1	16779	3	20036	0.91	1	// Solyc01g006900.3
	GO:0046907	P	intracellular transport	185	16779	219	20036	0.48	1	// Solyc09g005130.3 // Solyc02g087400.1 // Solyc04g063280.3 // Solyc01g104070.3 // Solyc12g043000.2 // Solyc02g083560.3 // Solyc02g085220.3 // Solyc06g065170.3 // Solyc09g005010.3 // Solyc12g005580.2 // Solyc06g009660.3 // Solyc02g090230.3 // Solyc01g047590.2 // Solyc06g082720.2 // Solyc02g075615.1 // Solyc10g084270.2 // Solyc06g053385.1 // Solyc09g059570.3 // Solyc06g072440.3 // Solyc10g084210.2…
	GO:0097708	C	intracellular vesicle	37	16779	38	20036	0.29	1	// Solyc01g005070.3 // Solyc06g011450.2 // Solyc07g049380.1 // Solyc02g043810.3 // Solyc07g054180.3 // Solyc01g109540.3 // Solyc01g007150.3 // Solyc11g044860.2 // Solyc10g081920.2 // Solyc04g080980.2 // Solyc09g092680.3 // Solyc07g008060.1 // Solyc02g082220.3 // Solyc12g010530.2 // Solyc07g007820.3 // Solyc10g038120.2 // Solyc05g055690.2 // Solyc05g052510.3 // Solyc06g051310.3 // Solyc08g059660.2…
	GO:0006891	P	intra-Golgi vesicle-mediated transport	3	16779	5	20036	0.79	1	// Solyc08g075440.3 // Solyc02g082840.3 // Solyc06g069210.3
	GO:0016872	F	intramolecular lyase activity	9	16779	11	20036	0.61	1	// Solyc05g051850.3 // Solyc05g010320.3 // Solyc07g062030.3 // Solyc05g052240.3 // Solyc08g061480.3 // Solyc04g050860.2 // Solyc02g067870.3 // Solyc04g054740.3 // Solyc04g050820.2
	GO:0016860	F	intramolecular oxidoreductase activity	22	16779	22	20036	0.33	1	// Solyc06g051410.3 // Solyc04g076090.3 // Solyc05g008370.1 // Solyc02g076760.3 // Solyc01g097460.3 // Solyc06g082980.3 // Solyc10g054870.2 // Solyc12g014380.2 // Solyc05g056150.3 // Solyc05g055760.3 // Solyc06g060100.3 // Solyc06g005490.3 // Solyc04g047740.2 // Solyc04g056390.3 // Solyc04g011510.3 // Solyc04g081740.3 // Solyc01g111120.3 // Solyc02g086095.1 // Solyc02g063220.3 // Solyc07g006650.3…
	GO:0016861	F	intramolecular oxidoreductase activity, interconverting aldoses and ketoses	17	16779	17	20036	0.36	1	// Solyc04g011510.3 // Solyc01g097460.3 // Solyc06g051410.3 // Solyc01g111120.3 // Solyc02g086095.1 // Solyc02g063220.3 // Solyc04g076090.3 // Solyc02g069620.3 // Solyc04g047740.2 // Solyc10g054870.2 // Solyc07g006650.3 // Solyc06g005490.3 // Solyc12g014380.2 // Solyc05g056150.3 // Solyc05g008370.1 // Solyc02g076760.3 // Solyc06g060100.3
	GO:0016863	F	intramolecular oxidoreductase activity, transposing C=C bonds	3	16779	3	20036	0.57	1	// Solyc06g082980.3 // Solyc05g055760.3 // Solyc04g056390.3
	GO:0016864	F	intramolecular oxidoreductase activity, transposing S-S bonds	1	16779	1	20036	0.7	1	// Solyc07g056390.3
	GO:0016866	F	intramolecular transferase activity	44	16779	53	20036	0.56	1	// Solyc11g008360.2 // Solyc02g080320.3 // Solyc07g017260.2 // Solyc04g072140.3 // Solyc04g051200.2 // Solyc08g008670.3 // Solyc06g071030.3 // Solyc05g046340.2 // Solyc05g048760.3 // Solyc04g082070.3 // Solyc04g005340.2 // Solyc01g097600.2 // Solyc04g054820.3 // Solyc02g065740.3 // Solyc03g006870.3 // Solyc04g009200.3 // Solyc09g056260.3 // Solyc07g042630.3 // Solyc04g072800.3 // Solyc03g097550.3…
	GO:0016868	F	intramolecular transferase activity, phosphotransferases	13	16779	15	20036	0.54	1	// Solyc03g006870.3 // Solyc04g054820.3 // Solyc08g076550.2 // Solyc07g044840.3 // Solyc08g008670.3 // Solyc04g045340.3 // Solyc08g077270.3 // Solyc04g072800.3 // Solyc05g046340.2 // Solyc05g048760.3 // Solyc06g005370.3 // Solyc05g026490.3 // Solyc04g005030.3
	GO:0016869	F	intramolecular transferase activity, transferring amino groups	1	16779	1	20036	0.7	1	// Solyc04g009200.3
	GO:0050486	F	intramolecular transferase activity, transferring hydroxy groups	1	16779	1	20036	0.7	1	// Solyc06g071030.3
	GO:0031227	C	intrinsic component of endoplasmic reticulum membrane	8	16779	10	20036	0.63	1	// Solyc02g067820.3 // Solyc09g008610.3 // Solyc06g066400.3 // Solyc09g059583.1 // Solyc01g058280.3 // Solyc09g059960.3 // Solyc08g005210.3 // Solyc09g059600.3
	GO:0031228	C	intrinsic component of Golgi membrane	1	16779	1	20036	0.7	1	// Solyc06g069210.3
	GO:0031224	C	intrinsic component of membrane	949	16779	1108	20036	0.31	1	// Solyc02g062860.3 // Solyc05g014390.3 // Solyc04g045540.1 // Solyc01g100890.3 // Solyc03g032080.3 // Solyc07g064200.3 // Solyc06g011660.2 // Solyc03g005480.3 // Solyc01g094680.3 // Solyc01g057770.3 // Solyc05g051920.3 // Solyc01g109770.3 // Solyc09g074113.1 // Solyc04g074870.3 // Solyc10g080980.2 // Solyc12g096160.2 // Solyc11g044690.1 // Solyc03g114890.3 // Solyc03g051810.3 // Solyc05g024325.1…
	GO:0098573	C	intrinsic component of mitochondrial membrane	1	16779	1	20036	0.7	1	// Solyc01g098920.3
	GO:0031306	C	intrinsic component of mitochondrial outer membrane	1	16779	1	20036	0.7	1	// Solyc01g098920.3
	GO:0031229	C	intrinsic component of nuclear inner membrane	1	16779	1	20036	0.7	1	// Solyc08g077250.3
	GO:0031300	C	intrinsic component of organelle membrane	11	16779	12	20036	0.49	1	// Solyc03g093180.1 // Solyc01g098920.3 // Solyc03g119035.1 // Solyc12g040500.2 // Solyc01g091730.3 // Solyc04g080930.3 // Solyc05g054960.3 // Solyc04g080000.1 // Solyc12g040480.2 // Solyc06g069210.3 // Solyc08g077250.3
	GO:0031231	C	intrinsic component of peroxisomal membrane	8	16779	9	20036	0.54	1	// Solyc03g093180.1 // Solyc05g054960.3 // Solyc03g119035.1 // Solyc01g091730.3 // Solyc04g080930.3 // Solyc12g040500.2 // Solyc12g040480.2 // Solyc04g080000.1
	GO:0031226	C	intrinsic component of plasma membrane	6	16779	7	20036	0.59	1	// Solyc10g078470.2 // Solyc07g032290.2 // Solyc12g027810.1 // Solyc11g072170.2 // Solyc11g017010.2 // Solyc04g049340.3
	GO:0031360	C	intrinsic component of thylakoid membrane	2	16779	2	20036	0.62	1	// Solyc11g020315.1 // Solyc05g023720.1
	GO:0099516	F	ion antiporter activity	5	16779	9	20036	0.84	1	// Solyc07g056110.3 // Solyc12g055750.2 // Solyc06g008820.3 // Solyc01g098190.3 // Solyc12g011070.2
	GO:0043167	F	ion binding	2338	16779	2754	20036	0.31	1	// Solyc11g067140.2 // Solyc07g064830.3 // Solyc01g111275.1 // Solyc01g090840.3 // Solyc02g091560.3 // Solyc03g111995.1 // Solyc02g068970.2 // Solyc12g094490.2 // Solyc06g071310.3 // Solyc08g013710.3 // Solyc10g084430.2 // Solyc07g054640.1 // Solyc08g068840.3 // Solyc10g084100.2 // Solyc01g105620.3 // Solyc04g054140.3 // Solyc05g045923.1 // Solyc06g073570.3 // Solyc11g044920.1 // Solyc06g065380.3…
	GO:0005216	F	ion channel activity	64	16779	74	20036	0.46	1	// Solyc03g007260.3 // Solyc06g063190.3 // Solyc02g071140.3 // Solyc06g063180.2 // Solyc09g074110.3 // Solyc03g058920.3 // Solyc07g008350.3 // Solyc06g063200.2 // Solyc02g068080.3 // Solyc02g070530.3 // Solyc05g017930.2 // Solyc06g063170.3 // Solyc04g078860.3 // Solyc02g082480.3 // Solyc01g104030.3 // Solyc09g074113.1 // Solyc11g011500.2 // Solyc01g010760.3 // Solyc03g116850.3 // Solyc08g066990.3…
	GO:0050801	P	ion homeostasis	9	16779	14	20036	0.8	1	// Solyc06g050980.3 // Solyc06g008820.3 // Solyc07g051950.3 // Solyc09g014610.3 // Solyc01g098190.3 // Solyc06g036440.2 // Solyc08g079770.3 // Solyc04g080990.2 // Solyc05g052470.3
	GO:0034220	P	ion transmembrane transport	132	16779	148	20036	0.32	1	// Solyc06g063330.3 // Solyc11g056450.2 // Solyc11g072450.2 // Solyc08g081910.3 // Solyc03g097800.3 // Solyc07g065450.3 // Solyc07g043200.2 // Solyc02g012020.2 // Solyc02g012010.2 // Solyc11g072530.2 // Solyc01g110120.3 // Solyc06g050170.3 // Solyc04g050440.3 // Solyc02g084360.3 // Solyc02g064680.3 // Solyc06g048430.3 // Solyc12g096580.2 // Solyc08g065190.3 // Solyc08g065470.3 // Solyc06g051830.2…
	GO:0015075	F	ion transmembrane transporter activity	320	16779	370	20036	0.35	1	// Solyc08g066750.3 // Solyc11g017380.2 // Solyc01g005020.3 // Solyc06g063330.3 // Solyc11g016940.2 // Solyc05g026380.2 // Solyc01g103140.3 // Solyc08g029290.1 // Solyc01g008590.1 // Solyc05g017930.2 // Solyc04g025880.3 // Solyc01g057770.3 // Solyc06g084155.1 // Solyc01g104030.3 // Solyc09g074113.1 // Solyc11g072450.2 // Solyc07g006510.3 // Solyc08g081910.3 // Solyc08g066990.3 // Solyc12g098450.2…
	GO:0006811	P	ion transport	378	16779	438	20036	0.35	1	// Solyc01g057770.3 // Solyc06g084155.1 // Solyc08g081910.3 // Solyc12g098450.2 // Solyc10g076480.2 // Solyc02g012020.2 // Solyc02g012010.2 // Solyc06g050170.3 // Solyc02g091310.2 // Solyc06g063250.3 // Solyc08g065470.3 // Solyc01g103890.3 // Solyc01g080070.3 // Solyc04g025880.3 // Solyc07g014730.3 // Solyc05g009440.2 // Solyc05g053370.3 // Solyc11g007200.2 // Solyc09g082870.2 // Solyc01g008580.1…
	GO:0004970	F	ionotropic glutamate receptor activity	13	16779	13	20036	0.4	1	// Solyc02g077290.2 // Solyc06g063190.3 // Solyc06g063180.2 // Solyc07g052390.3 // Solyc05g045650.3 // Solyc06g063200.2 // Solyc06g063210.3 // Solyc06g063170.3 // Solyc04g078860.3 // Solyc08g006500.3 // Solyc02g082480.3 // Solyc07g052400.3 // Solyc04g082610.3
	GO:1901678	P	iron coordination entity transport	6	16779	9	20036	0.75	1	// Solyc11g028160.1 // Solyc11g063620.1 // Solyc11g063630.1 // Solyc04g049870.1 // Solyc02g050290.1 // Solyc08g029270.2
	GO:0005506	F	iron ion binding	376	16779	433	20036	0.31	1	// Solyc11g071600.2 // Solyc02g063240.3 // Solyc04g071825.1 // Solyc03g111995.1 // Solyc06g060017.1 // Solyc09g092560.3 // Solyc03g112900.3 // Solyc11g071610.2 // Solyc04g011940.2 // Solyc04g071807.1 // Solyc06g073570.3 // Solyc02g065210.3 // Solyc02g065220.3 // Solyc01g009235.1 // Solyc04g072180.2 // Solyc12g098120.2 // Solyc02g064750.3 // Solyc12g100270.2 // Solyc07g055530.3 // Solyc07g006145.1…
	GO:0055072	P	iron ion homeostasis	2	16779	2	20036	0.62	1	// Solyc06g050980.3 // Solyc05g052470.3
	GO:0034755	P	iron ion transmembrane transport	2	16779	2	20036	0.62	1	// Solyc01g100610.3 // Solyc10g076280.2
	GO:0005381	F	iron ion transmembrane transporter activity	2	16779	2	20036	0.62	1	// Solyc01g100610.3 // Solyc10g076280.2
	GO:0006826	P	iron ion transport	4	16779	4	20036	0.54	1	// Solyc01g100610.3 // Solyc06g050980.3 // Solyc05g052470.3 // Solyc10g076280.2
	GO:0016226	P	iron-sulfur cluster assembly	17	16779	21	20036	0.6	1	// Solyc12g096690.2 // Solyc05g044630.3 // Solyc08g007010.3 // Solyc11g007120.2 // Solyc11g006920.2 // Solyc01g079220.3 // Solyc01g100410.3 // Solyc02g080440.3 // Solyc03g031700.3 // Solyc02g091900.3 // Solyc08g075730.3 // Solyc09g074400.3 // Solyc05g051700.3 // Solyc03g119420.3 // Solyc07g007450.3 // Solyc03g112900.3 // Solyc07g053150.3
	GO:0051536	F	iron-sulfur cluster binding	73	16779	90	20036	0.61	1	// Solyc12g096690.2 // Solyc06g074310.3 // Solyc04g055030.2 // Solyc11g039840.2 // Solyc11g071600.2 // Solyc02g087240.3 // Solyc08g068440.3 // Solyc11g066440.2 // Solyc11g065640.2 // Solyc07g054540.3 // Solyc04g040160.3 // Solyc12g035750.1 // Solyc11g022390.2 // Solyc06g030570.3 // Solyc12g005630.2 // Solyc04g080340.3 // Solyc03g112900.3 // Solyc02g063080.1 // Solyc11g071610.2 // Solyc03g123440.3…
	GO:0008909	F	isochorismate synthase activity	1	16779	1	20036	0.7	1	// Solyc06g071030.3
	GO:0004449	F	isocitrate dehydrogenase (NAD+) activity	4	16779	4	20036	0.54	1	// Solyc08g077920.3 // Solyc02g082860.3 // Solyc10g074500.2 // Solyc08g077930.3
	GO:0004450	F	isocitrate dehydrogenase (NADP+) activity	3	16779	3	20036	0.57	1	// Solyc11g011930.2 // Solyc01g005560.3 // Solyc02g086610.3
	GO:0004448	F	isocitrate dehydrogenase activity	7	16779	7	20036	0.47	1	// Solyc02g082860.3 // Solyc08g077920.3 // Solyc10g074500.2 // Solyc11g011930.2 // Solyc01g005560.3 // Solyc02g086610.3 // Solyc08g077930.3
	GO:0004451	F	isocitrate lyase activity	1	16779	1	20036	0.7	1	// Solyc07g052480.3
	GO:0006102	P	isocitrate metabolic process	3	16779	3	20036	0.57	1	// Solyc11g011930.2 // Solyc01g005560.3 // Solyc02g086610.3
	GO:0009097	P	isoleucine biosynthetic process	4	16779	4	20036	0.54	1	// Solyc09g008670.3 // Solyc01g005250.3 // Solyc10g083760.2 // Solyc10g083540.2
	GO:0006549	P	isoleucine metabolic process	4	16779	4	20036	0.54	1	// Solyc09g008670.3 // Solyc01g005250.3 // Solyc10g083760.2 // Solyc10g083540.2
	GO:0004822	F	isoleucine-tRNA ligase activity	2	16779	2	20036	0.62	1	// Solyc01g080810.3 // Solyc11g012140.2
	GO:0006428	P	isoleucyl-tRNA aminoacylation	2	16779	2	20036	0.62	1	// Solyc01g080810.3 // Solyc11g012140.2
	GO:0016853	F	isomerase activity	168	16779	199	20036	0.49	1	// Solyc01g096520.3 // Solyc04g072140.3 // Solyc07g042750.3 // Solyc04g051200.2 // Solyc12g038120.2 // Solyc08g008670.3 // Solyc11g069400.2 // Solyc10g081650.2 // Solyc05g048760.3 // Solyc01g097340.3 // Solyc01g097600.2 // Solyc04g054820.3 // Solyc02g065740.3 // Solyc04g005030.3 // Solyc09g056260.3 // Solyc03g098140.3 // Solyc11g028315.1 // Solyc10g054870.2 // Solyc12g038000.2 // Solyc03g097550.3…
	GO:0009240	P	isopentenyl diphosphate biosynthetic process	3	16779	3	20036	0.57	1	// Solyc01g109300.3 // Solyc11g007020.2 // Solyc04g009655.1
	GO:0019288	P	isopentenyl diphosphate biosynthetic process, methylerythritol 4-phosphate pathway	1	16779	1	20036	0.7	1	// Solyc01g109300.3
	GO:0019287	P	isopentenyl diphosphate biosynthetic process, mevalonate pathway	2	16779	2	20036	0.62	1	// Solyc11g007020.2 // Solyc04g009655.1
	GO:0046490	P	isopentenyl diphosphate metabolic process	3	16779	3	20036	0.57	1	// Solyc01g109300.3 // Solyc11g007020.2 // Solyc04g009655.1
	GO:0004452	F	isopentenyl-diphosphate delta-isomerase activity	2	16779	2	20036	0.62	1	// Solyc05g055760.3 // Solyc04g056390.3
	GO:0008299	P	isoprenoid biosynthetic process	40	16779	47	20036	0.51	1	// Solyc08g066950.3 // Solyc01g098840.3 // Solyc02g064760.2 // Solyc04g079960.1 // Solyc12g008980.2 // Solyc04g040190.1 // Solyc10g081650.2 // Solyc01g009010.3 // Solyc03g114340.3 // Solyc08g007790.3 // Solyc11g011240.1 // Solyc04g009655.1 // Solyc04g077860.3 // Solyc02g064765.1 // Solyc08g080160.3 // Solyc02g092760.3 // Solyc06g074240.2 // Solyc08g080170.3 // Solyc12g056450.2 // Solyc11g069380.2…
	GO:0006720	P	isoprenoid metabolic process	42	16779	49	20036	0.5	1	// Solyc08g066950.3 // Solyc01g098840.3 // Solyc02g064760.2 // Solyc04g079960.1 // Solyc12g008980.2 // Solyc04g040190.1 // Solyc10g081650.2 // Solyc01g009010.3 // Solyc03g114340.3 // Solyc08g007790.3 // Solyc11g011240.1 // Solyc04g009655.1 // Solyc08g005210.3 // Solyc04g077860.3 // Solyc02g064765.1 // Solyc08g080160.3 // Solyc02g092760.3 // Solyc06g074240.2 // Solyc08g080170.3 // Solyc06g066400.3…
	GO:0080123	F	jasmonate-amino synthetase activity	12	16779	14	20036	0.55	1	// Solyc05g050280.3 // Solyc10g009600.1 // Solyc00g254910.1 // Solyc10g011650.3 // Solyc10g011660.3 // Solyc00g212260.2 // Solyc10g009640.2 // Solyc10g010650.1 // Solyc01g095580.3 // Solyc10g009610.2 // Solyc10g009620.2 // Solyc06g048710.2
	GO:0009867	P	jasmonic acid mediated signaling pathway	12	16779	14	20036	0.55	1	// Solyc05g050280.3 // Solyc10g009600.1 // Solyc00g254910.1 // Solyc10g011650.3 // Solyc10g011660.3 // Solyc00g212260.2 // Solyc10g009640.2 // Solyc10g010650.1 // Solyc01g095580.3 // Solyc10g009610.2 // Solyc10g009620.2 // Solyc06g048710.2
	GO:0009694	P	jasmonic acid metabolic process	12	16779	14	20036	0.55	1	// Solyc05g050280.3 // Solyc10g009600.1 // Solyc00g254910.1 // Solyc10g011650.3 // Solyc10g011660.3 // Solyc00g212260.2 // Solyc10g009640.2 // Solyc10g010650.1 // Solyc01g095580.3 // Solyc10g009610.2 // Solyc10g009620.2 // Solyc06g048710.2
	GO:0000741	P	karyogamy	1	16779	1	20036	0.7	1	// Solyc07g053670.3
	GO:0008352	C	katanin complex	2	16779	2	20036	0.62	1	// Solyc02g021360.3 // Solyc04g008720.3
	GO:0004455	F	ketol-acid reductoisomerase activity	2	16779	2	20036	0.62	1	// Solyc12g010840.2 // Solyc07g053280.3
	GO:0042181	P	ketone biosynthetic process	5	16779	8	20036	0.78	1	// Solyc07g055850.3 // Solyc09g091565.1 // Solyc04g005200.3 // Solyc01g105460.3 // Solyc07g042150.3
	GO:0042182	P	ketone catabolic process	1	16779	1	20036	0.7	1	// Solyc06g053310.3
	GO:0019209	F	kinase activator activity	1	16779	1	20036	0.7	1	// Solyc04g071310.3
	GO:0016301	F	kinase activity	1239	16779	1415	20036	0.12	1	// Solyc05g013310.1 // Solyc09g061940.2 // Solyc02g064870.1 // Solyc05g053480.3 // Solyc02g089290.3 // Solyc06g053620.3 // Solyc09g065650.3 // Solyc02g065520.1 // Solyc01g088690.3 // Solyc12g011330.3 // Solyc08g077780.3 // Solyc01g102685.1 // Solyc03g031980.3 // Solyc11g044940.1 // Solyc09g065570.3 // Solyc05g025820.3 // Solyc06g051030.3 // Solyc02g071260.3 // Solyc01g098440.2 // Solyc07g053080.3…
	GO:0019900	F	kinase binding	8	16779	9	20036	0.54	1	// Solyc04g050520.3 // Solyc04g050510.3 // Solyc01g098350.3 // Solyc01g090800.3 // Solyc01g098930.3 // Solyc07g052610.3 // Solyc09g065200.3 // Solyc01g089850.3
	GO:0019210	F	kinase inhibitor activity	6	16779	6	20036	0.49	1	// Solyc01g108610.3 // Solyc12g098310.2 // Solyc03g044480.3 // Solyc02g090680.3 // Solyc09g061280.3 // Solyc09g091780.3
	GO:0019207	F	kinase regulator activity	13	16779	14	20036	0.47	1	// Solyc01g088740.3 // Solyc04g050520.3 // Solyc04g050510.3 // Solyc01g108610.3 // Solyc12g098310.2 // Solyc04g071310.3 // Solyc06g061000.3 // Solyc10g061940.2 // Solyc03g044480.3 // Solyc05g050680.3 // Solyc02g090680.3 // Solyc09g061280.3 // Solyc09g091780.3
	GO:0000776	C	kinetochore	3	16779	3	20036	0.57	1	// Solyc08g006630.3 // Solyc03g120340.3 // Solyc08g077520.3
	GO:0051382	P	kinetochore assembly	1	16779	2	20036	0.84	1	// Solyc03g120340.3
	GO:0051383	P	kinetochore organization	1	16779	2	20036	0.84	1	// Solyc03g120340.3
	GO:0043564	C	Ku70:Ku80 complex	3	16779	3	20036	0.57	1	// Solyc01g091350.3 // Solyc09g098230.3 // Solyc01g091430.2
	GO:0070189	P	kynurenine metabolic process	1	16779	3	20036	0.91	1	// Solyc01g107695.1
	GO:0010285	F	L,L-diaminopimelate aminotransferase activity	2	16779	2	20036	0.62	1	// Solyc06g073280.3 // Solyc11g044840.2
	GO:0050017	F	L-3-cyanoalanine synthase activity	3	16779	3	20036	0.57	1	// Solyc10g012370.3 // Solyc01g094790.3 // Solyc04g058120.2
	GO:0004457	F	lactate dehydrogenase activity	2	16779	2	20036	0.62	1	// Solyc08g078850.3 // Solyc08g007420.3
	GO:0006089	P	lactate metabolic process	1	16779	1	20036	0.7	1	// Solyc06g053310.3
	GO:1901336	P	lactone biosynthetic process	6	16779	6	20036	0.49	1	// Solyc04g077860.3 // Solyc02g064765.1 // Solyc02g092760.3 // Solyc02g064760.2 // Solyc02g064770.3 // Solyc02g092770.3
	GO:1901334	P	lactone metabolic process	6	16779	6	20036	0.49	1	// Solyc04g077860.3 // Solyc02g064765.1 // Solyc02g092760.3 // Solyc02g064760.2 // Solyc02g064770.3 // Solyc02g092770.3
	GO:0004462	F	lactoylglutathione lyase activity	4	16779	5	20036	0.65	1	// Solyc02g080630.3 // Solyc08g066850.3 // Solyc02g084410.3 // Solyc11g069040.3
	GO:0006273	P	lagging strand elongation	1	16779	2	20036	0.84	1	// Solyc01g088380.2
	GO:0001716	F	L-amino-acid oxidase activity	1	16779	2	20036	0.84	1	// Solyc12g014530.2
	GO:0046373	P	L-arabinose metabolic process	3	16779	3	20036	0.57	1	// Solyc12g100120.2 // Solyc10g081120.2 // Solyc10g077080.2
	GO:0015934	C	large ribosomal subunit	23	16779	27	20036	0.53	1	// Solyc05g013190.3 // Solyc06g009210.3 // Solyc06g071720.1 // Solyc04g005590.3 // Solyc04g017680.3 // Solyc06g071870.3 // Solyc03g044440.2 // Solyc02g081310.3 // Solyc03g119380.2 // Solyc01g087730.3 // Solyc06g071880.3 // Solyc08g075410.3 // Solyc03g112360.1 // Solyc05g009370.3 // Solyc12g098330.2 // Solyc02g092430.1 // Solyc01g009520.3 // Solyc09g075430.3 // Solyc11g068420.2 // Solyc05g053670.3…
	GO:0031418	F	L-ascorbic acid binding	13	16779	14	20036	0.47	1	// Solyc03g006820.3 // Solyc05g008610.3 // Solyc04g080885.1 // Solyc02g092710.3 // Solyc03g025500.3 // Solyc01g080530.3 // Solyc06g054490.3 // Solyc11g005200.2 // Solyc04g081930.3 // Solyc02g083390.3 // Solyc02g067530.3 // Solyc02g064750.3 // Solyc03g033320.3
	GO:0008734	F	L-aspartate oxidase activity	1	16779	2	20036	0.84	1	// Solyc12g014530.2
	GO:0048366	P	leaf development	4	16779	5	20036	0.65	1	// Solyc09g010840.1 // Solyc09g082740.1 // Solyc02g092370.1 // Solyc08g078240.3
	GO:0010338	P	leaf formation	1	16779	2	20036	0.84	1	// Solyc09g010840.1
	GO:0009965	P	leaf morphogenesis	1	16779	2	20036	0.84	1	// Solyc09g010840.1
	GO:0010150	P	leaf senescence	2	16779	2	20036	0.62	1	// Solyc08g078240.3 // Solyc09g082740.1
	GO:0009098	P	leucine biosynthetic process	3	16779	3	20036	0.57	1	// Solyc06g053400.3 // Solyc08g014130.3 // Solyc05g009030.3
	GO:0006551	P	leucine metabolic process	3	16779	3	20036	0.57	1	// Solyc06g053400.3 // Solyc08g014130.3 // Solyc05g009030.3
	GO:0004823	F	leucine-tRNA ligase activity	3	16779	4	20036	0.69	1	// Solyc02g080990.2 // Solyc02g065300.1 // Solyc02g069140.2
	GO:0006429	P	leucyl-tRNA aminoacylation	3	16779	4	20036	0.69	1	// Solyc02g080990.2 // Solyc02g065300.1 // Solyc02g069140.2
	GO:0070548	F	L-glutamine aminotransferase activity	1	16779	1	20036	0.7	1	// Solyc01g087870.3
	GO:0022834	F	ligand-gated channel activity	13	16779	13	20036	0.4	1	// Solyc02g077290.2 // Solyc06g063190.3 // Solyc06g063180.2 // Solyc07g052390.3 // Solyc05g045650.3 // Solyc06g063200.2 // Solyc06g063210.3 // Solyc06g063170.3 // Solyc04g078860.3 // Solyc08g006500.3 // Solyc02g082480.3 // Solyc07g052400.3 // Solyc04g082610.3
	GO:0015276	F	ligand-gated ion channel activity	13	16779	13	20036	0.4	1	// Solyc02g077290.2 // Solyc06g063190.3 // Solyc06g063180.2 // Solyc07g052390.3 // Solyc05g045650.3 // Solyc06g063200.2 // Solyc06g063210.3 // Solyc06g063170.3 // Solyc04g078860.3 // Solyc08g006500.3 // Solyc02g082480.3 // Solyc07g052400.3 // Solyc04g082610.3
	GO:0016874	F	ligase activity	134	16779	160	20036	0.52	1	// Solyc02g082190.3 // Solyc08g082840.2 // Solyc02g085520.3 // Solyc10g007840.3 // Solyc01g087520.3 // Solyc07g054540.3 // Solyc07g064850.3 // Solyc09g065540.3 // Solyc10g009610.2 // Solyc09g057950.3 // Solyc06g011330.2 // Solyc03g097290.3 // Solyc08g081170.3 // Solyc05g051250.3 // Solyc12g005870.2 // Solyc01g098527.1 // Solyc07g008950.3 // Solyc07g017990.3 // Solyc01g090200.3 // Solyc06g007320.3…
	GO:0016876	F	ligase activity, forming aminoacyl-tRNA and related compounds	45	16779	52	20036	0.48	1	// Solyc06g068320.3 // Solyc03g019940.3 // Solyc08g074410.3 // Solyc09g007540.3 // Solyc04g074630.3 // Solyc01g005540.3 // Solyc03g119280.3 // Solyc07g008530.1 // Solyc01g109360.3 // Solyc05g056255.1 // Solyc09g057950.3 // Solyc07g048080.3 // Solyc03g097290.3 // Solyc01g112290.3 // Solyc12g095850.2 // Solyc01g080810.3 // Solyc02g090860.3 // Solyc12g019110.2 // Solyc10g076610.2 // Solyc05g056250.3…
	GO:0016885	F	ligase activity, forming carbon-carbon bonds	6	16779	8	20036	0.68	1	// Solyc06g069530.3 // Solyc12g056940.2 // Solyc09g013080.3 // Solyc04g039820.2 // Solyc05g056295.1 // Solyc01g094340.3
	GO:0016879	F	ligase activity, forming carbon-nitrogen bonds	62	16779	77	20036	0.62	1	// Solyc02g082190.3 // Solyc12g099700.2 // Solyc12g041875.1 // Solyc03g115630.3 // Solyc09g061680.3 // Solyc08g068440.3 // Solyc10g011660.3 // Solyc10g007840.3 // Solyc10g009640.2 // Solyc06g051900.3 // Solyc10g010650.1 // Solyc01g006280.3 // Solyc11g013200.2 // Solyc10g009610.2 // Solyc05g012270.3 // Solyc09g031528.1 // Solyc01g103440.3 // Solyc06g011330.2 // Solyc04g055200.3 // Solyc12g041870.2…
	GO:0016875	F	ligase activity, forming carbon-oxygen bonds	45	16779	52	20036	0.48	1	// Solyc06g068320.3 // Solyc03g019940.3 // Solyc08g074410.3 // Solyc09g007540.3 // Solyc04g074630.3 // Solyc01g005540.3 // Solyc03g119280.3 // Solyc07g008530.1 // Solyc01g109360.3 // Solyc05g056255.1 // Solyc09g057950.3 // Solyc07g048080.3 // Solyc03g097290.3 // Solyc01g112290.3 // Solyc12g095850.2 // Solyc01g080810.3 // Solyc02g090860.3 // Solyc12g019110.2 // Solyc10g076610.2 // Solyc05g056250.3…
	GO:0016877	F	ligase activity, forming carbon-sulfur bonds	13	16779	14	20036	0.47	1	// Solyc01g109960.3 // Solyc05g051230.3 // Solyc03g111340.3 // Solyc11g068930.2 // Solyc11g072460.2 // Solyc09g018450.3 // Solyc03g019730.3 // Solyc12g005870.2 // Solyc06g007320.3 // Solyc02g094640.3 // Solyc07g064850.3 // Solyc12g005875.1 // Solyc07g017860.3
	GO:0051002	F	ligase activity, forming nitrogen-metal bonds	2	16779	3	20036	0.75	1	// Solyc04g015490.3 // Solyc04g015750.3
	GO:0051003	F	ligase activity, forming nitrogen-metal bonds, forming coordination complexes	2	16779	3	20036	0.75	1	// Solyc04g015490.3 // Solyc04g015750.3
	GO:0016886	F	ligase activity, forming phosphoric ester bonds	5	16779	5	20036	0.51	1	// Solyc11g066370.2 // Solyc07g017990.3 // Solyc09g011930.3 // Solyc11g040180.2 // Solyc02g091120.3
	GO:0055103	F	ligase regulator activity	5	16779	7	20036	0.71	1	// Solyc12g056490.1 // Solyc06g072830.3 // Solyc03g095210.2 // Solyc08g080080.3 // Solyc06g043150.3
	GO:0046274	P	lignin catabolic process	21	16779	21	20036	0.34	1	// Solyc05g052400.3 // Solyc05g043360.2 // Solyc04g072280.3 // Solyc09g011960.2 // Solyc06g082260.3 // Solyc09g010990.3 // Solyc05g050540.3 // Solyc05g052390.3 // Solyc02g085120.3 // Solyc02g085110.3 // Solyc07g049460.3 // Solyc09g014240.3 // Solyc10g076830.2 // Solyc06g076330.3 // Solyc06g050530.3 // Solyc09g011970.2 // Solyc10g085090.2 // Solyc06g076760.2 // Solyc06g048860.2 // Solyc02g062650.3…
	GO:0009808	P	lignin metabolic process	21	16779	21	20036	0.34	1	// Solyc05g052400.3 // Solyc05g043360.2 // Solyc04g072280.3 // Solyc09g011960.2 // Solyc06g082260.3 // Solyc09g010990.3 // Solyc05g050540.3 // Solyc05g052390.3 // Solyc02g085120.3 // Solyc02g085110.3 // Solyc07g049460.3 // Solyc09g014240.3 // Solyc10g076830.2 // Solyc06g076330.3 // Solyc06g050530.3 // Solyc09g011970.2 // Solyc10g085090.2 // Solyc06g076760.2 // Solyc06g048860.2 // Solyc02g062650.3…
	GO:0016298	F	lipase activity	39	16779	47	20036	0.56	1	// Solyc06g007120.3 // Solyc02g077030.3 // Solyc12g036490.2 // Solyc02g077430.3 // Solyc03g116620.3 // Solyc06g064990.2 // Solyc06g051620.3 // Solyc02g077140.3 // Solyc02g077020.3 // Solyc07g055160.3 // Solyc08g078440.3 // Solyc02g077150.1 // Solyc06g068090.3 // Solyc07g032220.3 // Solyc01g103910.1 // Solyc02g077010.1 // Solyc02g014470.3 // Solyc03g096070.3 // Solyc06g051630.4 // Solyc10g024370.2…
	GO:0009245	P	lipid A biosynthetic process	3	16779	5	20036	0.79	1	// Solyc07g008850.3 // Solyc07g064710.3 // Solyc07g049740.3
	GO:0046493	P	lipid A metabolic process	3	16779	5	20036	0.79	1	// Solyc07g008850.3 // Solyc07g064710.3 // Solyc07g049740.3
	GO:0008289	F	lipid binding	138	16779	167	20036	0.57	1	// Solyc04g073990.3 // Solyc08g021940.2 // Solyc01g097540.3 // Solyc10g044690.2 // Solyc06g053790.3 // Solyc10g047240.2 // Solyc03g026070.3 // Solyc02g080260.3 // Solyc09g065420.3 // Solyc06g050550.3 // Solyc10g018000.1 // Solyc09g065430.3 // Solyc09g057520.2 // Solyc11g069530.2 // Solyc06g050160.3 // Solyc02g070250.3 // Solyc09g066070.3 // Solyc01g097550.3 // Solyc06g035940.3 // Solyc08g067510.1…
	GO:0008610	P	lipid biosynthetic process	169	16779	210	20036	0.67	1	// Solyc08g082840.2 // Solyc02g063240.3 // Solyc01g067730.3 // Solyc03g063110.3 // Solyc03g097390.3 // Solyc07g040740.3 // Solyc10g081650.2 // Solyc08g016170.3 // Solyc11g011240.1 // Solyc04g009655.1 // Solyc01g110290.3 // Solyc03g117800.3 // Solyc06g074240.2 // Solyc01g094070.3 // Solyc07g006300.3 // Solyc12g009260.2 // Solyc08g081570.3 // Solyc04g017700.3 // Solyc02g022910.3 // Solyc02g038740.3…
	GO:0016042	P	lipid catabolic process	17	16779	18	20036	0.42	1	// Solyc08g078390.3 // Solyc01g104310.3 // Solyc08g068390.3 // Solyc03g122280.3 // Solyc11g011120.2 // Solyc08g078400.3 // Solyc01g103230.3 // Solyc07g019670.3 // Solyc01g094570.3 // Solyc11g042460.2 // Solyc12g007170.2 // Solyc07g032220.3 // Solyc04g054890.3 // Solyc05g051280.3 // Solyc07g014730.3 // Solyc03g025510.3 // Solyc10g008110.3
	GO:0030259	P	lipid glycosylation	5	16779	5	20036	0.51	1	// Solyc09g061860.3 // Solyc04g051150.3 // Solyc04g071540.3 // Solyc06g007980.3 // Solyc03g118860.3
	GO:0010876	P	lipid localization	54	16779	82	20036	0.93	1	// Solyc04g064920.3 // Solyc09g065420.3 // Solyc10g075110.2 // Solyc01g105010.3 // Solyc06g059790.3 // Solyc01g095780.2 // Solyc10g075100.2 // Solyc01g090350.3 // Solyc12g044920.2 // Solyc10g075130.2 // Solyc04g056380.3 // Solyc07g062230.3 // Solyc06g069070.1 // Solyc06g005795.1 // Solyc09g065430.3 // Solyc05g006640.3 // Solyc01g096930.3 // Solyc03g121810.2 // Solyc09g090310.2 // Solyc02g070250.3…
	GO:0006629	P	lipid metabolic process	391	16779	460	20036	0.43	1	// Solyc02g014490.3 // Solyc02g063240.3 // Solyc08g078390.3 // Solyc02g077140.3 // Solyc10g081650.2 // Solyc04g009655.1 // Solyc02g069400.3 // Solyc10g080750.2 // Solyc05g056030.3 // Solyc04g007520.3 // Solyc12g038160.2 // Solyc02g077100.3 // Solyc04g072180.2 // Solyc06g054670.2 // Solyc05g014560.3 // Solyc12g055730.2 // Solyc06g053870.3 // Solyc12g100230.1 // Solyc07g014730.3 // Solyc01g005090.3…
	GO:0030258	P	lipid modification	39	16779	43	20036	0.4	1	// Solyc12g096660.2 // Solyc08g078390.3 // Solyc11g043120.2 // Solyc08g068390.3 // Solyc09g005670.2 // Solyc06g007980.3 // Solyc12g007170.2 // Solyc04g079820.3 // Solyc03g098030.3 // Solyc11g043130.2 // Solyc09g061860.3 // Solyc09g065480.2 // Solyc02g078860.3 // Solyc08g007080.3 // Solyc09g082370.3 // Solyc03g118860.3 // Solyc06g054010.3 // Solyc04g071540.3 // Solyc10g008110.3 // Solyc02g079273.1…
	GO:0034440	P	lipid oxidation	7	16779	7	20036	0.47	1	// Solyc08g078400.3 // Solyc08g078390.3 // Solyc08g068390.3 // Solyc07g019670.3 // Solyc04g054890.3 // Solyc10g008110.3 // Solyc12g007170.2
	GO:0005811	C	lipid particle	7	16779	10	20036	0.73	1	// Solyc07g065985.1 // Solyc03g112440.1 // Solyc08g078160.3 // Solyc06g069260.1 // Solyc08g066040.1 // Solyc06g034040.1 // Solyc06g060840.1
	GO:0046834	P	lipid phosphorylation	12	16779	15	20036	0.62	1	// Solyc02g079273.1 // Solyc04g015350.3 // Solyc02g078860.3 // Solyc02g069010.3 // Solyc11g043130.2 // Solyc04g014800.3 // Solyc11g012410.2 // Solyc11g005910.2 // Solyc11g043120.2 // Solyc01g109930.3 // Solyc12g013560.2 // Solyc02g079250.3
	GO:0019915	P	lipid storage	3	16779	3	20036	0.57	1	// Solyc07g062230.3 // Solyc02g071900.3 // Solyc04g056380.3
	GO:0006869	P	lipid transport	51	16779	79	20036	0.94	1	// Solyc04g064920.3 // Solyc09g065420.3 // Solyc10g075110.2 // Solyc01g105010.3 // Solyc06g059790.3 // Solyc01g095780.2 // Solyc10g075100.2 // Solyc01g090350.3 // Solyc12g044920.2 // Solyc10g075130.2 // Solyc06g069070.1 // Solyc06g005795.1 // Solyc09g065430.3 // Solyc05g006640.3 // Solyc01g096930.3 // Solyc03g121810.2 // Solyc09g090310.2 // Solyc02g070250.3 // Solyc10g075090.2 // Solyc09g065410.3…
	GO:0005319	F	lipid transporter activity	20	16779	25	20036	0.62	1	// Solyc04g082490.3 // Solyc02g069430.3 // Solyc05g006640.3 // Solyc01g096930.3 // Solyc04g064920.3 // Solyc03g121810.2 // Solyc09g090310.2 // Solyc02g070250.3 // Solyc05g010120.3 // Solyc12g062510.1 // Solyc12g033130.2 // Solyc11g017190.2 // Solyc01g011090.3 // Solyc12g044920.2 // Solyc04g006940.3 // Solyc12g099515.1 // Solyc05g051630.3 // Solyc06g062780.3 // Solyc10g074940.2 // Solyc02g069420.3
	GO:0008915	F	lipid-A-disaccharide synthase activity	1	16779	1	20036	0.7	1	// Solyc07g049740.3
	GO:0009107	P	lipoate biosynthetic process	5	16779	6	20036	0.62	1	// Solyc07g054540.3 // Solyc08g068440.3 // Solyc12g099700.2 // Solyc01g087520.3 // Solyc02g077460.2
	GO:0009106	P	lipoate metabolic process	5	16779	6	20036	0.62	1	// Solyc07g054540.3 // Solyc08g068440.3 // Solyc12g099700.2 // Solyc01g087520.3 // Solyc02g077460.2
	GO:0016992	F	lipoate synthase activity	4	16779	4	20036	0.54	1	// Solyc07g054540.3 // Solyc08g068440.3 // Solyc12g099700.2 // Solyc01g087520.3
	GO:0016979	F	lipoate-protein ligase activity	4	16779	4	20036	0.54	1	// Solyc07g054540.3 // Solyc08g068440.3 // Solyc12g099700.2 // Solyc01g087520.3
	GO:1901271	P	lipooligosaccharide biosynthetic process	3	16779	5	20036	0.79	1	// Solyc07g008850.3 // Solyc07g064710.3 // Solyc07g049740.3
	GO:1901269	P	lipooligosaccharide metabolic process	3	16779	5	20036	0.79	1	// Solyc07g008850.3 // Solyc07g064710.3 // Solyc07g049740.3
	GO:0042158	P	lipoprotein biosynthetic process	13	16779	17	20036	0.66	1	// Solyc03g121830.1 // Solyc02g081610.2 // Solyc08g080420.3 // Solyc08g082840.2 // Solyc09g059583.1 // Solyc01g006000.3 // Solyc02g083260.3 // Solyc04g017700.3 // Solyc09g059960.3 // Solyc08g076810.3 // Solyc08g076550.2 // Solyc08g076570.3 // Solyc09g059600.3
	GO:0042157	P	lipoprotein metabolic process	13	16779	17	20036	0.66	1	// Solyc03g121830.1 // Solyc02g081610.2 // Solyc08g080420.3 // Solyc08g082840.2 // Solyc09g059583.1 // Solyc01g006000.3 // Solyc02g083260.3 // Solyc04g017700.3 // Solyc09g059960.3 // Solyc08g076810.3 // Solyc08g076550.2 // Solyc08g076570.3 // Solyc09g059600.3
	GO:1903509	P	liposaccharide metabolic process	19	16779	25	20036	0.68	1	// Solyc08g006640.3 // Solyc02g081610.2 // Solyc08g080420.3 // Solyc08g076550.2 // Solyc08g082840.2 // Solyc01g006000.3 // Solyc09g059960.3 // Solyc09g059583.1 // Solyc01g103230.3 // Solyc11g042460.2 // Solyc07g007620.3 // Solyc07g049740.3 // Solyc04g017700.3 // Solyc07g064710.3 // Solyc07g008850.3 // Solyc08g076810.3 // Solyc02g083260.3 // Solyc08g076570.3 // Solyc09g059600.3
	GO:0004459	F	L-lactate dehydrogenase activity	2	16779	2	20036	0.62	1	// Solyc08g078850.3 // Solyc08g007420.3
	GO:0030060	F	L-malate dehydrogenase activity	6	16779	8	20036	0.68	1	// Solyc01g090710.3 // Solyc07g062650.3 // Solyc09g090140.3 // Solyc01g106480.3 // Solyc02g063490.3 // Solyc03g115990.2
	GO:0071265	P	L-methionine biosynthetic process	6	16779	6	20036	0.49	1	// Solyc09g082650.3 // Solyc08g066620.3 // Solyc07g063040.3 // Solyc09g082630.3 // Solyc10g007050.3 // Solyc10g079720.2
	GO:0019509	P	L-methionine biosynthetic process from methylthioadenosine	4	16779	4	20036	0.54	1	// Solyc09g082650.3 // Solyc07g063040.3 // Solyc09g082630.3 // Solyc10g007050.3
	GO:0071267	P	L-methionine salvage	4	16779	4	20036	0.54	1	// Solyc09g082650.3 // Solyc07g063040.3 // Solyc09g082630.3 // Solyc10g007050.3
	GO:0051179	P	localization	1368	16779	1631	20036	0.49	1	// Solyc12g042260.2 // Solyc08g061090.3 // Solyc04g082040.3 // Solyc09g060090.3 // Solyc12g056525.1 // Solyc06g005290.3 // Solyc12g042240.2 // Solyc01g006950.3 // Solyc03g110980.3 // Solyc02g091020.2 // Solyc06g063250.3 // Solyc08g065470.3 // Solyc12g042270.2 // Solyc01g087150.3 // Solyc01g080070.3 // Solyc03g113000.3 // Solyc04g006940.3 // Solyc04g025880.3 // Solyc04g055080.3 // Solyc05g009440.2…
	GO:0015909	P	long-chain fatty acid transport	3	16779	3	20036	0.57	1	// Solyc07g032220.3 // Solyc07g014730.3 // Solyc01g008780.3
	GO:0046577	F	long-chain-alcohol oxidase activity	4	16779	4	20036	0.54	1	// Solyc08g005630.3 // Solyc09g072610.3 // Solyc09g090350.3 // Solyc08g075240.3
	GO:0009094	P	L-phenylalanine biosynthetic process	3	16779	4	20036	0.69	1	// Solyc11g072520.2 // Solyc02g080620.3 // Solyc06g074530.1
	GO:0006559	P	L-phenylalanine catabolic process	9	16779	12	20036	0.68	1	// Solyc05g056170.3 // Solyc03g042560.2 // Solyc09g007920.3 // Solyc03g036470.2 // Solyc01g098455.1 // Solyc10g086180.2 // Solyc09g007910.3 // Solyc10g011920.2 // Solyc09g007900.3
	GO:0006558	P	L-phenylalanine metabolic process	12	16779	16	20036	0.68	1	// Solyc05g056170.3 // Solyc03g042560.2 // Solyc02g080620.3 // Solyc11g072520.2 // Solyc03g036470.2 // Solyc09g007920.3 // Solyc01g098455.1 // Solyc10g086180.2 // Solyc09g007910.3 // Solyc06g074530.1 // Solyc10g011920.2 // Solyc09g007900.3
	GO:0006564	P	L-serine biosynthetic process	4	16779	5	20036	0.65	1	// Solyc03g123830.3 // Solyc06g076510.3 // Solyc03g112075.1 // Solyc02g082830.2
	GO:0006563	P	L-serine metabolic process	23	16779	25	20036	0.43	1	// Solyc06g076510.3 // Solyc08g065490.3 // Solyc01g097940.1 // Solyc03g123830.3 // Solyc12g095930.2 // Solyc02g082850.3 // Solyc01g104000.3 // Solyc07g065340.1 // Solyc07g065470.3 // Solyc12g098490.2 // Solyc09g082060.3 // Solyc10g012370.3 // Solyc03g112075.1 // Solyc08g014340.3 // Solyc01g097930.3 // Solyc05g053810.3 // Solyc01g094790.3 // Solyc02g082830.2 // Solyc01g097950.3 // Solyc02g091560.3…
	GO:0004794	F	L-threonine ammonia-lyase activity	3	16779	3	20036	0.57	1	// Solyc09g008670.3 // Solyc10g083540.2 // Solyc10g083760.2
	GO:0016829	F	lyase activity	231	16779	284	20036	0.65	1	// Solyc03g117510.3 // Solyc07g054860.1 // Solyc09g007920.3 // Solyc03g007730.1 // Solyc10g045050.1 // Solyc03g053130.3 // Solyc01g105880.4 // Solyc07g062530.3 // Solyc06g009820.3 // Solyc04g054380.1 // Solyc07g062130.3 // Solyc06g060790.1 // Solyc06g006100.3 // Solyc04g009655.1 // Solyc11g073160.2 // Solyc10g012370.3 // Solyc04g025530.3 // Solyc02g077240.3 // Solyc01g105860.3 // Solyc11g071800.2…
	GO:1990380	F	Lys48-specific deubiquitinase activity	1	16779	1	20036	0.7	1	// Solyc08g080110.3
	GO:0009085	P	lysine biosynthetic process	6	16779	10	20036	0.82	1	// Solyc06g073280.3 // Solyc10g083110.2 // Solyc01g005250.3 // Solyc11g044840.2 // Solyc01g098380.3 // Solyc01g109850.3
	GO:0009089	P	lysine biosynthetic process via diaminopimelate	6	16779	9	20036	0.75	1	// Solyc06g073280.3 // Solyc10g083110.2 // Solyc01g005250.3 // Solyc11g044840.2 // Solyc01g098380.3 // Solyc01g109850.3
	GO:0006553	P	lysine metabolic process	6	16779	10	20036	0.82	1	// Solyc06g073280.3 // Solyc10g083110.2 // Solyc01g005250.3 // Solyc11g044840.2 // Solyc01g098380.3 // Solyc01g109850.3
	GO:0016278	F	lysine N-methyltransferase activity	27	16779	29	20036	0.4	1	// Solyc06g083760.3 // Solyc03g093760.1 // Solyc09g090810.2 // Solyc06g059965.1 // Solyc08g077940.2 // Solyc07g006060.3 // Solyc12g096990.2 // Solyc03g093740.1 // Solyc10g074370.1 // Solyc03g093710.1 // Solyc02g094520.3 // Solyc07g008580.2 // Solyc06g060960.2 // Solyc09g090630.2 // Solyc02g089970.3 // Solyc09g082050.3 // Solyc01g068370.3 // Solyc04g057880.3 // Solyc06g008130.3 // Solyc07g008460.3…
	GO:0004824	F	lysine-tRNA ligase activity	3	16779	3	20036	0.57	1	// Solyc10g076610.2 // Solyc01g005540.3 // Solyc06g073330.3
	GO:0042171	F	lysophosphatidic acid acyltransferase activity	1	16779	1	20036	0.7	1	// Solyc07g005580.3
	GO:0071617	F	lysophospholipid acyltransferase activity	1	16779	1	20036	0.7	1	// Solyc07g005580.3
	GO:0005764	C	lysosome	1	16779	1	20036	0.7	1	// Solyc09g042700.3
	GO:0006430	P	lysyl-tRNA aminoacylation	3	16779	3	20036	0.57	1	// Solyc10g076610.2 // Solyc01g005540.3 // Solyc06g073330.3
	GO:0000323	C	lytic vacuole	1	16779	1	20036	0.7	1	// Solyc09g042700.3
	GO:0016236	P	macroautophagy	1	16779	1	20036	0.7	1	// Solyc12g049310.2
	GO:0032991	C	macromolecular complex	1165	16779	1429	20036	0.77	1	// Solyc11g067140.2 // Solyc07g040920.2 // Solyc11g071320.2 // Solyc08g068840.3 // Solyc08g006885.1 // Solyc01g091350.3 // Solyc04g081360.3 // Solyc11g013155.1 // Solyc10g007840.3 // Solyc02g069860.3 // Solyc12g099030.2 // Solyc12g056525.1 // Solyc04g005680.3 // Solyc10g076270.2 // Solyc12g055770.1 // Solyc10g008910.1 // Solyc12g042150.1 // Solyc01g017187.1 // Solyc08g081910.3 // Solyc07g032633.1…
[truncated: 2,232 more rows]

## Sheet: GO for Nonsynonymous mutations
	GO_acc	term_type	Term	query_item	query_total	bgitem	bgtotal	pvalue	FDR	entries
[truncated: 3,604 more rows]

## Sheet: GO for Synonymous mutations
	GO_acc	term_type	Term	query_item	query_total	bgitem	bgtotal	pvalue	FDR	entries
[truncated: 3,481 more rows]

[truncated: 2 more sheets: GO for mutations in UTR, GO for no mutated genes]
